# Supplementary material for: A global non-coding RNA system modulates fission yeast protein levels in response to stress
Source: Nat Commun. 2014 May 23;5:3947. doi: 10.1038/ncomms4947 (PMC4050258; doi:10.1038/ncomms4947)
Supplement: Supplementary Data 1 — Transcripts that exhibit statistically significant changes in response to osmotic stress in wild type and Atf21 mutant cells. [file ncomms4947-s2.xlsx]

## Sheet: wild type
List of transcripts that display statistically significant changes in response to osmotic stress in the wild type cells
Gene ID	Symbol	Biotype	log2 fold change relative to t=0					F	Raw P-value	BH-adjusted P-value	Is CESR	Change > two-fold in at least one time point
			15 min	30 min	60 min	120 min	180 min
SPCPB16A4.07	SPCPB16A4.07	protein_coding	6.04065	6.88526	1.56789	1.13092	1.37233	281.669	2.15923e-24	1.28625e-20	no	yes
SPBC365.12c	ish1	protein_coding	3.34306	5.2042	1.68523	1.3836	1.4421	255.096	9.30934e-24	2.77279e-20	no	yes
SPCC1322.08	srk1	protein_coding	2.8447	3.90576	-0.353635	-0.0478789	0.292141	212.058	1.40575e-22	2.79134e-19	no	yes
SPBC4B4.08	ght2	protein_coding	2.6222	3.64889	1.40172	1.5685	1.58522	183.672	1.14901e-21	1.71116e-18	no	yes
SPBC660.06	SPBC660.06	protein_coding	1.52508	3.10244	2.24607	0.240836	0.270573	155.295	1.31834e-20	1.57067e-17	yes	yes
SPAC26F1.04c	etr1	protein_coding	1.85626	3.33559	1.77129	0.515426	0.559034	145.056	3.53747e-20	3.33865e-17	no	yes
SPAC2C4.17c	SPAC2C4.17c	protein_coding	2.66318	3.49512	0.43262	0.537412	0.61687	144.02	3.92321e-20	3.33865e-17	yes	yes
SPAC11E3.14	SPAC11E3.14	protein_coding	1.66744	2.6248	0.712121	0.569182	0.467132	139.303	6.34452e-20	4.72429e-17	yes	yes
SPBC660.07	ntp1	protein_coding	1.75237	3.05338	1.15164	0.290975	0.56993	137.184	7.9137e-20	5.23799e-17	yes	yes
SPBC1105.13c	SPBC1105.13c	protein_coding	4.00203	4.1153	1.62006	-0.125823	0.130672	124.302	3.26762e-19	1.8072e-16	yes	yes
SPBC21C3.19	SPBC21C3.19	protein_coding	5.12703	6.55101	2.76404	2.50667	2.77084	124.119	3.33712e-19	1.8072e-16	yes	yes
SPCC1183.11	SPCC1183.11	protein_coding	2.42506	3.03793	0.448386	0.652053	0.744791	122.38	4.0854e-19	1.85241e-16	yes	yes
SPBC16A3.02c	SPBC16A3.02c	protein_coding	2.32009	3.42489	1.1978	0.625943	0.568045	121.86	4.3429e-19	1.85241e-16	yes	yes
SPAC19D5.01	pyp2	protein_coding	5.05492	5.58225	0.700389	0.677318	0.550886	121.839	4.3535e-19	1.85241e-16	yes	yes
SPBC26H8.08c	grn1	protein_coding	0.295476	-1.7822	-0.529866	0.0719316	0.0568086	120.702	4.97938e-19	1.89853e-16	no	yes
SPCC61.03	SPCC61.03	protein_coding	0.671541	2.4413	0.872995	0.202787	0.277799	120.501	5.09929e-19	1.89853e-16	yes	yes
SPBC106.10	pka1	protein_coding	1.32268	2.75599	0.612306	0.453738	0.597392	119.783	5.55546e-19	1.9467e-16	yes	yes
SPAC32A11.02c	SPAC32A11.02c	protein_coding	4.0432	5.57696	1.52535	0.623856	0.568875	114.904	1.00688e-18	3.33221e-16	no	yes
SPAC22F8.05	SPAC22F8.05	protein_coding	3.63788	5.3706	3.05717	1.995	2.25486	111.734	1.50108e-18	4.70628e-16	yes	yes
SPAC26F1.07	SPAC26F1.07	protein_coding	2.08968	3.11573	2.31995	1.33542	1.3082	110.637	1.72782e-18	5.01419e-16	yes	yes
SPBC17D1.06	dbp3	protein_coding	-0.00473673	-2.21288	-0.818412	-0.112556	-0.13667	110.461	1.76763e-18	5.01419e-16	no	yes
SPCC191.01	SPCC191.01	protein_coding	1.20887	2.85405	2.00033	0.719054	0.660582	108.763	2.204e-18	5.96784e-16	yes	yes
SPBC32F12.03c	gpx1	protein_coding	2.43989	3.56231	2.56147	1.19455	1.19864	108.225	2.36528e-18	6.12609e-16	yes	yes
SPBC20F10.03	SPBC20F10.03	protein_coding	2.0677	3.12341	0.758727	0.501494	0.627008	106.228	3.08309e-18	7.65247e-16	yes	yes
SPCC1393.12	SPCC1393.12	protein_coding	1.65335	3.63837	1.60794	0.960021	0.756524	105.735	3.29389e-18	7.84867e-16	yes	yes
SPAC688.04c	gst3	protein_coding	1.93293	3.56449	1.97129	0.861474	0.918245	103.549	4.43234e-18	1.00505e-15	no	yes
SPCC1494.07	SPCC1494.07	protein_coding	-2.09724	-1.42649	-0.649156	-0.184056	-0.235796	103.349	4.55537e-18	1.00505e-15	no	yes
SPAC6B12.07c	SPAC6B12.07c	protein_coding	1.75831	2.53387	0.472587	0.256509	0.445496	102.816	4.90256e-18	1.04302e-15	no	yes
SPCC16A11.15c	SPCC16A11.15c	protein_coding	3.13217	4.51814	1.18728	0.574125	0.453506	100.91	6.39293e-18	1.3132e-15	yes	yes
SPCPB16A4.06c	SPCPB16A4.06c	protein_coding	0.964305	4.46868	1.48489	0.386784	0.872222	96.853	1.14296e-17	2.26954e-15	no	yes
SPAC10F6.06	vip1	protein_coding	0.997213	1.54937	1.58997	0.326681	0.350531	95.5037	1.39362e-17	2.678e-15	yes	yes
SPBC887.17	SPBC887.17	protein_coding	-0.564302	-1.99677	-1.20874	-0.235844	-0.191676	95.24	1.44913e-17	2.69765e-15	yes	yes
SPAC328.03	tps1	protein_coding	1.72317	2.99722	1.34508	0.324111	0.436946	94.4194	1.6375e-17	2.84522e-15	yes	yes
SPCC63.14	SPCC63.14	protein_coding	1.70003	2.56812	0.300955	0.739202	0.775009	94.4106	1.63964e-17	2.84522e-15	yes	yes
SPAP8A3.04c	hsp9	protein_coding	3.46094	4.46789	4.22595	3.25287	3.15026	94.2812	1.67169e-17	2.84522e-15	yes	yes
SPAC22H10.12c	gdi1	protein_coding	0.898951	1.5648	0.416181	0.0953811	0.0420094	93.821	1.79122e-17	2.90756e-15	no	yes
SPCC338.12	pbi2	protein_coding	2.97286	4.00649	1.70199	0.834937	1.015	93.7666	1.80594e-17	2.90756e-15	yes	yes
SPCC757.07c	ctt1	protein_coding	4.46874	6.0373	3.3604	2.32255	2.18309	93.5454	1.86716e-17	2.92701e-15	yes	yes
SPBC713.07c	SPBC713.07c	protein_coding	0.446752	1.35129	-0.310471	-0.244252	-0.232019	89.8308	3.30452e-17	5.04745e-15	no	yes
SPAC16A10.01	SPAC16A10.01	protein_coding	2.13483	3.22581	1.07006	0.791306	0.85483	89.1316	3.68838e-17	5.49293e-15	yes	yes
SPAC2F3.05c	SPAC2F3.05c	protein_coding	1.25948	3.67439	2.25834	0.928558	0.839134	86.2925	5.81172e-17	8.44401e-15	yes	yes
SPACUNK4.15	SPACUNK4.15	protein_coding	1.89281	2.90019	1.30662	0.325709	0.361181	85.3317	6.79982e-17	9.64441e-15	yes	yes
SPCP31B10.06	mug190	protein_coding	1.48484	3.63436	1.58993	1.34065	1.22775	85.0049	7.17563e-17	9.94075e-15	no	yes
SPCC569.05c	SPCC569.05c	protein_coding	1.32123	2.39621	-0.35096	0.944812	1.00747	83.5313	9.16687e-17	1.24107e-14	no	yes
SPCC794.04c	SPCC794.04c	protein_coding	5.80362	7.04633	2.97549	3.94093	4.10116	83.2033	9.68577e-17	1.28218e-14	no	yes
SPBC215.05	gpd1	protein_coding	1.8194	2.74036	1.56431	0.781914	0.921663	82.5068	1.08944e-16	1.41083e-14	yes	yes
SPAPB24D3.09c	pdr1	protein_coding	0.579107	1.62197	-0.189891	0.313086	0.410019	82.0096	1.18551e-16	1.50257e-14	no	yes
SPCC320.03	SPCC320.03	protein_coding	3.10508	3.55536	0.692046	1.07481	1.3311	81.7902	1.23073e-16	1.52739e-14	yes	yes
SPAC13C5.04	SPAC13C5.04	protein_coding	1.89245	3.84185	2.52589	1.04272	1.02098	81.3872	1.31867e-16	1.60313e-14	no	yes
SPCC417.05c	chr2	protein_coding	1.29899	2.08442	0.718527	0.497999	0.547668	80.108	1.64507e-16	1.95994e-14	no	yes
SPAC23H3.15c	SPAC23H3.15c	protein_coding	6.21733	8.27566	4.28634	3.15663	3.121	78.7099	2.1028e-16	2.45615e-14	yes	yes
SPBC725.03	SPBC725.03	protein_coding	3.73625	5.43886	1.89122	1.6884	1.91228	76.4576	3.14972e-16	3.60825e-14	yes	yes
SPAC823.03	ppk15	protein_coding	1.38658	2.31608	0.852206	0.276376	0.38017	76.0721	3.37895e-16	3.79781e-14	no	yes
SPBC106.02c	srx1	protein_coding	4.42079	3.30951	0.504016	1.08732	0.874471	75.7897	3.55814e-16	3.92516e-14	no	yes
SPAC140.02	gar2	protein_coding	0.230577	-1.54485	-1.07365	-0.00830441	0.00323703	73.7478	5.19756e-16	5.61485e-14	no	yes
SPAC17H9.04c	SPAC17H9.04c	protein_coding	0.122476	-1.54933	-0.268877	0.0653466	0.0578998	73.6658	5.27836e-16	5.61485e-14	yes	yes
SPAC22A12.17c	SPAC22A12.17c	protein_coding	5.17397	7.83433	6.72017	1.94825	1.93455	73.4855	5.46073e-16	5.70694e-14	yes	yes
SPAC19G12.09	SPAC19G12.09	protein_coding	1.31941	3.1569	2.0735	0.971448	0.993586	72.9833	6.00478e-16	6.16732e-14	yes	yes
SPAC57A10.09c	nhp6	protein_coding	1.28308	1.73317	0.764586	0.260733	0.269278	72.1527	7.0356e-16	7.10357e-14	no	yes
SPAC821.08c	slp1	protein_coding	-1.56099	-1.19587	-0.00615516	0.350264	0.329487	70.3941	9.89467e-16	9.82375e-14	no	yes
SPAC343.19	lsb6	protein_coding	-1.76226	0.131259	-0.135453	0.200873	0.102036	68.8698	1.3382e-15	1.30683e-13	no	yes
SPBC1711.07	SPBC1711.07	protein_coding	0.159112	-1.732	-0.286247	0.0756288	0.0984086	68.5742	1.41989e-15	1.36424e-13	no	yes
SPAC23C11.06c	SPAC23C11.06c	protein_coding	1.86654	4.38184	1.80038	0.57935	0.748177	68.1451	1.54809e-15	1.45414e-13	yes	yes
SPBC1105.14	rsv2	protein_coding	4.44266	3.65775	0.999996	0.704968	1.17302	68.0999	1.56228e-15	1.45414e-13	no	yes
SPAC2E1P5.05	SPAC2E1P5.05	protein_coding	0.0244451	-1.43034	-0.256383	-0.0830457	-0.0581138	66.7319	2.06519e-15	1.89267e-13	no	yes
SPCC1235.01	SPCC1235.01	protein_coding	1.62637	2.89698	2.17565	0.800156	0.706638	65.8184	2.49549e-15	2.25237e-13	yes	yes
SPBC609.01	SPBC609.01	protein_coding	0.581932	2.21515	-0.288796	0.080631	0.130944	64.9857	2.97153e-15	2.64178e-13	no	yes
SPCC1322.04	SPCC1322.04	protein_coding	0.979605	1.74951	1.05373	0.249133	0.195073	64.9159	3.01563e-15	2.64178e-13	no	yes
SPBC725.10	SPBC725.10	protein_coding	2.5522	4.15212	3.73847	2.04325	2.09189	63.6251	3.97013e-15	3.42754e-13	yes	yes
SPAC22H12.01c	mug35	protein_coding	0.860776	1.58444	1.16096	-0.107672	-0.0925068	62.3816	5.19922e-15	4.42454e-13	no	yes
SPCC330.06c	SPCC330.06c	protein_coding	0.695036	1.33012	0.914993	0.158012	0.305839	61.681	6.06557e-15	5.0891e-13	yes	yes
SPBC17D1.17	tam11	protein_coding	2.11798	2.70404	1.68037	0.429684	0.49799	60.6726	7.59309e-15	6.28223e-13	no	yes
SPCC594.04c	SPCC594.04c	protein_coding	0.986124	2.60309	0.60031	0.538297	0.403468	60.3931	8.08551e-15	6.598e-13	no	yes
SPCC16A11.08	atg20	protein_coding	0.962271	2.02453	0.298387	0.0429979	-0.00379416	59.9396	8.95861e-15	7.21168e-13	no	yes
SPAC11D3.05	mfs2	protein_coding	1.76969	2.02509	0.126939	0.0654855	0.0308608	59.3788	1.01796e-14	8.08531e-13	no	yes
SPNCRNA.1115	SPNCRNA.1115	ncRNA	1.85806	2.83478	2.29488	0.564247	0.868926	59.1765	1.06626e-14	8.35749e-13	no	yes
SPACUNK4.17	SPACUNK4.17	protein_coding	6.01772	7.91364	4.49534	3.37976	3.62128	58.7483	1.17673e-14	9.10363e-13	yes	yes
SPBC11C11.06c	SPBC11C11.06c	protein_coding	3.72555	5.01532	2.68365	1.38232	1.74476	58.3774	1.28232e-14	9.79334e-13	yes	yes
SPAC4H3.03c	SPAC4H3.03c	protein_coding	4.03454	6.01216	4.84417	1.94588	1.72367	58.056	1.38199e-14	1.04209e-12	yes	yes
SPAC8C9.03	cgs1	protein_coding	1.92703	2.77634	0.754592	0.287491	0.34053	57.6029	1.53673e-14	1.14429e-12	yes	yes
SPCC830.07c	psi1	protein_coding	0.709612	1.42057	1.2419	-0.522715	-0.342034	57.403	1.6108e-14	1.18464e-12	yes	yes
SPCC16A11.01	SPCC16A11.01	protein_coding	2.31387	1.99765	0.458609	0.542475	0.61396	57.1498	1.71014e-14	1.24235e-12	no	yes
SPAC2F3.08	sut1	protein_coding	0.723121	2.26682	-0.498903	-0.491028	-0.461443	56.5452	1.97469e-14	1.41725e-12	no	yes
SPAC1F7.02c	has1	protein_coding	0.0605686	-1.59282	-0.587473	-0.0430156	0.0791109	56.4433	2.02339e-14	1.43492e-12	no	yes
SPAC328.04	SPAC328.04	protein_coding	0.534423	2.06793	0.049129	0.264144	0.611622	56.3562	2.06608e-14	1.44262e-12	no	yes
SPBC56F2.06	mug147	protein_coding	1.7307	4.88053	2.21697	1.24037	1.12217	56.3228	2.08269e-14	1.44262e-12	no	yes
SPAP7G5.06	per1	protein_coding	-0.0728992	1.86784	1.64158	-0.105228	0.216145	55.8674	2.32401e-14	1.59128e-12	no	yes
SPBC2D10.05	exg3	protein_coding	0.536069	1.98107	1.05612	0.443693	0.38156	55.7897	2.36812e-14	1.60305e-12	yes	yes
SPAC513.07	SPAC513.07	protein_coding	0.920938	1.66407	1.74198	0.349242	0.325719	55.3706	2.62166e-14	1.75474e-12	yes	yes
SPAC3A11.06	mvp1	protein_coding	1.17741	1.90168	-0.163691	0.215975	0.307785	54.8668	2.9654e-14	1.96277e-12	yes	yes
SPCC1672.03c	SPCC1672.03c	protein_coding	0.258798	-0.145157	-0.640637	-1.19332	-1.16446	54.3517	3.36702e-14	2.2041e-12	no	yes
SPBC30D10.14	SPBC30D10.14	protein_coding	0.600785	1.51726	1.28586	-0.0368116	0.0588117	53.7345	3.92605e-14	2.54212e-12	yes	yes
SPBC215.11c	SPBC215.11c	protein_coding	2.40362	3.49446	3.48871	1.94953	1.67079	53.6734	3.98659e-14	2.55356e-12	yes	yes
SPBC83.16c	SPBC83.16c	protein_coding	1.20013	2.12231	0.367094	0.125603	0.148523	53.2556	4.42789e-14	2.80606e-12	no	yes
SPBC32H8.07	git5	protein_coding	1.38917	2.26144	0.690141	0.587749	0.565507	52.8426	4.91553e-14	3.0823e-12	no	yes
SPAC29E6.08	tbp1	protein_coding	0.809014	0.658138	-0.459054	0.0496505	0.102485	52.7965	4.97348e-14	3.08615e-12	no	no
SPAC3F10.16c	SPAC3F10.16c	protein_coding	0.248067	-1.2583	-0.257147	0.0113583	-0.0853423	52.2129	5.77267e-14	3.54514e-12	no	yes
SPCC18.01c	adg3	protein_coding	-0.852705	-1.6302	-1.40343	0.0417845	-0.0451488	51.8159	6.3939e-14	3.88658e-12	no	yes
SPCC1494.03	arz1	protein_coding	1.5745	2.70638	0.312203	0.51306	0.543293	51.1552	7.59121e-14	4.56776e-12	no	yes
SPBC713.02c	ubp15	protein_coding	0.496052	0.995313	0.441264	0.109972	0.12586	51.0435	7.81633e-14	4.65618e-12	no	no
SPBC651.01c	nog1	protein_coding	0.197041	-1.71063	-0.555755	-0.0549279	0.0175888	50.8807	8.15719e-14	4.81113e-12	no	yes
SPAC19B12.01	SPAC19B12.01	protein_coding	0.155896	-1.72117	-0.56322	-0.0524716	-0.180475	50.7513	8.43925e-14	4.92868e-12	yes	yes
SPCC1223.03c	gut2	protein_coding	2.65828	5.15545	2.30046	2.13665	2.17123	50.3294	9.434e-14	5.45615e-12	yes	yes
SPBC29A3.06	SPBC29A3.06	protein_coding	0.32061	-1.35223	-0.129671	0.101798	0.0348859	50.2539	9.62484e-14	5.513e-12	yes	yes
SPBC56F2.15	tam13	protein_coding	2.4366	4.35397	3.4489	2.00341	1.72252	50.0677	1.01132e-13	5.73757e-12	no	yes
SPAC1002.09c	dld1	protein_coding	0.418276	0.386396	0.0845709	-0.370729	-0.430345	49.6188	1.14029e-13	6.4082e-12	no	no
SPBC649.04	uvi15	protein_coding	0.807185	1.27876	0.701668	-0.0698386	0.0356094	49.5323	1.16709e-13	6.49754e-12	no	yes
SPAC3H8.09c	nab3	protein_coding	0.0142382	2.22465	2.14608	0.70812	0.728677	49.4843	1.18227e-13	6.52108e-12	no	yes
SPAC631.02	SPAC631.02	protein_coding	1.26454	1.14018	-0.274761	0.17846	0.240217	49.4488	1.1936e-13	6.52318e-12	no	yes
SPAC3C7.05c	mug191	protein_coding	1.77822	3.24503	1.7612	0.70634	0.647737	49.3911	1.2123e-13	6.56514e-12	no	yes
SPCC23B6.01c	SPCC23B6.01c	protein_coding	0.5717	1.12852	0.505389	0.244837	0.202271	49.3086	1.23956e-13	6.65233e-12	no	yes
SPAC926.08c	SPAC926.08c	protein_coding	0.296082	-1.35859	-0.411599	0.0523713	0.121516	49.2251	1.26784e-13	6.74332e-12	yes	yes
SPBC725.02	mpr1	protein_coding	0.793871	1.69641	0.259001	0.405142	0.470111	49.1313	1.30045e-13	6.85555e-12	yes	yes
SPAC607.08c	SPAC607.08c	protein_coding	0.820349	1.97432	0.446402	0.571414	0.479687	48.6899	1.4662e-13	7.66152e-12	yes	yes
SPAC3A11.10c	SPAC3A11.10c	protein_coding	0.155058	1.24385	0.646976	-0.148094	-0.1577	47.9146	1.81443e-13	9.39873e-12	no	yes
SPBC8E4.01c	SPBC8E4.01c	protein_coding	-2.27037	-4.71002	-1.00811	-0.639097	-0.507936	47.8083	1.86865e-13	9.59619e-12	yes	yes
SPBC16D10.08c	SPBC16D10.08c	protein_coding	0.0360597	1.01491	1.26919	-0.996581	-0.727941	47.4637	2.05664e-13	1.04713e-11	no	yes
SPAC821.09	eng1	protein_coding	-2.09714	-2.05682	-1.06095	0.345292	0.265027	47.2167	2.20373e-13	1.11251e-11	yes	yes
SPAP32A8.02	SPAP32A8.02	protein_coding	0.863327	1.6918	0.386852	0.344591	0.233449	46.9105	2.40189e-13	1.20236e-11	no	yes
SPBC1861.01c	cnp3	protein_coding	-1.7903	-1.2343	-0.998422	-0.457888	-0.412156	46.4475	2.73835e-13	1.35936e-11	no	yes
SPAC25H1.03	mug66	protein_coding	2.10311	2.41795	-0.679802	0.0846427	0.218065	46.1719	2.96225e-13	1.45836e-11	no	yes
SPBC839.06	cta3	protein_coding	6.43543	6.47429	2.23572	1.08281	1.55318	45.916	3.18765e-13	1.55646e-11	no	yes
SPAC9E9.13	wos2	protein_coding	0.304559	0.0461123	0.213046	-0.83576	-0.730025	45.701	3.39113e-13	1.64236e-11	no	no
SPAC4F10.09c	SPAC4F10.09c	protein_coding	-0.0902619	-1.16005	-0.263831	-0.108045	-0.147948	45.4164	3.68207e-13	1.76888e-11	no	yes
SPBC1778.10c	ppk21	protein_coding	0.527912	1.63316	0.312447	0.326378	0.410165	45.3477	3.75625e-13	1.79008e-11	no	yes
SPBP8B7.16c	dbp2	protein_coding	0.331863	-1.33827	-1.13207	0.0474617	-0.00751534	45.308	3.7998e-13	1.79574e-11	yes	yes
SPAC1002.18	urg3	protein_coding	0.237314	0.332229	1.22632	-0.48338	-0.459795	45.2822	3.82841e-13	1.79574e-11	no	yes
SPBC216.03	SPBC216.03	protein_coding	1.15006	1.72423	0.810433	0.212288	0.278912	45.1784	3.94592e-13	1.83639e-11	no	yes
SPBC16E9.16c	lsd90	protein_coding	4.94941	7.75997	3.1563	2.89909	2.93696	44.9226	4.25204e-13	1.96352e-11	no	yes
SPAC8E11.10	SPAC8E11.10	protein_coding	-2.31389	-2.46726	-1.3305	-0.839294	-0.835212	44.7996	4.40813e-13	2.01994e-11	yes	yes
SPAC14C4.07	SPAC14C4.07	protein_coding	-0.286513	1.26183	0.470365	0.00788286	-0.0425295	44.3356	5.0543e-13	2.29836e-11	no	yes
SPAC27D7.09c	SPAC27D7.09c	protein_coding	1.179	3.42421	5.15666	3.52283	3.44194	44.2237	5.22486e-13	2.35791e-11	yes	yes
SPAC20G8.02	SPAC20G8.02	protein_coding	-1.54369	0.796853	0.103556	0.112	0.0126716	44.1383	5.35907e-13	2.4003e-11	no	yes
SPAC2E1P3.01	SPAC2E1P3.01	protein_coding	0.734616	2.0539	2.18178	0.886311	0.785093	44.0018	5.58127e-13	2.47305e-11	yes	yes
SPAC1834.11c	sec18	protein_coding	0.743492	1.22506	0.174576	0.160421	0.122585	43.9879	5.60453e-13	2.47305e-11	no	yes
SPAC1783.07c	pap1	protein_coding	-0.277555	0.911946	0.229587	-0.220736	-0.114988	43.6319	6.23439e-13	2.73076e-11	no	no
SPAC328.02	SPAC328.02	protein_coding	0.689661	1.08824	-0.120784	-0.0701802	0.0275533	43.4427	6.59968e-13	2.86966e-11	no	yes
SPBC713.04c	SPBC713.04c	protein_coding	0.122998	-0.912405	-0.237064	-0.0502748	-0.0494787	42.7097	8.24478e-13	3.559e-11	no	no
SPBC660.05	SPBC660.05	protein_coding	7.03058	6.11607	0.983833	0.720874	1.29583	42.6655	8.35708e-13	3.58152e-11	yes	yes
SPAC23H4.15	SPAC23H4.15	protein_coding	-0.0187195	-1.39935	-0.344647	-0.172911	-0.201118	42.5901	8.55251e-13	3.63909e-11	yes	yes
SPAC20G4.03c	hri1	protein_coding	1.01762	1.88854	1.73193	0.689567	0.276686	42.1564	9.77468e-13	4.12963e-11	no	yes
SPAC11D3.08c	SPAC11D3.08c	protein_coding	-1.19895	1.12278	-0.631337	-0.722222	-0.649367	41.9879	1.02984e-12	4.32026e-11	no	yes
SPAC22E12.03c	SPAC22E12.03c	protein_coding	1.02936	2.10065	1.20259	0.777258	0.874004	41.3659	1.25076e-12	5.21032e-11	yes	yes
SPAC521.03	SPAC521.03	protein_coding	0.521513	1.02606	1.13607	-0.211457	-0.207084	41.3094	1.27316e-12	5.2668e-11	yes	yes
SPAC15A10.04c	zpr1	protein_coding	0.00137068	-1.05782	0.0393542	-0.158036	-0.120462	41.0676	1.37414e-12	5.64534e-11	no	yes
SPBC12C2.04	SPBC12C2.04	protein_coding	1.62716	3.2157	2.35029	1.30938	1.29701	40.6939	1.54729e-12	6.31315e-11	yes	yes
SPAC5H10.03	SPAC5H10.03	protein_coding	0.269404	-0.0361252	-0.443472	-0.886183	-0.901256	40.6479	1.57018e-12	6.36295e-11	no	no
SPBC2F12.09c	atf21	protein_coding	6.32816	8.43928	1.94462	1.17397	2.06683	40.3951	1.70249e-12	6.85254e-11	no	yes
SPBC25D12.03c	mcm7	protein_coding	-1.4537	-0.681844	-0.4313	-0.0489568	-0.109297	40.2878	1.7622e-12	7.04526e-11	no	yes
SPCC576.17c	SPCC576.17c	protein_coding	2.2031	3.07451	0.120491	0.139813	0.294468	40.1604	1.83603e-12	7.29147e-11	no	yes
SPCC285.10c	SPCC285.10c	protein_coding	0.457171	1.26082	0.17098	0.154284	-0.111029	40.1026	1.87057e-12	7.37947e-11	no	yes
SPBC1683.07	mal1	protein_coding	-0.994317	0.258125	1.78773	0.680885	0.440139	39.7371	2.10587e-12	8.25308e-11	no	yes
SPAC664.08c	SPAC664.08c	protein_coding	0.37707	-1.37603	-0.0311275	0.215549	0.187146	39.6773	2.1473e-12	8.35407e-11	no	yes
SPBC1711.16	SPBC1711.16	protein_coding	0.323048	-0.977198	-0.384958	-0.0262602	-0.156785	39.6596	2.15969e-12	8.35407e-11	no	no
SPBC428.10	SPBC428.10	protein_coding	1.97181	3.37464	1.28786	0.884353	1.00783	39.1125	2.58411e-12	9.93131e-11	yes	yes
SPAC1B3.13	SPAC1B3.13	protein_coding	0.0265178	-1.17321	-0.442029	-0.144225	-0.113893	38.8254	2.84158e-12	1.08508e-10	no	yes
SPCC16A11.04	snx12	protein_coding	-1.28995	-0.380471	0.118586	0.079108	0.0659124	38.7614	2.90263e-12	1.09557e-10	no	yes
SPBC16C6.02c	vps1302	protein_coding	0.303094	1.14308	0.220181	0.202509	0.248299	38.7581	2.90581e-12	1.09557e-10	no	yes
SPCC4G3.18	SPCC4G3.18	protein_coding	0.233051	-0.975627	-0.0711449	0.0347202	0.045966	38.7011	2.9615e-12	1.10954e-10	no	no
SPAC1486.09	SPAC1486.09	protein_coding	0.18516	-1.65677	-0.39029	0.0074885	0.0279521	38.5418	3.12303e-12	1.16274e-10	yes	yes
SPBC32F12.10	SPBC32F12.10	protein_coding	0.663446	1.28427	0.616672	0.207483	0.0208943	38.3042	3.38159e-12	1.25119e-10	no	yes
SPAC29B12.10c	pgt1	protein_coding	-1.3954	-0.0169732	-0.962377	-0.258067	-0.109299	38.204	3.49747e-12	1.28608e-10	no	yes
SPBC660.11	tcg1	protein_coding	0.63364	1.05576	0.742867	0.185811	0.212736	38.1231	3.59405e-12	1.31348e-10	no	yes
SPBC2A9.02	SPBC2A9.02	protein_coding	1.23737	1.91905	1.4413	0.681351	0.653235	37.9464	3.81517e-12	1.38579e-10	yes	yes
SPBP22H7.02c	SPBP22H7.02c	protein_coding	0.147186	-1.40841	-0.176307	0.109591	0.0756343	37.7232	4.1153e-12	1.48575e-10	no	yes
SPCC24B10.02c	SPCC24B10.02c	protein_coding	0.982882	1.94343	0.293523	0.326569	0.255705	37.6731	4.18601e-12	1.49473e-10	no	yes
SPBC1778.01c	zuo1	protein_coding	0.563249	-0.0950118	-0.772603	-0.156639	-0.194715	37.6701	4.19036e-12	1.49473e-10	no	no
SPCC4F11.02	ptc1	protein_coding	0.949703	2.27731	0.563666	0.520075	0.528365	37.6328	4.24391e-12	1.50482e-10	yes	yes
SPCC1235.03	SPCC1235.03	protein_coding	0.452744	1.29604	0.293114	0.27297	0.228216	37.5127	4.42152e-12	1.55852e-10	no	yes
SPAC25B8.13c	isp7	protein_coding	-1.84164	2.38595	-0.36674	-0.229322	0.0394066	37.4871	4.46037e-12	1.56297e-10	no	yes
SPAPJ760.03c	adg1	protein_coding	-0.648753	-1.77724	-1.61083	0.387763	0.306238	37.1669	4.97841e-12	1.73429e-10	no	yes
SPAC17D4.01	pex7	protein_coding	-0.32853	-0.568647	-1.49316	-0.26416	-0.224954	37.135	5.0335e-12	1.74329e-10	no	yes
SPAC57A7.05	SPAC57A7.05	protein_coding	1.89692	3.66313	-0.0690738	0.569956	0.905814	37.0367	5.20719e-12	1.79302e-10	yes	yes
SPAC24B11.12c	SPAC24B11.12c	protein_coding	0.187048	0.941635	-0.191563	-0.0894569	-0.100883	36.9884	5.29486e-12	1.81273e-10	no	no
SPAC24H6.13	SPAC24H6.13	protein_coding	-0.365528	0.805445	-0.397046	0.13247	0.052102	36.8837	5.4903e-12	1.8689e-10	no	no
SPAC1565.05	SPAC1565.05	protein_coding	-0.23033	-1.04191	-0.353915	-0.160111	-0.105798	36.8306	5.59238e-12	1.89126e-10	no	yes
SPBC25B2.05	mis3	protein_coding	0.247101	-1.45218	-0.335342	0.0847325	0.121358	36.809	5.63459e-12	1.89126e-10	yes	yes
SPAC4A8.10	SPAC4A8.10	protein_coding	0.0648954	0.603471	-0.06524	-0.628047	-0.369501	36.7899	5.67207e-12	1.89126e-10	no	no
SPAC16E8.06c	nop12	protein_coding	0.451846	-1.53327	-0.194942	-0.0781557	-0.18662	36.7843	5.68298e-12	1.89126e-10	no	yes
SPAC19G12.06c	hta2	protein_coding	-0.0581687	0.334665	-1.34235	0.146333	0.110595	36.4221	6.4486e-12	2.13413e-10	no	yes
SPAC1142.04	SPAC1142.04	protein_coding	0.13362	-1.37155	-0.525037	-0.228227	-0.146333	36.3696	6.56838e-12	2.16176e-10	yes	yes
SPAC343.12	rds1	protein_coding	2.26479	4.22383	2.21428	1.36014	1.69955	36.3259	6.66987e-12	2.1831e-10	yes	yes
SPBPB2B2.09c	SPBPB2B2.09c	protein_coding	0.0621079	-1.14079	-1.01215	-0.431947	-0.370761	36.283	6.77123e-12	2.20416e-10	no	yes
SPBC4F6.17c	SPBC4F6.17c	protein_coding	0.154518	0.161038	1.3787	-0.802453	-0.536351	36.1261	7.15583e-12	2.3167e-10	no	yes
SPAC19A8.16	prl65	protein_coding	2.43701	5.38908	2.97484	1.15517	1.28909	36.0756	7.28461e-12	2.34269e-10	no	yes
SPAC4G9.12	SPAC4G9.12	protein_coding	0.58265	1.23488	0.73129	0.116834	0.100833	36.0639	7.31475e-12	2.34269e-10	no	yes
SPAC11D3.13	SPAC11D3.13	protein_coding	0.00889768	1.03045	1.10896	0.279838	0.0219734	35.9875	7.5151e-12	2.39264e-10	yes	yes
SPAC3G6.07	SPAC3G6.07	protein_coding	6.07587	8.75104	5.29141	3.67187	3.19292	35.974	7.55106e-12	2.39264e-10	no	yes
SPAC637.03	SPAC637.03	protein_coding	3.931	5.95607	3.31453	2.13815	2.37402	35.7509	8.17347e-12	2.57616e-10	yes	yes
SPAC21E11.03c	pcr1	protein_coding	2.64262	2.99645	-0.536589	0.375313	0.779411	35.6915	8.34816e-12	2.61737e-10	yes	yes
SPAP7G5.02c	gua2	protein_coding	0.168311	-0.613583	-1.06739	-0.361684	-0.284463	35.6717	8.40722e-12	2.62209e-10	no	yes
SPBC23E6.01c	SPBC23E6.01c	protein_coding	0.28459	1.22179	-0.0585226	-0.327102	-0.204989	35.5344	8.82981e-12	2.73954e-10	no	yes
SPAC24H6.08	SPAC24H6.08	protein_coding	1.11601	2.3073	0.524441	0.512106	0.566798	35.4611	9.06457e-12	2.79781e-10	no	yes
SPBC13G1.09	SPBC13G1.09	protein_coding	0.0908233	-1.21172	-0.0842627	0.0859866	0.0571821	35.1198	1.02491e-11	3.1471e-10	no	yes
SPBC3D6.12	SPBC3D6.12	protein_coding	0.334004	-0.979042	-0.0785883	0.0936482	0.00660375	34.9337	1.09635e-11	3.3492e-10	no	no
SPAC23E2.01	fep1	protein_coding	0.335067	1.40344	-0.0669702	-0.0835353	0.00877492	34.7307	1.18036e-11	3.58746e-10	no	yes
SPAC9E9.15	SPAC9E9.15	protein_coding	0.79981	1.74147	0.483914	0.0184758	0.0204787	34.1208	1.47679e-11	4.45394e-10	no	yes
SPAC4D7.02c	SPAC4D7.02c	protein_coding	1.10194	2.28668	1.84238	0.797152	0.823894	34.1142	1.48041e-11	4.45394e-10	yes	yes
SPAC24C9.08	SPAC24C9.08	protein_coding	-0.309348	0.590612	0.172823	-0.383232	-0.367034	34.0538	1.51387e-11	4.53173e-10	no	no
SPAC13C5.01c	SPAC13C5.01c	protein_coding	0.538616	0.892563	0.284194	-0.132233	-0.170627	34.0357	1.5241e-11	4.53954e-10	no	no
SPAC4A8.04	isp6	protein_coding	0.661281	2.58689	0.808639	0.431924	0.657292	34.0125	1.53728e-11	4.55602e-10	yes	yes
SPNCRNA.1571	SPNCRNA.1571	ncRNA	1.24751	2.76565	-0.165037	0.464087	0.110168	33.835	1.64213e-11	4.84266e-10	no	yes
SPBC4C3.05c	nuc1	protein_coding	0.136815	-0.668219	-0.55089	0.0512167	0.095223	33.7649	1.68565e-11	4.94652e-10	no	no
SPCC4G3.03	SPCC4G3.03	protein_coding	1.03502	2.76286	0.932892	0.454551	0.0368666	33.6501	1.75956e-11	5.13512e-10	yes	yes
SPAC3C7.08c	elf1	protein_coding	-0.00246182	-0.94071	-0.336194	-0.0482761	-0.0739703	33.6386	1.76716e-11	5.13512e-10	no	no
SPBC11G11.03	mrt4	protein_coding	0.186315	-1.22299	-0.556564	0.0844301	0.0215851	33.4601	1.88963e-11	5.46432e-10	yes	yes
SPAC4F8.13c	rng2	protein_coding	-1.22313	-0.0894144	-0.125018	0.03431	0.057327	33.3777	1.94916e-11	5.60926e-10	no	yes
SPBC947.04	SPBC947.04	protein_coding	-0.271647	-0.55041	1.42949	1.0051	0.882237	33.3062	2.00243e-11	5.73484e-10	yes	yes
SPBC1347.02	fkbp39	protein_coding	-0.00605817	-1.78394	-1.39308	0.00243505	0.0812831	33.0942	2.16976e-11	6.18434e-10	yes	yes
SPAC7D4.07c	trx1	protein_coding	0.901847	1.03287	0.597047	0.0897708	0.164161	33.0297	2.22357e-11	6.28968e-10	no	yes
SPAC6G9.10c	sen1	protein_coding	0.111977	-1.28726	-0.309435	0.0537005	0.0695615	33.0247	2.22784e-11	6.28968e-10	no	yes
SPBPB21E7.08	SPBPB21E7.08	pseudogene	1.29662	2.11847	0.10272	-0.409725	-0.729671	32.9952	2.25297e-11	6.31556e-10	no	yes
SPAC1486.01	SPAC1486.01	protein_coding	0.378418	1.01457	0.939665	0.441806	0.4142	32.9891	2.25821e-11	6.31556e-10	no	yes
SPBP8B7.14c	dpb2	protein_coding	-1.37436	-0.661655	-0.0428047	0.13399	0.0594335	32.8381	2.39209e-11	6.60878e-10	no	yes
SPAC1687.11	spb1	protein_coding	0.238385	-1.16726	-0.409711	0.0179748	-0.0605567	32.8327	2.39697e-11	6.60878e-10	no	yes
SPBC19F5.05c	ppp1	protein_coding	0.135824	-1.24372	-0.320649	0.134547	0.140035	32.8324	2.3973e-11	6.60878e-10	no	yes
SPAC607.09c	btn1	protein_coding	0.738337	1.8942	0.735714	0.669719	0.58072	32.8213	2.40743e-11	6.60878e-10	no	yes
SPAC5D6.04	SPAC5D6.04	protein_coding	-0.146142	0.934807	0.0509847	-0.0316232	-0.0208622	32.7707	2.45448e-11	6.70703e-10	no	no
SPAC3G6.05	SPAC3G6.05	protein_coding	0.556423	0.819375	-0.310573	-0.772684	-0.395779	32.747	2.47687e-11	6.73731e-10	no	no
SPBC1198.01	SPBC1198.01	protein_coding	-0.27433	1.21704	0.208074	-0.220741	-0.30788	32.6954	2.52631e-11	6.81008e-10	no	yes
SPAC222.07c	hri2	protein_coding	-1.32443	-1.13016	0.651999	-0.275795	-0.354391	32.6952	2.52649e-11	6.81008e-10	no	yes
SPAC22E12.13c	rlp24	protein_coding	-0.0480864	-1.32518	-0.365733	0.0760843	-0.0109644	32.6223	2.5982e-11	6.97182e-10	no	yes
SPBC1105.12	hhf3	protein_coding	0.37639	0.715968	-1.33378	0.170673	-0.0319507	32.5591	2.66209e-11	7.06196e-10	no	yes
SPAC1B2.03c	SPAC1B2.03c	protein_coding	-0.279907	-1.25697	-0.431756	-0.035542	0.0224314	32.5567	2.66457e-11	7.06196e-10	no	yes
SPAC1F12.10c	SPAC1F12.10c	protein_coding	1.85952	2.11328	0.795123	0.901211	0.818261	32.554	2.66735e-11	7.06196e-10	no	yes
SPAC10F6.16	mug134	protein_coding	0.420188	0.958493	0.387832	-0.0134245	0.0883114	32.4845	2.73967e-11	7.22132e-10	no	no
SPCC622.08c	hta1	protein_coding	-0.154694	-0.0251581	-1.14204	-0.0195545	-0.0904011	32.2775	2.96791e-11	7.78846e-10	no	yes
SPAC869.10c	put4	protein_coding	-0.561173	1.88026	0.364261	-0.182983	-0.313572	32.2385	3.01308e-11	7.87233e-10	no	yes
SPCC24B10.07	gad8	protein_coding	0.552966	1.18443	0.477635	0.140337	0.160835	32.129	3.14402e-11	8.17856e-10	no	yes
SPBC1709.01	chs2	protein_coding	-0.372554	-0.256333	0.637611	0.822857	0.84309	32.0629	3.226e-11	8.35535e-10	no	no
SPBC13G1.08c	ash2	protein_coding	-1.04498	-0.703111	-0.139253	-0.0477262	-0.0936192	31.9988	3.30766e-11	8.52975e-10	no	yes
SPAC57A7.12	SPAC57A7.12	protein_coding	0.231793	-0.322966	-0.79381	-0.339342	-0.404302	31.932	3.39516e-11	8.71766e-10	no	no
SPAC821.11	pro1	protein_coding	0.702416	-0.0420312	-0.357639	-0.289822	-0.36609	31.8388	3.52125e-11	9.00262e-10	no	no
SPCC1494.08c	SPCC1494.08c	protein_coding	0.117763	1.1512	-0.00794833	0.10643	0.114893	31.8258	3.53921e-11	9.00986e-10	no	yes
SPAC521.04c	SPAC521.04c	protein_coding	0.194731	1.23098	0.620984	0.128906	0.324513	31.6519	3.78947e-11	9.6059e-10	no	yes
SPBC1711.12	SPBC1711.12	protein_coding	-0.281056	0.15297	1.05996	-0.145058	-0.109603	31.2307	4.47737e-11	1.13016e-09	no	yes
SPAC1F7.12	yak3	protein_coding	0.143228	0.76551	1.42171	0.59725	0.38294	31.0735	4.76709e-11	1.19821e-09	no	yes
SPCC1753.02c	git3	protein_coding	-2.14719	-0.123579	-0.16678	0.442207	0.706338	31.03	4.85084e-11	1.20975e-09	no	yes
SPAC23C4.05c	SPAC23C4.05c	protein_coding	0.381935	1.56282	-0.0425515	0.0616975	0.12931	31.0286	4.85362e-11	1.20975e-09	no	yes
SPAC7D4.04	taf1	protein_coding	-1.67199	-0.245024	-0.15944	-0.079197	-0.172171	30.9111	5.08765e-11	1.2628e-09	no	yes
SPBP8B7.20c	SPBP8B7.20c	protein_coding	0.153633	-1.41518	-0.543782	-0.0654081	-0.105652	30.8674	5.17776e-11	1.27983e-09	yes	yes
SPBC428.11	SPBC428.11	protein_coding	-0.354403	-1.36817	0.347195	-0.442915	-0.305176	30.8062	5.30679e-11	1.30478e-09	no	yes
SPBC3E7.16c	leu3	protein_coding	0.383921	0.263589	-0.0519256	-0.386499	-0.387733	30.7989	5.32252e-11	1.30478e-09	no	no
SPCC550.15c	SPCC550.15c	protein_coding	0.0626943	-0.848702	-0.127543	0.00779298	-0.0381002	30.7471	5.43469e-11	1.32612e-09	no	no
SPAC17G6.13	slt1	protein_coding	0.402426	1.15888	1.42352	-0.54117	-0.443859	30.7383	5.45408e-11	1.32612e-09	no	yes
SPNCRNA.828	SPNCRNA.828	ncRNA	4.035	3.88021	3.01622	1.51032	1.57956	30.6978	5.54402e-11	1.34251e-09	no	yes
SPCC757.03c	SPCC757.03c	protein_coding	1.12827	4.53796	3.28797	2.32958	2.14572	30.6563	5.63765e-11	1.35965e-09	yes	yes
SPAC4G9.22	SPAC4G9.22	protein_coding	2.02266	1.9939	0.658346	0.107966	-0.0574146	30.6055	5.75478e-11	1.38231e-09	no	yes
SPAC1834.04	hht1	protein_coding	-0.0287223	-0.170035	-1.4649	-0.0721622	-0.197734	30.3493	6.38602e-11	1.52777e-09	no	yes
SPAC11D3.04c	SPAC11D3.04c	protein_coding	-0.102014	-0.946077	-2.16358	-1.55971	-1.46778	30.2508	6.64794e-11	1.58407e-09	no	yes
SPAC31A2.07c	dbp10	protein_coding	-0.0142457	-1.06961	-0.0876285	0.0527246	0.1164	30.1517	6.92309e-11	1.64306e-09	no	yes
SPAC23A1.03	apt1	protein_coding	0.370018	-0.333498	-0.942942	-0.282474	-0.246905	30.0781	7.13509e-11	1.68666e-09	no	no
SPAC30D11.01c	SPAC30D11.01c	protein_coding	0.106173	1.70994	0.968522	0.267631	0.378693	30.0496	7.21917e-11	1.69979e-09	no	yes
SPBC609.03	iqw1	protein_coding	0.309711	1.29319	0.342099	0.0460006	0.0803593	30.0112	7.33393e-11	1.72001e-09	no	yes
SPBC1711.13	his2	protein_coding	0.202504	-0.628169	-0.627714	-0.523275	-0.546042	29.953	7.51194e-11	1.75448e-09	no	no
SPAC1B3.03c	wis2	protein_coding	0.0854494	-0.335262	0.110826	-1.30549	-0.962529	29.944	7.53981e-11	1.75448e-09	no	yes
SPCP1E11.05c	are2	protein_coding	0.316675	1.19352	0.263712	0.0361005	0.0828192	29.7402	8.2023e-11	1.90121e-09	no	yes
SPCC290.02	rpc34	protein_coding	-0.255612	-1.56169	-0.367631	-0.102975	-0.0975898	29.6704	8.44319e-11	1.94946e-09	no	yes
SPCC320.08	SPCC320.08	protein_coding	-0.0630795	-1.23272	-0.440767	0.0490041	0.161565	29.5935	8.71734e-11	2.00499e-09	no	yes
SPBC14C8.04	SPBC14C8.04	protein_coding	0.246203	-0.231681	-0.544904	-0.345554	-0.393393	29.5805	8.76465e-11	2.00812e-09	no	no
SPBC12C2.12c	glo1	protein_coding	0.531528	1.19738	0.874737	0.461587	0.419407	29.5474	8.88653e-11	2.02824e-09	no	yes
SPBC1271.10c	SPBC1271.10c	protein_coding	-0.954028	-1.11655	-0.564943	-0.0921868	-0.144353	29.3232	9.75892e-11	2.21885e-09	no	yes
SPBC1711.08	SPBC1711.08	protein_coding	0.215465	-0.120946	0.356419	-0.822843	-0.554273	29.3128	9.80157e-11	2.22007e-09	no	no
SPAP8A3.12c	tpp2	protein_coding	0.0785198	0.824062	0.424578	0.0657821	-0.0273573	29.2655	9.99836e-11	2.25505e-09	no	no
SPBC15C4.06c	SPBC15C4.06c	protein_coding	-0.469699	1.65911	0.679269	0.180575	0.302642	29.2575	1.00317e-10	2.25505e-09	no	yes
SPAC29B12.11c	SPAC29B12.11c	protein_coding	0.845416	1.64142	0.135011	-0.200767	0.170762	29.2288	1.01535e-10	2.27196e-09	no	yes
SPAPB2B4.03	cig2	protein_coding	-0.747911	-0.530192	0.00832688	0.588775	0.529256	29.2218	1.01832e-10	2.27196e-09	no	no
SPAC15A10.15	sgo2	protein_coding	-2.07388	-0.27493	-0.220082	-0.0865036	-0.0515813	29.1986	1.02832e-10	2.28029e-09	no	yes
SPAC2C4.15c	ubx2	protein_coding	0.307613	1.36507	0.557493	0.279321	0.154196	29.1954	1.02971e-10	2.28029e-09	no	yes
SPCC306.08c	SPCC306.08c	protein_coding	0.821207	1.3958	0.956114	0.182679	0.0754271	29.0944	1.07445e-10	2.37054e-09	no	yes
SPAC2G11.13	atg22	protein_coding	-0.466318	1.39865	0.386475	0.17745	0.19251	29.0751	1.08324e-10	2.38113e-09	no	yes
SPBC2G2.08	ade9	protein_coding	0.227189	-0.785686	-0.891643	-0.115288	-0.113361	28.9887	1.12353e-10	2.4606e-09	yes	no
SPNCRNA.1164	SPNCRNA.1164	ncRNA	3.01209	1.95192	0.85687	0.671793	0.768157	28.9641	1.13529e-10	2.47726e-09	no	yes
SPBC1105.11c	hht3	protein_coding	0.0798293	0.885277	-0.560312	0.219619	0.145644	28.9417	1.14613e-10	2.49178e-09	no	no
SPAC1786.01c	SPAC1786.01c	protein_coding	0.258259	1.14481	-0.124732	-0.340028	-0.0813144	28.9135	1.1599e-10	2.51255e-09	no	yes
SPBC20F10.01	gar1	protein_coding	-0.163155	-0.782627	-1.01388	-0.126796	-0.237316	28.8265	1.20353e-10	2.59763e-09	yes	yes
SPBC4F6.16c	ero11	protein_coding	-0.0377003	0.165486	0.837407	-0.134101	-0.0489797	28.6928	1.27403e-10	2.73986e-09	no	no
SPAC3H1.11	hsr1	protein_coding	-1.54797	0.808179	-0.707201	0.0779976	0.23862	28.6248	1.31156e-10	2.81041e-09	no	yes
SPAC2G11.11c	prh1	protein_coding	-0.624347	-1.24431	-0.20404	0.104783	0.124826	28.5836	1.33486e-10	2.8501e-09	yes	yes
SPCC962.01	SPCC962.01	protein_coding	0.475573	1.03952	0.888552	0.330887	0.330721	28.347	1.47756e-10	3.14351e-09	no	yes
SPCC736.15	SPCC736.15	protein_coding	1.34763	2.13664	0.21479	0.750037	0.921875	28.3292	1.48896e-10	3.15649e-09	yes	yes
SPAC630.05	gyp7	protein_coding	-0.529441	1.0503	0.91415	-0.06635	0.0860732	28.1215	1.62883e-10	3.44076e-09	no	yes
SPAC26A3.02	myh1	protein_coding	-0.985591	0.168814	0.368185	0.23417	0.197554	28.0952	1.64752e-10	3.46759e-09	no	no
SPAC1F3.09	mug161	protein_coding	0.587349	1.47933	0.60545	0.617013	0.611241	28.0873	1.65317e-10	3.46759e-09	no	yes
SPBC16C6.12c	SPBC16C6.12c	protein_coding	0.296386	-1.25109	-0.370407	-0.0261652	-0.0277098	27.9294	1.77069e-10	3.70104e-09	yes	yes
SPAC5H10.10	SPAC5H10.10	protein_coding	-0.0167577	-0.278472	-0.774099	-1.27544	-1.17927	27.8749	1.81331e-10	3.77689e-09	no	yes
SPAC30D11.03	ddx27	protein_coding	0.334212	-0.916425	-0.452046	0.0337853	0.0160124	27.7537	1.91198e-10	3.96853e-09	no	no
SPAC4H3.08	SPAC4H3.08	protein_coding	1.11026	4.62264	3.47044	2.38723	2.51734	27.6203	2.0273e-10	4.19328e-09	yes	yes
SPCC1919.09	tif6	protein_coding	0.539966	-0.00767738	-0.421789	-0.135024	-0.147625	27.574	2.06907e-10	4.26487e-09	no	no
SPBC32H8.05	SPBC32H8.05	protein_coding	0.226376	-1.2974	-0.359921	0.0436117	0.151015	27.5392	2.10104e-10	4.31582e-09	yes	yes
SPBC83.05	SPBC83.05	protein_coding	-0.0928108	1.21963	0.207267	0.162146	0.147465	27.483	2.15382e-10	4.40903e-09	no	yes
SPNCRNA.1611	SPNCRNA.1611	ncRNA	4.69979	6.08482	1.12453	0.768068	1.04982	27.4541	2.18145e-10	4.44792e-09	no	yes
SPAC2G11.02	urb2	protein_coding	-0.236806	-0.96814	-0.373583	-0.111214	-0.0829635	27.4476	2.18774e-10	4.44792e-09	no	no
SPAC1B3.08	SPAC1B3.08	protein_coding	0.625804	1.03185	0.316449	0.200044	0.245516	27.4394	2.19565e-10	4.44881e-09	no	yes
SPAC11H11.06	arp2	protein_coding	0.542487	0.731935	0.615869	0.071538	0.0191497	27.4185	2.2161e-10	4.47502e-09	no	no
SPAC31G5.12c	maf1	protein_coding	0.900135	1.71148	0.0416439	0.0481224	0.0339245	27.3401	2.2944e-10	4.61748e-09	no	yes
SPBC1604.06c	SPBC1604.06c	protein_coding	0.217532	-0.846333	-0.257311	-0.0927096	0.0327077	27.1648	2.48036e-10	4.97491e-09	no	no
SPAC1071.09c	SPAC1071.09c	protein_coding	1.32047	-0.213132	-0.311969	0.144596	0.0695698	27.1257	2.52397e-10	5.0454e-09	no	yes
SPAC343.04c	SPAC343.04c	protein_coding	0.237264	1.15852	0.190874	0.17188	0.0999307	27.1105	2.54113e-10	5.06271e-09	no	yes
SPBC1734.08	hse1	protein_coding	0.666823	1.21525	0.437666	0.198008	0.0730313	27.0375	2.62537e-10	5.21311e-09	no	yes
SPBC17A3.04c	rar1	protein_coding	0.235043	-0.405806	-0.552751	-0.17347	-0.176431	27.0299	2.63441e-10	5.21368e-09	no	no
SPCC550.06c	hsp10	protein_coding	0.216024	-0.41129	-0.311513	-0.720276	-0.558628	27	2.66988e-10	5.26637e-09	no	no
SPBC646.12c	gap1	protein_coding	-1.47815	0.183995	-0.496394	-0.173126	-0.151451	26.9681	2.7083e-10	5.32453e-09	no	yes
SPCC330.09	SPCC330.09	protein_coding	0.2132	-1.0788	-0.141399	0.120182	-0.0267703	26.849	2.85707e-10	5.59854e-09	no	yes
SPBC17D11.08	SPBC17D11.08	protein_coding	0.45041	1.06381	0.526371	0.00439663	-0.129905	26.7301	3.01441e-10	5.8871e-09	no	yes
SPAC2C4.11c	rbp28	protein_coding	0.368479	-1.10237	-0.180884	0.104257	0.0840379	26.723	3.02409e-10	5.8871e-09	no	yes
SPAC13G7.02c	ssa1	protein_coding	0.765962	1.44822	2.40638	-0.0752106	0.0798526	26.6938	3.06427e-10	5.94589e-09	no	yes
SPCC1682.14	rpl1902	protein_coding	0.557671	-0.0199803	-0.502059	-0.0384117	-0.0880999	26.6858	3.07537e-10	5.94804e-09	no	no
SPCC1235.02	bio2	protein_coding	-0.0611021	-0.658209	-0.658459	-0.701155	-0.632422	26.6752	3.09008e-10	5.95715e-09	no	no
SPBC24C6.09c	SPBC24C6.09c	protein_coding	5.61199	8.36718	3.64287	3.07979	3.17743	26.6143	3.17644e-10	6.0971e-09	yes	yes
SPCC24B10.22	pog1	protein_coding	0.939691	0.189321	-0.118176	-0.0383844	-0.0162649	26.6097	3.18314e-10	6.0971e-09	no	no
SPCC825.03c	psy1	protein_coding	0.96356	0.723666	0.054721	-0.00732846	0.0600921	26.5441	3.27922e-10	6.26101e-09	no	no
SPCC1020.10	oca2	protein_coding	2.44811	2.64427	0.91104	0.774297	0.794476	26.4958	3.35199e-10	6.37864e-09	no	yes
SPBC902.05c	idh2	protein_coding	0.802055	0.714942	0.713848	0.0335511	0.0597696	26.4891	3.36225e-10	6.37864e-09	no	no
SPAC26H5.04	SPAC26H5.04	protein_coding	-0.22221	1.36646	-0.0157518	0.100087	0.0839977	26.4681	3.39454e-10	6.41945e-09	no	yes
SPBC336.12c	cdc10	protein_coding	0.299689	1.03157	0.125768	0.112503	0.19208	26.4542	3.41596e-10	6.43951e-09	no	yes
SPBC1289.07c	rpc40	protein_coding	0.194875	-0.754112	-0.639182	-0.114672	-0.0545799	26.437	3.44291e-10	6.46985e-09	no	no
SPCC4E9.02	cig1	protein_coding	-3.2656	-1.18623	-0.567247	-0.00775985	-0.0510301	26.4189	3.47136e-10	6.5028e-09	no	yes
SPBC16E9.10c	SPBC16E9.10c	protein_coding	0.0475696	-1.39407	-0.202104	-0.159649	-0.140487	26.3607	3.56484e-10	6.65248e-09	yes	yes
SPAC824.07	SPAC824.07	protein_coding	0.446107	1.36634	0.73151	0.439189	0.343668	26.3553	3.5736e-10	6.65248e-09	no	yes
SPAPB1E7.08c	SPAPB1E7.08c	protein_coding	0.138737	1.39747	1.38382	0.555321	0.401337	26.3164	3.63758e-10	6.75048e-09	no	yes
SPAC1006.01	psp3	protein_coding	0.577051	1.17443	0.656645	-0.0172813	-0.0120047	26.1578	3.91177e-10	7.23677e-09	no	yes
SPBC29A3.02c	his7	protein_coding	0.383997	0.355178	-0.0944128	-0.251705	-0.258192	26.0017	4.20333e-10	7.75208e-09	no	no
SPAC1002.17c	urg2	protein_coding	0.872786	2.16334	3.97484	-0.721267	-0.308623	25.9661	4.27298e-10	7.85621e-09	no	yes
SPAC1834.03c	hhf1	protein_coding	-0.448164	-0.303346	-1.39434	-0.0496839	-0.110378	25.8637	4.48019e-10	8.21185e-09	no	yes
SPAC1002.19	urg1	protein_coding	1.35259	2.8376	4.48965	-0.630173	0.0662821	25.8523	4.50399e-10	8.23014e-09	no	yes
SPCC1322.01	rpm1	protein_coding	-1.0425	-0.270727	0.0963206	0.12445	0.143684	25.8183	4.57567e-10	8.33555e-09	no	yes
SPAC977.12	SPAC977.12	protein_coding	0.103234	-0.913577	-1.43357	-0.530267	-0.338871	25.8059	4.60203e-10	8.35802e-09	no	yes
SPBPB10D8.02c	SPBPB10D8.02c	protein_coding	0.37787	0.521376	-0.453205	-1.39929	-1.17168	25.7793	4.65922e-10	8.43615e-09	no	yes
SPACUNK4.08	SPACUNK4.08	protein_coding	-1.33802	-0.172496	0.199782	-0.0160097	-0.148412	25.7464	4.73109e-10	8.54033e-09	no	yes
SPBC16D10.01c	SPBC16D10.01c	protein_coding	0.114371	-1.10065	-0.393435	0.0644624	-0.0907267	25.7287	4.77014e-10	8.58481e-09	yes	yes
SPCC1682.15	mug122	protein_coding	1.00195	1.04856	0.426794	0.285753	0.245267	25.6369	4.97863e-10	8.93303e-09	no	yes
SPCC895.06	elp2	protein_coding	-0.00288337	-1.05928	-0.245245	-0.116101	-0.191788	25.6038	5.05617e-10	9.04492e-09	no	yes
SPAC167.06c	mug143	protein_coding	0.954447	3.26186	0.591034	0.58756	0.540417	25.5925	5.08281e-10	9.06535e-09	no	yes
SPBC16E9.05	erg6	protein_coding	0.274637	0.162988	-0.414579	-0.429564	-0.391395	25.5591	5.16282e-10	9.18057e-09	no	no
SPBC11B10.07c	ivn1	protein_coding	0.335932	1.15472	0.253132	0.187571	0.287759	25.5106	5.28149e-10	9.36364e-09	no	yes
SPAC23A1.19c	SPAC23A1.19c	protein_coding	-1.22356	-0.65855	-0.0595068	0.0875481	0.0644325	25.5032	5.29986e-10	9.36832e-09	no	yes
SPAP8A3.14c	SPAP8A3.14c	protein_coding	-2.0877	-0.228419	-0.237793	-0.0294784	0.0217898	25.4735	5.374e-10	9.47128e-09	no	yes
SPBC4F6.09	str1	protein_coding	-1.96762	-1.90275	-2.16584	-0.218756	0.250797	25.4026	5.55612e-10	9.76336e-09	no	yes
SPAPB8E5.07c	SPAPB8E5.07c	protein_coding	0.0873369	-0.964373	-0.372978	-0.0249537	0.0463468	25.3816	5.61111e-10	9.83099e-09	no	no
SPAC869.06c	SPAC869.06c	protein_coding	4.75422	7.99554	4.41038	3.35996	2.94317	25.2757	5.8982e-10	1.03037e-08	no	yes
SPAC31A2.12	SPAC31A2.12	protein_coding	0.35157	1.62544	-0.062637	0.0800656	0.0907792	25.2686	5.91801e-10	1.03081e-08	yes	yes
SPAC343.06c	SPAC343.06c	protein_coding	0.658528	1.32807	0.70007	0.284297	0.471707	25.1598	6.23027e-10	1.07942e-08	no	yes
SPBC4F6.07c	SPBC4F6.07c	protein_coding	0.19283	-1.25725	-0.262843	0.00820116	0.0341006	25.1502	6.25864e-10	1.07942e-08	no	yes
SPAC1834.01	sup45	protein_coding	0.0317611	-0.689413	-0.324593	0.0550047	0.0277311	25.15	6.25928e-10	1.07942e-08	no	no
SPBC19C7.09c	uve1	protein_coding	0.150682	1.25612	0.177952	0.28859	0.181092	25.1466	6.26959e-10	1.07942e-08	no	yes
SPAC19B12.08	atg4	protein_coding	1.67367	2.04755	0.100039	0.219888	0.492495	25.063	6.52304e-10	1.11829e-08	no	yes
SPAC1639.02c	trk2	protein_coding	-1.40604	-0.162866	-0.257129	-0.231337	-0.0318899	25.0598	6.53288e-10	1.11829e-08	no	yes
SPAC9.10	thi9	protein_coding	-0.644706	-1.45252	-0.660387	-0.336591	-0.186886	25.0393	6.597e-10	1.12603e-08	no	yes
SPAC4G8.10	gos1	protein_coding	0.722948	1.33453	0.0785503	-0.109407	0.028553	24.9183	6.98816e-10	1.18768e-08	no	yes
SPBC25B2.03	SPBC25B2.03	protein_coding	0.352509	1.50257	-0.199187	0.303082	0.428396	24.9119	7.00963e-10	1.18768e-08	no	yes
SPAC1006.03c	red1	protein_coding	-1.35626	-0.729475	-0.0926501	0.148056	0.161848	24.9094	7.01801e-10	1.18768e-08	no	yes
SPAC27F1.06c	SPAC27F1.06c	protein_coding	0.302139	-0.992991	-1.09294	-0.00419905	-0.0533087	24.8781	7.1237e-10	1.20215e-08	no	yes
SPAC4D7.08c	ade4	protein_coding	-0.260116	-0.918278	-0.780809	-0.455882	-0.364849	24.8478	7.22754e-10	1.21623e-08	no	no
SPBPB7E8.01	SPBPB7E8.01	protein_coding	-2.93651	-1.06457	-2.13638	-0.611742	-0.387139	24.7602	7.53722e-10	1.26477e-08	yes	yes
SPBC1711.04	SPBC1711.04	protein_coding	0.0206369	-0.847001	-0.364714	0.147597	0.0468219	24.7411	7.60687e-10	1.27287e-08	no	no
SPBC19F5.04	SPBC19F5.04	protein_coding	0.312578	-0.108368	-0.423528	-0.616375	-0.624041	24.7284	7.65337e-10	1.27706e-08	no	no
SPAC7D4.12c	SPAC7D4.12c	protein_coding	-0.219679	0.785071	0.195197	-0.0791672	-0.172296	24.7144	7.70486e-10	1.28206e-08	no	no
SPCC1739.04c	SPCC1739.04c	protein_coding	0.688999	1.11161	0.165182	-0.0649778	0.0643109	24.6731	7.85917e-10	1.3041e-08	no	yes
SPAC12B10.01c	SPAC12B10.01c	protein_coding	-0.0504732	0.693617	0.365242	-0.0470862	-0.078733	24.6661	7.88564e-10	1.30485e-08	no	no
SPBC1703.07	SPBC1703.07	protein_coding	0.436701	-0.11489	-0.499506	-0.250651	-0.268622	24.4987	8.54863e-10	1.41064e-08	no	no
SPAC24H6.12c	uba3	protein_coding	0.106748	1.2289	-0.0674438	0.11014	0.0545114	24.3868	9.02476e-10	1.4851e-08	no	yes
SPAC6G10.02c	tea3	protein_coding	-0.901448	-0.644525	-0.0367554	-0.136403	-0.0693612	24.38	9.05493e-10	1.48596e-08	no	no
SPAC25B8.08	SPAC25B8.08	protein_coding	0.215416	1.37288	0.357754	0.0183905	0.145372	24.3702	9.0981e-10	1.48798e-08	no	yes
SPAC139.05	SPAC139.05	protein_coding	4.96187	8.11612	4.22578	3.33296	3.63566	24.3659	9.11721e-10	1.48798e-08	yes	yes
SPAC186.02c	SPAC186.02c	protein_coding	-0.956681	5.6969	5.27817	3.51154	2.97642	24.3564	9.15926e-10	1.49076e-08	no	yes
SPNCRNA.1165	SPNCRNA.1165	ncRNA	5.66045	6.53351	3.95279	1.9426	2.14895	24.3359	9.25067e-10	1.50153e-08	no	yes
SPBP8B7.23	SPBP8B7.23	protein_coding	0.309334	0.876787	0.271483	0.0229453	0.0401121	24.2751	9.52862e-10	1.54244e-08	no	no
SPCC1672.01	SPCC1672.01	protein_coding	-0.529414	-0.50246	0.655829	-0.200211	-0.32718	24.2164	9.80502e-10	1.58289e-08	no	no
SPAC17D4.03c	cis4	protein_coding	-1.32615	-0.112585	-0.0888511	0.0295111	-0.0265385	24.1292	1.02317e-09	1.64731e-08	no	yes
SPBC2D10.17	clr1	protein_coding	-1.29585	-0.0640286	0.176667	0.0427073	-0.0515833	24.0305	1.07389e-09	1.72431e-08	no	yes
SPBC2F12.15c	pfa3	protein_coding	0.745157	1.46603	0.349982	0.337848	0.608922	24.0076	1.08602e-09	1.7391e-08	no	yes
SPAC24C9.11	SPAC24C9.11	protein_coding	0.0674471	-1.1017	-0.122188	-0.0258999	-0.10292	23.9765	1.10275e-09	1.76115e-08	no	yes
SPNCRNA.602	SPNCRNA.602	ncRNA	-0.911049	3.89011	4.30549	1.07896	1.5682	23.9583	1.11269e-09	1.77226e-08	no	yes
SPBC3B8.10c	nem1	protein_coding	0.681053	1.74863	0.0839607	0.227322	0.304334	23.9529	1.11566e-09	1.77226e-08	no	yes
SPAC4A8.07c	SPAC4A8.07c	protein_coding	-1.25598	-1.16497	-0.487137	-0.326728	-0.340573	23.837	1.18128e-09	1.87152e-08	no	yes
SPBC106.14c	sda1	protein_coding	0.0948014	-1.1911	-0.448715	0.048645	0.123422	23.8282	1.1864e-09	1.87464e-08	no	yes
SPAC23A1.14c	SPAC23A1.14c	protein_coding	0.74439	1.74616	0.565535	0.266094	0.323183	23.7695	1.22132e-09	1.92472e-08	no	yes
SPAC5D6.07c	pxa1	protein_coding	-0.0299379	1.37795	0.0124737	-0.318013	-0.271602	23.7383	1.2404e-09	1.94962e-08	no	yes
SPAC4F8.04	SPAC4F8.04	protein_coding	0.527149	-1.17391	-0.165533	0.038164	0.0187269	23.7268	1.24744e-09	1.95553e-08	no	yes
SPCC74.03c	ssp2	protein_coding	0.512331	0.772776	0.318511	0.0288824	0.0225051	23.6763	1.27914e-09	1.99995e-08	no	no
SPAC6G9.02c	nop9	protein_coding	0.115719	-0.865308	-0.257376	0.074807	0.0534292	23.6638	1.28707e-09	2.00709e-08	yes	no
SPCC5E4.04	cut1	protein_coding	-0.819333	-0.405909	0.0218573	-0.0927896	-0.0354969	23.5178	1.38413e-09	2.15281e-08	no	no
SPBC25B2.09c	mrs1	protein_coding	-0.0592749	-0.579567	-0.610249	-0.264271	-0.258641	23.4715	1.41647e-09	2.19738e-08	yes	no
SPAC458.05	pik3	protein_coding	-0.213198	1.17238	0.311727	0.200141	0.164302	23.4519	1.43047e-09	2.21332e-08	no	yes
SPCC10H11.01	prp11	protein_coding	0.511112	0.86754	0.150922	-0.0527679	0.0496671	23.4007	1.46762e-09	2.26492e-08	no	no
SPAC17G8.06c	SPAC17G8.06c	protein_coding	0.277379	-0.154683	-0.6158	-0.304492	-0.340881	23.3033	1.54115e-09	2.37225e-08	no	no
SPAC4F10.13c	mpd2	protein_coding	-0.985416	0.0543371	0.12403	-0.0279369	0.0404704	23.2961	1.54668e-09	2.37463e-08	no	no
SPBC36.07	iki3	protein_coding	0.0854201	-0.955445	-0.362878	-0.0825633	-0.0783194	23.2054	1.61897e-09	2.47923e-08	no	no
SPNCRNA.1505	SPNCRNA.1505	ncRNA	-1.07537	-3.04481	-0.875588	-0.551657	-0.631964	23.1741	1.64477e-09	2.51227e-08	no	yes
SPAC24C9.05c	mug70	protein_coding	-0.151912	-0.919893	0.0458048	-0.153573	-0.373338	23.1084	1.7003e-09	2.59046e-08	no	no
SPBC16D10.02	trm11	protein_coding	-0.161845	-0.918019	-0.34088	0.0442099	-0.153549	23.0529	1.74874e-09	2.65746e-08	no	no
SPAC17H9.05	ebp2	protein_coding	0.215452	-1.15515	-0.277691	0.100524	0.0645386	23.0345	1.76517e-09	2.6756e-08	no	yes
SPAPB1E7.04c	SPAPB1E7.04c	protein_coding	-1.23436	-1.45689	-0.489471	0.354399	0.376623	22.9963	1.79965e-09	2.72094e-08	no	yes
SPAC890.07c	rmt1	protein_coding	0.266634	-0.477631	-0.53235	0.000287529	-0.0721542	22.975	1.81925e-09	2.74361e-08	no	no
SPCC14G10.02	SPCC14G10.02	protein_coding	-0.0801305	-0.864419	-0.343139	0.0257987	0.0571277	22.8763	1.91303e-09	2.87775e-08	no	no
SPCC965.06	SPCC965.06	protein_coding	0.0110415	1.24042	2.04547	1.53629	1.22596	22.8605	1.92843e-09	2.89361e-08	yes	yes
SPBC16A3.09c	ufd1	protein_coding	0.513102	1.31952	0.135842	0.141989	0.167185	22.8405	1.94827e-09	2.90266e-08	no	yes
SPAC1093.05	SPAC1093.05	protein_coding	-0.148002	-1.44825	-0.598686	-0.0551909	-0.138767	22.8401	1.94862e-09	2.90266e-08	no	yes
SPBC21H7.04	dbp7	protein_coding	-0.182687	-1.17139	-0.186147	0.0384099	-0.0658953	22.8382	1.95049e-09	2.90266e-08	no	yes
SPBC19C7.12c	omh1	protein_coding	-0.752285	0.270881	0.580419	0.119904	0.147204	22.8348	1.95395e-09	2.90266e-08	no	no
SPBC4C3.10c	pre3	protein_coding	0.43657	0.749001	0.258803	0.0094466	0.0221432	22.8293	1.95946e-09	2.90361e-08	no	no
SPAC26A3.17c	SPAC26A3.17c	protein_coding	0.391142	-0.935129	-0.548416	-0.122849	-0.226506	22.8052	1.98368e-09	2.9322e-08	no	no
SPCC330.01c	rhp16	protein_coding	-0.303282	0.560452	0.59378	-0.0662202	-0.410113	22.7666	2.02328e-09	2.98333e-08	no	no
SPAPB2B4.04c	SPAPB2B4.04c	protein_coding	0.471627	1.81716	0.605098	-0.0690485	0.0553166	22.6332	2.16653e-09	3.18667e-08	no	yes
SPAC1A6.03c	SPAC1A6.03c	protein_coding	-0.0588097	1.03236	0.324217	0.138877	0.0839934	22.5896	2.21562e-09	3.25085e-08	no	yes
SPAC10F6.05c	ubc6	protein_coding	1.18865	1.81763	0.898405	0.577056	0.639565	22.5771	2.22999e-09	3.2639e-08	no	yes
SPAC6F6.06c	rax2	protein_coding	-0.797343	-0.433254	0.00638615	0.0595414	0.0598371	22.5703	2.23778e-09	3.26726e-08	no	no
SPAC23C4.08	rho3	protein_coding	0.303801	0.889876	0.0262317	0.163473	0.15285	22.5535	2.25722e-09	3.27705e-08	no	no
SPAC12G12.04	mcp60	protein_coding	0.120425	-0.324893	-0.164412	-0.723088	-0.608453	22.5512	2.25995e-09	3.27705e-08	no	no
SPBC1A4.07c	SPBC1A4.07c	protein_coding	0.433594	-0.883779	-0.123335	0.013435	0.0776835	22.5503	2.26098e-09	3.27705e-08	no	no
SPAC1142.02c	SPAC1142.02c	protein_coding	0.324104	0.132372	-0.0042247	-0.28988	-0.387871	22.5206	2.29586e-09	3.31952e-08	no	no
SPBC336.02	SPBC336.02	protein_coding	-0.119018	-1.19507	-0.313432	0.000566329	-0.0222801	22.4633	2.36485e-09	3.40827e-08	no	yes
SPAC13G7.05	are1	protein_coding	-0.0600037	1.45664	0.345595	0.126436	0.0293725	22.4601	2.36868e-09	3.40827e-08	no	yes
SPAPB24D3.07c	SPAPB24D3.07c	protein_coding	-0.234705	-0.203332	2.97308	1.12116	1.12096	22.4372	2.39693e-09	3.44061e-08	no	yes
SPAC5H10.13c	gmh2	protein_coding	-1.91903	-0.506228	-0.329762	-0.290068	-0.248015	22.372	2.47932e-09	3.54385e-08	no	yes
SPBC577.02	rpl3801	protein_coding	0.379692	-0.0807774	-0.487278	-0.02938	-0.162893	22.3709	2.48076e-09	3.54385e-08	no	no
SPBC83.17	SPBC83.17	protein_coding	0.501214	0.770675	0.224536	-0.276897	-0.273956	22.3528	2.50408e-09	3.56861e-08	no	no
SPCC188.10c	SPCC188.10c	pseudogene	-1.70578	-0.949219	-0.475617	-0.168344	-0.164518	22.2596	2.62843e-09	3.73688e-08	no	yes
SPBC12D12.02c	cdm1	protein_coding	1.00789	1.17487	-0.449475	0.713145	0.512728	22.2545	2.63542e-09	3.73791e-08	no	yes
SPCC550.11	SPCC550.11	protein_coding	-0.0792935	-0.897307	-0.624569	0.0221766	0.143509	22.2463	2.64672e-09	3.74501e-08	no	no
SPAC1B9.03c	SPAC1B9.03c	protein_coding	0.241157	-1.1647	-0.36989	0.0340099	-0.0576989	22.2166	2.68798e-09	3.79438e-08	yes	yes
SPBP23A10.07	rpa2	protein_coding	0.111681	-0.752794	-0.459418	0.0587462	0.0766063	22.1598	2.76882e-09	3.89926e-08	no	no
SPAC9E9.10c	cbh1	protein_coding	0.129864	0.9948	-0.308845	0.0276388	-0.104297	22.1491	2.78431e-09	3.91182e-08	no	no
SPAC20G4.02c	fus1	protein_coding	-0.421799	1.19294	0.271148	-0.0254344	0.190148	22.129	2.81376e-09	3.9439e-08	no	yes
SPCC962.03c	cut15	protein_coding	0.235367	0.821776	0.418246	0.288816	0.173652	22.0877	2.87528e-09	4.018e-08	no	no
SPBC25B2.06c	btb2	protein_coding	-0.893296	-0.940401	-0.298696	-0.123407	-0.130066	22.0845	2.88012e-09	4.018e-08	no	no
SPBC14F5.13c	SPBC14F5.13c	protein_coding	0.205025	0.728292	0.240692	0.150236	0.157573	22.0362	2.95398e-09	4.11141e-08	no	no
SPNCRNA.1644	SPNCRNA.1644	ncRNA	0.35288	0.216912	-0.640082	-0.6384	-0.581116	22.0178	2.98251e-09	4.13282e-08	no	no
SPAC11D3.09	SPAC11D3.09	protein_coding	1.67429	2.29917	0.980467	-0.158147	-0.12201	22.0174	2.98323e-09	4.13282e-08	no	yes
SPAC6B12.03c	SPAC6B12.03c	protein_coding	4.23737	6.397	1.6419	1.25142	1.21674	22.0095	2.99564e-09	4.14038e-08	no	yes
SPBC17D11.07c	rpn2	protein_coding	0.333552	0.562929	0.373093	0.0438202	-0.0733798	21.9745	3.05124e-09	4.20259e-08	no	no
SPAC31G5.13	rpn11	protein_coding	0.583723	0.54439	0.35524	-0.0472645	-0.0299496	21.9723	3.05476e-09	4.20259e-08	no	no
SPAC16E8.15	tif45	protein_coding	0.378755	-0.25922	-0.477295	-0.0421239	-0.0514298	21.9651	3.06637e-09	4.20884e-08	no	no
SPNCRNA.103	sme2	ncRNA	3.50491	1.73555	0.173435	-0.252769	0.511751	21.9541	3.08416e-09	4.22116e-08	no	yes
SPCC622.16c	epe1	protein_coding	-1.39389	0.12752	-0.0537755	-0.0491313	0.0290885	21.9508	3.08952e-09	4.22116e-08	no	yes
SPAC25H1.04	mug105	protein_coding	0.604245	0.663258	-0.437097	-0.234455	-0.21215	21.9434	3.10146e-09	4.22779e-08	no	no
SPAC15E1.02c	SPAC15E1.02c	protein_coding	3.57371	5.76309	4.99635	3.18149	3.12656	21.9307	3.1224e-09	4.2466e-08	yes	yes
SPCC1393.10	ctr4	protein_coding	-2.41328	-1.97204	-0.913212	-0.599701	-0.518722	21.7643	3.40911e-09	4.62598e-08	no	yes
SPCP1E11.11	puf6	protein_coding	0.303672	-0.905175	-0.568157	-0.105789	-0.112417	21.7378	3.4573e-09	4.68071e-08	no	no
SPAC20G8.08c	fft1	protein_coding	-0.783503	-1.01004	-0.0625893	-0.0348999	-0.0714381	21.7197	3.49067e-09	4.71518e-08	no	yes
SPAC890.04c	SPAC890.04c	protein_coding	0.286954	-0.668266	-0.349187	-0.0808928	-0.1287	21.7102	3.50823e-09	4.72818e-08	no	no
SPBC418.01c	his4	protein_coding	0.457193	0.122691	-0.288963	-0.358248	-0.488827	21.6937	3.53908e-09	4.75898e-08	no	no
SPAC2G11.12	rqh1	protein_coding	-1.4002	-0.267732	-0.195769	-0.0154256	0.055751	21.6815	3.56206e-09	4.7791e-08	no	yes
SPAC3A12.18	zwf1	protein_coding	0.756614	1.44564	0.965235	0.225175	0.359533	21.6172	3.68608e-09	4.93438e-08	yes	yes
SPCC613.12c	raf1	protein_coding	-1.21801	-0.389862	0.156549	0.0213906	0.0822254	21.6102	3.6998e-09	4.94164e-08	no	yes
SPBC19C7.06	prs1	protein_coding	0.266208	-0.281668	-0.679894	-0.22291	-0.174196	21.6042	3.71158e-09	4.94628e-08	no	no
SPBC56F2.07c	SPBC56F2.07c	protein_coding	-0.197091	-1.33905	-0.364196	-0.231695	-0.362321	21.582	3.75586e-09	4.99412e-08	no	yes
SPAC767.01c	vps1	protein_coding	0.214032	0.441825	0.688994	0.0805967	0.040428	21.507	3.90919e-09	5.18642e-08	no	no
SPBC691.03c	apl3	protein_coding	-0.874545	-0.69486	0.0683034	-0.0956186	0.0630398	21.4863	3.95262e-09	5.23239e-08	no	no
SPAC3G6.11	chl1	protein_coding	-1.02318	-0.588361	0.0799259	0.173251	0.0959796	21.4627	4.00276e-09	5.28702e-08	no	yes
SPBC8D2.10c	rmt3	protein_coding	0.151569	-0.577001	-0.782532	-0.23936	-0.248083	21.4268	4.08045e-09	5.37513e-08	no	no
SPAC13G6.06c	gcv2	protein_coding	-0.520717	-0.706653	-0.577895	-0.124804	-0.164556	21.4236	4.08752e-09	5.37513e-08	no	no
SPCC1672.05c	yrs1	protein_coding	0.266854	-0.0733711	-0.439368	-0.255767	-0.271482	21.3972	4.14577e-09	5.43972e-08	no	no
SPAC323.07c	SPAC323.07c	protein_coding	-2.3311	-0.694046	0.0703424	-0.278505	-0.407322	21.3655	4.21693e-09	5.52093e-08	no	yes
SPBC3B9.06c	atg3	protein_coding	1.27796	1.62549	0.416794	0.382803	0.0859506	21.2435	4.5032e-09	5.8828e-08	no	yes
SPAC23D3.01	pdp3	protein_coding	-2.45858	-0.782891	-0.392054	-0.110615	-0.26334	21.2054	4.59668e-09	5.99177e-08	no	yes
SPAC29A4.10	rrn5	protein_coding	-1.09983	-0.231507	-0.191043	-0.0841903	-0.0423431	21.1454	4.74834e-09	6.16396e-08	no	yes
SPBC4.07c	rpt2	protein_coding	0.434758	0.633346	0.353305	0.0352688	-0.0257404	21.1412	4.75909e-09	6.16396e-08	no	no
SPBC4F6.14	SPBC4F6.14	protein_coding	-0.224435	-1.48566	-0.712219	-0.172641	-0.194643	21.1409	4.75981e-09	6.16396e-08	yes	yes
SPAC11G7.03	idh1	protein_coding	0.401262	0.534457	0.749351	0.119737	0.0168549	21.1232	4.80555e-09	6.20969e-08	no	no
SPCC320.11c	SPCC320.11c	protein_coding	-0.0283281	-1.60133	-0.890091	-0.195868	-0.309332	20.9656	5.2352e-09	6.75024e-08	no	yes
SPBC1A4.02c	leu1	protein_coding	0.0914646	-0.257705	-0.527705	-0.427516	-0.54021	20.9555	5.26413e-09	6.77288e-08	no	no
SPCC550.03c	SPCC550.03c	protein_coding	-0.677291	-0.266502	0.240505	-0.0404693	-0.0389982	20.9469	5.28866e-09	6.78872e-08	no	no
SPAC23A1.06c	cmk2	protein_coding	0.709499	1.14431	0.169866	0.244653	0.287143	20.9433	5.29924e-09	6.78872e-08	no	yes
SPAC19G12.15c	tpp1	protein_coding	0.376049	0.820539	0.736922	0.0735108	0.0812903	20.9112	5.39269e-09	6.88052e-08	no	no
SPCC18.08	SPCC18.08	protein_coding	-0.970548	-0.918612	0.115977	-0.0334849	0.0288494	20.9108	5.394e-09	6.88052e-08	no	no
SPBC336.07	sfc3	protein_coding	-1.27499	-0.644292	-0.105505	-0.0274809	-0.0553255	20.9064	5.40695e-09	6.88231e-08	no	yes
SPBC337.10c	SPBC337.10c	protein_coding	-0.983047	-0.0944328	0.352284	0.149088	0.11301	20.8632	5.53608e-09	7.03165e-08	no	no
SPCC330.07c	SPCC330.07c	protein_coding	-1.48496	-0.633718	-0.379001	-0.108942	-0.143737	20.8273	5.64577e-09	7.15572e-08	yes	yes
SPAC922.04	SPAC922.04	protein_coding	-0.599475	0.205192	0.347706	0.150127	0.113206	20.8064	5.71073e-09	7.22268e-08	no	no
SPBP8B7.05c	SPBP8B7.05c	protein_coding	0.216691	0.792543	-0.000101103	0.143614	0.185356	20.7953	5.7458e-09	7.25164e-08	no	no
SPCC1919.12c	SPCC1919.12c	protein_coding	-0.963562	0.258653	0.251831	0.0530586	0.0140257	20.7901	5.762e-09	7.25671e-08	no	no
SPAC4C5.03	SPAC4C5.03	protein_coding	0.220874	1.33796	0.489046	0.319983	0.380611	20.6716	6.14947e-09	7.72835e-08	no	yes
SPCC1322.07c	mug150	protein_coding	1.62322	2.24891	0.200815	-0.416604	-0.228847	20.6649	6.17245e-09	7.7409e-08	no	yes
SPAC30C2.02	mmd1	protein_coding	-0.352405	-1.5926	-1.4738	-0.153354	-0.0612754	20.5914	6.42779e-09	8.0442e-08	no	yes
SPAC14C4.09	agn1	protein_coding	-1.32753	-1.0713	-0.997035	0.163741	0.106594	20.5841	6.45366e-09	8.05963e-08	no	yes
SPBC19F5.02c	utp4	protein_coding	0.0148581	-0.808213	-0.304463	0.0180763	-0.0634696	20.4482	6.95792e-09	8.6712e-08	no	no
SPAC11D3.16c	SPAC11D3.16c	protein_coding	-0.603997	1.33941	-0.0616795	0.0959399	-0.237582	20.4015	7.14061e-09	8.88029e-08	no	yes
SPBC1711.05	SPBC1711.05	protein_coding	0.357366	-0.653978	-0.662212	-0.0785769	-0.0113957	20.3337	7.41546e-09	9.20289e-08	no	no
SPBC13A2.04c	SPBC13A2.04c	protein_coding	-2.07368	-0.0134593	-0.505443	0.163427	0.347826	20.3261	7.44697e-09	9.22279e-08	no	yes
SPAC3H5.07	rpl702	protein_coding	0.221617	-0.25607	-0.647033	-0.180046	-0.133695	20.3195	7.47403e-09	9.2371e-08	no	no
SPCC1672.07	SPCC1672.07	protein_coding	0.0303507	-1.01169	-0.391147	-0.0822887	-0.172287	20.2291	7.86144e-09	9.69578e-08	no	yes
SPCC4B3.04c	nte1	protein_coding	-0.68021	-0.586046	-0.0567317	-0.0640215	-0.0879527	20.2245	7.88145e-09	9.70037e-08	no	no
SPAC6F12.10c	ade3	protein_coding	0.00327695	-0.469587	-0.675477	-0.36501	-0.335572	20.2153	7.9224e-09	9.73067e-08	no	no
SPCC330.02	rhp7	protein_coding	0.277195	1.42298	0.449033	0.213991	0.127071	20.202	7.98155e-09	9.78315e-08	no	yes
SPBC1685.17	SPBC1685.17	protein_coding	-0.319039	-0.4234	-2.13198	-1.28672	-1.44993	20.1892	8.03884e-09	9.83313e-08	no	yes
SPBC2F12.14c	gua1	protein_coding	0.138886	-0.388299	-0.825385	-0.240328	-0.242911	20.1707	8.1227e-09	9.91536e-08	no	no
SPAC2F3.16	SPAC2F3.16	protein_coding	0.0707143	0.674974	-0.122348	-0.0413728	-0.118265	20.1634	8.15615e-09	9.91754e-08	no	no
SPAC6G10.03c	SPAC6G10.03c	protein_coding	0.878456	1.14	0.85424	0.162288	0.278294	20.163	8.15779e-09	9.91754e-08	no	yes
SPCC162.12	tco89	protein_coding	-1.90354	-0.73315	-0.249714	-0.24981	-0.249713	20.1162	8.37483e-09	1.01607e-07	no	yes
SPAC14C4.11	SPAC14C4.11	protein_coding	0.0403819	-0.61215	-0.229655	-0.00418026	0.0262809	20.0915	8.49198e-09	1.02819e-07	no	no
SPAC1002.14	itt1	protein_coding	0.923294	0.820814	0.275426	0.0368281	-0.100538	20.0768	8.56238e-09	1.03461e-07	no	no
SPBC1685.14c	SPBC1685.14c	protein_coding	-0.460682	0.655495	0.104844	-0.325592	-0.324998	20.0669	8.61019e-09	1.03828e-07	no	no
SPAP27G11.05c	vps41	protein_coding	-0.00416964	0.697427	-0.132534	-0.00383387	0.0975281	20.0583	8.65223e-09	1.0397e-07	no	no
SPAC3F10.17	SPAC3F10.17	protein_coding	0.315001	-0.687235	-0.170952	0.283404	0.216816	20.0573	8.65687e-09	1.0397e-07	no	no
SPAC22H10.13	zym1	protein_coding	0.563129	3.78766	3.71051	1.52043	1.33498	19.9988	8.94734e-09	1.07242e-07	yes	yes
SPBC428.02c	eca39	protein_coding	0.114207	-0.263775	-0.67207	-0.659387	-0.607862	19.9585	9.15293e-09	1.09486e-07	no	no
SPAC688.13	scn1	protein_coding	0.59111	1.92001	0.509989	0.0450669	0.260062	19.9028	9.44591e-09	1.12764e-07	no	yes
SPAC6G10.04c	SPAC6G10.04c	protein_coding	0.505105	0.477996	0.24125	-0.0678503	-0.05943	19.8758	9.59171e-09	1.14276e-07	no	no
SPBC119.08	pmk1	protein_coding	0.574269	0.921009	0.030534	0.212771	0.175936	19.8421	9.77673e-09	1.16065e-07	no	no
SPBC15D4.01c	klp9	protein_coding	-0.206745	1.52009	-0.193232	0.277377	0.37755	19.8414	9.78084e-09	1.16065e-07	no	yes
SPAC3G9.09c	tif211	protein_coding	0.4525	0.11235	-0.420414	-0.0986129	-0.143265	19.8134	9.93708e-09	1.17684e-07	no	no
SPNCRNA.840	SPNCRNA.840	ncRNA	2.18102	1.07138	-0.739846	0.30591	-0.14427	19.7664	1.02067e-08	1.20637e-07	no	yes
SPBC651.08c	rpc1	protein_coding	-0.104001	-0.76396	-0.11336	-0.0242647	-0.0870577	19.7491	1.03072e-08	1.21585e-07	no	no
SPAC869.11	cat1	protein_coding	-0.717573	0.666477	0.319375	-0.203149	-0.201012	19.7085	1.05487e-08	1.24187e-07	no	no
SPAC1565.07c	knd1	protein_coding	-0.806525	-0.74056	0.40584	-0.130087	-0.137097	19.7026	1.05845e-08	1.24362e-07	no	no
SPBC215.04	git11	protein_coding	1.61393	1.90552	0.380502	0.269095	0.414208	19.6841	1.06969e-08	1.25267e-07	no	yes
SPBC3H7.02	SPBC3H7.02	protein_coding	0.523897	1.43445	-0.760575	-0.0922089	0.204413	19.683	1.07035e-08	1.25267e-07	yes	yes
SPBC1198.02	dea2	protein_coding	-0.465403	-0.923868	-1.31765	-0.677978	-0.807385	19.6586	1.08538e-08	1.26777e-07	no	yes
SPAC20G8.09c	SPAC20G8.09c	protein_coding	-0.233827	-1.30826	-0.759224	-0.121255	-0.129902	19.6263	1.10561e-08	1.28887e-07	yes	yes
SPBC725.15	ura5	protein_coding	0.240232	-0.39358	-0.691167	-0.264476	-0.317094	19.5996	1.12259e-08	1.3061e-07	no	no
SPAC15A10.13	ppk3	protein_coding	-2.45496	-0.836302	-0.192181	-0.213362	-0.189054	19.5948	1.12573e-08	1.3072e-07	no	yes
SPAC4G9.16c	rpl901	protein_coding	0.394576	-0.0584857	-0.373515	-0.0833248	-0.0984052	19.5721	1.14045e-08	1.32172e-07	no	no
SPBC651.03c	gyp10	protein_coding	-1.07156	-0.444599	-0.187661	0.059892	0.0233656	19.5228	1.17313e-08	1.35541e-07	no	yes
SPAC24B11.05	SPAC24B11.05	protein_coding	-0.253797	1.40095	0.462232	-0.0352188	-0.208499	19.5215	1.17406e-08	1.35541e-07	no	yes
SPAC4F10.20	grx1	protein_coding	0.719837	1.10192	1.03108	0.5403	0.425387	19.4666	1.21165e-08	1.39539e-07	yes	yes
SPAC4D7.05	sum1	protein_coding	0.321978	-0.138731	-0.405821	-0.111342	-0.148885	19.4642	1.21338e-08	1.39539e-07	no	no
SPBC1289.14	SPBC1289.14	protein_coding	4.99975	7.82382	7.04871	3.37637	2.90896	19.456	1.21911e-08	1.39928e-07	yes	yes
SPBPB10D8.01	SPBPB10D8.01	protein_coding	-0.816818	-0.670655	-1.36473	-1.32905	-1.36393	19.448	1.22474e-08	1.40303e-07	no	yes
SPBPB8B6.05c	SPBPB8B6.05c	protein_coding	-0.0200984	-1.03827	-1.21356	-0.360643	-0.251178	19.4294	1.23795e-08	1.41346e-07	no	yes
SPAC3G9.12	peg1	protein_coding	-1.05698	-0.793729	-0.00585485	0.0190199	-0.0449746	19.4285	1.23859e-08	1.41346e-07	no	yes
SPCC584.04	sup35	protein_coding	0.157499	-0.468295	-0.608797	-0.00624264	-0.0398313	19.4144	1.24867e-08	1.42224e-07	no	no
SPBC1198.05	SPBC1198.05	protein_coding	0.223214	-0.502641	-0.525413	-0.1491	-0.0949071	19.3687	1.28208e-08	1.4551e-07	no	no
SPBC4B4.01c	SPBC4B4.01c	protein_coding	0.0459704	0.126978	-0.0477929	-0.462595	-0.497348	19.3682	1.2824e-08	1.4551e-07	no	no
SPAC977.13c	SPAC977.13c	pseudogene	0.358768	3.49721	2.01787	0.491769	0.25991	19.3261	1.31399e-08	1.4881e-07	yes	yes
SPBC887.04c	lub1	protein_coding	-0.172974	-0.103365	0.513796	-0.190654	-0.226083	19.2899	1.34184e-08	1.51676e-07	no	no
SPAC227.03c	SPAC227.03c	protein_coding	0.440252	1.44534	0.117811	0.0131391	0.482112	19.2504	1.37291e-08	1.54894e-07	no	yes
SPBC17D1.05	SPBC17D1.05	protein_coding	0.128637	-0.672294	-0.257071	-0.0217054	0.0068162	19.2287	1.39038e-08	1.56568e-07	no	no
SPAC8F11.04	SPAC8F11.04	protein_coding	0.0654286	-1.03401	-0.517201	0.125172	0.149113	19.1185	1.48241e-08	1.66618e-07	yes	yes
SPAC824.02	SPAC824.02	protein_coding	-1.03221	0.100796	0.313298	-0.0327867	-0.0256385	19.1058	1.49346e-08	1.67543e-07	no	yes
SPCC1442.09	trp3	protein_coding	0.324633	-0.189342	-0.435651	-0.210027	-0.253085	19.0742	1.5213e-08	1.70337e-07	no	no
SPAC26F1.03	pda1	protein_coding	0.215403	-0.194333	-0.425288	-0.252593	-0.280725	19.071	1.52408e-08	1.70337e-07	no	no
SPBC21H7.06c	SPBC21H7.06c	protein_coding	1.64754	2.76718	0.281325	0.850421	0.988331	19.0449	1.54751e-08	1.72631e-07	yes	yes
SPBC405.01	ade1	protein_coding	0.0767749	-0.808436	-1.02129	-0.359451	-0.271406	19.0364	1.55529e-08	1.73175e-07	no	yes
SPBC19G7.07c	ppr3	protein_coding	-0.664613	-0.877441	-0.17753	0.0169624	-0.0211272	19.0207	1.56964e-08	1.74447e-07	no	no
SPCC576.04	SPCC576.04	protein_coding	0.279599	1.56561	0.551096	0.121328	0.289284	19.0086	1.58075e-08	1.75355e-07	yes	yes
SPBC1683.06c	SPBC1683.06c	protein_coding	0.0764814	0.509103	1.82616	-0.235379	-0.105684	18.982	1.60555e-08	1.77775e-07	no	yes
SPCC126.01c	SPCC126.01c	protein_coding	-1.06452	-1.07595	-0.412508	-0.143407	-0.251906	18.9423	1.64344e-08	1.81633e-07	no	yes
SPBC14F5.09c	ade8	protein_coding	0.265179	0.00319312	-0.458908	-0.220548	-0.254327	18.9264	1.65886e-08	1.8286e-07	yes	no
SPBC18H10.02	lcf1	protein_coding	0.136381	-0.212722	-0.537915	-0.497593	-0.393692	18.9245	1.66069e-08	1.8286e-07	no	no
SPAPB15E9.01c	SPAPB15E9.01c	protein_coding	-2.42766	-1.31045	-0.596986	0.113094	0.501488	18.8832	1.70153e-08	1.87011e-07	no	yes
SPBC1773.02c	SPBC1773.02c	protein_coding	0.423263	0.630649	1.01572	0.186306	0.00490138	18.82	1.76609e-08	1.9375e-07	no	yes
SPAC1B1.02c	SPAC1B1.02c	protein_coding	-1.13081	0.122779	0.0305028	-0.0446012	0.00364195	18.7976	1.78957e-08	1.95965e-07	no	yes
SPAC4G8.05	ppk14	protein_coding	0.150204	1.15253	0.286327	0.0707206	0.0800425	18.748	1.8428e-08	2.01423e-07	no	yes
SPBC1683.04	SPBC1683.04	protein_coding	-0.18274	-0.15882	0.719639	-0.228597	-0.399893	18.7421	1.84927e-08	2.0176e-07	no	no
SPBC215.06c	SPBC215.06c	protein_coding	-0.0636398	-1.96214	-0.626167	-0.149115	-0.0972937	18.7243	1.86889e-08	2.03528e-07	yes	yes
SPAC22G7.08	ppk8	protein_coding	0.893443	1.56169	-0.360941	-0.057643	-0.104966	18.7018	1.89396e-08	2.05882e-07	no	yes
SPAC222.06	mak16	protein_coding	0.254331	-1.02256	-0.426382	0.0183841	0.0744011	18.659	1.94264e-08	2.10789e-07	no	yes
SPAC821.12	orb6	protein_coding	0.413821	0.823422	0.116759	0.239058	0.101771	18.6502	1.95284e-08	2.1151e-07	no	no
SPBC23E6.10c	SPBC23E6.10c	protein_coding	-0.175795	-0.714805	-0.625284	-0.132891	-0.150003	18.639	1.96586e-08	2.12534e-07	no	no
SPAC1782.11	met14	protein_coding	0.256333	-0.0780945	-0.746197	-0.309464	-0.1076	18.6145	1.99464e-08	2.14667e-07	no	no
SPBC12D12.04c	pck2	protein_coding	-0.0808631	0.973425	0.0505861	0.192174	0.210363	18.6143	1.99492e-08	2.14667e-07	no	no
SPAC56F8.09	rrp8	protein_coding	-0.0936377	-1.41715	-0.458346	-0.0908731	-0.0323962	18.613	1.9964e-08	2.14667e-07	no	yes
SPAC16C9.03	nmd3	protein_coding	0.311636	-1.1271	-0.416064	0.057767	0.0645005	18.6034	2.00788e-08	2.15513e-07	no	yes
SPBPJ4664.02	SPBPJ4664.02	protein_coding	-1.12361	-1.77082	-0.984882	-0.0576974	-0.141565	18.5836	2.03169e-08	2.17676e-07	no	yes
SPAC644.05c	SPAC644.05c	protein_coding	-0.140903	-0.974573	-0.764048	0.238063	0.0913075	18.5598	2.0607e-08	2.20387e-07	no	no
SPAC144.12	SPAC144.12	protein_coding	-0.0361399	-0.853953	-0.669047	-0.185384	-0.177936	18.5214	2.10841e-08	2.25086e-07	no	no
SPBC1734.16c	pst3	protein_coding	0.294985	0.812705	0.0410034	0.240986	0.241236	18.5155	2.11591e-08	2.25482e-07	no	no
SPAC56F8.05c	mug64	protein_coding	0.374444	0.215035	-0.297537	-0.258519	-0.174276	18.5071	2.12655e-08	2.26211e-07	no	no
SPBC1105.04c	cbp1	protein_coding	-1.13751	-0.586524	-1.05605	-0.460701	-0.336262	18.4912	2.14677e-08	2.27956e-07	no	yes
SPBC23E6.03c	nta1	protein_coding	0.418894	1.37248	1.69005	0.417895	0.489066	18.4739	2.16906e-08	2.29912e-07	no	yes
SPAC12B10.03	bun62	protein_coding	-1.75717	0.370667	-0.0292361	0.102134	0.067257	18.4677	2.17715e-08	2.3036e-07	no	yes
SPAC6F6.12	SPAC6F6.12	protein_coding	0.134525	0.848734	0.206474	-0.0434825	-0.0460251	18.4463	2.20525e-08	2.32805e-07	no	no
SPBC1539.03c	SPBC1539.03c	protein_coding	0.192212	0.208277	0.05487	-0.466797	-0.503641	18.4441	2.20807e-08	2.32805e-07	no	no
SPBP8B7.09c	los1	protein_coding	-0.261814	-0.791865	-0.346161	0.0930292	0.0730244	18.43	2.22677e-08	2.34362e-07	no	no
SPBC119.03	SPBC119.03	protein_coding	0.676096	0.703231	1.77838	0.604411	0.644092	18.3846	2.28822e-08	2.40405e-07	yes	yes
SPBC25B2.10	SPBC25B2.10	protein_coding	-0.00603562	0.943902	0.193437	0.0226215	0.120096	18.3744	2.30233e-08	2.41461e-07	no	no
SPBC29B5.01	atf1	protein_coding	1.24663	1.80031	-0.523774	0.370725	0.690918	18.3359	2.35615e-08	2.46671e-07	yes	yes
SPAPB21F2.02	SPAPB21F2.02	protein_coding	-0.616686	-0.555562	-0.151244	-0.0463657	-0.0459155	18.332	2.36179e-08	2.46827e-07	no	no
SPBC15D4.02	SPBC15D4.02	protein_coding	0.571707	2.25681	-1.14556	0.285778	0.67253	18.3232	2.37432e-08	2.47703e-07	no	yes
SPBP23A10.11c	SPBP23A10.11c	protein_coding	-1.32731	-1.41188	-0.288441	0.162381	0.29427	18.2968	2.4122e-08	2.50975e-07	yes	yes
SPCC757.12	SPCC757.12	protein_coding	1.42788	1.76657	0.24079	0.669165	0.67661	18.2955	2.41412e-08	2.50975e-07	no	yes
SPAC6C3.06c	SPAC6C3.06c	protein_coding	-0.748084	-0.824414	-0.193751	-0.220866	-0.253343	18.2912	2.4204e-08	2.51191e-07	no	no
SPBC16H5.08c	SPBC16H5.08c	protein_coding	0.250648	-0.187901	-0.380116	0.190379	0.178928	18.2742	2.44531e-08	2.53334e-07	no	no
SPAC2G11.14	taf111	protein_coding	0.102447	0.93609	0.0210477	0.0148247	0.0806811	18.2696	2.45209e-08	2.53595e-07	no	no
SPAC23D3.12	SPAC23D3.12	protein_coding	-2.13735	-0.542798	-0.744674	-0.645945	-0.409057	18.2417	2.4937e-08	2.57452e-07	yes	yes
SPBC4B4.02c	nca2	protein_coding	-0.166174	0.951619	0.690941	0.361919	0.307505	18.2285	2.51361e-08	2.59058e-07	no	no
SPBC8D2.03c	hhf2	protein_coding	0.214405	0.180067	-0.767435	0.26141	0.0172079	18.2128	2.53768e-08	2.61087e-07	no	no
SPAC1805.12c	uep1	protein_coding	0.272503	-0.308649	-0.46776	-0.0704692	-0.0686008	18.1858	2.57934e-08	2.64916e-07	no	no
SPNCRNA.657	SPNCRNA.657	ncRNA	1.21372	2.24753	1.75476	0.773171	0.924944	18.1798	2.58879e-08	2.65429e-07	no	yes
SPBC713.11c	pmp3	protein_coding	0.84896	1.73753	0.643762	0.307173	0.330342	18.1579	2.62324e-08	2.68499e-07	no	yes
SPBC28E12.04	SPBC28E12.04	protein_coding	-1.24676	-1.16192	-0.203861	-0.0987451	-0.0148041	18.1427	2.64748e-08	2.70148e-07	no	yes
SPAC29B12.02c	set2	protein_coding	-0.776635	-0.596412	0.0273062	-0.214326	-0.277198	18.1422	2.64842e-08	2.70148e-07	no	no
SPAC977.15	SPAC977.15	protein_coding	0.802121	0.134312	-0.541464	-1.83501	-1.16332	18.1369	2.65683e-08	2.70542e-07	no	yes
SPAC26F1.14c	aif1	protein_coding	0.347213	2.76161	1.92535	1.41339	1.10724	18.129	2.66968e-08	2.71387e-07	no	yes
SPAC23C11.17	mdm28	protein_coding	0.262346	0.592651	0.55909	0.14147	-0.00350644	18.1235	2.67851e-08	2.71821e-07	no	no
SPCC297.03	ssp1	protein_coding	0.163356	0.684093	0.602415	0.521345	0.412331	18.0837	2.74396e-08	2.77829e-07	no	no
SPCC18.05c	SPCC18.05c	protein_coding	0.0934294	-1.08259	-0.353413	0.0373245	-0.0279627	18.0793	2.7514e-08	2.77829e-07	no	yes
SPBC23E6.04c	utp10	protein_coding	0.346834	-0.450397	-0.201816	0.0937511	0.0949441	18.0791	2.7517e-08	2.77829e-07	no	no
SPAC823.08c	SPAC823.08c	protein_coding	-0.27936	-1.49745	-0.403035	-0.0434368	0.108441	18.0419	2.81458e-08	2.83696e-07	no	yes
SPBC577.13	syj2	protein_coding	0.383402	1.23195	0.173505	0.111911	0.173786	18.0181	2.85566e-08	2.86994e-07	no	yes
SPAC27D7.11c	SPAC27D7.11c	protein_coding	2.88729	4.83266	3.22756	2.51069	2.8759	18.0174	2.85693e-08	2.86994e-07	yes	yes
SPNCRNA.728	SPNCRNA.728	ncRNA	0.425345	1.31215	-0.288679	-0.156733	-0.316576	17.9273	3.01821e-08	3.02685e-07	no	yes
SPAC5H10.02c	SPAC5H10.02c	protein_coding	-0.846625	3.53417	2.83263	1.36443	1.3399	17.9074	3.05512e-08	3.05871e-07	yes	yes
SPAC11D3.07c	SPAC11D3.07c	protein_coding	-0.573312	0.906596	0.0885885	-0.0720483	0.0107748	17.8894	3.08894e-08	3.08738e-07	no	no
SPCC4G3.08	psk1	protein_coding	-0.73261	0.290386	-0.0754241	0.315028	0.334777	17.8687	3.12848e-08	3.12167e-07	no	no
SPAC2G11.09	SPAC2G11.09	protein_coding	-0.201931	0.80888	0.00378687	-0.0455241	0.0880038	17.8619	3.14142e-08	3.12305e-07	no	no
SPBP35G2.16c	ecl2	protein_coding	0.656001	0.966375	0.53967	-0.340612	-0.227429	17.8599	3.14533e-08	3.12305e-07	no	no
SPAC1093.06c	dhc1	protein_coding	-0.818228	-0.522335	-0.372185	-0.120165	0.00840728	17.8598	3.14559e-08	3.12305e-07	no	no
SPNCRNA.605	SPNCRNA.605	ncRNA	-1.42372	-2.16163	-0.907197	-0.47372	-0.511744	17.8437	3.17662e-08	3.14861e-07	no	yes
SPAC31A2.16	gef2	protein_coding	-1.10562	-0.727207	-0.0318088	0.0263	0.0251305	17.8213	3.22067e-08	3.18697e-07	no	yes
SPBC36B7.02	SPBC36B7.02	protein_coding	0.00355407	0.167108	0.895857	0.177881	0.261885	17.8106	3.24193e-08	3.20269e-07	no	no
SPAC3C7.14c	obr1	protein_coding	0.934948	1.73714	1.65559	1.25269	1.04929	17.8025	3.258e-08	3.21323e-07	no	yes
SPBC1604.21c	ptr3	protein_coding	0.377365	0.661601	0.382922	0.118727	0.162487	17.7551	3.35442e-08	3.30285e-07	no	no
SPAC11D3.02c	SPAC11D3.02c	protein_coding	-0.159408	-0.913288	-1.02981	-0.928202	-0.857514	17.722	3.42345e-08	3.36526e-07	no	yes
SPBC26H8.12	SPBC26H8.12	protein_coding	-0.429881	0.433539	0.339969	-0.166012	-0.249207	17.7068	3.45569e-08	3.39136e-07	no	no
SPAC10F6.11c	atg17	protein_coding	-0.0749902	0.747931	0.470005	0.111946	0.0680871	17.701	3.46796e-08	3.3978e-07	no	no
SPCC613.06	rpl902	protein_coding	0.405368	-0.0153494	-0.415029	-0.089921	-0.0732669	17.6882	3.49551e-08	3.41531e-07	no	no
SPNCRNA.607	SPNCRNA.607	ncRNA	-0.625849	2.25964	1.66624	0.148172	0.490748	17.6874	3.4973e-08	3.41531e-07	no	yes
SPBC428.03c	pho4	protein_coding	-1.23608	-1.63367	-0.900471	-0.29954	-0.0645763	17.6825	3.50783e-08	3.41999e-07	yes	yes
SPBC17A3.01c	tim50	protein_coding	-0.35649	-0.544156	0.0709672	0.161404	0.145468	17.6332	3.61629e-08	3.51997e-07	no	no
SPAC13G6.07c	rps601	protein_coding	0.296509	-0.25736	-0.494504	-0.127832	-0.223029	17.6137	3.66017e-08	3.55688e-07	no	no
SPAC167.07c	SPAC167.07c	protein_coding	-0.39445	0.6753	0.480888	-0.124924	-0.109255	17.6018	3.68725e-08	3.57735e-07	no	no
SPCC126.03	pus1	protein_coding	-0.0173084	-1.09168	-0.587951	-0.136891	-0.116515	17.583	3.73025e-08	3.61319e-07	no	yes
SPAC3A12.10	rpl2001	protein_coding	0.259335	-0.259388	-0.5393	-0.273717	-0.264764	17.5757	3.74733e-08	3.62383e-07	no	no
SPAC1002.05c	jmj2	protein_coding	-0.865933	0.830535	0.331447	0.0327131	0.109821	17.5611	3.78128e-08	3.65074e-07	no	no
SPBC839.07	ibp1	protein_coding	-2.47929	-1.19353	-0.39578	-0.598894	-0.445328	17.5361	3.84049e-08	3.70191e-07	no	yes
SPAC6G9.15c	SPAC6G9.15c	protein_coding	-3.67343	-0.291323	-0.343888	0.0603979	-0.198537	17.5246	3.86793e-08	3.72234e-07	no	yes
SPNCRNA.935	SPNCRNA.935	ncRNA	0.253814	1.97433	0.598061	-1.12156	-1.21389	17.5212	3.87623e-08	3.72431e-07	no	yes
SPAC2C4.07c	SPAC2C4.07c	protein_coding	-0.174942	1.55408	0.345101	0.413389	0.427637	17.4648	4.01437e-08	3.85083e-07	no	yes
SPAC6F6.17	rif1	protein_coding	-0.447716	-0.796926	-0.0493104	-0.0559679	-0.0964297	17.4558	4.03713e-08	3.86643e-07	no	no
SPCC1223.13	cbf12	protein_coding	-1.73365	0.62637	0.630966	0.281074	0.293744	17.4406	4.07535e-08	3.89677e-07	no	yes
SPAC3H8.04	SPAC3H8.04	protein_coding	0.531756	1.0634	0.292988	-0.0425635	0.134503	17.4379	4.08221e-08	3.89707e-07	no	yes
SPAC607.03c	snu13	protein_coding	0.209368	-0.292555	-0.774403	-0.186894	-0.230969	17.3835	4.22325e-08	4.02526e-07	no	no
SPAC694.04c	SPAC694.04c	protein_coding	0.315144	-0.190938	-0.725347	-0.262391	-0.209341	17.3747	4.24647e-08	4.03912e-07	no	no
SPAC1486.10	thi1	protein_coding	-0.70884	-0.951586	-0.469957	-0.223451	-0.135059	17.3729	4.25135e-08	4.03912e-07	no	no
SPCC777.14	prp4	protein_coding	-0.91886	-1.16215	-0.0298922	-0.0184329	-0.0734426	17.3686	4.2628e-08	4.04355e-07	no	yes
SPAC1834.10c	SPAC1834.10c	protein_coding	-1.31296	-0.600799	0.13637	0.0916	0.0958401	17.3616	4.28127e-08	4.05462e-07	no	yes
SPAC16C9.01c	SPAC16C9.01c	protein_coding	0.496536	0.973736	0.826907	0.274943	0.230131	17.3431	4.33135e-08	4.09553e-07	no	no
SPAC630.04c	SPAC630.04c	protein_coding	-1.00379	0.770094	1.16116	-0.0534659	0.370124	17.3102	4.42134e-08	4.174e-07	no	yes
SPBC18H10.05	SPBC18H10.05	protein_coding	-0.947076	1.37181	0.233699	-0.0255668	0.0798037	17.2978	4.45576e-08	4.19983e-07	no	yes
SPBC2D10.10c	fib1	protein_coding	0.0962221	-0.394671	-0.643513	-0.127244	-0.14918	17.2861	4.48861e-08	4.22412e-07	no	no
SPNCRNA.813	SPNCRNA.813	ncRNA	0.53351	0.67201	-1.23983	-1.42165	-1.8165	17.2769	4.51473e-08	4.242e-07	no	yes
SPAC1F7.08	fio1	protein_coding	-0.929319	-3.46387	-2.41972	-1.44343	-0.830629	17.2702	4.53355e-08	4.25297e-07	no	yes
SPAC1B3.06c	SPAC1B3.06c	protein_coding	0.183485	0.69544	1.04279	0.401781	0.177053	17.2476	4.59829e-08	4.30692e-07	no	yes
SPBC14C8.14c	pol5	protein_coding	0.165522	-0.657921	-0.236806	0.0458453	0.00524522	17.2404	4.61938e-08	4.31989e-07	no	no
SPBC800.06	brx1	protein_coding	0.39578	-1.00594	-0.309138	0.012094	0.0337757	17.2358	4.63252e-08	4.32538e-07	yes	yes
SPCC306.02c	SPCC306.02c	protein_coding	-0.91496	-0.393505	0.206381	-0.0324321	-0.0915959	17.2139	4.69678e-08	4.37852e-07	no	no
SPAC25G10.08	SPAC25G10.08	protein_coding	0.292246	-0.0562288	-0.383505	-0.107439	-0.183402	17.1896	4.76927e-08	4.43736e-07	no	no
SPAC26A3.01	sxa1	protein_coding	-0.440569	0.178193	0.534237	0.176747	0.141973	17.1877	4.77479e-08	4.43736e-07	no	no
SPCC757.11c	SPCC757.11c	protein_coding	-1.44723	0.420547	0.846997	-0.158099	-0.0152583	17.1505	4.88826e-08	4.53572e-07	no	yes
SPAPB24D3.02c	SPAPB24D3.02c	protein_coding	-1.8079	0.128089	0.00531667	-0.102648	-0.160432	17.1207	4.98081e-08	4.61441e-07	no	yes
SPBC19F5.01c	puc1	protein_coding	-0.212051	1.58751	0.562157	0.55458	0.650588	17.099	5.04966e-08	4.67094e-07	no	yes
SPAC6C3.04	cit1	protein_coding	0.434993	1.22893	0.256684	-0.0148135	0.0124425	17.0703	5.14205e-08	4.74902e-07	no	yes
SPAC13C5.06c	mug121	protein_coding	0.976696	1.51678	0.190836	0.0604911	0.086088	17.0268	5.28559e-08	4.87404e-07	no	yes
SPBC13A2.03	SPBC13A2.03	protein_coding	-1.27225	-0.754872	-0.154628	-0.113738	-0.0308114	17.006	5.35589e-08	4.93123e-07	no	yes
SPBC1685.05	SPBC1685.05	protein_coding	0.463954	1.52485	0.79363	0.33221	0.673305	16.9777	5.45301e-08	5.01289e-07	no	yes
SPNCRNA.1374	SPNCRNA.1374	ncRNA	-1.86948	-1.59797	-0.572468	-0.318796	-0.635949	16.9678	5.48729e-08	5.03664e-07	no	yes
SPAC513.06c	SPAC513.06c	protein_coding	0.562824	1.69214	1.80015	0.621121	0.487699	16.9653	5.49622e-08	5.03707e-07	no	yes
SPAC18G6.11c	rrn3	protein_coding	-0.105871	-0.724127	-0.260991	0.0323658	0.1218	16.9546	5.53379e-08	5.06371e-07	no	no
SPCC645.14c	sti1	protein_coding	-0.120946	-0.542664	0.336209	-1.04643	-0.901208	16.9103	5.69197e-08	5.20047e-07	no	yes
SPBC2G5.03	ctu1	protein_coding	-0.0182431	-0.921425	-0.136714	0.187331	0.0861684	16.8978	5.73731e-08	5.23387e-07	no	no
SPAC16C9.07	pom2	protein_coding	-0.848056	-0.137642	0.191363	0.121236	0.0908452	16.8606	5.87523e-08	5.35149e-07	no	no
SPAC4F10.08	mug126	protein_coding	-0.929404	1.65513	-0.113708	0.638726	0.327506	16.8527	5.90477e-08	5.37018e-07	no	yes
SPBC17D1.02	dph2	protein_coding	0.352248	-0.642429	-0.364377	0.00522572	0.0994106	16.8306	5.98863e-08	5.43815e-07	no	no
SPAC1B3.16c	vht1	protein_coding	-0.156064	-0.677304	-1.57961	-1.19554	-0.812979	16.8154	6.04734e-08	5.48311e-07	no	yes
SPAC3H5.12c	rpl501	protein_coding	0.272988	-0.116555	-0.45492	-0.185331	-0.189831	16.7977	6.11589e-08	5.53683e-07	no	no
SPAC22F3.09c	res2	protein_coding	0.725374	1.46501	0.190803	0.342727	0.232033	16.7946	6.12823e-08	5.53958e-07	no	yes
SPCC1672.08c	tfa2	protein_coding	0.531489	0.807385	0.294513	0.151443	0.204762	16.7875	6.15598e-08	5.55624e-07	no	no
SPBC3H7.07c	ser2	protein_coding	-0.0701025	-0.419838	-0.699817	-0.379963	-0.369089	16.7589	6.26975e-08	5.65037e-07	no	no
SPBC11C11.03	ndc80	protein_coding	-1.17861	-0.0367896	-0.0447173	-0.0995598	0.0259951	16.7294	6.38946e-08	5.74955e-07	no	yes
SPAC890.05	SPAC890.05	protein_coding	-0.0970729	-2.11704	-0.57659	-0.0984553	-0.29796	16.7067	6.48333e-08	5.82522e-07	no	yes
SPAC4C5.01	SPAC4C5.01	protein_coding	-0.76359	-1.18283	-0.521678	-0.299247	-0.396061	16.7001	6.51079e-08	5.84109e-07	no	yes
SPCC24B10.06	SPCC24B10.06	protein_coding	0.70627	1.00446	0.403825	0.410716	0.36573	16.6422	6.75789e-08	6.04291e-07	no	yes
SPAC4A8.16c	tif33	protein_coding	0.452758	-0.136614	-0.382794	-0.0424723	-0.0421522	16.6416	6.76086e-08	6.04291e-07	no	no
SPAC926.04c	hsp90	protein_coding	-0.0104822	-0.363503	-0.0847421	-0.939048	-0.668811	16.6403	6.7662e-08	6.04291e-07	no	no
SPAC23D3.11	ayr1	protein_coding	0.592204	1.9275	1.47913	0.801106	0.781759	16.6261	6.82869e-08	6.08959e-07	yes	yes
SPAC22A12.15c	bip1	protein_coding	0.284293	-0.097045	0.326255	-0.239284	-0.208114	16.594	6.97144e-08	6.19968e-07	no	no
SPCC962.04	rps1201	protein_coding	0.376971	-0.17005	-0.392931	-0.144135	-0.222615	16.5936	6.97295e-08	6.19968e-07	no	no
SPBC14F5.03c	kap123	protein_coding	0.0901979	-0.826941	-0.583734	-0.00344245	0.0745161	16.587	7.00283e-08	6.21697e-07	yes	no
SPCC622.09	htb1	protein_coding	-0.0286932	0.464376	-1.19931	0.334648	0.418508	16.552	7.16309e-08	6.34978e-07	no	yes
SPCC18.17c	SPCC18.17c	protein_coding	0.286503	-0.922815	-0.198542	-0.168301	-0.222189	16.5123	7.34937e-08	6.50523e-07	no	no
SPCC1840.03	sal3	protein_coding	0.104145	-0.901258	-0.247498	-0.0770784	-0.0379464	16.5075	7.37215e-08	6.51571e-07	no	no
SPCC306.07c	SPCC306.07c	protein_coding	-0.122599	-1.5689	-0.338524	-0.0945694	-0.352828	16.4959	7.42818e-08	6.55551e-07	no	yes
SPAC4G9.03	adk1	protein_coding	0.358552	0.106009	-0.287889	-0.269789	-0.267699	16.4206	7.80009e-08	6.87354e-07	no	no
SPAC664.06	rlp7	protein_coding	0.33352	-0.807801	-0.216628	0.189893	0.129377	16.4119	7.8443e-08	6.90229e-07	no	no
SPAC3C7.13c	SPAC3C7.13c	protein_coding	1.99196	3.08008	1.64862	1.02479	0.871895	16.3862	7.97666e-08	7.00469e-07	yes	yes
SPAC13G6.01c	rad8	protein_coding	-0.0163209	-0.67145	-0.225893	-0.0742796	-0.0156284	16.3847	7.98419e-08	7.00469e-07	no	no
SPCPB16A4.02c	SPCPB16A4.02c	protein_coding	-0.40953	0.893289	0.105165	0.249192	0.277367	16.3682	8.07055e-08	7.06719e-07	no	no
SPAC22G7.11c	SPAC22G7.11c	protein_coding	1.02966	4.6467	2.83767	2.03596	2.54751	16.3652	8.08633e-08	7.06719e-07	yes	yes
SPAC15E1.03	rpl42	protein_coding	0.285091	-0.186943	-0.428867	-0.0151177	-0.0488168	16.3642	8.09162e-08	7.06719e-07	no	no
SPAC824.04	SPAC824.04	protein_coding	-0.956445	0.0908526	0.284312	0.217737	0.080629	16.3621	8.10289e-08	7.06719e-07	no	no
SPCC31H12.04c	rpl1202	protein_coding	0.328583	-0.287263	-0.63485	-0.135865	-0.0971652	16.3494	8.17011e-08	7.1154e-07	no	no
SPAC18B11.11	SPAC18B11.11	protein_coding	-1.15288	-0.0423271	-0.133036	-0.115003	-0.130712	16.3216	8.3198e-08	7.23393e-07	no	yes
SPAC1002.20	SPAC1002.20	protein_coding	3.33246	2.43181	-0.671974	0.595788	0.245074	16.3196	8.33049e-08	7.23393e-07	no	yes
SPBC24C6.10c	dip1	protein_coding	-0.916736	0.0142063	0.566424	-0.189307	0.0746411	16.2695	8.60779e-08	7.46384e-07	no	no
SPAC1687.10	mcp1	protein_coding	-0.928483	-1.05126	0.0174033	-0.0606288	-0.273949	16.2622	8.64881e-08	7.48851e-07	no	yes
SPAC139.04c	fap2	protein_coding	0.768033	0.976171	0.451628	-0.0736068	-0.19687	16.2432	8.7572e-08	7.57135e-07	no	no
SPAC1F3.02c	mkh1	protein_coding	0.177977	1.31833	0.352241	0.344314	0.360897	16.2334	8.81352e-08	7.60901e-07	no	yes
SPAC17C9.11c	SPAC17C9.11c	protein_coding	0.604701	1.29978	0.498505	0.0986956	0.318179	16.2185	8.90014e-08	7.66591e-07	no	yes
SPCC1840.08c	SPCC1840.08c	protein_coding	-1.65569	-0.334655	-0.308496	-0.23235	-0.146961	16.2177	8.90517e-08	7.66591e-07	no	yes
SPBC1677.03c	SPBC1677.03c	protein_coding	0.0660802	-0.652404	-0.241095	-0.125034	-0.175839	16.2134	8.9302e-08	7.67636e-07	no	no
SPBC16H5.12c	SPBC16H5.12c	protein_coding	0.102232	0.434798	0.4634	-0.018077	-0.101566	16.2057	8.97504e-08	7.70379e-07	no	no
SPAC4F10.02	aap1	protein_coding	0.287419	0.469487	0.642032	0.12764	-0.00325885	16.1963	9.03099e-08	7.74066e-07	no	no
SPAC17A5.09c	SPAC17A5.09c	protein_coding	0.303022	1.24925	1.06219	0.454698	0.376334	16.182	9.11574e-08	7.80208e-07	no	yes
SPCC1020.02	spc7	protein_coding	-1.73793	0.171601	-0.221359	0.00155265	0.0754689	16.1363	9.39414e-08	8.02882e-07	no	yes
SPAC1565.08	cdc48	protein_coding	0.442269	0.677063	0.409351	-0.0270585	0.0580537	16.1069	9.57762e-08	8.17391e-07	no	no
SPAC12G12.12	SPAC12G12.12	protein_coding	0.241649	1.14871	0.388827	0.256124	0.395705	16.0931	9.66509e-08	8.22836e-07	no	yes
SPBC1778.09	SPBC1778.09	protein_coding	-1.33718	-0.18369	-0.220679	0.00432565	0.0920039	16.0925	9.66905e-08	8.22836e-07	no	yes
SPAC343.20	SPAC343.20	protein_coding	0.602059	-0.800483	-0.863972	0.22369	0.055317	16.0772	9.76721e-08	8.30004e-07	no	no
SPBC3E7.02c	hsp16	protein_coding	0.393218	0.485065	2.71069	0.382415	0.427453	16.0634	9.85673e-08	8.36418e-07	yes	yes
SPBC1685.12c	SPBC1685.12c	protein_coding	0.620898	1.44123	0.301868	-0.0840428	-0.0907819	16.0573	9.89646e-08	8.38595e-07	no	yes
SPAC19A8.07c	SPAC19A8.07c	protein_coding	-0.360291	-1.42137	-0.368957	-0.147222	-0.220021	16.0546	9.91384e-08	8.38874e-07	no	yes
SPAC3H5.09c	SPAC3H5.09c	protein_coding	-0.498469	0.349925	0.162455	0.0390093	0.0158994	16.0232	1.01215e-07	8.55232e-07	no	no
SPBC29A10.08	gas2	protein_coding	1.03628	1.71394	1.32635	0.531817	0.579837	16.0191	1.01493e-07	8.55504e-07	no	yes
SPBC3H7.14	mug176	protein_coding	-1.57756	-0.54183	0.20335	-0.134585	0.0862807	16.0185	1.01535e-07	8.55504e-07	no	yes
SPBC8D2.05c	sfi1	protein_coding	-4.35094	-0.441458	-0.124834	0.0917066	0.0637892	15.9833	1.03929e-07	8.74442e-07	no	yes
SPBC19F5.03	SPBC19F5.03	protein_coding	0.041148	0.342334	0.63582	-0.0367042	-0.113663	15.9269	1.07886e-07	9.06457e-07	no	no
SPBC337.08c	ubi4	protein_coding	0.690979	0.925417	0.0205841	0.0746196	0.0916462	15.9074	1.09296e-07	9.1701e-07	no	no
SPBC146.01	med15	protein_coding	-0.522484	0.715636	0.204528	0.056723	0.0936407	15.8768	1.1154e-07	9.34521e-07	no	no
SPAC15E1.10	SPAC15E1.10	protein_coding	1.1389	1.82035	1.16959	0.176415	0.508998	15.863	1.12569e-07	9.41814e-07	no	yes
SPAC110.01	ppk1	protein_coding	-1.66774	-0.101122	-1.11608	-0.155244	-0.0170048	15.8388	1.14403e-07	9.55817e-07	no	yes
SPBC646.13	sds23	protein_coding	0.46644	0.74695	0.220237	-0.0556262	-0.000939217	15.836	1.14609e-07	9.56198e-07	no	no
SPCC1753.04	tol1	protein_coding	0.303572	-0.135509	-0.361696	-0.193567	-0.274674	15.8194	1.15886e-07	9.655e-07	no	no
SPAC57A10.05c	pof1	protein_coding	-0.224563	1.09196	0.0695705	0.0743762	-0.0190607	15.8094	1.16663e-07	9.70615e-07	no	yes
SPCC16A11.10c	oca8	protein_coding	0.37329	-0.107085	-0.402357	-0.246621	-0.291263	15.7905	1.18147e-07	9.81592e-07	no	no
SPBC16D10.04c	dna2	protein_coding	-1.07431	-0.0437934	-0.0994877	-0.0310027	-0.0772374	15.7868	1.18437e-07	9.82633e-07	no	yes
SPCC1393.03	rps1501	protein_coding	0.376235	-0.0914057	-0.3503	-0.109779	-0.0480648	15.7759	1.19301e-07	9.8842e-07	no	no
SPAC23C4.15	rpb5	protein_coding	-0.478472	-0.998164	-0.53467	-0.264743	-0.265325	15.7424	1.2201e-07	1.00946e-06	no	no
SPCC338.06c	SPCC338.06c	protein_coding	0.330484	0.0994218	0.67006	-0.449037	-0.336408	15.7394	1.22251e-07	1.00989e-06	no	no
SPBC1347.11	sro1	protein_coding	-0.709216	1.00591	0.273841	-0.134645	0.0114402	15.7376	1.224e-07	1.00989e-06	no	yes
SPAPB18E9.02c	ppk18	protein_coding	-1.42472	0.0926787	-0.286261	-0.30471	-0.171702	15.6971	1.25771e-07	1.03626e-06	no	yes
SPAC17A2.09c	csx1	protein_coding	-1.03136	0.606507	0.102828	0.26926	0.391859	15.6847	1.26814e-07	1.04341e-06	no	yes
SPBC1604.01	mug158	protein_coding	0.387327	1.57987	1.25635	0.304524	0.256712	15.6664	1.28384e-07	1.05487e-06	no	yes
SPCC1795.11	sum3	protein_coding	0.541237	-0.877418	-0.6049	0.0535714	0.147746	15.6592	1.29009e-07	1.05855e-06	no	no
SPBC1734.01c	esf1	protein_coding	0.0433991	-1.55785	-0.53122	-0.255584	-0.313009	15.6418	1.30523e-07	1.06864e-06	no	yes
SPBC23E6.05	arx1	protein_coding	0.100746	-1.13561	-0.717062	-0.150217	-0.115992	15.6405	1.30637e-07	1.06864e-06	no	yes
SPAC144.14	klp8	protein_coding	-1.19083	-0.91979	-0.312473	0.0892221	-0.0413044	15.6389	1.30776e-07	1.06864e-06	no	yes
SPBC1289.06c	ppr8	protein_coding	0.0601533	0.282211	0.299117	-0.619519	-0.484316	15.5955	1.34654e-07	1.09881e-06	no	no
SPAC13G7.08c	crb3	protein_coding	0.0204302	-0.796724	-0.292822	-0.0842148	-0.071501	15.5918	1.34992e-07	1.10006e-06	no	no
SPAC9E9.04	SPAC9E9.04	protein_coding	1.16825	1.9901	0.810416	0.776385	0.857406	15.5826	1.35832e-07	1.10407e-06	yes	yes
SPCC736.06	SPCC736.06	protein_coding	-1.47797	-0.478996	-0.149533	0.0831298	-0.0299546	15.5824	1.35854e-07	1.10407e-06	no	yes
SPCC1259.08	SPCC1259.08	protein_coding	0.282531	0.814708	-0.0180765	0.223949	0.228126	15.5693	1.37053e-07	1.1123e-06	no	no
SPBC16H5.10c	prp43	protein_coding	0.0767019	-0.650145	-0.203812	-0.0831835	-0.085763	15.5271	1.41015e-07	1.14289e-06	no	no
SPAC1565.06c	spg1	protein_coding	0.714606	1.3848	0.512209	0.369593	0.39795	15.4786	1.4572e-07	1.17942e-06	no	yes
SPBC1711.11	SPBC1711.11	protein_coding	-1.9527	1.7849	0.225411	0.314877	0.154988	15.4478	1.48789e-07	1.20263e-06	no	yes
SPBC902.04	SPBC902.04	protein_coding	-0.159798	-0.596706	-0.145247	0.104642	0.0854904	15.426	1.51015e-07	1.21896e-06	no	no
SPCC63.11	prp28	protein_coding	0.352354	0.74525	-0.17235	0.0748998	-0.0755978	15.4143	1.52212e-07	1.2259e-06	no	no
SPCC1223.14	SPCC1223.14	protein_coding	0.0942684	-0.472371	-0.869231	-0.35973	-0.423224	15.4136	1.52286e-07	1.2259e-06	yes	no
SPAC1952.13	ned1	protein_coding	0.441152	0.970019	-0.184392	-0.238745	-0.0326291	15.4109	1.52564e-07	1.22649e-06	no	no
SPBC19C7.04c	SPBC19C7.04c	protein_coding	0.442286	1.28053	1.60107	-0.250073	-0.314631	15.4	1.53702e-07	1.23397e-06	no	yes
SPAC6F6.16c	tpz1	protein_coding	-0.507913	-0.750868	0.00847168	-0.143366	0.00809627	15.3938	1.54352e-07	1.23751e-06	no	no
SPBC119.02	ubc4	protein_coding	0.434729	0.104206	0.0295866	-0.285412	-0.322033	15.3669	1.57199e-07	1.25865e-06	no	no
SPAC2F3.03c	rpa49	protein_coding	0.173423	-0.869211	-0.405898	0.00873363	-0.0278005	15.3581	1.58145e-07	1.26452e-06	yes	no
SPBC16G5.09	SPBC16G5.09	protein_coding	-0.709669	-0.330697	0.173312	0.0525486	-0.122141	15.3302	1.61183e-07	1.28709e-06	no	no
SPBC1921.03c	mex67	protein_coding	0.61326	-0.288897	0.272266	0.222408	0.058887	15.3166	1.62679e-07	1.29729e-06	no	no
SPAC1834.08	mak1	protein_coding	-0.0892528	0.695413	0.0439448	0.196457	0.23687	15.3139	1.62977e-07	1.29793e-06	no	no
SPBC8E4.04	SPBC8E4.04	protein_coding	0.0619473	0.398134	1.13508	-0.0508163	-0.37087	15.2908	1.65567e-07	1.3168e-06	no	yes
SPCC1442.06	pre8	protein_coding	0.464408	0.428326	0.187972	-0.112395	-0.0956645	15.2812	1.66658e-07	1.32371e-06	no	no
SPCC1682.11c	SPCC1682.11c	protein_coding	-1.37971	0.522734	0.160107	-0.00185484	0.131909	15.2704	1.67888e-07	1.33171e-06	no	yes
SPBC1773.06c	SPBC1773.06c	protein_coding	0.159382	1.04253	3.2146	2.00076	1.60943	15.2609	1.68988e-07	1.33864e-06	yes	yes
SPAC57A7.09	SPAC57A7.09	protein_coding	-0.357827	1.40968	0.348191	0.188443	0.374594	15.2413	1.7127e-07	1.35492e-06	no	yes
SPAC31G5.18c	sde2	protein_coding	0.639402	1.18789	0.573528	0.112709	0.0573652	15.2348	1.72027e-07	1.35911e-06	no	yes
SPAC29B12.03	spd1	protein_coding	0.363646	0.91544	-0.0389783	-0.0761351	0.205843	15.17	1.79846e-07	1.41899e-06	no	no
SPAC22F8.09	rrp16	protein_coding	0.284457	-0.870905	0.0375897	0.202837	0.25776	15.1669	1.80232e-07	1.42016e-06	no	no
SPBC2G5.06c	hmt2	protein_coding	0.283473	0.858163	0.277107	0.18186	0.269639	15.1417	1.83375e-07	1.44302e-06	no	no
SPBC1683.01	SPBC1683.01	protein_coding	0.988044	0.872622	0.293279	0.442103	0.397975	15.1253	1.8546e-07	1.4575e-06	yes	no
SPCC584.11c	SPCC584.11c	protein_coding	-0.819749	-0.225432	-0.0609438	0.0482514	0.0227695	15.1192	1.86234e-07	1.46165e-06	no	no
SPCPB1C11.03	SPCPB1C11.03	protein_coding	-1.31364	-0.853538	-1.21268	-1.05681	-1.02182	15.1054	1.88012e-07	1.47367e-06	no	yes
SPCC1450.11c	cek1	protein_coding	0.565545	1.00089	0.0951554	0.233678	0.361258	15.0871	1.90393e-07	1.49037e-06	no	yes
SPAP14E8.02	tos4	protein_coding	-0.872811	-1.13095	-0.704305	0.176233	0.0134299	15.0722	1.92369e-07	1.50202e-06	no	yes
SPCC1827.06c	SPCC1827.06c	protein_coding	0.303165	0.0166008	-0.478436	-0.334344	-0.290875	15.072	1.92386e-07	1.50202e-06	no	no
SPAC458.03	tel2	protein_coding	-0.273639	0.802748	0.0164396	0.017132	0.0123044	15.0666	1.93109e-07	1.50532e-06	no	no
SPBC56F2.05c	SPBC56F2.05c	protein_coding	-0.612252	2.07433	0.390383	0.223404	0.639514	15.0651	1.93314e-07	1.50532e-06	no	yes
SPBC3B9.01	SPBC3B9.01	protein_coding	0.125773	-0.141073	0.730092	-0.968137	-0.662899	15.049	1.95469e-07	1.52011e-06	no	no
SPBC651.09c	SPBC651.09c	protein_coding	0.463014	0.699695	0.367937	0.116497	0.0991618	15.0416	1.96475e-07	1.52594e-06	no	no
SPNCRNA.968	SPNCRNA.968	ncRNA	-0.451866	1.77846	-0.609039	-0.405451	-0.588993	15.0366	1.97142e-07	1.52913e-06	no	yes
SPBC119.12	SPBC119.12	protein_coding	-1.00322	-0.9003	-0.0829485	-0.21431	-0.144936	15.0162	1.99943e-07	1.54884e-06	no	yes
SPBC4F6.06	kin1	protein_coding	0.417768	1.4023	0.197969	0.240175	0.207453	15.0072	2.01202e-07	1.55657e-06	no	yes
SPAC26H5.09c	SPAC26H5.09c	protein_coding	0.712917	1.63314	1.06071	-0.287143	-0.266345	15.0034	2.01719e-07	1.55855e-06	no	yes
SPAC4F10.16c	SPAC4F10.16c	protein_coding	-0.641173	-0.584163	-0.16912	0.293381	0.510137	14.9958	2.02794e-07	1.56482e-06	no	no
SPCC1739.11c	cdc11	protein_coding	-1.30583	-0.697507	0.258369	0.140089	0.0713488	14.9346	2.11577e-07	1.63048e-06	no	yes
SPBP26C9.02c	car1	protein_coding	-0.409224	0.819208	1.66767	-0.437029	-0.409312	14.9265	2.1277e-07	1.63756e-06	no	yes
SPBC776.06c	SPBC776.06c	protein_coding	-0.891871	0.603708	0.240395	0.0778534	0.00118116	14.9145	2.14549e-07	1.64912e-06	no	no
SPAC2F7.13c	wrs1	protein_coding	0.115233	-0.360519	-0.459139	-0.216525	-0.351153	14.8979	2.17035e-07	1.66608e-06	no	no
SPCC1322.15	rpl3402	protein_coding	0.0841547	-0.373258	-0.544179	0.0170868	0.0691347	14.8944	2.17563e-07	1.66684e-06	no	no
SPBC1198.08	SPBC1198.08	protein_coding	0.336264	0.104899	-0.202728	-0.20415	-0.268771	14.8935	2.17693e-07	1.66684e-06	no	no
SPBC9B6.10	cdc37	protein_coding	0.0436967	0.270334	0.498006	-0.24328	-0.273928	14.8895	2.18309e-07	1.66941e-06	no	no
SPBC530.06c	SPBC530.06c	protein_coding	-0.49433	0.279111	0.266127	-0.0107375	-0.0640455	14.8782	2.20019e-07	1.68033e-06	no	no
SPCC188.09c	SPCC188.09c	protein_coding	-1.30211	-0.826553	-0.307559	-0.100626	-0.157581	14.8728	2.20854e-07	1.68352e-06	no	yes
SPCC550.13	dfp1	protein_coding	-0.74027	-0.00879945	-0.0285719	0.2546	0.188735	14.8718	2.21002e-07	1.68352e-06	no	no
SPAP8A3.13c	SPAP8A3.13c	protein_coding	-0.998641	-0.432729	-0.470896	0.0916148	0.121007	14.8418	2.25677e-07	1.71693e-06	no	no
SPAC3H8.08c	SPAC3H8.08c	protein_coding	-0.395314	0.774517	0.330008	0.0937716	0.152276	14.8399	2.25976e-07	1.71702e-06	no	no
SPAC25H1.02	jmj1	protein_coding	0.700036	2.11378	-0.622922	0.118822	0.272336	14.8352	2.26721e-07	1.72048e-06	no	yes
SPAC1093.01	ppr5	protein_coding	-0.261439	0.533522	-0.00615729	0.00984748	0.165457	14.8272	2.2798e-07	1.72784e-06	no	no
SPAC1782.08c	rex3	protein_coding	-0.700447	-0.596692	-0.10492	-0.0718687	-0.0658452	14.8059	2.3139e-07	1.75145e-06	no	no
SPBC8E4.03	SPBC8E4.03	protein_coding	0.3164	-0.240573	0.151231	-1.02522	-1.01338	14.7773	2.36061e-07	1.78453e-06	no	yes
SPBC651.04	SPBC651.04	protein_coding	-1.11244	-1.30937	-0.481466	0.263465	0.116823	14.7559	2.39613e-07	1.8091e-06	no	yes
SPBC3B8.07c	dsd1	protein_coding	-0.220013	1.22972	1.02642	0.555321	0.421827	14.7523	2.40228e-07	1.80931e-06	no	yes
SPBC25H2.02	trs1	protein_coding	0.154718	-0.0885205	-0.379268	-0.200511	-0.221554	14.7522	2.40249e-07	1.80931e-06	no	no
SPAPB1A11.02	SPAPB1A11.02	protein_coding	2.05538	6.47465	5.89056	0.822499	1.58729	14.7324	2.43591e-07	1.83207e-06	no	yes
SPNCRNA.1523	SPNCRNA.1523	ncRNA	2.23744	2.82531	1.3635	0.997131	1.57313	14.7307	2.43887e-07	1.83207e-06	no	yes
SPAPB24D3.08c	SPAPB24D3.08c	protein_coding	-0.237189	1.11805	1.63826	1.37664	1.08167	14.7017	2.48886e-07	1.86727e-06	yes	yes
SPAC167.01	ire1	protein_coding	-0.734458	0.329909	0.368308	0.101397	0.324851	14.6865	2.51558e-07	1.88494e-06	no	no
SPBC14C8.17c	spt8	protein_coding	-1.02231	-0.0154548	0.109626	0.0709978	0.0494798	14.5902	2.69182e-07	2.01404e-06	no	yes
SPAC22G7.09c	nup45	protein_coding	-1.04327	-0.853335	-0.0649999	0.0772023	0.133734	14.5887	2.69463e-07	2.01404e-06	no	yes
SPAC144.17c	SPAC144.17c	protein_coding	0.481459	0.814176	0.590915	-0.0575744	-0.206295	14.5848	2.70208e-07	2.01708e-06	no	no
SPCC1450.04	tef5	protein_coding	0.250326	-0.0260112	-0.621659	-0.236143	-0.237152	14.5463	2.77643e-07	2.06999e-06	yes	no
SPAC343.09	ubx3	protein_coding	0.108083	0.544922	0.681123	-0.128196	-0.00534944	14.5442	2.78055e-07	2.07047e-06	no	no
SPCC594.06c	SPCC594.06c	protein_coding	0.0584692	1.24222	0.13232	0.0032116	-0.31463	14.5422	2.78449e-07	2.07081e-06	no	yes
SPBPB2B2.02	mug180	protein_coding	0.34392	1.92578	-0.0934094	-0.146801	-0.660509	14.54	2.78882e-07	2.07145e-06	no	yes
SPBC776.13	cnd1	protein_coding	-0.669455	-0.552171	0.000979078	-0.0480231	-0.152364	14.5338	2.80107e-07	2.07796e-06	no	no
SPAPB18E9.05c	SPAPB18E9.05c	protein_coding	-1.50834	-1.35305	-0.52336	-0.0781786	0.184993	14.5126	2.84353e-07	2.10683e-06	no	yes
SPBC1198.06c	SPBC1198.06c	protein_coding	-0.704588	0.159565	-0.237883	0.0819331	0.112585	14.5083	2.8521e-07	2.11056e-06	no	no
SPAC31A2.04c	SPAC31A2.04c	protein_coding	0.3971	0.784995	0.45587	0.0726703	0.101189	14.4844	2.90072e-07	2.14387e-06	no	no
SPBC29B5.02c	isp4	protein_coding	-0.56455	-0.349998	0.993209	-0.187561	-0.226043	14.4775	2.91499e-07	2.15174e-06	yes	no
SPBC409.15	SPBC409.15	protein_coding	0.146337	-0.996599	-0.409154	0.0168552	-0.0631859	14.4712	2.92809e-07	2.15874e-06	no	no
SPAC1039.07c	SPAC1039.07c	protein_coding	-1.46879	-0.290077	0.306669	-0.641079	-0.606017	14.4616	2.94807e-07	2.17078e-06	no	yes
SPAC23H3.09c	gly1	protein_coding	0.452636	0.177226	-0.309939	-0.172579	-0.188025	14.4298	3.01518e-07	2.21746e-06	no	no
SPBC29A10.15	orc1	protein_coding	-0.411966	-0.782108	-0.0778641	-0.191333	-0.268978	14.4111	3.05559e-07	2.24441e-06	no	no
SPAC22E12.17c	glo3	protein_coding	0.0770925	-0.464583	-0.0244661	-0.110185	-0.138956	14.3925	3.09621e-07	2.27034e-06	no	no
SPAC22E12.19	snt1	protein_coding	-0.597047	-0.111361	0.248837	0.127175	0.0464206	14.3915	3.09852e-07	2.27034e-06	no	no
SPNCRNA.1069	SPNCRNA.1069	ncRNA	0.178271	-1.65398	0.0542699	0.688454	0.452175	14.3843	3.11444e-07	2.2792e-06	no	yes
SPBC16A3.18	cip1	protein_coding	-0.0125999	1.15556	0.332143	0.0748998	0.0784862	14.3802	3.12337e-07	2.28294e-06	no	yes
SPBPB21E7.11	SPBPB21E7.11	protein_coding	2.52604	3.64779	2.15183	-0.748607	-0.254052	14.3448	3.20328e-07	2.33848e-06	no	yes
SPBC106.11c	plg7	protein_coding	0.49394	0.570839	0.324503	-0.257985	0.102407	14.3354	3.22478e-07	2.34992e-06	no	no
SPBC409.05	skp1	protein_coding	0.946887	0.719013	0.48781	0.0964134	0.149971	14.3343	3.22727e-07	2.34992e-06	no	no
SPBC2D10.14c	myo51	protein_coding	-0.565191	-0.147364	0.208001	0.0452602	-0.00635339	14.3328	3.23079e-07	2.34992e-06	no	no
SPAC637.09	SPAC637.09	protein_coding	0.243148	-0.71605	-0.154595	-0.132356	-0.16044	14.3258	3.24701e-07	2.35746e-06	no	no
SPBC15D4.07c	atg9	protein_coding	-0.885117	0.959366	0.0452756	-0.0343615	0.0226351	14.3249	3.24908e-07	2.35746e-06	no	no
SPAC3F10.06c	SPAC3F10.06c	protein_coding	-1.26034	-0.906851	-0.194357	-0.490984	-0.279268	14.3183	3.26429e-07	2.36562e-06	no	yes
SPCC622.12c	gdh1	protein_coding	0.108146	0.0628055	0.816415	0.6272	0.496304	14.3099	3.28407e-07	2.37706e-06	no	no
SPAC9E9.11	plr1	protein_coding	0.405787	0.945731	1.54929	0.324005	0.35625	14.3045	3.29666e-07	2.38328e-06	no	yes
SPBC14F5.10c	SPBC14F5.10c	protein_coding	0.308826	1.40658	0.32639	0.0546376	0.227606	14.2965	3.31561e-07	2.39407e-06	no	yes
SPAC1F3.01	rrp6	protein_coding	-0.161893	-0.864808	-0.0854602	-0.0255335	-0.0121856	14.2896	3.33196e-07	2.40297e-06	no	no
SPAC6G10.12c	ace2	protein_coding	-0.217362	-1.98886	0.280226	0.76798	0.989005	14.2865	3.33931e-07	2.40535e-06	no	yes
SPAC630.13c	tsc2	protein_coding	-0.44533	-0.589875	0.014941	-0.131794	0.0397932	14.2777	3.36041e-07	2.41763e-06	no	no
SPBC106.04	ada1	protein_coding	0.495538	0.498719	0.150466	-0.163926	-0.238096	14.2755	3.36581e-07	2.41859e-06	no	no
SPNCRNA.1473	SPNCRNA.1473	ncRNA	1.31505	2.27961	-1.07192	0.039848	-0.455007	14.2714	3.37564e-07	2.42105e-06	no	yes
SPNCRNA.857	SPNCRNA.857	ncRNA	-1.33975	-2.90778	-1.27685	-1.0694	-1.29886	14.2707	3.37736e-07	2.42105e-06	no	yes
SPCC1281.07c	SPCC1281.07c	protein_coding	-0.509703	0.441264	0.550804	0.115673	0.200118	14.2532	3.41981e-07	2.44854e-06	no	no
SPBC359.03c	aat1	protein_coding	0.0757812	0.304411	-0.581319	-0.350546	-0.314269	14.2256	3.48807e-07	2.49441e-06	no	no
SPNCRNA.974	SPNCRNA.974	ncRNA	2.95162	2.28805	0.213458	0.301704	0.436012	14.2198	3.50261e-07	2.5018e-06	no	yes
SPBC649.02	rps1902	protein_coding	-0.0664432	-0.561759	-0.67081	-0.298387	-0.272363	14.217	3.50962e-07	2.50381e-06	no	no
SPAC1D4.11c	lkh1	protein_coding	-1.89748	0.390666	0.387102	0.324051	0.586138	14.2074	3.53383e-07	2.51806e-06	no	yes
SPAC56F8.06c	alg10	protein_coding	-2.01459	0.366743	-0.240593	-0.0156277	0.112158	14.1934	3.56965e-07	2.54055e-06	no	yes
SPAP8A3.06	SPAP8A3.06	protein_coding	1.07427	0.841125	0.218609	-0.136672	0.0749943	14.1592	3.6584e-07	2.60061e-06	no	yes
SPAC1486.05	nup189	protein_coding	-0.372851	-0.40438	0.0981639	-0.0151185	-0.0501561	14.1559	3.66722e-07	2.60377e-06	no	no
SPCC132.04c	gdh2	protein_coding	-0.430021	0.30576	0.752612	1.23545	1.16217	14.134	3.72535e-07	2.6419e-06	no	yes
SPCC1739.14	npp106	protein_coding	-0.328771	-0.391258	0.152918	0.0850695	0.0838929	14.1311	3.73301e-07	2.64418e-06	no	no
SPAC8C9.16c	mug63	protein_coding	0.300729	1.46899	0.579593	-0.200528	-0.229065	14.1074	3.79738e-07	2.68658e-06	no	yes
SPAC17H9.10c	ddb1	protein_coding	-0.49059	-0.386122	-0.0817224	0.00839482	-0.0411499	14.0821	3.86727e-07	2.72982e-06	no	no
SPBC30D10.13c	pdb1	protein_coding	0.28232	-0.214519	-0.354393	-0.241833	-0.228071	14.082	3.86766e-07	2.72982e-06	no	no
SPBC1A4.03c	top2	protein_coding	-0.592433	-0.415392	0.0336238	0.0258658	0.0193357	14.0695	3.90267e-07	2.75126e-06	no	no
SPAC8C9.10c	SPAC8C9.10c	protein_coding	0.248988	-1.47638	-0.378157	0.0580897	-0.185676	14.051	3.95514e-07	2.78496e-06	no	yes
SPAC1327.01c	SPAC1327.01c	protein_coding	-1.16982	0.215473	-0.0971178	0.245737	0.19516	14.0421	3.98059e-07	2.79957e-06	no	yes
SPBC359.01	SPBC359.01	protein_coding	-1.33542	-0.390212	-0.929594	-1.14775	-1.04548	14.0292	4.01793e-07	2.8225e-06	no	yes
SPAP27G11.10c	nup184	protein_coding	-0.526078	-0.484396	0.148281	-0.102128	0.0206796	14.0262	4.02672e-07	2.82534e-06	no	no
SPAC29E6.10c	SPAC29E6.10c	protein_coding	-1.64206	0.150782	-0.181018	0.112331	-0.0189986	14.0219	4.03915e-07	2.83073e-06	no	yes
SPAC3F10.07c	erf4	protein_coding	-3.30368	-0.389117	0.66765	-0.192584	0.167493	14.0158	4.05727e-07	2.83804e-06	no	yes
SPBC17D11.05	tif32	protein_coding	0.261101	-0.266039	-0.514672	-0.0215995	-0.0789001	14.0151	4.0591e-07	2.83804e-06	no	no
SPBC14C8.02	tim44	protein_coding	-0.374681	-1.26417	-0.219564	-0.18936	-0.218262	13.9953	4.11772e-07	2.87564e-06	no	yes
SPCC1183.02	SPCC1183.02	protein_coding	0.298474	-0.0761128	-0.372808	-0.281641	-0.309603	13.9333	4.30735e-07	2.99851e-06	no	no
SPAC6B12.08	mug185	protein_coding	-0.133808	1.02369	0.184172	-0.29824	-0.108411	13.9332	4.30759e-07	2.99851e-06	no	yes
SPBC83.15	SPBC83.15	protein_coding	0.268455	-1.82739	-0.570377	0.11252	0.132512	13.9328	4.30875e-07	2.99851e-06	no	yes
SPBC1773.10c	nrs1	protein_coding	0.182803	-0.080709	-0.334409	-0.301668	-0.321908	13.9102	4.3802e-07	3.04467e-06	no	no
SPAC589.09	SPAC589.09	protein_coding	0.234343	0.523693	0.0267545	-0.477292	-0.349642	13.9013	4.40881e-07	3.06099e-06	no	no
SPBC3E7.15c	lac1	protein_coding	-0.00823401	-0.530692	-0.266716	0.0965391	0.105501	13.8864	4.4568e-07	3.09071e-06	no	no
SPBC660.14	mik1	protein_coding	-0.319804	-0.996708	-0.324744	0.476942	0.411359	13.874	4.49739e-07	3.11522e-06	no	no
SPAC30C2.04	SPAC30C2.04	protein_coding	0.226115	-0.0572555	-0.459739	-0.22957	-0.224555	13.8721	4.50336e-07	3.11574e-06	no	no
SPBP26C9.03c	fet4	protein_coding	-2.53349	-0.112873	-0.748716	-0.463691	0.109049	13.8689	4.51415e-07	3.11958e-06	no	yes
SPNCRNA.1315	SPNCRNA.1315	ncRNA	0.263935	-2.59287	2.48074	0.0123504	0.396296	13.8604	4.54191e-07	3.13513e-06	no	yes
SPBC19C2.13c	ctu2	protein_coding	0.459046	-0.734655	0.210703	0.186819	0.265354	13.8515	4.57171e-07	3.15204e-06	no	no
SPBC1709.12	rid1	protein_coding	-0.49786	-0.679162	-0.425717	0.375277	0.183396	13.8491	4.57968e-07	3.15389e-06	no	no
SPBP4H10.17c	SPBP4H10.17c	protein_coding	0.0890116	0.698787	0.488586	-0.288959	-0.137194	13.8401	4.60972e-07	3.17091e-06	no	no
SPBC887.18c	hfi1	protein_coding	-0.563983	0.801508	0.395827	0.164111	0.210026	13.8133	4.70098e-07	3.22996e-06	no	no
SPAC3A12.14	cam1	protein_coding	0.538104	0.647874	0.359633	0.187809	0.149056	13.7932	4.77064e-07	3.27404e-06	no	no
SPBC365.01	SPBC365.01	protein_coding	0.165612	0.518421	0.316992	-0.0921766	-0.120741	13.7861	4.79527e-07	3.28716e-06	no	no
SPCC1450.03	SPCC1450.03	protein_coding	0.14725	-0.936594	-0.147029	0.18367	0.147867	13.7623	4.87977e-07	3.3406e-06	no	no
SPNCRNA.1690	SPNCRNA.1690	ncRNA	0.286087	-1.11208	-0.638413	-0.498765	-0.66939	13.761	4.88444e-07	3.3406e-06	no	yes
SPCC364.04c	SPCC364.04c	protein_coding	-0.867624	-0.00260235	-0.134601	-0.0274644	0.0142896	13.7489	4.92764e-07	3.36628e-06	no	no
SPAC2E12.02	hsf1	protein_coding	0.650721	1.41114	0.166329	0.33463	0.497794	13.7445	4.94362e-07	3.37333e-06	no	yes
SPCC74.05	rpl2702	protein_coding	0.191772	-0.333138	-0.588965	-0.18491	-0.200666	13.7424	4.95152e-07	3.37485e-06	no	no
SPBC365.20c	pnc1	protein_coding	0.649222	1.34321	0.737538	0.32379	0.346721	13.7319	4.9895e-07	3.39685e-06	no	yes
SPCC126.07c	SPCC126.07c	protein_coding	1.09574	1.15401	0.142029	0.322165	0.396879	13.6718	5.21471e-07	3.54612e-06	no	yes
SPAC29B12.04	snz1	protein_coding	0.267795	-0.130415	-0.298687	-0.372116	-0.374129	13.6648	5.24176e-07	3.56013e-06	no	no
SPAC959.08	rpl2102	protein_coding	0.339935	-0.110341	-0.463783	-0.199219	-0.172768	13.6634	5.24727e-07	3.56013e-06	no	no
SPBC713.09	SPBC713.09	protein_coding	0.648603	1.13569	0.445323	0.0785115	0.124167	13.6552	5.27914e-07	3.57768e-06	no	yes
SPCC584.13	SPCC584.13	protein_coding	-1.80203	-1.29921	-0.711727	-0.018574	0.0147156	13.6505	5.29719e-07	3.58583e-06	yes	yes
SPCP1E11.09c	rpp103	protein_coding	0.101414	-0.142801	-0.559945	-0.0863584	-0.134125	13.6348	5.35906e-07	3.61951e-06	no	no
SPAC23C11.01	SPAC23C11.01	protein_coding	-1.34428	-0.517236	-0.204547	-0.0797384	0.09192	13.6348	5.35909e-07	3.61951e-06	no	yes
SPAC22A12.16	SPAC22A12.16	protein_coding	0.24735	-0.2227	-0.4457	-0.2609	-0.332093	13.6284	5.38435e-07	3.63246e-06	no	no
SPBC651.06	mug166	protein_coding	-1.99069	-0.158445	0.115319	-0.156503	0.2992	13.6264	5.39215e-07	3.6336e-06	no	yes
SPBC646.11	cct6	protein_coding	0.394594	-0.0800297	-0.315645	0.00697796	-0.0911086	13.6137	5.44277e-07	3.66357e-06	no	no
SPNCRNA.1565	SPNCRNA.1565	ncRNA	2.0611	2.03633	0.356753	-0.788554	-0.0657474	13.5913	5.53358e-07	3.72049e-06	no	yes
SPAC1805.14	SPAC1805.14	protein_coding	-0.865436	-0.124185	0.0574305	0.150289	0.202121	13.5885	5.54513e-07	3.72167e-06	no	no
SPAC694.06c	mrc1	protein_coding	-0.297171	-0.559385	-0.162125	0.27513	0.109818	13.5878	5.54783e-07	3.72167e-06	no	no
SPAC9E9.02	SPAC9E9.02	protein_coding	0.312036	0.166597	-2.38147	-1.87245	-1.41147	13.5499	5.70577e-07	3.82263e-06	no	yes
SPAC17G6.03	SPAC17G6.03	protein_coding	0.124377	1.13636	0.14002	0.0974294	0.16699	13.5486	5.71116e-07	3.82263e-06	no	yes
SPAPJ691.02	SPAPJ691.02	protein_coding	-1.09211	1.53958	2.29422	0.998614	0.628549	13.5358	5.76577e-07	3.85485e-06	no	yes
SPAC18G6.04c	shm2	protein_coding	0.194553	-0.167463	-0.385219	-0.334458	-0.362523	13.5158	5.85169e-07	3.90791e-06	no	no
SPAC23C11.03	SPAC23C11.03	protein_coding	0.0465155	-0.741547	-0.295558	0.0411671	0.000728094	13.5038	5.90378e-07	3.93828e-06	no	no
SPAC19G12.17	new10	protein_coding	-2.05704	-0.625594	-0.136174	-0.176348	-0.309958	13.4936	5.9489e-07	3.96394e-06	no	yes
SPBC24C6.02	SPBC24C6.02	protein_coding	0.162994	-1.30051	-0.260958	-0.0525281	-0.0402121	13.4891	5.96867e-07	3.97267e-06	no	yes
SPBC13E7.08c	SPBC13E7.08c	protein_coding	0.163665	0.650386	0.0103372	0.0280396	-0.105457	13.4804	6.00754e-07	3.99408e-06	no	no
SPAC3A11.12c	rpt5	protein_coding	0.508251	0.796864	0.42393	0.266824	0.22552	13.4756	6.02862e-07	4.00362e-06	no	no
SPBC713.06	adl1	protein_coding	-0.510054	-1.07385	0.198119	0.193569	0.0641707	13.4569	6.11329e-07	4.05533e-06	no	yes
SPAC29A4.08c	prp19	protein_coding	0.229624	-0.38718	-0.0316599	-0.111728	-0.113561	13.4505	6.14245e-07	4.07014e-06	no	no
SPAC2C4.06c	SPAC2C4.06c	protein_coding	-0.0256491	-1.16104	0.00287625	0.033224	0.207521	13.3802	6.47248e-07	4.28406e-06	no	yes
SPBC1685.13	fhn1	protein_coding	1.19674	2.06859	0.983069	1.18771	1.48425	13.3554	6.59332e-07	4.3592e-06	no	yes
SPBC17G9.13c	SPBC17G9.13c	protein_coding	-3.58069	0.593799	-0.030633	0.307711	0.34287	13.3498	6.62133e-07	4.37287e-06	no	yes
SPAC3F10.02c	trk1	protein_coding	-1.03175	-0.502065	0.0011212	-0.2045	-0.23703	13.3071	6.83612e-07	4.50972e-06	no	yes
SPAC26A3.04	rpl2002	protein_coding	0.275097	-0.254325	-0.393582	-0.154594	-0.153457	13.2976	6.88502e-07	4.53696e-06	no	no
SPAC6G10.05c	trs120	protein_coding	-0.584024	-0.524049	0.0406068	0.039743	-0.0187871	13.2792	6.98032e-07	4.59467e-06	no	no
SPCC1020.05	SPCC1020.05	protein_coding	-1.05133	-0.749696	0.193201	-0.311231	-0.384511	13.2747	7.00381e-07	4.60504e-06	no	yes
SPBC359.02	alr2	protein_coding	-0.784659	1.44641	0.00684375	-2.19885	-2.08287	13.2685	7.03679e-07	4.62143e-06	no	yes
SPAC4G9.11c	cmb1	protein_coding	1.02965	1.58975	0.826818	0.535838	0.168991	13.2671	7.04425e-07	4.62143e-06	yes	yes
SPBC3B8.06	SPBC3B8.06	protein_coding	-1.13639	-0.136551	-0.396801	-0.0723346	-0.035152	13.2649	7.05546e-07	4.62369e-06	no	yes
SPAC1952.02	SPAC1952.02	protein_coding	-0.672759	-1.20184	-0.227425	-0.086421	-0.16526	13.2232	7.28036e-07	4.76583e-06	no	yes
SPAC1687.14c	SPAC1687.14c	protein_coding	0.57165	1.51657	-0.0619046	-0.189488	-0.0712143	13.2196	7.30013e-07	4.76955e-06	no	yes
SPCC645.03c	isa1	protein_coding	0.366785	0.903527	0.206107	-0.105871	0.0245704	13.218	7.30878e-07	4.76955e-06	no	no
SPAC3C7.06c	pit1	protein_coding	-0.842122	0.40032	0.146726	0.0816685	0.0855771	13.2178	7.31005e-07	4.76955e-06	no	no
SPCC569.03	SPCC569.03	protein_coding	0.51678	1.0706	1.03672	1.40371	1.09687	13.2055	7.37795e-07	4.80858e-06	no	yes
SPCC548.06c	ght8	protein_coding	-1.06979	-1.58342	-0.560807	-0.204348	-0.0471001	13.1948	7.43754e-07	4.84212e-06	no	yes
SPAC22F8.06	pam1	protein_coding	0.623505	0.632038	0.386592	0.036449	0.000829058	13.1805	7.51801e-07	4.88917e-06	no	no
SPAC11E3.11c	SPAC11E3.11c	protein_coding	-0.945438	-0.203194	0.126488	-0.0503461	-0.0451775	13.161	7.62942e-07	4.95621e-06	no	no
SPBP8B7.06	rpp201	protein_coding	0.318963	-0.0436672	-0.476906	-0.224171	-0.262747	13.1594	7.63842e-07	4.95665e-06	no	no
SPBC31F10.16	SPBC31F10.16	protein_coding	0.362425	0.273337	0.235763	-0.138872	-0.209491	13.157	7.65221e-07	4.9602e-06	no	no
SPNCRNA.863	SPNCRNA.863	ncRNA	-0.280574	-2.40991	-2.49586	-2.25856	-1.71418	13.1435	7.73059e-07	5.00556e-06	no	yes
SPCC1223.08c	dfr1	protein_coding	0.495553	0.223033	-0.280873	0.330709	0.437586	13.1387	7.7587e-07	5.0183e-06	no	no
SPBC20F10.07	SPBC20F10.07	protein_coding	0.123405	0.699899	-0.0146035	0.0498083	0.0924643	13.1239	7.84601e-07	5.06927e-06	no	no
SPCC777.13	vps35	protein_coding	-0.30008	0.316849	-0.182829	-0.232976	-0.134562	13.1047	7.96088e-07	5.13792e-06	no	no
SPAC5H10.12c	SPAC5H10.12c	protein_coding	-1.00322	-0.0786814	-0.191309	-0.139205	-0.0498457	13.0967	8.00901e-07	5.16338e-06	no	yes
SPCC594.01	SPCC594.01	protein_coding	0.368168	1.06523	-0.214161	0.24486	0.484625	13.0419	8.34827e-07	5.37629e-06	no	yes
SPAC23A1.08c	rpl3401	protein_coding	0.37178	-0.071576	-0.350031	-0.072546	-0.0695206	12.9979	8.63177e-07	5.55286e-06	no	no
SPBC13G1.04c	SPBC13G1.04c	protein_coding	0.374065	-0.813088	-0.409173	0.00746156	-0.0366492	12.9859	8.71093e-07	5.59773e-06	no	no
SPAC20G4.05c	SPAC20G4.05c	protein_coding	0.718224	1.28689	1.10268	0.794252	0.638381	12.9728	8.79849e-07	5.64765e-06	no	yes
SPAC683.02c	SPAC683.02c	protein_coding	-0.234551	-1.2695	-0.525632	0.186984	0.0845841	12.9714	8.80756e-07	5.64765e-06	yes	yes
SPAC7D4.06c	alg3	protein_coding	-1.5644	-0.881603	-0.0192465	-0.173295	-0.114178	12.9668	8.83869e-07	5.66152e-06	no	yes
SPCC622.02	SPCC622.02	protein_coding	-4.49462	0.71245	0.305074	0.00536178	-0.214021	12.9556	8.91433e-07	5.70383e-06	no	yes
SPBP8B7.13	vac7	protein_coding	0.759795	1.18966	0.0871327	0.0809734	0.370116	12.95	8.95273e-07	5.72225e-06	no	yes
SPAP7G5.04c	lys1	protein_coding	0.080972	-0.242335	-0.419042	-0.307744	-0.253142	12.9387	9.03015e-07	5.76555e-06	no	no
SPBC1685.02c	rps1202	protein_coding	0.664333	0.286349	-0.275447	0.00624293	0.0504155	12.9283	9.10216e-07	5.80531e-06	no	no
SPAC3G9.03	rpl2301	protein_coding	0.410157	-0.502372	-0.632362	-0.0712377	-0.110004	12.9116	9.21842e-07	5.87085e-06	no	no
SPBC4F6.13c	SPBC4F6.13c	protein_coding	0.124588	-1.07119	-0.43964	0.0733008	0.18677	12.9104	9.22711e-07	5.87085e-06	no	yes
SPBC1105.01	rrp12	protein_coding	-0.0085337	-0.769184	-0.135074	-0.021484	0.0471749	12.9093	9.23449e-07	5.87085e-06	no	no
SPAC144.04c	spe1	protein_coding	0.335429	0.482405	0.213081	0.0505307	0.0732514	12.9053	9.26315e-07	5.88263e-06	no	no
SPAC1002.11	gaa1	protein_coding	-0.678205	0.401359	0.568098	0.418686	0.368234	12.9025	9.28257e-07	5.88263e-06	no	no
SPBC1A4.09	SPBC1A4.09	protein_coding	0.14551	-0.585228	-0.0217539	0.0880223	0.0442919	12.9025	9.28264e-07	5.88263e-06	no	no
SPAC343.16	lys2	protein_coding	0.0606053	-0.336033	-0.663545	-0.367604	-0.301868	12.901	9.29357e-07	5.8833e-06	no	no
SPBC21B10.07	SPBC21B10.07	protein_coding	0.0176496	0.920817	0.277781	0.373888	0.386087	12.8945	9.33957e-07	5.90614e-06	no	no
SPAC19E9.03	pas1	protein_coding	0.0831585	1.59865	0.314978	0.0339953	0.11431	12.8913	9.36294e-07	5.91464e-06	no	yes
SPBC29A10.01	ccr1	protein_coding	0.108522	-0.351037	-0.494982	-0.24596	-0.150543	12.872	9.50188e-07	5.99605e-06	no	no
SPBC725.09c	hob3	protein_coding	0.244391	0.2042	0.165505	-0.219062	-0.309689	12.8689	9.52406e-07	6.00368e-06	no	no
SPAC1782.05	SPAC1782.05	protein_coding	0.396676	0.694443	0.0224965	-0.0269732	-0.109958	12.8674	9.53506e-07	6.00426e-06	no	no
SPBC428.17c	wpl1	protein_coding	-0.789133	-0.638463	-0.145925	-0.139282	-0.29811	12.8594	9.5938e-07	6.03488e-06	no	no
SPAC16E8.13	SPAC16E8.13	protein_coding	0.661777	1.07739	-0.0751444	-0.0205889	0.102347	12.8463	9.69068e-07	6.08939e-06	no	yes
SPNCRNA.1668	SPNCRNA.1668	ncRNA	0.672719	-0.220183	-1.19095	-1.43953	-1.5472	12.8392	9.74325e-07	6.11597e-06	no	yes
SPBC365.09c	SPBC365.09c	protein_coding	0.453223	0.879097	0.106063	-0.0614718	-0.0799877	12.8085	9.97515e-07	6.25494e-06	no	no
SPBC21C3.03	SPBC21C3.03	protein_coding	0.0735302	0.88695	0.131378	0.256469	0.21618	12.8026	1.00211e-06	6.27716e-06	no	no
SPAC18G6.09c	SPAC18G6.09c	protein_coding	0.654974	1.2566	0.272217	0.234081	0.449112	12.783	1.01728e-06	6.36549e-06	no	yes
SPACUNK4.16c	SPACUNK4.16c	protein_coding	0.747916	1.96741	1.10595	0.0466024	0.404286	12.7632	1.03287e-06	6.45624e-06	yes	yes
SPAPB1A11.04c	SPAPB1A11.04c	protein_coding	-0.95599	-0.0880841	-0.244024	-0.0660278	-0.123093	12.7553	1.03917e-06	6.48881e-06	no	no
SPBC2F12.05c	SPBC2F12.05c	protein_coding	0.42265	1.13924	0.618037	0.449067	0.541507	12.7531	1.04094e-06	6.49307e-06	no	yes
SPAPB1A10.07c	SPAPB1A10.07c	protein_coding	-0.712555	0.5624	0.315602	0.0497008	0.0814168	12.7436	1.04856e-06	6.52876e-06	no	no
SPAC4G9.19	SPAC4G9.19	protein_coding	-0.880584	1.2776	-0.67435	-0.226462	-0.241389	12.7432	1.04885e-06	6.52876e-06	no	yes
SPAC513.02	SPAC513.02	protein_coding	3.00774	5.97273	2.8314	1.88789	2.14794	12.7279	1.06132e-06	6.59945e-06	yes	yes
SPCC320.09	hem15	protein_coding	0.931995	0.201524	-0.285678	0.0976315	0.0954321	12.7232	1.0652e-06	6.61667e-06	no	no
SPBC16A3.17c	SPBC16A3.17c	protein_coding	-0.495801	0.608466	0.521979	0.0995997	0.303289	12.7125	1.07397e-06	6.66419e-06	no	no
SPNCRNA.1316	SPNCRNA.1316	ncRNA	-2.26509	-1.1972	-0.636208	-0.00858882	0.125279	12.703	1.08189e-06	6.70634e-06	no	yes
SPAC644.15	rpp101	protein_coding	0.197616	-0.277933	-0.48812	0.0574099	-0.0315545	12.699	1.08526e-06	6.72024e-06	no	no
SPAC5H10.06c	adh4	protein_coding	-0.824932	-1.46311	-0.711992	-0.571384	-0.41176	12.6942	1.08925e-06	6.73796e-06	no	yes
SPAC6F12.15c	cut9	protein_coding	-0.631661	0.480537	-0.0058607	-0.13434	0.00744775	12.6896	1.09316e-06	6.75512e-06	no	no
SPNCRNA.1480	SPNCRNA.1480	ncRNA	1.22728	2.38397	-2.12918	-0.734688	-0.398927	12.6816	1.0999e-06	6.78872e-06	no	yes
SPBC2G2.12	hrs1	protein_coding	0.260475	0.00496802	-0.376618	-0.127826	-0.231849	12.6805	1.10087e-06	6.78872e-06	no	no
SPCC188.11	prp45	protein_coding	-0.488511	0.280417	-0.0012429	0.00627953	0.0947402	12.6744	1.10603e-06	6.81349e-06	no	no
SPCC1795.04c	pre10	protein_coding	0.37718	0.440892	0.336628	0.031697	0.0263646	12.6715	1.10856e-06	6.82201e-06	no	no
SPBC660.16	SPBC660.16	protein_coding	0.531979	0.683996	0.327116	0.0394004	-0.0626815	12.663	1.11583e-06	6.85962e-06	no	no
SPBC1709.13c	set10	protein_coding	-0.263462	-0.584446	0.155425	0.0445257	0.156836	12.6588	1.11946e-06	6.87487e-06	no	no
SPCC330.05c	ura4	protein_coding	0.413409	0.0701697	-0.394092	-0.163182	-0.126944	12.6526	1.1248e-06	6.90055e-06	no	no
SPBC19G7.18c	SPBC19G7.18c	protein_coding	0.078561	0.899871	0.708269	0.299943	0.288822	12.6483	1.12859e-06	6.91669e-06	no	no
SPAC16.04	dus3	protein_coding	-0.278732	-0.990425	-0.0312102	0.109992	0.0363938	12.6348	1.14041e-06	6.98192e-06	no	no
SPAC3F10.15c	spo12	protein_coding	0.878529	-0.449497	0.703239	0.599168	0.703653	12.6251	1.14901e-06	7.02671e-06	no	no
SPBP23A10.13	orc4	protein_coding	-1.32736	0.0180485	-0.0894489	-0.102542	0.0337022	12.6239	1.15008e-06	7.02671e-06	no	yes
SPBC115.01c	rrp46	protein_coding	0.267984	-0.44074	0.380316	0.134613	0.10635	12.6167	1.15652e-06	7.05879e-06	no	no
SPCC1795.03	gms1	protein_coding	-0.939893	-0.319879	-0.0463331	-0.00945418	-0.0180374	12.6137	1.15918e-06	7.06781e-06	no	no
SPBC31E1.06	bms1	protein_coding	0.165273	-0.752038	-0.236172	0.0666473	0.0381158	12.6012	1.17051e-06	7.12961e-06	no	no
SPAC8C9.09c	mug129	protein_coding	-1.51439	0.303853	0.207251	0.0526131	0.255309	12.5561	1.21224e-06	7.3762e-06	no	yes
SPAC4F10.06	SPAC4F10.06	protein_coding	-0.0223885	-1.08671	-0.301059	-0.0045832	-0.0200359	12.5466	1.22116e-06	7.42293e-06	no	yes
SPAC23C4.09c	SPAC23C4.09c	protein_coding	0.521116	-0.134968	-0.420437	-0.079436	-0.33479	12.5201	1.24659e-06	7.56976e-06	no	no
SPAC12B10.11	exg2	protein_coding	-1.2916	0.116941	0.197179	0.0373171	0.0734251	12.5105	1.25595e-06	7.61883e-06	no	yes
SPCC1322.09	SPCC1322.09	protein_coding	-0.0326433	0.286532	0.143996	-0.267852	-0.31485	12.5078	1.25859e-06	7.62325e-06	no	no
SPNCRNA.1364	SPNCRNA.1364	ncRNA	-2.29354	2.142	1.49237	0.502586	1.18265	12.5072	1.25924e-06	7.62325e-06	no	yes
SPBC1826.01c	mot1	protein_coding	-0.271565	0.273207	-0.577556	0.0765105	0.0863127	12.5037	1.26261e-06	7.63589e-06	no	no
SPBP4H10.12	SPBP4H10.12	protein_coding	-0.241568	0.664632	1.15812	0.736828	0.465936	12.4862	1.27999e-06	7.73319e-06	no	yes
SPCC1827.01c	SPCC1827.01c	protein_coding	0.27089	-1.07025	-0.374067	-0.0606392	-0.152381	12.4756	1.29062e-06	7.7895e-06	yes	yes
SPBC887.19	rft1	protein_coding	-0.520655	-0.78694	0.311541	-0.224451	-0.208435	12.471	1.29524e-06	7.80949e-06	no	no
SPAC1142.05	ctr5	protein_coding	-0.42914	-1.08637	-1.12847	-0.917189	-0.648205	12.4686	1.29765e-06	7.81607e-06	no	yes
SPAC4A8.05c	myp2	protein_coding	-0.681235	-0.375846	0.0471418	0.193647	0.185421	12.4573	1.30923e-06	7.87615e-06	no	no
SPCC576.10c	rpt3	protein_coding	0.294247	0.437217	0.329263	0.0258859	0.00808978	12.4555	1.31101e-06	7.87615e-06	no	no
SPAC1006.07	SPAC1006.07	protein_coding	0.284375	-0.219947	-0.379898	-0.109382	-0.147539	12.4542	1.31234e-06	7.87615e-06	no	no
SPCC162.08c	nup211	protein_coding	-1.26221	-0.361274	-0.0122634	0.127037	0.0502306	12.4537	1.31291e-06	7.87615e-06	no	yes
SPBC336.04	cdc6	protein_coding	-0.321829	-0.404508	0.0788605	0.0966288	0.0467851	12.4311	1.3363e-06	8.00836e-06	no	no
SPAC1687.01	rpc19	protein_coding	0.11368	-0.933857	-0.645442	-0.165688	-0.10673	12.4239	1.34382e-06	8.04368e-06	no	no
SPBC646.14c	orc5	protein_coding	-0.366142	-0.89813	0.046	-0.168915	-0.231669	12.4229	1.34489e-06	8.04368e-06	no	no
SPAC821.05	SPAC821.05	protein_coding	0.286228	-0.130456	-0.302037	-0.131855	-0.0698885	12.3968	1.3726e-06	8.20117e-06	no	no
SPAC3G9.07c	hos2	protein_coding	-0.911378	-0.237161	0.0785497	0.0708217	0.00530077	12.395	1.37459e-06	8.20484e-06	no	no
SPAC3A12.13c	SPAC3A12.13c	protein_coding	-0.269463	-0.664982	-0.260335	-0.00071461	-0.000661712	12.393	1.37671e-06	8.2093e-06	no	no
SPAC25B8.12c	SPAC25B8.12c	protein_coding	1.04812	1.64797	0.441316	0.690062	0.786022	12.3787	1.39222e-06	8.28652e-06	no	yes
SPAC22F8.10c	sap145	protein_coding	-1.13194	0.0311129	-0.25113	-0.128125	-0.218667	12.3785	1.39245e-06	8.28652e-06	no	yes
SPCC16C4.08c	skb15	protein_coding	-0.0872324	-1.04782	-0.781516	0.106768	-0.0390938	12.3489	1.42513e-06	8.47257e-06	no	yes
SPBC16C6.04	SPBC16C6.04	protein_coding	0.306967	1.64155	0.00520788	0.100934	0.0633866	12.3418	1.43311e-06	8.51149e-06	no	yes
SPAC56F8.16	esc1	protein_coding	-2.33692	0.512725	0.121375	0.26995	0.546351	12.3374	1.43805e-06	8.53235e-06	no	yes
SPNCRNA.1307	SPNCRNA.1307	ncRNA	-0.36613	-0.746565	-2.1523	-1.93581	-1.82248	12.3294	1.44722e-06	8.5782e-06	no	yes
SPBC1A4.08c	cct3	protein_coding	0.306375	-0.0267268	-0.296408	-0.0996976	-0.127066	12.3221	1.45555e-06	8.61897e-06	no	no
SPCC594.07c	bqt3	protein_coding	-0.297251	0.388992	-0.191924	-0.388879	-0.0384977	12.3101	1.46926e-06	8.69155e-06	no	no
SPAC2G11.07c	ptc3	protein_coding	0.401349	0.064604	0.0269024	-0.155551	-0.158524	12.3055	1.47458e-06	8.71438e-06	no	no
SPNCRNA.1351	SPNCRNA.1351	ncRNA	0.255922	-0.736967	0.301533	-1.18355	-0.906827	12.2976	1.48389e-06	8.7607e-06	no	yes
SPBC8E4.02c	SPBC8E4.02c	protein_coding	-0.633575	-1.47969	-1.36005	-0.785707	-0.700992	12.2782	1.50666e-06	8.86767e-06	no	yes
SPAC17G8.11c	imt3	protein_coding	-0.53719	0.733372	-0.188748	-0.211719	-0.0635537	12.2777	1.50727e-06	8.86767e-06	no	no
SPBC32H8.09	SPBC32H8.09	protein_coding	-0.833964	-0.781218	0.246218	0.156169	0.339905	12.2776	1.50734e-06	8.86767e-06	no	no
SPBC1604.07	atp4	protein_coding	0.428411	0.487446	0.245614	0.11801	0.0902331	12.2771	1.50797e-06	8.86767e-06	no	no
SPNCRNA.911	SPNCRNA.911	ncRNA	1.12596	2.74233	1.11641	-1.29785	-0.994901	12.274	1.51166e-06	8.88061e-06	no	yes
SPCC285.11	ucp10	protein_coding	0.228931	0.778251	0.142481	-0.342523	-0.194131	12.2702	1.51617e-06	8.89836e-06	no	no
SPAC19G12.05	SPAC19G12.05	protein_coding	-0.53601	-0.819874	-0.473946	-0.17924	-0.110927	12.265	1.52248e-06	8.91073e-06	no	no
SPAC22H12.04c	rps102	protein_coding	0.423242	0.0169323	-0.219258	-0.0259621	-0.0643547	12.2638	1.52394e-06	8.91073e-06	no	no
SPBC887.14c	pfh1	protein_coding	-0.668498	-0.239774	-0.0429299	0.240758	0.151215	12.2635	1.5242e-06	8.91073e-06	no	no
SPAC1D4.02c	SPAC1D4.02c	protein_coding	0.371751	0.913088	0.24553	0.0568415	0.124566	12.2635	1.52426e-06	8.91073e-06	no	no
SPAPB8E5.03	mae1	protein_coding	-1.01565	-0.133212	-0.259332	0.219962	0.345751	12.2421	1.55019e-06	9.05339e-06	no	yes
SPBC543.10	get1	protein_coding	-0.666004	-0.582154	0.0557688	0.127271	0.239153	12.236	1.55764e-06	9.08803e-06	no	no
SPBC119.13c	prp31	protein_coding	-0.268428	0.530111	0.277792	0.109892	-0.139623	12.2333	1.56101e-06	9.09875e-06	no	no
SPAC2F7.04	pmc2	protein_coding	-1.29876	-1.0499	-0.286656	-0.039367	0.234623	12.2279	1.56766e-06	9.1286e-06	no	yes
SPAC14C4.12c	laf1	protein_coding	-0.287857	-0.555345	0.391055	-0.131494	0.0328638	12.2249	1.57137e-06	9.14123e-06	no	no
SPAC23D3.04c	gpd2	protein_coding	-0.346203	-0.985147	-0.755627	-0.544827	-0.456423	12.2068	1.59404e-06	9.26408e-06	no	no
SPAC222.10c	byr4	protein_coding	-2.05926	-0.0704504	-0.190518	0.220985	-0.0157489	12.1827	1.62474e-06	9.43332e-06	no	yes
SPNCRNA.1296	SPNCRNA.1296	ncRNA	0.630998	-0.471278	-1.77169	-0.614671	-0.68356	12.172	1.6386e-06	9.50454e-06	no	yes
SPNCRNA.1279	SPNCRNA.1279	ncRNA	-1.86845	-0.000556201	0.0926263	0.0286969	0.0794061	12.1413	1.67899e-06	9.72931e-06	no	yes
SPBC1652.02	SPBC1652.02	protein_coding	-0.669801	-0.368616	-0.285105	-0.0751151	0.0459219	12.1376	1.68395e-06	9.7486e-06	no	no
SPAC1782.12c	SPAC1782.12c	protein_coding	0.510388	0.981723	0.64745	0.396876	0.340897	12.1209	1.7064e-06	9.86898e-06	no	no
SPNCRNA.802	SPNCRNA.802	ncRNA	-4.38139	-2.56952	-0.0784013	-0.282296	-0.146793	12.114	1.71572e-06	9.91325e-06	no	yes
SPAC1420.02c	cct5	protein_coding	0.232996	0.0105823	-0.36855	-0.176259	-0.23577	12.1061	1.72657e-06	9.96628e-06	no	no
SPAC4D7.11	dsc4	protein_coding	-1.41645	0.0130013	0.20515	-0.0181976	0.0445854	12.1011	1.73347e-06	9.99642e-06	no	yes
SPBC30B4.02c	SPBC30B4.02c	protein_coding	0.0677621	0.940623	0.191402	0.266831	0.130266	12.0968	1.73933e-06	1.00205e-05	no	no
SPCC330.08	alg11	protein_coding	-0.302413	0.463526	-0.220893	0.14265	0.172455	12.0767	1.76742e-06	1.01725e-05	no	no
SPNCRNA.1427	SPNCRNA.1427	ncRNA	1.57121	3.20983	-0.301509	-0.403569	-0.437888	12.0738	1.77149e-06	1.01861e-05	no	yes
SPBP4H10.07	SPBP4H10.07	protein_coding	-0.281658	0.776532	-0.203232	-0.163079	-0.085405	12.0684	1.7791e-06	1.022e-05	no	no
SPAC1F5.04c	cdc12	protein_coding	-1.56913	0.00921924	-0.31831	0.128762	0.275725	12.0669	1.78121e-06	1.02223e-05	no	yes
SPBC12C2.07c	SPBC12C2.07c	protein_coding	0.159615	-0.0643997	-0.455949	-0.360664	-0.318359	12.0438	1.81433e-06	1.03963e-05	no	no
SPBC25H2.08c	mrs2	protein_coding	-1.56052	-0.381768	0.106276	0.119879	0.0900696	12.0433	1.81503e-06	1.03963e-05	no	yes
SPBC359.05	abc3	protein_coding	-0.656028	-1.36736	-1.43808	-0.893363	-0.549464	12.0415	1.81777e-06	1.0402e-05	no	yes
SPAP8A3.07c	SPAP8A3.07c	protein_coding	0.216048	-0.211078	-0.433809	-0.206077	-0.189637	11.9768	1.91411e-06	1.09334e-05	no	no
SPCC777.07	omh3	protein_coding	-1.4393	-0.626356	-0.0237446	-0.101747	-0.12397	11.9767	1.91431e-06	1.09334e-05	no	yes
SPAP27G11.13c	nop10	protein_coding	0.500096	-0.349813	-0.578825	0.0300014	0.046787	11.9638	1.93414e-06	1.10361e-05	no	no
SPBC17G9.10	rpl1102	protein_coding	0.313085	-0.260149	-0.36309	-0.0530565	-0.0729503	11.9563	1.94583e-06	1.10922e-05	no	no
SPAC23A1.07	SPAC23A1.07	protein_coding	-1.32358	-0.612721	0.0370587	-0.0788852	-0.0674657	11.9403	1.97092e-06	1.12245e-05	no	yes
SPAC24H6.06	sld3	protein_coding	0.813173	0.913523	0.269783	0.404557	0.308175	11.928	1.99049e-06	1.13251e-05	no	no
SPCC63.07	SPCC63.07	protein_coding	-0.196688	-1.23945	0.0912133	0.033887	0.210857	11.9159	2.0099e-06	1.14246e-05	no	yes
SPAC1D4.04	cct2	protein_coding	0.232611	-0.136498	-0.472368	-0.0942546	-0.146335	11.8951	2.04383e-06	1.16064e-05	no	no
SPBC2G5.02c	SPBC2G5.02c	protein_coding	-0.398957	0.674295	0.583971	0.527539	0.521863	11.8851	2.0602e-06	1.16882e-05	no	no
SPBC56F2.11	met6	protein_coding	0.34328	0.70559	0.133581	0.163454	0.223561	11.8839	2.06233e-06	1.16892e-05	no	no
SPBC16G5.17	SPBC16G5.17	protein_coding	-0.967272	-0.857732	-0.167806	-0.0908098	-0.160232	11.8494	2.12033e-06	1.20064e-05	no	no
SPBC21H7.07c	his5	protein_coding	-0.444496	-0.82495	-0.377047	-0.00496839	-0.0513584	11.8451	2.12778e-06	1.20372e-05	no	no
SPBC32H8.08c	omh5	protein_coding	-0.845195	-0.543866	-0.0430431	0.048504	-0.184233	11.8416	2.13362e-06	1.20588e-05	no	no
SPAC8F11.10c	pvg1	protein_coding	-1.02401	-0.640329	-0.163453	-0.128421	0.0611685	11.8367	2.1421e-06	1.20952e-05	no	yes
SPBC3F6.04c	nop14	protein_coding	-0.0193647	-1.02078	-0.217139	-0.0245914	-0.0852317	11.828	2.1573e-06	1.21648e-05	no	yes
SPAC14C4.06c	SPAC14C4.06c	protein_coding	0.34845	0.937673	0.16452	0.0165873	-0.0163979	11.8273	2.1585e-06	1.21648e-05	no	no
SPCC18B5.01c	bfr1	protein_coding	0.709765	1.30795	-0.162503	0.242401	0.401289	11.8196	2.17193e-06	1.22289e-05	no	yes
SPAC13A11.05	SPAC13A11.05	protein_coding	0.332281	0.236984	-0.0695362	-0.161048	-0.0951549	11.8088	2.19094e-06	1.23243e-05	no	no
SPBC56F2.04	utp20	protein_coding	0.0851557	-0.582091	-0.348968	0.0420451	0.121706	11.8043	2.19895e-06	1.23577e-05	no	no
SPBC1778.06c	fim1	protein_coding	0.37871	0.374239	0.133608	-0.0102079	-0.035061	11.797	2.21194e-06	1.24094e-05	no	no
SPCC830.03	SPCC830.03	protein_coding	-0.46081	-0.681852	-0.201042	-0.0462038	0.103131	11.7968	2.21231e-06	1.24094e-05	no	no
SPAC11E3.01c	swr1	protein_coding	0.119578	0.607329	-0.0116483	-0.0934512	-0.0463366	11.7884	2.22731e-06	1.24817e-05	no	no
SPAC4A8.02c	SPAC4A8.02c	protein_coding	0.653481	0.87786	0.293747	0.334058	0.339712	11.7826	2.23779e-06	1.25287e-05	no	no
SPBC16H5.07c	ppa2	protein_coding	0.515069	0.415341	0.241894	-0.0199266	-0.0404025	11.7814	2.23995e-06	1.2529e-05	no	no
SPBPB21E7.01c	eno102	protein_coding	0.215893	4.33835	3.87671	2.51043	1.72679	11.7767	2.2485e-06	1.2565e-05	no	yes
SPAC9G1.02	wis4	protein_coding	-0.872514	-0.115723	-0.0802265	-0.0639799	0.0616167	11.7552	2.28791e-06	1.27733e-05	no	no
SPAC1B3.20	SPAC1B3.20	protein_coding	0.651464	1.18533	0.827738	0.405563	0.317613	11.7446	2.30766e-06	1.28715e-05	no	yes
SPAC12B10.13	SPAC12B10.13	protein_coding	1.14929	1.45713	0.353316	0.250617	0.0812648	11.7367	2.32254e-06	1.29423e-05	no	yes
SPNCRNA.1628	SPNCRNA.1628	ncRNA	-3.31113	0.304889	0.550419	-0.321444	0.169487	11.7333	2.32897e-06	1.2966e-05	no	yes
SPBC577.10	SPBC577.10	protein_coding	0.499207	0.679946	0.360911	0.132768	0.0637987	11.7237	2.34711e-06	1.30548e-05	no	no
SPAC24C9.14	otu1	protein_coding	0.225169	0.967899	0.422942	0.237893	0.235507	11.7219	2.35049e-06	1.30615e-05	no	no
SPAPB1A11.03	SPAPB1A11.03	protein_coding	5.04345	8.86041	7.23685	4.98716	5.0809	11.7166	2.36066e-06	1.31057e-05	yes	yes
SPAC18B11.06	SPAC18B11.06	protein_coding	0.116485	-1.28491	-0.232893	0.0810773	-0.00857481	11.7132	2.36722e-06	1.31252e-05	yes	yes
SPBC354.12	gpd3	protein_coding	0.328742	0.352832	1.1297	0.886961	0.793733	11.7125	2.36858e-06	1.31252e-05	no	yes
SPAC6B12.02c	mus7	protein_coding	-0.16603	0.571185	-0.0306725	-0.104576	-0.0998604	11.7076	2.37792e-06	1.31648e-05	no	no
SPNCRNA.600	SPNCRNA.600	ncRNA	-3.30926	1.27603	-0.160021	0.690186	-0.0646293	11.702	2.38883e-06	1.32129e-05	no	yes
SPAC30D11.04c	nup124	protein_coding	-1.2972	0.371797	0.00242544	0.295769	0.462851	11.6966	2.39937e-06	1.32588e-05	no	yes
SPCC23B6.04c	SPCC23B6.04c	protein_coding	-0.770176	0.011666	0.0280566	0.207289	0.285613	11.6951	2.40216e-06	1.3262e-05	no	no
SPBC106.13	SPBC106.13	protein_coding	0.253213	1.47905	0.0886854	-0.067379	0.234225	11.6845	2.42304e-06	1.33649e-05	no	yes
SPCC18.10	SPCC18.10	protein_coding	0.115048	-0.564196	-0.225104	-0.0483057	-0.109063	11.681	2.42978e-06	1.33896e-05	no	no
SPAC22A12.06c	SPAC22A12.06c	protein_coding	-0.464484	-0.985078	-1.31864	-0.656238	-0.707938	11.6749	2.44201e-06	1.34157e-05	no	yes
SPCC23B6.03c	tel1	protein_coding	-0.521693	-0.29273	0.149286	-0.0308492	0.0870415	11.6738	2.44415e-06	1.34157e-05	no	no
SPNCRNA.1263	SPNCRNA.1263	ncRNA	-1.51114	-0.974628	-0.7512	-0.555714	-0.550787	11.6736	2.44448e-06	1.34157e-05	no	yes
SPAPB17E12.04c	csn2	protein_coding	-0.259439	0.86196	0.118835	0.0819231	-0.00848227	11.673	2.44569e-06	1.34157e-05	no	no
SPCC1682.10	rpn8	protein_coding	0.277963	0.481497	0.331091	-0.0489395	-0.117371	11.673	2.44577e-06	1.34157e-05	no	no
SPCC1620.08	SPCC1620.08	protein_coding	0.0296686	0.764662	0.291123	0.150201	0.130468	11.6646	2.4625e-06	1.3495e-05	no	no
SPBC11G11.05	rpa34	protein_coding	-0.371454	-0.884771	-0.435985	0.182148	-0.00515316	11.6558	2.48012e-06	1.35791e-05	no	no
SPBC11G11.07	mtr10	protein_coding	0.110855	-0.81474	-0.158684	-0.064987	-0.0706253	11.6491	2.49366e-06	1.36407e-05	no	no
SPAC12G12.09	SPAC12G12.09	protein_coding	-0.66405	-0.0393752	0.17424	0.0417836	0.0293542	11.6412	2.50992e-06	1.37171e-05	no	no
SPBC713.08	mim1	protein_coding	0.705718	0.866338	0.238403	0.077341	0.00653395	11.6375	2.51742e-06	1.37455e-05	no	no
SPAC1782.10c	nhp2	protein_coding	0.538607	-0.342106	-0.0855612	0.100435	0.129819	11.6237	2.54581e-06	1.38778e-05	no	no
SPBC839.05c	rps1701	protein_coding	0.285913	-0.266638	-0.264777	-0.00727583	-0.0475499	11.6226	2.5482e-06	1.38778e-05	no	no
SPBC1105.02c	lys4	protein_coding	0.291123	0.0655709	-0.276412	-0.160367	-0.160637	11.6224	2.54864e-06	1.38778e-05	no	no
SPBC354.04	SPBC354.04	protein_coding	-0.418673	-0.834855	-0.563326	-0.181506	-0.189295	11.6116	2.57108e-06	1.39871e-05	no	no
SPCC794.08	SPCC794.08	protein_coding	0.0696101	0.553368	0.155514	0.0297698	-0.00149466	11.6083	2.57801e-06	1.40121e-05	no	no
SPBC21H7.03c	SPBC21H7.03c	protein_coding	-1.46887	-0.426763	-0.319653	-0.286059	-0.0866463	11.6059	2.58314e-06	1.40271e-05	no	yes
SPBC17D1.07c	SPBC17D1.07c	protein_coding	-3.57411	-0.235045	0.0119947	-0.117843	-0.422693	11.6041	2.587e-06	1.40353e-05	no	yes
SPAC3A11.09	sod22	protein_coding	-0.183681	0.364226	0.0674305	-0.329849	-0.307061	11.5943	2.60767e-06	1.41346e-05	no	no
SPAC16C9.02c	SPAC16C9.02c	protein_coding	0.22002	-0.219547	-0.62028	-0.160167	-0.175252	11.581	2.63611e-06	1.42757e-05	no	no
SPBC1709.02c	vrs1	protein_coding	0.144465	-0.190234	-0.596203	-0.208731	-0.148575	11.5611	2.67939e-06	1.44918e-05	no	no
SPAC31A2.02	trm112	protein_coding	0.267087	-0.787513	-0.665463	-0.327929	-0.301571	11.5604	2.68088e-06	1.44918e-05	no	no
SPBC19G7.06	mbx1	protein_coding	-2.14406	0.0921525	-0.274896	-0.0501336	0.018948	11.5592	2.68358e-06	1.44933e-05	no	yes
SPAC343.13	SPAC343.13	protein_coding	0.182473	-0.994297	-0.358657	-0.249515	-0.369239	11.5552	2.69234e-06	1.45274e-05	no	no
SPCC1235.14	ght5	protein_coding	-0.804844	-1.67312	-0.33429	-0.347074	-0.0216467	11.5391	2.72807e-06	1.47069e-05	no	yes
SPBC30B4.09	SPBC30B4.09	protein_coding	4.42988	4.04323	-0.270762	0.647885	0.910754	11.5367	2.73344e-06	1.47225e-05	no	yes
SPBC776.17	SPBC776.17	protein_coding	0.105241	-0.979995	-0.258969	0.16452	0.160554	11.5317	2.74466e-06	1.47696e-05	no	no
SPBC1A4.05	blt1	protein_coding	-1.59409	-0.357833	-0.207043	0.176105	0.300953	11.522	2.76653e-06	1.4863e-05	no	yes
SPAC30D11.12	rpl3802	protein_coding	0.60503	-0.108561	-0.254839	0.00515671	-0.039211	11.5218	2.767e-06	1.4863e-05	no	no
SPAC22G7.05	SPAC22G7.05	protein_coding	-0.0570045	-1.06013	-0.556447	-0.0875791	-0.222629	11.494	2.8308e-06	1.51919e-05	no	yes
SPCP1E11.08	SPCP1E11.08	protein_coding	0.460517	-0.462138	-0.290624	0.189974	0.139028	11.4786	2.86675e-06	1.53711e-05	no	no
SPBC409.06	uch2	protein_coding	0.621944	0.76768	0.362216	0.20501	0.147204	11.4732	2.87953e-06	1.54211e-05	no	no
SPCC1529.01	SPCC1529.01	protein_coding	-0.423243	-0.934135	-0.85672	-0.201946	-0.0799341	11.4725	2.88127e-06	1.54211e-05	no	no
SPAC328.06	ubp2	protein_coding	0.135084	0.499427	-0.0638276	0.0173375	-0.039051	11.4606	2.90958e-06	1.55545e-05	no	no
SPCC613.08	SPCC613.08	protein_coding	0.208746	-1.06362	-0.758815	0.250266	0.196515	11.4598	2.91141e-06	1.55545e-05	no	yes
SPAC664.04c	rps1602	protein_coding	0.0220422	-0.526278	-0.511674	-0.231595	-0.220415	11.456	2.92065e-06	1.55899e-05	no	no
SPBC800.14c	SPBC800.14c	protein_coding	-1.13527	0.718031	0.9331	0.158524	-0.0380936	11.4492	2.93705e-06	1.56634e-05	no	yes
SPCC622.11	SPCC622.11	protein_coding	-0.759435	0.856777	0.38479	0.169145	0.0261162	11.4458	2.94518e-06	1.56927e-05	no	no
SPBC18H10.20c	SPBC18H10.20c	protein_coding	-0.175966	-1.04928	-0.259377	0.177107	0.239297	11.4446	2.94822e-06	1.56949e-05	no	yes
SPAC17H9.20	psc3	protein_coding	-1.16422	-0.456387	-0.140907	-0.0922336	-0.196786	11.437	2.96658e-06	1.57785e-05	no	yes
SPAC222.11	hem13	protein_coding	-0.0176791	-0.561894	-1.07016	-0.407152	-0.40825	11.423	3.00115e-06	1.59481e-05	no	yes
SPAC9E9.08	rad26	protein_coding	-1.51871	-0.301985	-0.00500811	-0.148702	-0.191225	11.4005	3.05731e-06	1.62321e-05	no	yes
SPAP8A3.11c	SPAP8A3.11c	protein_coding	-0.605663	-0.826584	-0.0947723	-0.0497114	-0.0540366	11.3889	3.08671e-06	1.63736e-05	no	no
SPAC6G9.09c	rpl2401	protein_coding	0.19451	-0.316307	-0.500499	-0.0838766	-0.126126	11.3832	3.10127e-06	1.64362e-05	no	no
SPAC29B12.06c	rcd1	protein_coding	-0.81404	-0.0411294	0.0581468	-0.0208134	0.0555972	11.3712	3.13201e-06	1.65844e-05	no	no
SPBC530.08	SPBC530.08	protein_coding	-0.72582	-0.0177762	-0.203764	0.107734	0.268311	11.3686	3.1388e-06	1.66056e-05	no	no
SPCC777.10c	ubc12	protein_coding	0.157502	1.80271	0.94016	0.260022	0.508406	11.3666	3.14398e-06	1.66182e-05	no	yes
SPAC823.14	ptf1	protein_coding	0.328674	-0.0770119	-0.380033	-0.410752	-0.510384	11.3632	3.15292e-06	1.66506e-05	no	no
SPBC6B1.02	ppk30	protein_coding	-0.264447	0.857463	0.146612	-0.0307648	-0.0426002	11.3554	3.17319e-06	1.67428e-05	no	no
SPCC4G3.17	SPCC4G3.17	protein_coding	-0.455098	-0.801513	-0.289398	-0.203234	-0.114625	11.3474	3.19425e-06	1.68391e-05	no	no
SPAC589.04	SPAC589.04	protein_coding	-0.994284	-0.574058	0.311607	0.213827	0.0206242	11.3395	3.21518e-06	1.69344e-05	no	no
SPBC8D2.17	SPBC8D2.17	protein_coding	-0.701333	-0.288907	0.0223854	0.120264	0.0708343	11.338	3.21935e-06	1.69414e-05	no	no
SPCC1442.15c	cox18	protein_coding	-1.5115	-0.161764	0.551813	0.119947	0.0946401	11.3294	3.24212e-06	1.70462e-05	no	yes
SPBP8B7.18c	SPBP8B7.18c	protein_coding	-0.220786	-0.637799	-0.509095	-0.591795	-0.783925	11.2895	3.35132e-06	1.76048e-05	no	no
SPAC1527.03	SPAC1527.03	protein_coding	-0.755361	-0.915529	-0.235224	0.0649688	0.173373	11.2491	3.46553e-06	1.81763e-05	no	no
SPAC29A4.06c	SPAC29A4.06c	protein_coding	-0.578958	1.13746	0.373348	0.0243364	0.0548627	11.2484	3.46778e-06	1.81763e-05	no	yes
SPBC1271.04c	SPBC1271.04c	protein_coding	0.219426	-0.0414402	-0.372663	-0.290936	-0.39525	11.2477	3.46957e-06	1.81763e-05	no	no
SPAC24H6.11c	SPAC24H6.11c	protein_coding	-1.16053	0.842636	-0.0694124	-0.19958	0.113347	11.2468	3.47232e-06	1.81763e-05	no	yes
SPAC1A6.09c	lag1	protein_coding	-0.64608	-0.679188	-0.095368	-0.218704	-0.242007	11.2415	3.48756e-06	1.82401e-05	no	no
SPCC1281.04	SPCC1281.04	protein_coding	0.400343	2.5093	4.92444	3.48784	3.38627	11.239	3.49498e-06	1.82628e-05	no	yes
SPCC74.09	mug24	protein_coding	-2.82782	1.49516	-0.971648	-0.300079	0.0397413	11.2305	3.51955e-06	1.83751e-05	no	yes
SPAC3G9.06	frs2	protein_coding	0.241968	-0.112437	-0.410286	-0.219124	-0.280895	11.2187	3.55456e-06	1.85416e-05	no	no
SPCC338.11c	rrg1	protein_coding	-0.428339	-0.71547	-0.755341	-0.409232	-0.38656	11.2117	3.57533e-06	1.86184e-05	no	no
SPCC645.08c	snd1	protein_coding	0.298912	0.123235	-0.11352	-0.138433	-0.176621	11.2116	3.57554e-06	1.86184e-05	no	no
SPCC965.13	SPCC965.13	protein_coding	-1.64548	-0.782892	-0.246906	0.200553	0.185535	11.2085	3.58475e-06	1.86501e-05	yes	yes
SPBC4F6.18c	arf1	protein_coding	0.324419	0.0266233	-0.248782	-0.158083	-0.165105	11.2028	3.60192e-06	1.8723e-05	no	no
SPNCRNA.909	SPNCRNA.909	ncRNA	0.717313	1.06072	-1.09618	-1.02512	-0.425917	11.1719	3.69593e-06	1.9195e-05	no	yes
SPAPB17E12.05	rpl3703	protein_coding	0.13108	-0.290086	-0.536463	-0.180723	-0.228442	11.1698	3.70238e-06	1.92118e-05	no	no
SPAC24C9.06c	SPAC24C9.06c	protein_coding	0.643132	0.909906	0.494139	0.140431	0.16578	11.1159	3.87317e-06	2.00658e-05	no	no
SPAC1783.05	hrp1	protein_coding	-0.0140367	-0.545649	-0.0229157	0.0719929	0.0373445	11.1157	3.87372e-06	2.00658e-05	no	no
SPBC31F10.07	lsb5	protein_coding	-0.985138	0.0740285	0.244191	0.181336	-0.0264486	11.1115	3.88729e-06	2.01187e-05	no	no
SPBC106.16	pre6	protein_coding	0.286504	0.458236	0.317211	-0.0659037	-0.122923	11.1055	3.90712e-06	2.01974e-05	no	no
SPBC1773.05c	tms1	protein_coding	-1.17036	1.94922	2.63225	0.575339	0.811022	11.1048	3.90929e-06	2.01974e-05	yes	yes
SPCC417.11c	SPCC417.11c	protein_coding	-0.850016	-0.668184	0.166066	-0.252959	-0.171275	11.0759	4.00524e-06	2.06752e-05	no	no
SPAC4G9.10	arg3	protein_coding	0.189535	-0.046293	-0.2576	-0.422559	-0.352892	11.0735	4.01329e-06	2.06989e-05	no	no
SPAC227.07c	pab1	protein_coding	0.00475828	0.53815	-0.0203024	-0.0767423	-0.0369667	11.0662	4.03777e-06	2.08071e-05	no	no
SPNCRNA.1280	SPNCRNA.1280	ncRNA	2.42686	3.49578	2.16601	1.90133	1.79365	11.0643	4.04421e-06	2.08113e-05	no	yes
SPBC947.07	SPBC947.07	protein_coding	0.276659	-1.3022	0.0165473	0.0953666	-0.220715	11.0639	4.04558e-06	2.08113e-05	no	yes
SPCC965.04c	SPCC965.04c	protein_coding	0.348564	0.498597	-0.271487	-0.3319	-0.284364	11.0626	4.04999e-06	2.0816e-05	no	no
SPAC22H10.07	scd2	protein_coding	-1.32326	-0.0547862	-0.354134	-0.425179	-0.210081	11.0588	4.06305e-06	2.08651e-05	no	yes
SPBC21C3.13	rps1901	protein_coding	0.371022	-0.00774788	-0.338213	-0.115002	-0.0783107	11.053	4.08287e-06	2.09489e-05	no	no
SPCC320.14	SPCC320.14	protein_coding	-0.0606783	-0.0816566	0.797891	0.265541	0.149598	11.042	4.12093e-06	2.11259e-05	no	no
SPAC3G9.05	SPAC3G9.05	protein_coding	-0.846331	-0.0838372	-0.0759385	0.380503	0.417134	11.0405	4.12616e-06	2.11346e-05	no	no
SPBP22H7.09c	mis15	protein_coding	-1.60306	-0.0271947	0.328686	0.265733	0.382511	11.0327	4.15316e-06	2.12546e-05	no	yes
SPBC106.15	idi1	protein_coding	0.503373	0.0681142	-0.263126	-0.0762046	-0.065484	11.0294	4.16486e-06	2.12891e-05	no	no
SPAC23H4.01c	SPAC23H4.01c	protein_coding	-0.118917	0.0643556	-0.756951	-0.387898	-0.515247	11.0279	4.16991e-06	2.12891e-05	no	no
SPBC17F3.02	nak1	protein_coding	-1.23181	0.567175	0.0943161	0.104526	0.145994	11.0275	4.17128e-06	2.12891e-05	no	yes
SPCC338.17c	rad21	protein_coding	-1.28104	-0.750573	-0.234111	0.117206	0.290572	11.0267	4.17419e-06	2.12891e-05	no	yes
SPAP8A3.05	SPAP8A3.05	protein_coding	0.172615	1.30034	0.0206498	0.368857	0.50927	11.0239	4.18417e-06	2.13217e-05	no	yes
SPNCRNA.1606	SPNCRNA.1606	ncRNA	-0.0727002	-1.0624	-1.71672	-0.817811	-0.543759	11.0191	4.20115e-06	2.139e-05	no	yes
SPBC12C2.02c	ste20	protein_coding	-0.116132	0.629901	-0.088065	-0.0934219	-0.0538472	11.0066	4.24543e-06	2.15834e-05	no	no
SPAC1399.01c	SPAC1399.01c	protein_coding	-1.25235	1.1192	0.207832	0.314496	0.540198	11.0064	4.24638e-06	2.15834e-05	no	yes
SPAC8C9.15c	tif225	protein_coding	0.00975155	-0.602882	-0.392261	-0.153016	-0.230475	11.0023	4.26107e-06	2.16395e-05	no	no
SPAC26H5.10c	tif51	protein_coding	0.32604	-0.0577369	-0.41259	0.116405	0.0740791	11.0004	4.26772e-06	2.16549e-05	no	no
SPAC3C7.12	tip1	protein_coding	-0.485973	-0.37015	0.254518	-0.0854586	-0.105854	10.9937	4.29192e-06	2.17591e-05	no	no
SPAC23A1.02c	SPAC23A1.02c	protein_coding	0.571791	0.930203	-0.163092	0.510144	0.634021	10.9863	4.31866e-06	2.18761e-05	no	no
SPAC2F7.05c	SPAC2F7.05c	protein_coding	0.251911	0.071684	-0.316033	-0.188355	-0.31315	10.976	4.35639e-06	2.20484e-05	no	no
SPCC417.16	SPCC417.16	protein_coding	-0.117265	1.14196	0.378475	0.441973	0.381715	10.967	4.38951e-06	2.21972e-05	no	yes
SPAC2E1P5.03	SPAC2E1P5.03	protein_coding	-0.236819	-0.677255	-0.496655	-0.116305	-0.221428	10.9623	4.40712e-06	2.22673e-05	no	no
SPAC4A8.06c	SPAC4A8.06c	protein_coding	-0.613357	-0.603313	-0.203859	-0.188454	-0.0442883	10.9601	4.4154e-06	2.22903e-05	no	no
SPAC17A2.01	bsu1	protein_coding	-1.84724	-1.18767	-0.966557	-0.809325	-0.935034	10.9462	4.46746e-06	2.2534e-05	no	yes
SPAC57A10.10c	sla1	protein_coding	0.351229	-0.652977	-0.801321	-0.00841572	-0.0614198	10.938	4.49863e-06	2.2672e-05	no	no
SPAC1F5.02	SPAC1F5.02	protein_coding	0.433532	0.254396	0.150687	-0.0528088	-0.144867	10.9164	4.58168e-06	2.30711e-05	no	no
SPCC737.08	SPCC737.08	protein_coding	-0.165488	-0.595638	-0.35625	0.0503913	0.1182	10.902	4.63774e-06	2.33336e-05	no	no
SPAC1039.04	SPAC1039.04	protein_coding	-1.36272	-0.292913	-0.407881	-0.324496	-0.37272	10.8868	4.69792e-06	2.36165e-05	no	yes
SPAC31G5.17c	rps1001	protein_coding	0.0904288	-0.44548	-0.506485	-0.195435	-0.164169	10.8663	4.78038e-06	2.40107e-05	no	no
SPAC959.07	rps403	protein_coding	0.24638	-0.200812	-0.637314	-0.0335383	0.00948613	10.8571	4.81775e-06	2.4178e-05	no	no
SPAC4F10.18	nup37	protein_coding	-0.552075	-0.0581612	0.211768	0.0344948	-0.0456599	10.8545	4.82843e-06	2.42112e-05	no	no
SPAC1B1.03c	kap95	protein_coding	0.206473	-0.281741	-0.0896547	-0.141676	-0.163395	10.8482	4.85421e-06	2.432e-05	no	no
SPBC106.08c	mug2	protein_coding	0.360826	1.05608	0.614978	1.35108	1.21795	10.8415	4.88218e-06	2.44396e-05	no	yes
SPAC22E12.06c	gmh3	protein_coding	-0.779721	0.210214	0.0174704	0.0958154	-0.0226428	10.8381	4.89638e-06	2.44901e-05	no	no
SPCC1259.03	rpa12	protein_coding	-0.102399	-1.01584	-0.713904	0.0254211	-0.00701108	10.8297	4.93138e-06	2.46445e-05	no	yes
SPAC1002.12c	SPAC1002.12c	protein_coding	0.196889	0.332035	0.00661666	-0.587227	-0.781323	10.8284	4.93696e-06	2.46482e-05	no	no
SPNCRNA.577	SPNCRNA.577	ncRNA	0.832059	1.7941	1.70896	-1.71948	-1.82585	10.8275	4.94039e-06	2.46482e-05	no	yes
SPAC1039.01	SPAC1039.01	protein_coding	-2.40182	0.735172	-0.72344	-0.405459	-0.442597	10.8125	5.00397e-06	2.49445e-05	no	yes
SPCC1919.05	ski3	protein_coding	-0.324252	-0.450264	0.151568	0.120199	0.0530229	10.8053	5.03471e-06	2.50767e-05	no	no
SPNCRNA.669	SPNCRNA.669	ncRNA	0.954386	1.52079	-0.443564	-0.114701	0.0384388	10.7884	5.10798e-06	2.54204e-05	no	yes
SPCC1223.06	tea1	protein_coding	-0.493384	-0.39774	0.00121125	0.00556886	-0.00276603	10.7839	5.12744e-06	2.5496e-05	no	no
SPBC36.10	SPBC36.10	protein_coding	-1.20202	-0.060398	-0.434431	-0.259601	-0.0541248	10.772	5.1796e-06	2.57293e-05	no	yes
SPAC20H4.06c	SPAC20H4.06c	protein_coding	-1.16505	-0.0338057	0.104045	0.127326	0.0079403	10.7713	5.183e-06	2.57293e-05	no	yes
SPAC23D3.07	pup1	protein_coding	0.698261	0.397693	0.349118	0.0372647	-0.0305365	10.7686	5.195e-06	2.57674e-05	no	no
SPNCRNA.1318	SPNCRNA.1318	ncRNA	-4.75615	-0.882742	-1.35111	-0.8599	-0.778683	10.7545	5.2577e-06	2.60567e-05	no	yes
SPAC1565.01	SPAC1565.01	protein_coding	-0.241429	-0.630129	-0.024935	0.012723	-0.000248449	10.7498	5.27875e-06	2.61392e-05	no	no
SPAC6F12.08c	SPAC6F12.08c	protein_coding	-1.11174	0.106176	-0.10406	-0.206789	-0.121089	10.7468	5.29237e-06	2.61425e-05	no	yes
SPNCRNA.1626	SPNCRNA.1626	ncRNA	-0.253241	-1.24319	-0.544582	0.129204	0.371635	10.7468	5.29263e-06	2.61425e-05	no	yes
SPAC664.07c	rad9	protein_coding	-1.7813	-0.305401	0.0916582	-0.111575	0.12735	10.7467	5.29267e-06	2.61425e-05	no	yes
SPAC688.10	rev3	protein_coding	-1.17843	0.615148	0.114024	0.228292	0.29712	10.7458	5.29697e-06	2.61425e-05	no	yes
SPAC29B12.14c	SPAC29B12.14c	protein_coding	-1.62227	0.352997	-0.301061	-0.291516	-0.202551	10.7448	5.30136e-06	2.61425e-05	no	yes
SPBC365.13c	hba1	protein_coding	-0.910498	0.65344	0.242196	0.322542	0.202096	10.7367	5.33853e-06	2.63041e-05	no	no
SPBC646.16	SPBC646.16	protein_coding	0.701146	0.441669	0.123312	-0.110283	-0.0528053	10.7242	5.39575e-06	2.65641e-05	no	no
SPBC16D10.10	SPBC16D10.10	protein_coding	-0.330403	-1.02447	-0.14445	-0.175447	-0.206785	10.721	5.41032e-06	2.65976e-05	no	yes
SPNCRNA.1371	SPNCRNA.1371	ncRNA	0.184268	-0.608903	-2.87351	-2.63608	-1.06624	10.7208	5.41149e-06	2.65976e-05	no	yes
SPCC18.14c	rpp0	protein_coding	0.370453	0.21532	-0.394969	0.0524074	0.0719818	10.716	5.43378e-06	2.66851e-05	no	no
SPAC23A1.04c	mnl1	protein_coding	-0.853779	0.501812	0.384098	0.394969	0.551779	10.7084	5.46924e-06	2.68371e-05	no	no
SPAC25B8.03	psd2	protein_coding	-0.147202	0.352707	0.714545	-0.038562	0.103697	10.7061	5.47994e-06	2.68675e-05	no	no
SPCC663.04	rpl39	protein_coding	0.434961	-0.0256957	-0.292637	-0.0238717	-0.0473519	10.6848	5.581e-06	2.73405e-05	no	no
SPBP22H7.05c	SPBP22H7.05c	protein_coding	-0.484234	0.144641	0.314083	0.156015	0.0795009	10.6768	5.6191e-06	2.75045e-05	no	no
SPAC1687.09	SPAC1687.09	protein_coding	0.313383	1.10014	0.0903192	0.343363	0.465231	10.6733	5.63613e-06	2.75652e-05	no	yes
SPAC23C11.14	zhf1	protein_coding	-0.793534	-0.800381	-0.61442	-0.289017	-0.130882	10.6683	5.66045e-06	2.76614e-05	no	no
SPCC965.07c	gst2	protein_coding	0.658348	1.78528	2.51356	1.25295	1.17732	10.6624	5.68902e-06	2.77783e-05	no	yes
SPAC607.07c	SPAC607.07c	protein_coding	0.225457	0.813628	0.111603	0.0707844	0.204464	10.6551	5.72486e-06	2.79232e-05	no	no
SPAC869.09	SPAC869.09	protein_coding	1.05867	4.88873	4.85067	2.19776	2.43089	10.6545	5.72808e-06	2.79232e-05	yes	yes
SPCC24B10.15	SPCC24B10.15	protein_coding	-1.36551	-0.463538	0.247262	0.253356	0.306389	10.6341	5.82941e-06	2.83939e-05	no	yes
SPBC902.02c	ctf18	protein_coding	-0.931707	-0.33465	-0.229804	0.0721406	0.118459	10.6206	5.89727e-06	2.8701e-05	no	no
SPBP23A10.09	psf1	protein_coding	-1.24984	0.40627	0.256695	0.313026	0.0061551	10.6142	5.92994e-06	2.88346e-05	no	yes
SPAC26H5.08c	bgl2	protein_coding	0.210582	1.45985	0.966484	0.219976	0.380975	10.6133	5.93441e-06	2.88346e-05	no	yes
SPAC1834.05	alg9	protein_coding	-0.252952	-0.522661	-0.104563	0.000824236	-0.0594556	10.5942	6.03276e-06	2.92886e-05	no	no
SPAC2F7.06c	pol4	protein_coding	-2.72752	1.98259	0.966705	0.232673	-0.793484	10.5796	6.10928e-06	2.9636e-05	no	yes
SPBC25H2.12c	cct7	protein_coding	0.23281	-0.102935	-0.286565	-0.0483658	-0.179063	10.565	6.18689e-06	2.99881e-05	no	no
SPBC337.03	SPBC337.03	protein_coding	-0.954639	0.354476	0.217747	-0.056946	-0.0578778	10.5638	6.19319e-06	2.99942e-05	no	no
SPBC776.18c	pmh1	protein_coding	-0.340541	0.770723	0.325658	0.11819	-0.199971	10.5475	6.28093e-06	3.03944e-05	no	no
SPAC26A3.06	SPAC26A3.06	protein_coding	0.12573	-1.1653	-0.591694	-0.110507	-0.0969504	10.5392	6.32599e-06	3.05876e-05	no	yes
SPBC1289.13c	SPBC1289.13c	protein_coding	0.287719	0.598899	0.241133	0.156999	0.0109728	10.5325	6.36291e-06	3.07244e-05	no	no
SPBC1703.04	mlh1	protein_coding	-1.0146	0.0829274	0.192289	0.0548194	-0.14589	10.5322	6.3646e-06	3.07244e-05	no	yes
SPBP22H7.03	SPBP22H7.03	protein_coding	0.637659	1.0872	0.277063	0.219814	0.0650875	10.5161	6.45353e-06	3.11285e-05	no	yes
SPBC3E7.08c	rad13	protein_coding	-0.38276	0.354341	0.382925	0.10432	0.0127756	10.5038	6.52262e-06	3.14363e-05	no	no
SPCC338.13	cog4	protein_coding	-1.02064	-0.306822	-0.0545189	-0.0565741	0.033911	10.497	6.56135e-06	3.15974e-05	no	yes
SPNCRNA.815	SPNCRNA.815	ncRNA	0.373574	1.20356	-0.0392512	-0.2497	-0.447	10.4956	6.56936e-06	3.16104e-05	no	yes
SPAC458.07	tfa1	protein_coding	-0.967754	0.277954	0.248785	0.0098641	-0.195292	10.4918	6.59081e-06	3.1688e-05	no	no
SPAC13G6.03	gpi7	protein_coding	-0.741647	-0.688494	0.063467	-0.0161844	-0.157708	10.4866	6.62063e-06	3.18057e-05	no	no
SPBC530.05	SPBC530.05	protein_coding	-0.27161	0.95618	-0.101468	0.197836	0.322888	10.4808	6.65425e-06	3.19415e-05	no	no
SPAC31G5.09c	spk1	protein_coding	-3.4399	0.85682	0.602032	0.751783	0.100193	10.4674	6.73211e-06	3.22892e-05	no	yes
SPAC32A11.03c	phx1	protein_coding	-0.714486	0.0428114	-0.0320892	-0.092821	-0.0102012	10.4627	6.75914e-06	3.23928e-05	no	no
SPBC26H8.05c	SPBC26H8.05c	protein_coding	0.287346	0.910607	0.11919	0.352561	0.345959	10.46	6.77499e-06	3.24426e-05	no	no
SPAC4F10.07c	atg13	protein_coding	0.375797	1.45469	0.30384	0.379187	0.506865	10.452	6.82243e-06	3.26436e-05	no	yes
SPNCRNA.1353	SPNCRNA.1353	ncRNA	-0.00850553	-0.905489	0.95926	-0.963382	-1.25487	10.4509	6.82918e-06	3.26496e-05	no	yes
SPAC24B11.11c	sid2	protein_coding	-0.169654	0.401618	0.290688	0.315101	0.234677	10.4471	6.85174e-06	3.27312e-05	no	no
SPBC1604.20c	tea2	protein_coding	-0.768329	0.541188	0.238134	0.134857	0.224847	10.4421	6.88119e-06	3.28455e-05	no	no
SPAC12G12.07c	SPAC12G12.07c	protein_coding	0.0968122	0.523538	0.204095	-0.104486	-0.129729	10.4331	6.93527e-06	3.30772e-05	no	no
SPAC922.05c	SPAC922.05c	protein_coding	-0.938949	-0.0155832	0.0614369	-0.167268	-0.443726	10.4243	6.98844e-06	3.33041e-05	no	no
SPBC1683.03c	SPBC1683.03c	protein_coding	-0.737001	-0.480866	-0.293763	-0.308918	-0.326544	10.4231	6.99618e-06	3.33144e-05	no	no
SPAC806.04c	SPAC806.04c	protein_coding	-0.202669	0.550733	0.185208	-0.0557115	-0.246775	10.4137	7.05365e-06	3.35612e-05	no	no
SPCC1620.14c	snf22	protein_coding	-0.551165	0.106435	-0.155174	0.0728831	0.179679	10.4108	7.07147e-06	3.36191e-05	no	no
SPCP25A2.02c	rhp26	protein_coding	0.114302	0.76531	-0.14403	0.0732449	0.12257	10.3954	7.16649e-06	3.40437e-05	no	no
SPBC21B10.08c	SPBC21B10.08c	protein_coding	0.431029	0.33594	0.347903	-0.237637	-0.162727	10.3721	7.31399e-06	3.47167e-05	no	no
SPBC651.10	nse5	protein_coding	-0.716367	-0.878202	0.00710496	-0.0864196	0.0534767	10.367	7.34641e-06	3.48356e-05	no	no
SPBC25B2.01	SPBC25B2.01	protein_coding	0.578684	1.64267	0.395062	0.401763	0.497214	10.3655	7.35583e-06	3.48356e-05	no	yes
SPAC23G3.06	SPAC23G3.06	protein_coding	0.153715	-0.284375	-0.432283	-0.0816102	-0.0943588	10.3654	7.3566e-06	3.48356e-05	no	no
SPBC23G7.06c	SPBC23G7.06c	protein_coding	0.838271	1.68068	0.530668	0.268226	0.813146	10.3636	7.36801e-06	3.4862e-05	yes	yes
SPNCRNA.1696	SPNCRNA.1696	ncRNA	-1.39798	-3.46727	-4.11703	-2.41686	-2.39915	10.3447	7.49111e-06	3.54163e-05	no	yes
SPAC57A7.06	SPAC57A7.06	protein_coding	-0.270516	-0.853852	-0.406242	-0.00017969	0.0688978	10.3362	7.54699e-06	3.56522e-05	no	no
SPBC651.05c	dot2	protein_coding	-1.1948	0.0454325	0.576869	0.181255	0.297321	10.3277	7.6032e-06	3.58893e-05	no	yes
SPBC8D2.06	irs1	protein_coding	0.200446	-0.229395	-0.466054	-0.187184	-0.178337	10.3255	7.61737e-06	3.59277e-05	no	no
SPAC869.07c	mel1	protein_coding	2.76006	4.48137	4.26565	2.30945	1.97352	10.3164	7.67879e-06	3.61887e-05	no	yes
SPAC17G8.10c	dma1	protein_coding	0.407636	1.12042	0.285807	-0.0163575	0.039498	10.3067	7.74417e-06	3.6468e-05	no	yes
SPAC16.01	rho2	protein_coding	-0.524611	0.74923	-0.113018	0.103999	-0.0086288	10.2989	7.79681e-06	3.66869e-05	no	no
SPAC4G9.14	SPAC4G9.14	protein_coding	-1.535	-0.868829	-0.287771	-0.330342	-0.448345	10.2917	7.84672e-06	3.68926e-05	no	yes
SPAC6F12.09	rdp1	protein_coding	-0.825138	0.062894	-0.189758	-0.0272482	0.00712482	10.2747	7.96459e-06	3.74173e-05	no	no
SPAC20G8.06	not1	protein_coding	-0.821806	-0.230055	-0.137042	0.0303795	0.132553	10.2717	7.98521e-06	3.74846e-05	no	no
SPCC757.10	vph2	protein_coding	-0.145936	1.09221	-0.0766473	-0.0589703	-0.0309415	10.234	8.25399e-06	3.87158e-05	no	yes
SPBP35G2.10	mit1	protein_coding	-0.786627	0.504585	-0.12257	-0.100568	-0.237056	10.2228	8.3356e-06	3.90678e-05	no	no
SPBC21C3.11	ubx4	protein_coding	1.03505	1.02961	0.636936	0.251179	0.219401	10.1991	8.51144e-06	3.98606e-05	no	yes
SPBC1861.03	mak10	protein_coding	-0.80314	-0.366821	-0.158039	0.093558	0.21874	10.1978	8.52109e-06	3.98744e-05	no	no
SPBC336.01	fbh1	protein_coding	-0.192397	-0.474253	0.0894176	0.237501	0.286639	10.1895	8.58378e-06	4.01362e-05	no	no
SPAPB8E5.02c	rpn502	protein_coding	0.359384	0.591258	0.417046	-0.0707918	-0.0949942	10.1878	8.59678e-06	4.01655e-05	no	no
SPBC14F5.11c	mug186	protein_coding	0.303546	0.713993	0.0197077	-0.111251	-0.0510801	10.1814	8.64523e-06	4.03602e-05	no	no
SPBC2F12.07c	rpl802	protein_coding	0.25034	-0.183624	-0.523369	-0.154876	-0.164579	10.1795	8.66005e-06	4.03977e-05	no	no
SPAC23C4.17	SPAC23C4.17	protein_coding	-0.222725	-0.969238	-0.507229	-0.00917562	0.0594701	10.1772	8.67757e-06	4.04478e-05	yes	no
SPNCRNA.666	SPNCRNA.666	ncRNA	-1.84004	-1.12483	-1.05266	-0.556021	-0.111946	10.1586	8.82083e-06	4.10834e-05	no	yes
SPAC6F6.03c	SPAC6F6.03c	protein_coding	0.3677	-0.452669	-0.0886779	0.12808	0.0826801	10.1536	8.86032e-06	4.12351e-05	no	no
SPAC11E3.15	rpl22	protein_coding	0.477607	0.135607	-0.199551	0.0701746	0.0882227	10.1441	8.93463e-06	4.15485e-05	no	no
SPBP8B7.03c	rpl402	protein_coding	0.329531	-0.119775	-0.296926	-0.156671	-0.18239	10.1415	8.95554e-06	4.16132e-05	no	no
SPBC16E9.15	SPBC16E9.15	protein_coding	-0.298506	-1.17671	-0.188782	-0.171727	-0.246643	10.1304	9.04332e-06	4.19884e-05	no	yes
SPBC405.04c	ypt7	protein_coding	0.174596	0.916515	0.430091	0.0387278	0.0293148	10.1281	9.06182e-06	4.20415e-05	no	no
SPBC18A7.01	SPBC18A7.01	protein_coding	-0.26344	0.258476	0.719247	0.401184	0.436067	10.1191	9.13468e-06	4.23465e-05	no	no
SPBC3F6.02c	SPBC3F6.02c	protein_coding	0.409892	0.194169	0.151005	-0.0598702	-0.0669014	10.1077	9.22716e-06	4.2742e-05	no	no
SPAC9E9.03	leu2	protein_coding	-0.646606	-0.726046	-0.537026	-0.571357	-0.598624	10.1047	9.25138e-06	4.28209e-05	no	no
SPAC29E6.06c	SPAC29E6.06c	protein_coding	-0.231766	-0.632226	-0.373769	-0.0525799	-0.178596	10.1021	9.27276e-06	4.28865e-05	no	no
SPAC2F7.17	SPAC2F7.17	protein_coding	-0.751721	-1.15543	-0.533616	-0.216234	-0.214123	10.0963	9.32069e-06	4.30747e-05	no	yes
SPBPB21E7.07	aes1	protein_coding	0.780835	-0.0278177	-0.0503016	-1.38223	-1.67986	10.0426	9.77589e-06	4.51434e-05	no	yes
SPCC364.03	rpl1702	protein_coding	0.129837	-0.208722	-0.465866	-0.132154	-0.126213	10.0318	9.8694e-06	4.55399e-05	no	no
SPBC409.23	tam7	protein_coding	-0.948506	1.15395	0.22341	-0.148338	-0.375766	10.0268	9.91381e-06	4.57094e-05	no	yes
SPNCRNA.1104	SPNCRNA.1104	ncRNA	-1.25762	1.28014	0.447123	-0.0105045	0.0930471	10.0174	9.99742e-06	4.60593e-05	no	yes
SPBC887.10	mcs4	protein_coding	-0.899462	-0.252947	-0.478174	-0.0786536	0.0942059	10.0159	1.001e-05	4.60817e-05	no	no
SPBC4F6.11c	SPBC4F6.11c	protein_coding	-0.260866	-0.796652	-0.240052	-0.00990471	-0.171225	10.0134	1.00323e-05	4.61486e-05	no	no
SPAC19B12.11c	SPAC19B12.11c	protein_coding	0.242893	-0.470509	-0.291303	0.19329	0.11401	10.0118	1.00467e-05	4.61791e-05	no	no
SPAC821.13c	SPAC821.13c	protein_coding	-0.439155	0.280281	0.158339	0.131483	0.100243	10.0079	1.00818e-05	4.63049e-05	no	no
SPCC132.01c	SPCC132.01c	protein_coding	0.177077	0.649974	0.277014	0.0993602	0.0710868	10.0016	1.01388e-05	4.65309e-05	no	no
SPCC622.10c	SPCC622.10c	protein_coding	-0.877115	-0.117998	0.374942	0.125567	-0.00145406	10.0004	1.01497e-05	4.65447e-05	no	no
SPBC21.04	med8	protein_coding	-0.731457	0.114168	0.443799	0.177859	0.0176701	9.99786	1.01724e-05	4.66132e-05	no	no
SPBC3B9.13c	rpp102	protein_coding	0.22904	-0.0114993	-0.381491	-0.111546	-0.272418	9.98515	1.02884e-05	4.70952e-05	no	no
SPAC17A5.13	SPAC17A5.13	protein_coding	0.342855	-0.213417	-0.35181	-0.198345	-0.102991	9.9846	1.02934e-05	4.70952e-05	no	no
SPAPB17E12.10c	SPAPB17E12.10c	protein_coding	-0.873575	-0.790377	0.0458678	-0.0127132	0.046344	9.98313	1.03069e-05	4.71206e-05	no	no
SPBC26H8.14c	cox17	protein_coding	0.750507	0.734824	0.613372	-0.125536	0.0492616	9.97618	1.0371e-05	4.73775e-05	no	no
SPBP23A10.10	ppk32	protein_coding	-1.04462	-0.493977	-0.306078	0.00686617	0.135572	9.96938	1.04341e-05	4.76265e-05	no	yes
SPCC613.02	SPCC613.02	protein_coding	-0.847115	-0.550213	-0.269418	-0.187398	-0.192984	9.96858	1.04415e-05	4.76265e-05	no	no
SPBC16E9.07	mug100	protein_coding	-0.562054	-1.33906	0.0635075	-0.464279	-0.225532	9.96752	1.04514e-05	4.76351e-05	no	yes
SPAC23C4.18c	rad4	protein_coding	-0.710183	0.2818	0.29986	0.0709962	0.101898	9.96431	1.04815e-05	4.77355e-05	no	no
SPCC663.09c	SPCC663.09c	protein_coding	-0.261097	0.127144	0.686633	0.160213	0.0829565	9.96194	1.05036e-05	4.78e-05	no	no
SPAC222.19	tam1	protein_coding	-0.077964	0.919504	0.0782087	-0.109133	-0.489778	9.9609	1.05133e-05	4.78076e-05	no	no
SPCC970.06	SPCC970.06	protein_coding	0.387716	0.808233	-0.00921549	0.0151668	0.0942999	9.95292	1.05885e-05	4.81127e-05	no	no
SPCC1827.05c	SPCC1827.05c	protein_coding	-0.0469162	-0.727318	-0.318781	0.0766823	0.0568319	9.95021	1.06142e-05	4.81926e-05	no	no
SPAC26F1.10c	pyp1	protein_coding	0.769199	1.96331	0.81995	1.24636	1.52533	9.94913	1.06244e-05	4.82004e-05	no	yes
SPAC22H10.05c	SPAC22H10.05c	protein_coding	0.314201	0.0993111	-0.132337	-0.373644	-0.533615	9.94833	1.06321e-05	4.82004e-05	no	no
SPCC1235.09	hif2	protein_coding	-0.745075	-0.475508	-0.113898	-0.113232	-0.104313	9.93705	1.07398e-05	4.86518e-05	no	no
SPBC211.07c	ubc8	protein_coding	0.571988	1.27434	-0.167281	0.0424415	0.0099945	9.93109	1.07971e-05	4.88742e-05	no	yes
SPAC15A10.05c	mug182	protein_coding	0.619662	1.97693	1.60702	1.13752	0.833197	9.92704	1.08364e-05	4.90146e-05	no	yes
SPCC285.13c	SPCC285.13c	protein_coding	-0.870966	-0.563683	-0.00441511	0.0408188	0.0325636	9.90988	1.10041e-05	4.97354e-05	no	no
SPAC26F1.11	SPAC26F1.11	protein_coding	2.68554	3.29843	2.02764	2.21938	1.66918	9.8985	1.11168e-05	5.0207e-05	no	yes
SPCC965.14c	SPCC965.14c	protein_coding	0.674281	0.464666	0.861082	1.24819	0.848168	9.88347	1.12676e-05	5.08177e-05	no	yes
SPCC1442.07c	SPCC1442.07c	protein_coding	0.237916	1.05565	1.20506	0.229717	0.239718	9.88314	1.12709e-05	5.08177e-05	no	yes
SPBC409.07c	wis1	protein_coding	-1.46629	-0.633194	-0.299439	0.256992	0.374071	9.88247	1.12777e-05	5.08177e-05	no	yes
SPAC17G6.12	cul1	protein_coding	-0.00837833	0.747152	0.448387	0.16118	0.147759	9.88023	1.13003e-05	5.08814e-05	no	no
SPNCRNA.626	SPNCRNA.626	ncRNA	0.674126	0.601671	-1.19998	-0.605418	-0.282664	9.86773	1.14278e-05	5.14164e-05	no	yes
SPBC1105.19	tam12	protein_coding	-0.256435	1.41607	-0.288905	-0.576944	-0.454273	9.86643	1.14412e-05	5.14377e-05	no	yes
SPAC2C4.04c	SPAC2C4.04c	protein_coding	0.262825	-0.433158	0.385587	-0.141053	-0.0265375	9.86388	1.14674e-05	5.15169e-05	no	no
SPBC23G7.07c	SPBC23G7.07c	protein_coding	-0.0306874	-0.664246	-0.487593	0.0971209	0.121131	9.86187	1.14881e-05	5.15707e-05	no	no
SPBC29A3.16	rrs1	protein_coding	0.146509	-1.11228	-0.400736	-0.134338	-0.0483193	9.85989	1.15085e-05	5.16238e-05	yes	yes
SPAPB17E12.06	sos7	protein_coding	-1.58925	0.328839	0.218138	0.254601	0.354566	9.85799	1.15282e-05	5.16685e-05	no	yes
SPBC409.21	sec66	protein_coding	-0.609546	0.0265838	0.350342	0.0382507	0.0678559	9.85725	1.15359e-05	5.16685e-05	no	no
SPAC977.16c	dak2	protein_coding	-0.0940963	-0.251547	-0.381014	-2.22718	-2.00219	9.85328	1.1577e-05	5.1814e-05	no	yes
SPAC139.03	SPAC139.03	protein_coding	0.079948	0.556908	-0.222433	-0.0503173	-0.113718	9.84205	1.16945e-05	5.23004e-05	no	no
SPAC27E2.02	SPAC27E2.02	protein_coding	-1.79518	-0.562236	-0.216288	-0.0943701	-0.0163726	9.83854	1.17314e-05	5.2426e-05	no	yes
SPAC9.08c	SPAC9.08c	protein_coding	-0.258077	0.639941	0.0147487	0.288339	0.271873	9.82653	1.18588e-05	5.29558e-05	no	no
SPCC736.08	cbf11	protein_coding	-0.424482	-0.503386	-0.0131433	-0.164432	-0.183416	9.81345	1.19993e-05	5.35429e-05	no	no
SPNCRNA.866	SPNCRNA.866	ncRNA	-0.36237	1.4728	1.2959	1.17581	1.0719	9.81189	1.20161e-05	5.35779e-05	no	yes
SPCC4F11.03c	SPCC4F11.03c	protein_coding	-0.203302	0.534662	-0.174797	-0.0304119	-0.0284304	9.79535	1.21965e-05	5.43413e-05	no	no
SPAC9E9.09c	SPAC9E9.09c	protein_coding	0.0284654	0.749645	-0.778788	-0.128297	0.101419	9.79088	1.22458e-05	5.45202e-05	no	no
SPAC806.08c	mod21	protein_coding	-0.877872	-0.487198	0.0585532	0.178467	0.286034	9.78649	1.22943e-05	5.46583e-05	no	no
SPCC16C4.03	pin1	protein_coding	0.543762	0.766662	0.660398	0.515984	0.371278	9.78641	1.22951e-05	5.46583e-05	no	no
SPCC31H12.06	mug111	protein_coding	-3.08898	0.218538	0.526111	0.133553	0.405064	9.7695	1.24842e-05	5.54576e-05	no	yes
SPCC1827.08c	pof7	protein_coding	-1.04686	0.395993	0.451981	-0.0066805	0.140278	9.76088	1.25817e-05	5.5849e-05	no	yes
SPBC106.18	rpl2501	protein_coding	0.239677	-0.101354	-0.398137	-0.0589738	-0.0178924	9.75395	1.26607e-05	5.61579e-05	no	no
SPCC4B3.01	tum1	protein_coding	0.416885	0.66817	0.833877	0.14888	0.17319	9.74629	1.27487e-05	5.65058e-05	no	no
SPAC23A1.05	SPAC23A1.05	protein_coding	-0.841774	-0.0854697	0.0902048	-0.0133685	0.195771	9.7284	1.29566e-05	5.73846e-05	no	no
SPNCRNA.1656	SPNCRNA.1656	ncRNA	-2.06546	-3.73619	0.455488	-1.41863	-1.88344	9.72059	1.30485e-05	5.77487e-05	no	yes
SPNCRNA.1340	SPNCRNA.1340	ncRNA	0.423382	-0.805255	-2.2427	-1.00168	-1.48577	9.71831	1.30755e-05	5.78252e-05	no	yes
SPAC1687.19c	SPAC1687.19c	protein_coding	0.0978786	-0.674524	-0.19899	0.0306767	-0.118417	9.70953	1.31799e-05	5.82437e-05	no	no
SPAC3H5.06c	pol1	protein_coding	-0.684068	-0.880834	-0.254625	0.0748155	0.0869983	9.70778	1.32008e-05	5.82929e-05	no	no
SPBC725.05c	SPBC725.05c	protein_coding	-2.99964	0.00961502	-0.264181	-0.495551	-0.499778	9.70268	1.32619e-05	5.85194e-05	no	yes
SPBC4C3.12	sep1	protein_coding	-0.338741	0.854138	0.0933132	0.117052	0.306267	9.69761	1.33229e-05	5.87452e-05	no	no
SPAC1F8.06	fta5	protein_coding	-3.19459	-0.972431	-0.127949	0.414448	0.491596	9.68521	1.34736e-05	5.93657e-05	no	yes
SPBC1711.10c	npl4	protein_coding	0.324136	0.704684	0.221771	0.114903	0.104219	9.67361	1.36161e-05	5.99492e-05	no	no
SPCC24B10.08c	ada2	protein_coding	-2.56547	0.374861	0.240837	-0.17579	-0.145201	9.67219	1.36337e-05	5.99822e-05	no	yes
SPAC328.10c	rps502	protein_coding	0.258542	-0.201596	-0.354276	-0.186201	-0.148116	9.66538	1.37183e-05	6.03098e-05	no	no
SPBC1683.09c	frp1	protein_coding	-2.1158	-3.64653	-2.3254	-0.834176	-0.140052	9.66147	1.3767e-05	6.04793e-05	no	yes
SPAPYUG7.03c	mid2	protein_coding	-0.446222	-0.39372	-0.945648	0.0533765	0.0310142	9.65012	1.39097e-05	6.10162e-05	no	no
SPAC2C4.10c	SPAC2C4.10c	protein_coding	-0.457671	-0.37966	0.66717	0.158179	0.170741	9.63637	1.40848e-05	6.171e-05	no	no
SPAC144.09c	sfc2	protein_coding	-0.808604	-0.730534	-0.432621	-0.166589	-0.159381	9.63607	1.40886e-05	6.171e-05	no	no
SPAC22A12.01c	pso2	protein_coding	-0.945613	-0.221244	-0.0568	0.282984	0.176975	9.62515	1.42292e-05	6.22664e-05	no	no
SPCC1259.09c	pdx1	protein_coding	-0.0364983	-0.723632	-0.630796	-0.509384	-0.51775	9.62459	1.42365e-05	6.22664e-05	no	no
SPBC405.05	SPBC405.05	protein_coding	0.64146	1.23545	0.158338	0.0344079	-0.00416713	9.62023	1.42931e-05	6.24679e-05	no	yes
SPAC23G3.09	taf4	protein_coding	-0.191063	0.414612	0.379749	0.0434179	-0.0057802	9.61739	1.43301e-05	6.25837e-05	no	no
SPAC1782.06c	phb1	protein_coding	0.430647	0.495472	0.398151	0.119687	0.0971007	9.615	1.43613e-05	6.26743e-05	no	no
SPBC19F8.08	rps401	protein_coding	0.318728	-0.0113466	-0.343605	-0.0844635	-0.0737167	9.60804	1.44527e-05	6.30271e-05	no	no
SPAC23A1.15c	sec20	protein_coding	0.428797	0.901412	0.248113	-0.059064	0.014557	9.60043	1.45533e-05	6.34192e-05	no	no
SPAC144.11	rps1102	protein_coding	0.0990887	-0.456201	-0.60417	-0.0684209	0.00604296	9.59434	1.46343e-05	6.37255e-05	no	no
SPCC70.10	SPCC70.10	protein_coding	0.908781	1.29655	0.688548	0.0478847	0.0332658	9.58502	1.47591e-05	6.42215e-05	no	yes
SPBC15D4.04	gpt2	protein_coding	-0.479812	-0.292879	0.293707	0.0724859	0.0408171	9.58424	1.47698e-05	6.42215e-05	no	no
SPBC3B9.17	isa2	protein_coding	0.775115	1.00639	0.944578	0.0967796	0.14189	9.58281	1.4789e-05	6.42583e-05	no	yes
SPBC32F12.07c	SPBC32F12.07c	protein_coding	-0.106258	0.80003	0.202593	0.0740054	0.0851448	9.57831	1.48498e-05	6.44677e-05	no	no
SPBC1706.01	tea4	protein_coding	-0.322398	0.360437	-0.347055	-0.172529	-0.368107	9.57765	1.48588e-05	6.44677e-05	no	no
SPAPB1E7.07	glt1	protein_coding	-0.0251619	-0.373825	-0.762155	-0.381049	-0.319038	9.56412	1.50435e-05	6.52215e-05	no	no
SPAC4G8.13c	prz1	protein_coding	-0.639516	0.302615	-0.00270873	0.0774851	0.116635	9.55094	1.52257e-05	6.59633e-05	no	no
SPBC17A3.07	pgr1	protein_coding	0.31848	0.386353	0.198251	0.0880529	-0.0272808	9.54335	1.53317e-05	6.63743e-05	no	no
SPAC17C9.16c	mfs1	protein_coding	-0.141251	-0.119872	0.709063	0.299029	0.28833	9.53641	1.54294e-05	6.67488e-05	no	no
SPBC17G9.07	rps2402	protein_coding	0.493244	-0.0436552	-0.248134	-0.0445339	-0.0508493	9.53448	1.54567e-05	6.68184e-05	no	no
SPBC428.06c	rxt2	protein_coding	0.424817	0.666694	-0.153902	0.0366601	0.220355	9.53283	1.548e-05	6.68705e-05	no	no
SPBC1718.01	pop1	protein_coding	-0.867129	0.486614	-0.0311903	0.199404	0.24235	9.52637	1.55718e-05	6.72181e-05	no	no
SPBP8B7.12c	fta3	protein_coding	0.528008	0.0769581	-0.506455	-0.23039	-0.135381	9.50989	1.58086e-05	6.81909e-05	no	no
SPBC1921.02	rad60	protein_coding	-0.576841	0.253306	0.0928107	0.0890196	0.00872385	9.50304	1.59081e-05	6.85706e-05	no	no
SPCC970.01	rad16	protein_coding	-0.955744	-0.371831	-0.248561	-0.0258585	-0.0771942	9.50094	1.59388e-05	6.86534e-05	no	no
SPAC20H4.01	utp5	protein_coding	-0.180194	-0.746552	-0.262464	0.0435915	0.149385	9.49559	1.60173e-05	6.89414e-05	no	no
SPAC18B11.04	ncs1	protein_coding	-0.397206	0.845783	0.734342	-0.0384069	-0.150578	9.48843	1.61228e-05	6.92965e-05	no	no
SPAC17C9.02c	lys7	protein_coding	-1.1514	-0.620269	-0.175938	-0.00178166	0.0174546	9.48841	1.6123e-05	6.92965e-05	no	yes
SPBC19C7.10	bqt4	protein_coding	0.000453489	0.59479	-0.2064	-0.148569	-0.22176	9.4754	1.63167e-05	7.00346e-05	no	no
SPBC947.06c	SPBC947.06c	protein_coding	-0.861005	-0.974234	-0.127377	-0.374574	-0.278609	9.47529	1.63183e-05	7.00346e-05	no	no
SPBC1604.19c	SPBC1604.19c	protein_coding	-0.45653	0.49873	0.124563	0.0537605	0.119254	9.47325	1.63489e-05	7.01156e-05	no	no
SPAC10F6.03c	cts1	protein_coding	0.503494	-0.333488	-0.311527	0.0289986	0.112736	9.46374	1.64924e-05	7.06379e-05	no	no
SPAPB1A10.06c	SPAPB1A10.06c	protein_coding	-0.111253	-0.964153	-0.186773	0.00122248	-0.104118	9.46361	1.64944e-05	7.06379e-05	no	no
SPBC646.08c	SPBC646.08c	protein_coding	0.0334404	0.20644	0.54467	0.0036272	-0.0505014	9.45456	1.66321e-05	7.11235e-05	no	no
SPBC25H2.05	egd2	protein_coding	0.0834464	-0.181699	-0.642595	-0.241121	-0.0809696	9.45448	1.66334e-05	7.11235e-05	no	no
SPAC6C3.08	SPAC6C3.08	protein_coding	0.493483	0.770049	-0.0309633	-0.247418	-0.331794	9.45381	1.66436e-05	7.11235e-05	no	no
SPAC4F8.11	SPAC4F8.11	protein_coding	-1.29006	-0.206097	0.0509742	-0.0120171	-0.155894	9.45196	1.66719e-05	7.11933e-05	no	yes
SPAC56E4.06c	ggt2	protein_coding	-0.585838	0.542857	0.160017	-0.00819576	-0.0174201	9.44865	1.67228e-05	7.13592e-05	no	no
SPAC1A6.07	SPAC1A6.07	protein_coding	-0.0126829	1.27528	-0.231902	0.201812	0.403108	9.44277	1.68134e-05	7.16948e-05	no	yes
SPBC18H10.13	rps1402	protein_coding	0.283485	-0.0763082	-0.461268	-0.239634	-0.203959	9.42843	1.70368e-05	7.25952e-05	no	no
SPAC22E12.14c	sck2	protein_coding	-0.578244	-0.528038	-0.324144	-0.0431233	-0.0959487	9.42602	1.70747e-05	7.27046e-05	no	no
SPAC4H3.05	srs2	protein_coding	-0.514144	0.198671	0.330863	0.212508	0.0650074	9.41207	1.72954e-05	7.35921e-05	no	no
SPAC24H6.04	hxk1	protein_coding	0.246367	0.00686506	-0.127199	-0.23623	-0.292718	9.40762	1.73665e-05	7.38417e-05	no	no
SPAC31G5.11	pac2	protein_coding	-0.521299	-0.106805	-0.0405674	0.0996939	0.0540723	9.39991	1.74904e-05	7.43153e-05	no	no
SPCC285.14	trs130	protein_coding	-0.756659	-0.562526	-0.0467577	-0.0915876	-0.229518	9.39541	1.7563e-05	7.4571e-05	no	no
SPBC21C3.08c	car2	protein_coding	0.151808	-0.0749072	-0.453872	-0.440753	-0.490739	9.39424	1.75821e-05	7.45985e-05	yes	no
SPCC622.19	jmj4	protein_coding	-0.360658	-0.446149	0.156072	0.265779	0.190404	9.39007	1.76498e-05	7.48326e-05	no	no
SPBP23A10.04	apc2	protein_coding	-0.366725	0.511937	0.540247	0.101767	0.153645	9.38293	1.77666e-05	7.52742e-05	no	no
SPCC1840.07c	SPCC1840.07c	protein_coding	-0.262826	-0.909345	-0.206594	-0.200427	-0.265122	9.36677	1.80337e-05	7.63518e-05	no	no
SPAC11E3.06	map1	protein_coding	2.42182	2.44111	1.11508	0.207629	0.556779	9.35819	1.81772e-05	7.69047e-05	no	yes
SPBC1703.03c	SPBC1703.03c	protein_coding	-0.0289387	-0.488067	-0.0802198	0.118992	0.0910351	9.34499	1.84005e-05	7.77939e-05	no	no
SPBC887.09c	SPBC887.09c	protein_coding	-0.743989	0.504783	0.210859	0.373688	0.474427	9.34296	1.84351e-05	7.78851e-05	no	no
SPCC1742.01	SPCC1742.01	protein_coding	-0.821314	0.287772	0.794144	0.884299	0.971171	9.32109	1.88122e-05	7.94221e-05	no	no
SPAC23G3.07c	snf30	protein_coding	-2.23182	-0.456429	-0.022665	-0.475565	-0.215925	9.31553	1.89093e-05	7.97753e-05	no	yes
SPBC1539.05	cog3	protein_coding	-0.956026	-0.481469	-0.16961	-0.164758	-0.277102	9.31415	1.89336e-05	7.97915e-05	no	no
SPBC776.08c	SPBC776.08c	protein_coding	-0.274896	-1.04037	-0.41764	-0.0266928	0.0739614	9.31379	1.89399e-05	7.97915e-05	no	yes
SPBC15C4.05	SPBC15C4.05	protein_coding	-0.0552676	-0.349464	-0.151958	0.148348	0.134466	9.30922	1.90202e-05	8.0073e-05	no	no
SPAC25B8.10	SPAC25B8.10	protein_coding	0.246464	0.168817	0.331346	-0.102589	-0.326112	9.30517	1.90919e-05	8.03181e-05	no	no
SPAC343.21	SPAC343.21	protein_coding	-0.334161	1.18608	-1.94183	-0.893842	-1.40017	9.29973	1.91884e-05	8.0667e-05	no	yes
SPAC19A8.05c	sst4	protein_coding	0.346781	1.15042	0.632322	0.0445989	0.0442682	9.28054	1.95332e-05	8.20486e-05	no	yes
SPAC1751.03	SPAC1751.03	protein_coding	0.186362	-0.270579	-0.455739	-0.118542	-0.0892115	9.27991	1.95446e-05	8.20486e-05	no	no
SPAC806.07	ndk1	protein_coding	0.727613	0.713027	0.861243	0.525222	0.337011	9.27459	1.96416e-05	8.23608e-05	no	no
SPAC823.05c	tlg2	protein_coding	-0.955736	0.310834	-0.138912	-0.118949	0.17046	9.27431	1.96466e-05	8.23608e-05	no	no
SPBC26H8.13c	SPBC26H8.13c	protein_coding	0.848996	1.21993	0.162566	0.336466	0.484877	9.27195	1.96897e-05	8.24315e-05	no	yes
SPBC16C6.01c	SPBC16C6.01c	protein_coding	-0.449911	-1.60174	-0.169167	-0.272965	-0.358515	9.27187	1.96911e-05	8.24315e-05	no	yes
SPBC887.13c	SPBC887.13c	protein_coding	-0.986217	-0.802904	0.0450378	-0.0735495	-0.153016	9.26797	1.97626e-05	8.26709e-05	no	no
SPAC1071.05	SPAC1071.05	protein_coding	-0.469301	-0.683915	-0.103216	-0.10671	-0.103716	9.26724	1.97761e-05	8.26709e-05	no	no
SPBC20F10.10	psl1	protein_coding	0.736246	1.4685	0.146312	0.343438	0.278361	9.25896	1.99288e-05	8.3251e-05	yes	yes
SPCC1183.07	SPCC1183.07	protein_coding	0.237146	-1.04961	-0.92489	0.0768838	0.342614	9.25658	1.99731e-05	8.33775e-05	no	yes
SPBP35G2.02	SPBP35G2.02	protein_coding	0.105443	0.770585	0.165248	-0.243392	0.0935041	9.24983	2.00988e-05	8.38435e-05	no	no
SPBC23E6.02	SPBC23E6.02	protein_coding	-0.239804	0.703989	-0.0398606	-0.0289991	-0.149915	9.24766	2.01394e-05	8.39541e-05	no	no
SPAC16E8.07c	vph1	protein_coding	0.355651	0.12255	0.0398281	-0.01899	-0.0598881	9.24682	2.01552e-05	8.39611e-05	no	no
SPBC2G5.04c	SPBC2G5.04c	protein_coding	-0.93236	-0.0767747	-0.0231522	-0.00894177	0.0516639	9.23292	2.04177e-05	8.4982e-05	no	no
SPAC6C3.02c	SPAC6C3.02c	protein_coding	0.00498993	0.632848	0.0292319	-0.234068	-0.267936	9.23147	2.04452e-05	8.4982e-05	no	no
SPAC23C11.09	ala1	protein_coding	0.212327	0.00119641	-0.204944	-0.16311	-0.152069	9.23126	2.04493e-05	8.4982e-05	no	no
SPCC613.01	SPCC613.01	protein_coding	-0.61021	-0.586914	-0.715812	-0.355256	-0.471803	9.23084	2.04573e-05	8.4982e-05	no	no
SPBC18H10.10c	saf4	protein_coding	-1.37817	0.330113	0.517886	0.312224	0.141574	9.20947	2.08688e-05	8.66309e-05	no	yes
SPAC23C4.14	alg1	protein_coding	-0.998741	-0.168767	0.525336	0.350893	0.161775	9.20649	2.09269e-05	8.68117e-05	no	no
SPAC19G12.11	coq9	protein_coding	0.23111	-0.200751	0.174791	-0.32373	-0.169253	9.20511	2.09539e-05	8.68632e-05	no	no
SPNCRNA.1469	SPNCRNA.1469	ncRNA	-0.968277	-0.301166	-0.0882259	-0.275538	-0.122998	9.20142	2.10261e-05	8.71019e-05	no	no
SPBC1778.07	SPBC1778.07	protein_coding	0.404963	-0.234055	-0.237077	-0.167674	-0.304871	9.19592	2.11343e-05	8.7406e-05	no	no
SPAC19B12.02c	gas1	protein_coding	-0.770009	-0.761	0.0547713	0.212997	0.24917	9.19545	2.11435e-05	8.7406e-05	no	no
SPBP16F5.06	SPBP16F5.06	protein_coding	-0.634587	-0.67146	-0.125467	0.036336	-0.0154268	9.19356	2.11809e-05	8.74999e-05	no	no
SPAC6G9.08	ubp6	protein_coding	0.315447	0.235879	0.220307	-0.0639344	-0.121214	9.19221	2.12076e-05	8.75495e-05	no	no
SPAC56F8.10	met9	protein_coding	0.554976	0.279288	-0.161343	-0.0160909	0.0219124	9.17229	2.16059e-05	8.91318e-05	no	no
SPBC18E5.07	SPBC18E5.07	protein_coding	0.446944	0.825813	0.264708	0.0459813	-0.0402268	9.16483	2.1757e-05	8.9693e-05	no	no
SPAPYUK71.03c	syn1	protein_coding	0.10324	0.480049	0.37017	0.0930207	0.0860191	9.1532	2.19951e-05	9.06119e-05	no	no
SPCC1223.07c	drs1	protein_coding	0.182372	-0.114707	-0.475239	-0.297965	-0.397156	9.12992	2.24798e-05	9.25447e-05	no	no
SPAC13C5.05c	SPAC13C5.05c	protein_coding	0.155665	0.183027	0.526969	0.0754071	-0.0825389	9.12917	2.24955e-05	9.25452e-05	no	no
SPAC3H1.14	SPAC3H1.14	protein_coding	-0.881936	0.599469	0.232124	0.191292	-0.00174127	9.12586	2.25653e-05	9.27686e-05	no	no
SPCC63.12c	pup3	protein_coding	0.414715	0.708687	0.306345	0.086671	0.101349	9.11276	2.28442e-05	9.38502e-05	no	no
SPAC17A5.06	ptr8	protein_coding	-0.736998	0.205039	-0.0848219	0.022446	-0.278846	9.10883	2.29287e-05	9.41325e-05	no	no
SPBC646.10c	SPBC646.10c	protein_coding	0.133187	-0.0144687	-0.446056	-0.00401688	-0.030545	9.10539	2.30029e-05	9.43719e-05	no	no
SPNCRNA.1529	SPNCRNA.1529	ncRNA	-2.34169	-0.056161	1.51878	0.700154	1.01569	9.0913	2.3309e-05	9.5562e-05	no	yes
SPCC1884.02	nic1	protein_coding	-0.0961985	-0.646456	-0.666882	-0.540423	-0.29693	9.07967	2.35651e-05	9.6484e-05	no	no
SPAC664.15	caf4	protein_coding	0.129417	1.25765	0.124706	0.28981	0.366196	9.07962	2.35663e-05	9.6484e-05	no	yes
SPAC11D3.10	SPAC11D3.10	protein_coding	-2.6321	0.177537	0.0329215	-0.523457	-0.175751	9.07513	2.36658e-05	9.68248e-05	no	yes
SPCC1235.10c	sec6	protein_coding	-1.48763	-0.287892	0.0901627	0.00829333	0.230474	9.07402	2.36906e-05	9.68599e-05	no	yes
SPBC3D6.03c	trz2	protein_coding	-1.1526	-0.539606	-0.0938536	0.162562	0.0985266	9.07316	2.37097e-05	9.68716e-05	no	yes
SPBC216.01c	SPBC216.01c	protein_coding	-0.230978	0.253144	-0.312825	0.0178236	0.0825761	9.07053	2.37684e-05	9.70448e-05	no	no
SPBC18E5.01	SPBC18E5.01	protein_coding	0.0184655	-0.263025	-0.421796	-0.557802	-0.462589	9.06925	2.37971e-05	9.70953e-05	no	no
SPBC713.03	SPBC713.03	protein_coding	0.164298	-0.266901	-0.239625	-0.0325848	-0.127951	9.06494	2.38937e-05	9.74227e-05	no	no
SPAC56F8.02	SPAC56F8.02	protein_coding	0.00760345	0.606803	0.128503	0.176754	0.159176	9.0552	2.41136e-05	9.82523e-05	no	no
SPAC1F7.07c	fip1	protein_coding	-1.65281	-3.86132	-2.48824	-1.08115	-0.579043	9.05315	2.41602e-05	9.83266e-05	no	yes
SPAPYUG7.05	SPAPYUG7.05	protein_coding	0.0919176	-0.285335	-0.528652	-0.259712	-0.328791	9.05295	2.41649e-05	9.83266e-05	no	no
SPBC4C3.07	SPBC4C3.07	protein_coding	0.0981209	-0.416156	-0.433276	-0.0802921	0.0397824	9.05049	2.42208e-05	9.8487e-05	no	no
SPBP4H10.06c	cut14	protein_coding	-0.521666	-0.106928	0.0796544	0.144345	0.166547	9.03771	2.4514e-05	9.96111e-05	no	no
SPAC26F1.08c	SPAC26F1.08c	protein_coding	-1.05223	-0.60574	-0.105897	-0.369947	-0.352778	9.0312	2.46648e-05	0.000100156	no	yes
SPBC32C12.03c	ppk25	protein_coding	-0.732597	-0.646357	-0.147204	-0.00790569	-0.081793	9.0304	2.46836e-05	0.000100164	no	no
SPCC1902.01	gaf1	protein_coding	-1.29526	0.125433	-0.228619	0.179704	0.333733	9.02563	2.47947e-05	0.000100546	no	yes
SPBC582.07c	rpn7	protein_coding	0.239737	0.502519	0.238102	-0.0209212	-0.085379	9.0163	2.50139e-05	0.000101366	no	no
SPBC27.08c	sua1	protein_coding	0.234016	0.183703	-0.786203	-0.260689	-0.0961907	9.00595	2.52593e-05	0.000102273	no	no
SPBC21B10.11	dpm2	protein_coding	-1.25268	-0.345149	0.66332	-0.145665	0.218651	9.00542	2.5272e-05	0.000102273	no	yes
SPBC30D10.11	gpi1	protein_coding	-0.324903	-0.641744	0.0622858	-0.0183364	0.161049	9.00386	2.53092e-05	0.000102354	no	no
SPAC9E9.06c	SPAC9E9.06c	protein_coding	0.285142	-0.0394335	-0.319872	-0.149992	-0.148031	9.00093	2.53794e-05	0.000102568	no	no
SPAC139.06	hat1	protein_coding	0.202757	-0.387843	-0.546003	-0.200992	-0.186526	8.99549	2.55102e-05	0.000103027	no	no
SPAC343.08c	mrp17	protein_coding	-0.265182	-0.578569	-0.00982976	-0.332369	-0.319942	8.9774	2.595e-05	0.000104732	no	no
SPAC17H9.08	SPAC17H9.08	protein_coding	-0.135419	-0.758884	0.178436	0.0494061	0.0694736	8.96864	2.61658e-05	0.000105531	no	no
SPBC582.08	SPBC582.08	protein_coding	0.298525	0.0509712	-0.00653731	-0.269929	-0.336785	8.96589	2.6234e-05	0.000105735	no	no
SPAC22A12.05	rpc11	protein_coding	0.127627	-1.02173	-0.13634	0.179712	0.327178	8.96156	2.63416e-05	0.000106097	no	yes
SPBC3D6.04c	mad1	protein_coding	-0.624321	-0.245418	0.154083	0.161869	0.110316	8.9598	2.63856e-05	0.000106136	no	no
SPBC21C3.20c	git1	protein_coding	-1.20207	0.503067	-0.332697	-0.284446	-0.196271	8.95974	2.6387e-05	0.000106136	no	yes
SPBC27B12.02	SPBC27B12.02	protein_coding	-1.18879	-1.0099	0.315125	-0.0173074	0.255255	8.95847	2.64189e-05	0.000106193	no	yes
SPBC31F10.15c	atp15	protein_coding	0.344263	0.692659	0.525277	0.128232	0.349211	8.94787	2.66853e-05	0.000107191	no	no
SPAC1006.09	win1	protein_coding	-0.568797	-0.183951	-0.00413987	0.0724597	0.0612151	8.94405	2.67822e-05	0.000107508	no	no
SPAC323.02c	pup2	protein_coding	0.303759	0.401882	0.221561	-0.111194	-0.0824288	8.94203	2.68334e-05	0.000107641	no	no
SPAC5D6.05	sep11	protein_coding	0.0657073	-0.71489	-0.208764	-0.156395	-0.0163664	8.93595	2.69883e-05	0.000108189	no	no
SPAC23H4.13c	SPAC23H4.13c	protein_coding	-0.353011	-0.314122	0.586623	0.117845	0.058275	8.92313	2.73184e-05	0.000109439	no	no
SPAC5H10.04	SPAC5H10.04	protein_coding	0.905212	-0.0375986	-0.0215114	-0.726898	-0.656041	8.92014	2.7396e-05	0.000109676	no	no
SPBC530.07c	SPBC530.07c	protein_coding	-0.88802	-1.19481	-0.943068	-0.555862	-0.431332	8.91003	2.76602e-05	0.000110591	no	yes
SPCC1322.05c	SPCC1322.05c	protein_coding	-0.237906	0.727923	0.410537	0.0747673	0.208659	8.90997	2.76618e-05	0.000110591	no	no
SPAC26A3.03c	rmi1	protein_coding	-1.14773	-1.42534	-0.344061	-0.133463	0.110771	8.90354	2.78312e-05	0.000111159	no	yes
SPAC22E12.18	SPAC22E12.18	protein_coding	-0.00795349	-1.23717	-0.279363	-0.056068	0.044895	8.90317	2.78411e-05	0.000111159	no	yes
SPCC1739.12	ppe1	protein_coding	0.344089	0.61846	0.171331	0.101561	0.0827854	8.90068	2.7907e-05	0.000111348	no	no
SPAC11E3.02c	SPAC11E3.02c	protein_coding	0.0723424	0.665321	0.0149817	0.0762626	0.113138	8.89722	2.79988e-05	0.000111639	no	no
SPBC1271.07c	SPBC1271.07c	protein_coding	-0.506726	-1.77124	-1.19116	-1.49522	-1.92036	8.88362	2.8363e-05	0.000113016	no	yes
SPAC22G7.06c	ura1	protein_coding	0.407311	0.161739	-0.724011	0.111118	0.258232	8.87886	2.84916e-05	0.000113452	no	no
SPBC17G9.08c	cnt5	protein_coding	0.0134583	0.293202	-0.333319	0.113898	0.0415226	8.87251	2.86642e-05	0.000114063	no	no
SPAC12G12.02	SPAC12G12.02	protein_coding	-0.143502	-0.782435	-0.478292	0.0158862	-0.0228463	8.85904	2.90343e-05	0.000115459	no	no
SPBC25B2.11	pof2	protein_coding	-0.0160449	0.81716	0.272127	0.165605	0.281723	8.85245	2.92171e-05	0.000116108	no	no
SPBC1718.06	msp1	protein_coding	-0.272827	-0.147724	0.263623	-0.108498	-0.132503	8.8493	2.93048e-05	0.000116379	no	no
SPAC1420.03	rpn501	protein_coding	0.413535	0.724849	0.414285	-0.0737448	-0.0523408	8.83124	2.98138e-05	0.000118322	no	no
SPAC13G6.14	aps1	protein_coding	-0.542187	0.255671	-0.241305	-0.275322	-0.337776	8.83009	2.98464e-05	0.000118372	no	no
SPBC1683.05	SPBC1683.05	protein_coding	-1.31296	-0.449723	-0.535717	0.0776172	0.127038	8.82557	2.99754e-05	0.000118805	no	yes
SPBC32H8.03	bem46	protein_coding	-0.268588	-0.878437	-0.12391	-0.0947812	-0.0641439	8.81229	3.03577e-05	0.00012024	no	no
SPAC3G9.08	png1	protein_coding	-3.07732	0.163763	-0.389948	-0.224723	0.132704	8.8061	3.05378e-05	0.000120873	no	yes
SPCC553.01c	SPCC553.01c	protein_coding	-1.3721	0.340102	0.0611872	0.404422	0.500693	8.80125	3.06796e-05	0.000121354	no	yes
SPAC31G5.21	SPAC31G5.21	protein_coding	0.714178	1.12103	0.307257	0.510649	0.278584	8.78966	3.10216e-05	0.000122625	no	yes
SPAC926.06c	SPAC926.06c	protein_coding	-1.03447	-0.159825	-0.0552683	-0.127211	0.00086253	8.7844	3.11779e-05	0.000123161	no	yes
SPBC6B1.07	prp1	protein_coding	-0.305504	0.315011	0.156833	0.0579151	-0.169316	8.77728	3.1391e-05	0.000123917	no	no
SPBC4F6.05c	SPBC4F6.05c	protein_coding	-0.200847	0.337613	0.438713	0.183195	0.0984938	8.77662	3.14108e-05	0.000123917	no	no
SPBC336.15	pic1	protein_coding	-0.970683	0.0672457	0.050847	0.345633	0.339818	8.76806	3.16692e-05	0.000124853	no	no
SPBC3E7.10	fma1	protein_coding	0.399025	0.2081	-0.360411	-0.0608839	-0.00015537	8.76037	3.19034e-05	0.000125694	no	no
SPAC6F12.16c	mtr4	protein_coding	0.015372	-0.604581	-0.662027	-0.0984643	-0.109256	8.75689	3.201e-05	0.000126029	no	no
SPCC16A11.07	coq10	protein_coding	0.262084	0.0681294	0.349164	-0.384353	-0.16186	8.7562	3.20309e-05	0.000126029	no	no
SPAC1A6.10	SPAC1A6.10	protein_coding	0.205154	-0.418894	-0.110106	-0.0889749	-0.224664	8.74938	3.2241e-05	0.000126772	no	no
SPCC1450.01c	SPCC1450.01c	pseudogene	-2.26191	0.268002	0.296961	0.089795	-0.319327	8.74175	3.24778e-05	0.000127619	no	yes
SPAC29B12.08	SPAC29B12.08	protein_coding	-1.83216	0.328429	-0.469481	0.273704	0.367959	8.73693	3.26285e-05	0.000128126	no	yes
SPBC1773.07c	sbp1	protein_coding	0.344755	0.0238046	-0.229909	-0.0821189	-0.202934	8.73461	3.2701e-05	0.000128292	no	no
SPBC13E7.02	cwf24	protein_coding	-0.756421	0.514134	0.289202	-0.242297	-0.112456	8.73421	3.27136e-05	0.000128292	no	no
SPBP16F5.04	ubc7	protein_coding	0.472321	0.271879	-0.30176	-0.360413	-0.374894	8.73179	3.27895e-05	0.000128505	no	no
SPNCRNA.1058	SPNCRNA.1058	ncRNA	1.69824	1.55438	-0.123906	-0.0534349	-0.521319	8.71949	3.31791e-05	0.000129946	no	yes
SPAC57A10.03	cyp1	protein_coding	-0.222419	-0.991786	-0.389051	-0.280116	-0.401345	8.71427	3.33457e-05	0.000130513	no	no
SPAC6G9.04	spo7	protein_coding	-1.37402	-0.453552	-0.194576	-0.0207453	-0.010172	8.7062	3.36054e-05	0.000131443	no	yes
SPAC26F1.12c	SPAC26F1.12c	protein_coding	0.40511	-0.346488	-0.369192	0.0164336	-0.0860807	8.69498	3.39697e-05	0.000132781	no	no
SPAC823.04	SPAC823.04	protein_coding	-0.149257	-1.13608	-0.40129	0.373186	-0.0698996	8.69192	3.407e-05	0.000133085	no	yes
SPBC1734.15	rsc4	protein_coding	-0.843792	0.406256	0.340228	0.541134	0.576007	8.6794	3.4483e-05	0.00013461	no	no
SPNCRNA.887	SPNCRNA.887	ncRNA	-0.18373	1.39663	1.26776	1.15811	0.859176	8.67242	3.47155e-05	0.000135429	no	yes
SPBC691.02c	SPBC691.02c	protein_coding	-1.04237	-0.300209	-0.0468672	-0.0829687	-0.024965	8.66314	3.50271e-05	0.000136555	no	yes
SPNCRNA.1324	SPNCRNA.1324	ncRNA	-1.80573	-0.150067	-0.325246	-0.37123	-0.0848394	8.65896	3.51684e-05	0.000137016	no	yes
SPBC342.05	crb2	protein_coding	-0.806637	0.0625631	0.0601727	0.0345417	0.0660127	8.65406	3.5335e-05	0.000137575	no	no
SPCC825.05c	SPCC825.05c	protein_coding	0.678198	0.172384	0.0661097	-0.20825	-0.245425	8.65282	3.53772e-05	0.00013765	no	no
SPAC4D7.09	tif223	protein_coding	0.0112063	-0.496257	-0.443964	-0.212227	-0.185781	8.65094	3.54413e-05	0.000137809	no	no
SPBC1703.05	SPBC1703.05	protein_coding	0.354488	-0.570958	-0.267795	-0.0138798	-0.104404	8.64726	3.55676e-05	0.00013821	no	no
SPAC821.04c	cid13	protein_coding	0.244286	1.11992	-0.123094	0.272399	0.296297	8.64437	3.56669e-05	0.000138506	no	yes
SPBC31E1.04	pep12	protein_coding	0.195126	0.805896	0.281879	0.0597762	0.144786	8.64247	3.57323e-05	0.000138669	no	no
SPBC3E7.13c	syf2	protein_coding	-0.106527	1.24864	0.135025	0.00937516	0.12306	8.6378	3.58937e-05	0.000139205	no	yes
SPCC16C4.10	SPCC16C4.10	protein_coding	0.292864	0.506648	0.554376	0.127843	0.15144	8.6359	3.59595e-05	0.000139369	no	no
SPBC13E7.07	SPBC13E7.07	protein_coding	-0.598232	-0.238865	0.207276	0.250597	0.18581	8.62856	3.62153e-05	0.000140184	no	no
SPBC17A3.06	SPBC17A3.06	protein_coding	-0.781256	-0.046779	0.521431	0.195354	0.293201	8.62852	3.62167e-05	0.000140184	no	no
SPCC18.12c	utp23	protein_coding	0.0310168	-0.435447	-0.414559	0.122361	0.100788	8.61787	3.65909e-05	0.00014154	no	no
SPBC17D1.03c	SPBC17D1.03c	protein_coding	-0.0318808	-0.848264	-0.238581	0.046156	-0.133774	8.60811	3.69377e-05	0.000142782	no	no
SPBC11C11.09c	rpl502	protein_coding	0.397057	-0.0117866	-0.539843	-0.128745	-0.0228652	8.60749	3.69599e-05	0.000142782	no	no
SPAC4D7.03	pop2	protein_coding	-0.314549	0.380929	0.351357	0.237621	0.119328	8.60329	3.71103e-05	0.00014327	no	no
SPNCRNA.1235	SPNCRNA.1235	ncRNA	-1.53862	-2.21301	-0.563938	-1.03696	-1.00332	8.60225	3.71478e-05	0.000143322	no	yes
SPCC11E10.01	SPCC11E10.01	protein_coding	0.202356	-0.12197	-0.210549	-0.323782	-0.242876	8.59884	3.72706e-05	0.000143703	no	no
SPNCRNA.904	SPNCRNA.904	ncRNA	-0.44434	1.2023	0.468512	-0.1097	0.27407	8.59599	3.73734e-05	0.000144006	no	yes
SPAC1296.04	mug65	protein_coding	-1.09765	0.538597	-0.121056	-0.126805	-0.134898	8.58862	3.7641e-05	0.000144944	no	yes
SPCC4G3.16	SPCC4G3.16	protein_coding	-1.47561	0.0475292	0.264914	-0.141712	-0.0572109	8.58733	3.7688e-05	0.000145031	no	yes
SPCC1494.01	SPCC1494.01	protein_coding	-1.96323	-0.024858	0.389379	-0.038834	0.187849	8.58423	3.78012e-05	0.000145372	no	yes
SPAC11D3.01c	SPAC11D3.01c	protein_coding	0.573331	1.59772	2.3457	2.35064	1.62658	8.58021	3.79487e-05	0.000145802	yes	yes
SPNCRNA.1597	SPNCRNA.1597	ncRNA	0.512739	0.724573	-0.295903	-0.141178	-0.0336714	8.57985	3.7962e-05	0.000145802	no	no
SPBP22H7.04	SPBP22H7.04	protein_coding	-0.926075	-0.730076	0.499187	0.102584	0.0896231	8.57604	3.81022e-05	0.000146246	no	no
SPBC119.01	rpn3	protein_coding	0.237622	0.412647	0.347279	-0.0580149	-0.0583833	8.57279	3.82224e-05	0.000146613	no	no
SPBC4C3.09	SPBC4C3.09	protein_coding	-0.60517	0.184632	-0.0616159	-0.134442	-0.184784	8.56962	3.834e-05	0.00014697	no	no
SPCC1739.01	SPCC1739.01	protein_coding	-0.710563	0.877842	-0.757727	-0.271126	-0.0684746	8.5527	3.89742e-05	0.000149305	no	no
SPAC17C9.06	sam50	protein_coding	-0.099248	0.51416	0.393331	-0.151887	-0.0343955	8.54111	3.94148e-05	0.000150896	no	no
SPAC144.10c	gwt1	protein_coding	0.16571	0.537714	0.7584	0.155347	0.00929822	8.54042	3.94415e-05	0.000150901	no	no
SPCC1393.13	SPCC1393.13	protein_coding	-0.118659	-0.315653	0.279815	-0.220758	-0.258172	8.53081	3.98111e-05	0.000152211	no	no
SPBC1198.13c	tfg2	protein_coding	0.401614	0.494315	0.268044	-0.117837	-0.0264302	8.5302	3.98349e-05	0.000152211	no	no
SPCC1494.06c	SPCC1494.06c	protein_coding	-0.0402114	-0.80538	-0.398507	-0.00441983	0.00539878	8.52629	3.99864e-05	0.000152692	no	no
SPCC285.03	SPCC285.03	protein_coding	0.359864	-0.29941	-0.171956	-0.0391569	-0.0646946	8.52536	4.00223e-05	0.000152731	no	no
SPNCRNA.1096	SPNCRNA.1096	ncRNA	0.313558	-0.936614	-1.06553	-0.0765611	-0.024689	8.5208	4.02004e-05	0.000153312	no	yes
SPNCRNA.648	SPNCRNA.648	ncRNA	0.959107	1.18032	-0.265473	-0.925388	-0.391593	8.51868	4.02833e-05	0.00015353	no	yes
SPBC21B10.05c	pop3	protein_coding	0.594041	0.166741	0.456422	-0.0825745	-0.0209929	8.5179	4.03138e-05	0.000153548	no	no
SPAC17G6.14c	uap56	protein_coding	0.376594	0.198413	-0.045393	-0.0258518	-0.0280465	8.51331	4.04942e-05	0.000154137	no	no
SPBC409.09c	mis13	protein_coding	-1.62128	0.240212	0.284418	0.10679	0.0541431	8.50024	4.10123e-05	0.000156009	no	yes
SPBC216.04c	SPBC216.04c	protein_coding	0.81595	1.43706	1.58971	0.972898	0.988938	8.49559	4.1198e-05	0.000156616	no	yes
SPBC31F10.17c	SPBC31F10.17c	protein_coding	0.116478	-0.230278	-0.133071	0.732344	0.452802	8.49403	4.12609e-05	0.000156755	no	no
SPBC1271.14	SPBC1271.14	protein_coding	0.307528	-0.237667	0.219448	-0.245614	-0.478739	8.48074	4.17983e-05	0.000158695	no	no
SPAC343.10	met11	protein_coding	0.0535874	0.256498	0.0819145	-0.20087	-0.273457	8.47496	4.20345e-05	0.00015949	no	no
SPBC23G7.04c	nif1	protein_coding	-0.273169	0.79089	-0.120163	0.120197	0.310791	8.46844	4.23026e-05	0.000160405	no	no
SPBC1773.09c	mug184	protein_coding	-0.962989	-0.50319	0.364429	0.262024	0.0313073	8.46683	4.2369e-05	0.000160555	no	no
SPAC29E6.01	pof11	protein_coding	-0.272131	0.520983	0.060704	-0.119972	-0.0755157	8.46555	4.24221e-05	0.000160654	no	no
SPBP35G2.06c	nup131	protein_coding	-0.53978	0.520033	0.0597631	-0.00127991	-0.098536	8.46214	4.25634e-05	0.000161068	no	no
SPBC2G2.14	SPBC2G2.14	protein_coding	-1.43015	-0.618268	-0.389524	-0.231264	-0.0239312	8.4616	4.25856e-05	0.000161068	no	yes
SPBC3D6.06c	prs5	protein_coding	0.00137601	-0.493285	0.0719036	-0.0445987	-0.0416085	8.45407	4.28996e-05	0.000162153	no	no
SPBC1D7.05	byr2	protein_coding	-0.123596	0.900184	0.504331	0.288763	-0.0131427	8.45134	4.30141e-05	0.000162483	no	no
SPBC9B6.07	nop52	protein_coding	-0.101108	-1.586	-0.417664	-0.170015	-0.066711	8.43257	4.381e-05	0.000165384	yes	yes
SPCC1442.16c	zta1	protein_coding	0.269527	0.0790883	0.397071	-0.257777	-0.368489	8.40941	4.48135e-05	0.000169065	no	no
SPBC17D1.01	SPBC17D1.01	protein_coding	-0.604139	0.255851	0.00211528	-0.0292864	0.157785	8.40222	4.51299e-05	0.000170151	no	no
SPBC1289.16c	cao2	protein_coding	1.0194	1.00677	2.83513	0.403571	0.178486	8.3952	4.54412e-05	0.000171217	no	yes
SPBC216.05	rad3	protein_coding	-0.533299	0.193624	-0.155645	-0.0659887	-0.016649	8.38863	4.57348e-05	0.000172033	no	no
SPAC922.06	SPAC922.06	protein_coding	-1.13535	0.166806	0.0373463	-0.775027	-0.601463	8.38841	4.57445e-05	0.000172033	no	yes
SPBC337.07c	SPBC337.07c	protein_coding	0.0362178	-0.386385	0.241691	0.0530776	0.0408008	8.36598	4.67617e-05	0.000175747	no	no
SPAC2E1P3.05c	SPAC2E1P3.05c	protein_coding	-0.236076	-0.585172	-1.18859	-0.464549	-0.273721	8.36088	4.69963e-05	0.000176517	no	yes
SPNCRNA.1599	SPNCRNA.1599	ncRNA	-2.15474	-1.02479	-0.949118	-0.424409	-0.171855	8.35895	4.70854e-05	0.000176741	no	yes
SPNCRNA.1202	SPNCRNA.1202	ncRNA	0.06487	-0.554415	1.55095	0.509155	0.5316	8.35001	4.75006e-05	0.000178187	no	yes
SPBC1685.07c	avt5	protein_coding	-1.2936	-0.0876331	-0.157083	-0.208132	-0.0872966	8.34555	4.77092e-05	0.000178765	no	yes
SPBC1861.02	abp2	protein_coding	-1.28252	-1.32794	-1.39491	-0.488534	-0.353838	8.34543	4.77148e-05	0.000178765	yes	yes
SPAC823.10c	SPAC823.10c	protein_coding	-2.65268	-0.0449214	-0.093823	0.0771843	-0.0345027	8.33707	4.81087e-05	0.000180128	no	yes
SPCC364.01	cif1	protein_coding	-0.0149108	-0.911263	0.0748684	0.231175	0.184618	8.33585	4.8166e-05	0.000180229	no	no
SPBC800.10c	SPBC800.10c	protein_coding	-0.897035	-0.379708	0.137244	0.15994	0.200545	8.33285	4.83086e-05	0.000180649	no	no
SPAC3G9.04	ssu72	protein_coding	-1.0321	0.0805092	-0.03402	-0.014311	-0.102065	8.32941	4.84722e-05	0.000181054	no	yes
SPAC4G8.03c	SPAC4G8.03c	protein_coding	0.0710035	0.888526	-0.837914	-0.185517	-0.243805	8.32929	4.84777e-05	0.000181054	no	no
SPNCRNA.972	SPNCRNA.972	ncRNA	-1.90861	0.179364	0.783087	-0.120902	0.446592	8.32203	4.88252e-05	0.000182238	no	yes
SPAC1399.02	SPAC1399.02	protein_coding	-1.30311	-0.115165	0.0468328	-0.140474	-0.129776	8.31269	4.9276e-05	0.000183805	no	yes
SPAC869.08	pcm2	protein_coding	-0.0208958	5.1282	4.55594	2.53695	2.3351	8.30774	4.95171e-05	0.000184589	no	yes
SPBC215.15	sec13	protein_coding	0.397577	0.209697	0.193065	-0.0190532	-0.166048	8.29325	5.02292e-05	0.000187126	no	no
SPCC1223.09	SPCC1223.09	protein_coding	-1.57093	0.592061	1.82868	0.461566	0.377927	8.28863	5.04583e-05	0.000187803	no	yes
SPAC26F1.01	sec74	protein_coding	-1.11628	0.639278	-0.133522	-0.10893	0.0208828	8.28831	5.0474e-05	0.000187803	no	yes
SPBC4B4.07c	usp102	protein_coding	-0.261497	-0.714872	-0.155847	-0.0532569	-0.0694656	8.2854	5.06193e-05	0.000188227	no	no
SPCC126.09	SPCC126.09	protein_coding	-0.811959	-0.00851566	0.0997226	-0.097943	0.0250553	8.28216	5.07814e-05	0.000188712	no	no
SPNCRNA.721	SPNCRNA.721	ncRNA	-0.434321	0.766759	-1.29138	0.19297	-0.0380576	8.26918	5.14357e-05	0.000191024	no	yes
SPNCRNA.1572	SPNCRNA.1572	ncRNA	1.15888	2.02846	-0.0609389	-0.172279	0.541436	8.2544	5.21918e-05	0.000193711	no	yes
SPCC576.12c	mhf2	protein_coding	-0.096593	-0.856625	-0.143319	-0.0351959	-0.161301	8.25201	5.23155e-05	0.000194049	no	no
SPBP19A11.03c	mts4	protein_coding	0.139187	0.355555	0.340408	0.0268997	-0.01674	8.25093	5.23712e-05	0.000194135	no	no
SPAC5D6.01	rps2202	protein_coding	-0.161837	-0.634385	-0.472134	-0.12668	-0.154587	8.24796	5.25253e-05	0.000194585	no	no
SPBC342.02	qrs1	protein_coding	-0.0668196	-0.419789	-0.128196	0.0179213	-0.092276	8.24649	5.26018e-05	0.000194748	no	no
SPAC1952.05	gcn5	protein_coding	-1.06568	-0.636938	-0.0840305	-0.0407907	-0.122334	8.24473	5.26929e-05	0.000194964	no	yes
SPAC589.07c	atg18	protein_coding	0.144306	1.50137	0.208648	0.260504	0.0782984	8.24069	5.29043e-05	0.000195527	no	yes
SPAC1687.07	SPAC1687.07	protein_coding	-2.10054	0.529964	-0.177996	-0.697319	-0.250804	8.24056	5.29109e-05	0.000195527	no	yes
SPAC9.13c	cwf16	protein_coding	0.590446	1.20117	0.309157	0.192787	0.264806	8.23352	5.32808e-05	0.000196772	no	yes
SPAC4G9.09c	arg11	protein_coding	0.198208	-0.0237705	-0.00632649	-0.194334	-0.206074	8.23197	5.33622e-05	0.000196951	no	no
SPAC1002.13c	psu1	protein_coding	-0.257534	-0.63114	0.0986893	0.0842157	0.25526	8.22227	5.3877e-05	0.000198728	yes	no
SPNCRNA.1101	SPNCRNA.1101	ncRNA	-1.83447	-0.524709	-0.60471	-0.460202	0.235831	8.19725	5.52295e-05	0.00020359	no	yes
SPBC29A3.03c	SPBC29A3.03c	protein_coding	0.411342	1.07569	0.277789	0.352995	0.184642	8.19191	5.55225e-05	0.000204544	no	yes
SPAC22F3.06c	lon1	protein_coding	0.039947	0.159436	0.00357148	-0.222984	-0.193079	8.17776	5.63079e-05	0.000207309	no	no
SPBC800.08	gcd10	protein_coding	-0.0872693	-0.589418	-0.357955	-0.166999	-0.191059	8.17172	5.66465e-05	0.000208427	no	no
SPBC685.02	exo5	protein_coding	-1.5319	-0.561265	0.173621	-0.0137854	0.0689789	8.16744	5.68874e-05	0.000209184	no	yes
SPNCRNA.1061	SPNCRNA.1061	ncRNA	-1.08688	0.293835	0.303544	0.252593	0.124755	8.1634	5.71162e-05	0.000209815	no	yes
SPCPB1C11.01	amt1	protein_coding	-2.31928	0.912526	-0.394484	-0.107073	0.204488	8.16317	5.71295e-05	0.000209815	no	yes
SPBC13E7.01	cwf22	protein_coding	-0.352884	-0.0920782	0.067019	0.147094	0.111706	8.16229	5.71795e-05	0.000209869	no	no
SPAC688.08	srb8	protein_coding	-0.495199	0.313838	0.18582	0.275106	0.264305	8.14189	5.83509e-05	0.000214037	no	no
SPBC106.06	cct4	protein_coding	0.293045	-0.00185831	-0.383854	-0.136013	-0.172052	8.12925	5.90898e-05	0.000216614	no	no
SPAC1786.02	SPAC1786.02	protein_coding	-1.06147	-1.25872	-0.785832	-0.313113	-0.144836	8.12861	5.91277e-05	0.00021662	no	yes
SPAC10F6.10	SPAC10F6.10	protein_coding	0.0147802	-0.912505	-0.28206	-0.0544904	-0.124326	8.12658	5.92473e-05	0.000216924	no	no
SPCC794.06	SPCC794.06	protein_coding	-0.685412	0.261806	0.226698	-0.0893909	-0.125769	8.11701	5.98149e-05	0.000218868	no	no
SPAC24H6.09	gef1	protein_coding	0.271843	0.815213	0.204056	0.292053	0.188382	8.11522	5.99213e-05	0.000219123	no	no
SPAC29A4.13	SPAC29A4.13	protein_coding	-1.02599	-0.864135	-0.0174054	-0.118723	-0.326476	8.10949	6.02646e-05	0.000220243	no	yes
SPCC61.04c	SPCC61.04c	protein_coding	-0.546407	0.0972896	0.250408	-0.167406	0.00295936	8.10853	6.03225e-05	0.000220319	no	no
SPCC5E4.10c	SPCC5E4.10c	protein_coding	-3.30929	-0.29015	0.0102489	-0.164233	-0.0836919	8.10081	6.07885e-05	0.000221885	no	yes
SPBC1683.12	SPBC1683.12	protein_coding	-3.01036	0.480995	-0.796746	-0.562841	-0.15664	8.09683	6.10302e-05	0.000222587	no	yes
SPAC19B12.04	rps3001	protein_coding	0.338682	-0.0309316	-0.299791	0.140518	0.137833	8.09642	6.10554e-05	0.000222587	no	no
SPBC29A10.13	atp7	protein_coding	0.629214	0.595276	0.169414	0.272257	0.300485	8.08912	6.1502e-05	0.000223948	no	no
SPNCRNA.609	SPNCRNA.609	ncRNA	-1.6682	0.229337	0.431473	0.00630255	0.160055	8.08909	6.15038e-05	0.000223948	no	yes
SPNCRNA.867	SPNCRNA.867	ncRNA	-0.603942	0.675253	0.422422	0.0692108	-0.328205	8.08505	6.17525e-05	0.000224643	no	no
SPBC17G9.09	tif213	protein_coding	0.0539219	-0.310881	-0.761745	-0.17003	-0.01809	8.08476	6.17703e-05	0.000224643	no	no
SPBC14C8.12	rpb8	protein_coding	0.228482	-0.707833	-0.449818	-0.0499672	-0.0317533	8.08022	6.20506e-05	0.000225525	no	no
SPAC5D6.09c	mug86	protein_coding	-0.783315	0.560085	-0.344919	0.69813	0.858092	8.07934	6.21057e-05	0.000225588	no	no
SPBC839.15c	ef1a-c	protein_coding	0.304356	0.10291	-0.384147	0.109872	0.17376	8.07537	6.23523e-05	0.000226345	no	no
SPCC5E4.06	smc6	protein_coding	-0.761308	-0.068598	-0.0883833	-0.0221047	-0.0375875	8.07233	6.25417e-05	0.000226895	no	no
SPAC23D3.13c	SPAC23D3.13c	protein_coding	-0.551238	-0.185921	-0.0912657	0.0218704	-0.0193188	8.07013	6.26793e-05	0.000227255	no	no
SPBPB21E7.04c	SPBPB21E7.04c	protein_coding	0.960697	2.04515	2.1099	0.611824	0.0572433	8.06576	6.29536e-05	0.000228111	no	yes
SPBC36B7.09	gcn2	protein_coding	-0.664652	-0.351635	0.0343829	-0.212149	-0.237092	8.05821	6.34309e-05	0.000229701	no	no
SPBC36.02c	SPBC36.02c	protein_coding	-0.42534	1.01043	1.3112	0.34015	0.863372	8.0548	6.36476e-05	0.000230345	no	yes
SPCC306.04c	set1	protein_coding	-0.443513	-0.366578	-0.0595287	0.00283607	-0.0153566	8.04437	6.43157e-05	0.000232622	no	no
SPBC3D6.11c	slx8	protein_coding	-0.74441	0.36148	0.215272	-0.0367675	0.145209	8.04204	6.44658e-05	0.000232883	no	no
SPBC20F10.04c	nse4	protein_coding	-2.32902	-0.707113	-0.646875	-0.48232	-0.211953	8.04148	6.4502e-05	0.000232883	no	yes
SPAC22E12.02	SPAC22E12.02	protein_coding	-0.0775068	-1.06231	-0.564331	-0.634281	-0.551844	8.04143	6.45052e-05	0.000232883	no	yes
SPNCRNA.1417	SPNCRNA.1417	ncRNA	1.18484	-0.48476	0.155543	0.269942	0.205817	8.03923	6.46475e-05	0.000233256	no	yes
SPAC9E9.07c	ypt2	protein_coding	0.229309	0.379068	0.0618216	-0.190755	-0.187138	8.03384	6.49974e-05	0.000234376	no	no
SPAC637.13c	SPAC637.13c	protein_coding	0.728261	1.57156	0.455038	0.814672	0.946739	8.03242	6.50896e-05	0.000234567	no	yes
SPAC1834.07	klp3	protein_coding	-0.897634	0.602596	0.177915	0.491678	0.763474	8.03144	6.51538e-05	0.000234577	no	no
SPCC1020.08	SPCC1020.08	protein_coding	0.0332956	-0.511005	-0.246479	-0.041491	-0.053628	8.03117	6.51712e-05	0.000234577	no	no
SPBC1604.12	SPBC1604.12	protein_coding	-0.396012	0.420637	0.202225	0.11734	0.104269	8.03014	6.52388e-05	0.000234678	no	no
SPCC4G3.06c	mrpl4	protein_coding	-0.00567069	-0.290528	0.446197	0.208246	0.175914	8.02691	6.545e-05	0.000235296	no	no
SPBC12C2.11	SPBC12C2.11	protein_coding	0.328204	0.0170039	0.130983	-0.0978734	-0.13413	8.02425	6.56245e-05	0.000235781	no	no
SPAC1952.17c	SPAC1952.17c	protein_coding	0.00107561	0.885797	0.73241	0.309203	0.315949	8.02359	6.56684e-05	0.000235797	no	no
SPCC1393.05	ers1	protein_coding	-0.88869	-0.243365	0.16189	0.0367187	0.133537	8.01972	6.59234e-05	0.00023657	no	no
SPAC31G5.04	SPAC31G5.04	protein_coding	0.156632	-0.231892	-0.58968	-0.406605	-0.268907	8.00352	6.70035e-05	0.000240301	no	no
SPAC926.09c	fas1	protein_coding	0.170427	-0.0718345	-0.565225	-0.403916	-0.292422	7.98374	6.83477e-05	0.000244974	no	no
SPBC19C7.05	SPBC19C7.05	protein_coding	-2.83003	-0.64188	-0.0638391	-0.46139	-0.185841	7.97865	6.86979e-05	0.000246082	no	yes
SPBC12C2.03c	SPBC12C2.03c	protein_coding	-0.0503988	0.990951	0.136362	0.294778	0.549038	7.97675	6.88295e-05	0.000246405	no	no
SPCC18B5.06	SPCC18B5.06	protein_coding	0.499573	0.863919	0.239354	0.392395	0.469501	7.97474	6.89688e-05	0.000246755	no	no
SPAC24B11.10c	chr3	protein_coding	-0.379955	0.393535	0.124743	0.171562	0.257462	7.96738	6.94812e-05	0.000248439	no	no
SPBC887.07	mrpl38	protein_coding	-1.062	-0.62659	-0.11355	-0.392019	-0.109147	7.95478	7.03672e-05	0.000251456	no	yes
SPCC1450.06c	grx3	protein_coding	-1.00665	0.0389698	0.19978	0.0391015	-0.092282	7.95242	7.05348e-05	0.000251904	no	yes
SPCC737.02c	qcr7	protein_coding	0.428505	0.396201	0.122249	0.00762046	-0.017919	7.93417	7.18433e-05	0.000256424	no	no
SPBC14C8.07c	cdc18	protein_coding	0.425025	-0.377837	0.217015	0.498597	0.449643	7.9303	7.21247e-05	0.000257273	no	no
SPAC22G7.02	kap111	protein_coding	-0.463555	-0.35382	-0.13605	0.0448235	-0.140161	7.92559	7.24675e-05	0.000258246	no	no
SPBC19C7.02	ubr1	protein_coding	-0.156886	0.223821	0.43801	0.0536908	0.102706	7.92537	7.24841e-05	0.000258246	no	no
SPBC6B1.05c	atg7	protein_coding	0.166091	0.716838	0.0935369	0.0551195	-0.0417104	7.89959	7.43947e-05	0.000264737	no	no
SPAC29A4.07	srb6	protein_coding	-0.765693	-0.45538	0.170161	-0.0108347	0.0410786	7.89868	7.44628e-05	0.000264821	no	no
SPBC19C2.10	SPBC19C2.10	protein_coding	-0.188693	0.233943	0.626205	0.383528	0.281156	7.89166	7.49933e-05	0.000266548	no	no
SPCC18.13	SPCC18.13	protein_coding	0.103013	-0.735052	-0.329696	-0.00510766	-0.126096	7.88006	7.5878e-05	0.000269532	no	no
SPAC1952.06c	SPAC1952.06c	protein_coding	-0.172164	-0.548651	-0.0152091	-0.140413	-0.113061	7.87721	7.60967e-05	0.000270148	no	no
SPBPB2B2.10c	gal7	protein_coding	-3.27551	0.709897	0.124342	0.20472	-0.26806	7.86999	7.66544e-05	0.000271966	no	yes
SPCC663.06c	SPCC663.06c	protein_coding	-0.786605	0.721624	0.233033	0.0670057	0.0809087	7.86595	7.69689e-05	0.000272919	no	no
SPBC25B2.02c	mam1	protein_coding	-1.32695	0.218885	0.0659749	-0.0472699	0.0404173	7.86406	7.71161e-05	0.000273278	no	yes
SPBC31F10.14c	hip3	protein_coding	-0.802796	-0.123712	0.00896274	0.054308	0.0812952	7.86171	7.73003e-05	0.000273705	no	no
SPAC323.03c	SPAC323.03c	protein_coding	-1.60832	-0.525162	-0.211256	-0.251526	-0.151584	7.86135	7.73284e-05	0.000273705	no	yes
SPAC20G8.03	itr2	protein_coding	0.0492906	-0.0585557	-0.130993	-0.591879	-0.524085	7.85694	7.76746e-05	0.000274767	no	no
SPBC119.05c	SPBC119.05c	protein_coding	0.687004	1.14908	0.80543	0.365007	0.402571	7.85335	7.79574e-05	0.000275604	no	yes
SPAC823.12	vps11	protein_coding	0.471436	0.580096	0.0564695	0.152188	0.221233	7.85257	7.80191e-05	0.000275658	no	no
SPCC576.06c	SPCC576.06c	protein_coding	-1.45393	-0.806867	-0.00330999	-0.118332	0.0265015	7.85059	7.81754e-05	0.000276047	no	yes
SPBC21.02	SPBC21.02	protein_coding	-0.441596	0.421684	0.232799	0.00914395	0.039995	7.84171	7.88823e-05	0.000278378	no	no
SPBC646.09c	int6	protein_coding	0.277443	-0.0497417	-0.471733	-0.00771635	-0.00173231	7.83102	7.97424e-05	0.000281247	no	no
SPBC19G7.04	SPBC19G7.04	protein_coding	0.214036	-1.4107	0.307196	0.442603	0.249222	7.82727	8.00462e-05	0.000282151	no	yes
SPAC11E3.05	SPAC11E3.05	protein_coding	-0.270121	0.465669	0.0307837	-0.161027	-0.00582009	7.82485	8.02433e-05	0.000282678	no	no
SPNCRNA.1488	SPNCRNA.1488	ncRNA	-1.53595	-0.184333	0.298797	0.164957	0.259379	7.8205	8.05985e-05	0.000283762	no	yes
SPAC17A2.14	SPAC17A2.14	protein_coding	-0.292954	0.0766323	0.289354	0.103225	0.0652683	7.81763	8.08331e-05	0.00028442	no	no
SPCC1183.08c	rpl101	protein_coding	0.270339	-0.150882	-0.380192	-0.149528	-0.0923248	7.81404	8.11282e-05	0.00028529	no	no
SPAC637.10c	rpn10	protein_coding	0.0309418	0.423797	0.244066	-0.121178	-0.155477	7.80807	8.16223e-05	0.000286858	no	no
SPBC2G2.16	SPBC2G2.16	protein_coding	-0.168537	-0.315618	0.213499	-0.0414611	-0.153461	7.80643	8.17584e-05	0.000287167	no	no
SPBC1105.03c	mrpl16	protein_coding	0.539878	0.49267	0.0733444	0.133149	0.018696	7.80293	8.20496e-05	0.00028802	no	no
SPBC1289.15	SPBC1289.15	protein_coding	-3.08528	-0.309594	0.386808	0.165064	0.456038	7.80148	8.21706e-05	0.000288275	no	yes
SPAPB8E5.06c	rpl302	protein_coding	0.348126	-0.148255	-0.532685	-0.0467026	0.0507982	7.79828	8.24382e-05	0.000289043	no	no
SPAC26A3.05	chc1	protein_coding	0.392969	0.0803777	-0.0451755	-0.0104289	-0.00964645	7.79608	8.26229e-05	0.00028952	no	no
SPCC11E10.09c	SPCC11E10.09c	protein_coding	-0.667962	-1.00142	0.0137391	0.148516	0.0406063	7.78983	8.31493e-05	0.000291067	no	yes
SPBC11C11.04c	alp1	protein_coding	-0.478403	-0.535252	-0.133089	0.0114639	0.02581	7.78968	8.3162e-05	0.000291067	no	no
SPAC23H4.16c	SPAC23H4.16c	protein_coding	-1.17755	-0.37302	-0.128188	-0.183401	-0.241534	7.77921	8.40528e-05	0.000294012	no	yes
SPBC28F2.02	mep33	protein_coding	0.310567	0.52489	0.240542	0.300905	0.267098	7.77437	8.44678e-05	0.00029529	no	no
SPNCRNA.1658	SPNCRNA.1658	ncRNA	-0.905973	-0.980642	-0.54649	-0.833238	-0.364698	7.77315	8.45731e-05	0.000295485	no	no
SPAC664.10	klp2	protein_coding	-0.576264	0.122358	0.14748	-0.108435	-0.108065	7.77111	8.47486e-05	0.000295925	no	no
SPAC9G1.03c	rpl3001	protein_coding	0.176263	-0.214395	-0.436877	-0.0739603	0.0225224	7.76974	8.48677e-05	0.000296167	no	no
SPBC1773.16c	SPBC1773.16c	protein_coding	-1.31816	-0.221513	-0.0479338	-0.151745	-0.326773	7.7679	8.50267e-05	0.000296548	no	yes
SPBP4H10.10	SPBP4H10.10	protein_coding	-1.75695	2.49593	1.06038	-0.0121846	-0.0703386	7.76393	8.53708e-05	0.000297332	yes	yes
SPNCRNA.1610	SPNCRNA.1610	ncRNA	0.714572	0.887354	0.136952	-0.497668	0.173879	7.76358	8.54011e-05	0.000297332	no	no
SPAC29A4.19c	cta5	protein_coding	-0.703622	-0.482382	0.030571	-0.0953859	0.025526	7.76144	8.55883e-05	0.000297741	no	no
SPAC1F5.08c	yam8	protein_coding	0.117415	0.847032	0.325938	-0.0547938	0.262444	7.76109	8.56187e-05	0.000297741	no	no
SPAC2E1P3.04	cao1	protein_coding	-0.208953	-0.159682	0.144972	-0.478364	-0.583969	7.75587	8.60755e-05	0.000299155	no	no
SPAC31A2.14	bun107	protein_coding	-0.62881	0.0158331	-0.298691	0.0339929	0.0414295	7.75104	8.64997e-05	0.000300454	no	no
SPBC14C8.11c	SPBC14C8.11c	protein_coding	0.0433244	-0.950107	0.469414	0.267193	0.279334	7.74525	8.70125e-05	0.000301941	no	no
SPNCRNA.782	SPNCRNA.782	ncRNA	-0.885452	-0.869794	-1.64974	-1.72748	-1.42076	7.74506	8.70292e-05	0.000301941	no	yes
SPBC8D2.04	hht2	protein_coding	0.144201	0.183681	-0.456668	0.233432	0.310651	7.73163	8.82302e-05	0.00030593	no	no
SPBC947.08c	hip4	protein_coding	-0.943937	0.0437494	-0.0405548	-0.0275294	0.00662412	7.71988	8.92955e-05	0.000309444	no	no
SPCC1442.05c	SPCC1442.05c	protein_coding	0.0656732	0.766894	0.241837	0.102076	0.0179123	7.7138	8.98519e-05	0.000311191	no	no
SPBC2D10.19c	SPBC2D10.19c	protein_coding	0.967643	-0.579548	0.112097	0.144917	0.25655	7.70986	9.02149e-05	0.000312266	no	no
SPBC30D10.10c	tor1	protein_coding	0.1181	0.610938	-0.153714	0.131391	0.178961	7.70497	9.06663e-05	0.000313646	no	no
SPNCRNA.1105	SPNCRNA.1105	ncRNA	-0.044567	-1.51438	-1.38064	-0.408029	-0.148398	7.70153	9.09864e-05	0.000314571	no	yes
SPAC16A10.03c	SPAC16A10.03c	protein_coding	-0.541273	-0.548322	0.148542	-0.0809277	0.0725877	7.69119	9.19535e-05	0.00031773	no	no
SPAC1296.01c	SPAC1296.01c	protein_coding	0.281803	0.309941	-0.0622511	-0.132687	-0.131042	7.68355	9.26756e-05	0.00032004	no	no
SPBC20F10.05	nrl1	protein_coding	-1.48493	0.0998929	-0.0843803	-0.10733	-0.15915	7.68253	9.27726e-05	0.000320189	no	yes
SPBC13G1.05	SPBC13G1.05	protein_coding	-0.938736	0.0575851	0.196815	0.154275	0.0591247	7.67962	9.30497e-05	0.000320959	no	no
SPAC7D4.11c	sec39	protein_coding	-0.529619	-0.288685	0.287633	-0.0129756	-0.0464402	7.67849	9.31573e-05	0.000321145	no	no
SPAC57A10.02	cdr2	protein_coding	-0.760474	0.35334	0.165418	0.205735	0.377228	7.67601	9.3395e-05	0.000321778	no	no
SPBC31F10.12	SPBC31F10.12	protein_coding	0.284065	-0.286132	-0.323506	-0.0929382	-0.202584	7.67272	9.371e-05	0.000322676	no	no
SPCC970.07c	raf2	protein_coding	-0.557067	0.0905578	-0.0218463	-0.174413	-0.0186722	7.66987	9.39835e-05	0.000323432	no	no
SPBC16G5.16	SPBC16G5.16	protein_coding	-0.582629	0.586766	-0.300609	-0.112281	0.0314112	7.66803	9.41618e-05	0.000323858	no	no
SPNCRNA.1467	SPNCRNA.1467	ncRNA	2.83489	2.21394	0.490131	-0.993975	-0.132732	7.63478	9.74297e-05	0.000334904	no	yes
SPCC70.03c	SPCC70.03c	protein_coding	-0.4108	-0.643157	-0.119174	-0.18975	-0.193695	7.63016	9.78932e-05	0.000336303	no	no
SPRRNA.04	SPRRNA.04	rRNA	1.04582	0.160823	0.627481	-0.117539	-0.144563	7.62581	9.83317e-05	0.000337615	no	yes
SPBC36.08c	cog2	protein_coding	-0.0576775	-0.71855	-0.0408087	-0.0979878	-0.174194	7.6249	9.84235e-05	0.000337735	no	no
SPBC215.03c	csn1	protein_coding	-0.204823	0.778386	0.225759	0.0873453	0.0840232	7.62274	9.86428e-05	0.000338293	no	no
SPAC2E1P5.04c	cwg2	protein_coding	-0.371212	0.337234	0.452736	-0.385677	-0.00121375	7.62151	9.8767e-05	0.000338524	no	no
SPCC663.03	pmd1	protein_coding	-0.0460572	0.50011	0.458328	0.15632	0.214207	7.61184	9.97546e-05	0.000341713	no	no
SPAC15F9.02	seh1	protein_coding	0.463019	0.215108	-0.00363544	-0.0215398	-0.190223	7.60778	0.000100172	0.000342946	no	no
SPNCRNA.937	SPNCRNA.937	ncRNA	-2.08488	-0.148948	0.302036	0.256022	0.0789864	7.60626	0.000100329	0.000343285	no	yes
SPACUNK4.19	mug153	protein_coding	3.59135	4.40728	1.99703	1.69635	2.55884	7.5988	0.000101102	0.000345733	no	yes
SPCC24B10.13	skb5	protein_coding	0.679081	0.474038	0.111257	-0.11768	-0.0783236	7.59785	0.000101201	0.000345848	no	no
SPBC354.03	swd3	protein_coding	-1.10445	-0.464297	-0.367033	-0.119716	-0.279867	7.59736	0.000101252	0.000345848	no	yes
SPAC694.02	SPAC694.02	protein_coding	0.33337	0.0421927	-0.12782	0.0775185	0.0726015	7.59449	0.000101551	0.000346671	no	no
SPBC776.04	sec2302	protein_coding	-0.0592114	-0.540578	-0.271559	-0.10834	-0.12494	7.58822	0.00010221	0.000348586	no	no
SPBC16G5.02c	SPBC16G5.02c	protein_coding	0.312196	0.718902	0.532293	0.0170223	0.024761	7.58804	0.000102229	0.000348586	no	no
SPBC20F10.06	mad2	protein_coding	1.25207	1.18654	0.33322	0.292257	0.285127	7.57579	0.000103528	0.000352812	no	yes
SPNCRNA.1661	SPNCRNA.1661	ncRNA	1.16681	2.3242	1.40982	0.874367	0.128526	7.57008	0.000104139	0.000354693	no	yes
SPAC19A8.15	trp2	protein_coding	0.233205	0.0882055	-0.306949	-0.203711	-0.231559	7.56878	0.000104279	0.000354965	no	no
SPBC3B9.07c	rpa43	protein_coding	0.354638	-0.423237	-0.559062	-0.0305568	-0.0435934	7.54572	0.000106791	0.000363308	no	no
SPBC1734.04	anp1	protein_coding	-0.049825	-0.318553	0.141049	-0.0824103	-0.13881	7.54495	0.000106876	0.000363389	no	no
SPBC13G1.13	tfb2	protein_coding	0.0440829	-0.486978	0.00213697	-0.110648	-0.0817994	7.53278	0.000108229	0.000367781	no	no
SPAC3H5.10	rpl3202	protein_coding	0.584289	-0.0653264	-0.297008	-0.0138573	-0.103614	7.52878	0.000108677	0.000368884	no	no
SPBC365.16	SPBC365.16	protein_coding	-0.949863	-0.299416	-0.630119	0.218685	0.250806	7.51998	0.000109671	0.000372044	no	no
SPNCRNA.663	SPNCRNA.663	ncRNA	-1.48148	1.33875	0.1021	0.931565	0.726834	7.51866	0.000109821	0.000372318	no	yes
SPBC3B8.05	SPBC3B8.05	protein_coding	-0.220988	-0.655116	0.185212	0.209232	0.0957335	7.51817	0.000109876	0.000372318	no	no
SPAC19G12.10c	cpy1	protein_coding	0.184439	0.682689	0.363892	-0.0162852	-0.0605714	7.51664	0.000110051	0.000372697	no	no
SPBC3B9.02c	cwf28	protein_coding	-0.72348	0.130779	0.242687	0.120205	0.037575	7.51	0.00011081	0.000375054	no	no
SPCC338.14	SPCC338.14	protein_coding	0.214287	-0.0446262	-0.27017	-0.212962	-0.232478	7.50088	0.000111861	0.000377956	no	no
SPCP1E11.10	SPCP1E11.10	protein_coding	0.109904	-0.854111	-0.133156	0.291225	0.344205	7.50084	0.000111867	0.000377956	no	no
SPBC6B1.08c	ofd1	protein_coding	-0.163931	-0.832548	-0.433842	-0.181233	-0.11197	7.50037	0.000111921	0.000377956	no	no
SPAC823.13c	SPAC823.13c	protein_coding	-0.399143	-0.578539	0.0411069	0.0390259	0.00682046	7.4983	0.000112161	0.000378551	no	no
SPAC30.01c	sec72	protein_coding	-0.348514	-0.671398	-0.244827	-0.0354882	0.0111575	7.49393	0.000112671	0.000380057	no	no
SPBC359.04c	SPBC359.04c	protein_coding	-0.189379	0.149062	-1.11689	-0.46939	-0.266665	7.49028	0.000113098	0.00038128	no	yes
SPBC17A3.09c	aim22	protein_coding	-0.0316633	-0.76595	0.0548096	-0.189428	-0.340938	7.48832	0.000113327	0.000381838	no	no
SPAPB1E7.12	rps602	protein_coding	0.325954	-0.0904685	-0.399061	-0.154149	-0.118396	7.48773	0.000113397	0.000381857	no	no
SPAC821.10c	sod1	protein_coding	0.56674	0.926665	0.319185	0.212403	0.281742	7.48401	0.000113835	0.0003829	no	no
SPAPJ696.01c	vps17	protein_coding	-0.567372	-0.0987788	-0.0331212	-0.301437	-0.221476	7.47738	0.000114621	0.000385324	no	no
SPAC9G1.04	oxa101	protein_coding	-0.70092	-0.601969	-0.0243843	-0.0628454	-0.0155522	7.47427	0.000114991	0.000386352	no	no
SPAC18G6.01c	SPAC18G6.01c	protein_coding	0.428205	0.116421	0.777688	-0.0450457	-0.19913	7.47331	0.000115106	0.000386521	no	no
SPAC57A10.07	SPAC57A10.07	protein_coding	-0.365372	-0.807426	-0.211158	-0.30484	-0.301086	7.46829	0.000115707	0.000388319	no	no
SPAC15F9.03c	nxt2	protein_coding	0.347468	0.123288	-0.114643	-0.0376894	-0.0102437	7.4629	0.000116357	0.000390281	no	no
SPBC1215.02c	naa25	protein_coding	0.240609	-0.141482	-0.158503	-0.0873423	-0.143334	7.46081	0.000116609	0.000390889	no	no
SPAC1F7.03	pkd2	protein_coding	-0.397247	0.303599	0.029868	-0.00153982	-0.0202882	7.46031	0.00011667	0.000390889	no	no
SPBC839.12	rpc31	protein_coding	-0.250879	-0.670535	0.112209	0.224594	0.214926	7.45831	0.000116913	0.000391483	no	no
SPCC1494.10	adn3	protein_coding	-1.1248	-0.0546188	-0.193778	0.225371	0.203228	7.43876	0.000119313	0.000399071	no	yes
SPBC23E6.09	ssn6	protein_coding	-1.63549	-0.635886	-0.462243	0.142168	0.384662	7.43595	0.000119663	0.000400017	no	yes
SPBC16E9.13	ksp1	protein_coding	0.391648	0.785597	0.346556	0.125178	0.17306	7.42957	0.000120459	0.000402453	no	no
SPAC16.05c	sfp1	protein_coding	0.753986	0.0554048	-0.450232	0.223669	0.344721	7.42367	0.000121201	0.000404705	no	no
SPACUNK12.02c	cmk1	protein_coding	0.072763	1.16976	0.335989	-0.182184	0.117893	7.41804	0.000121915	0.000406727	no	yes
SPBC32F12.08c	duo1	protein_coding	-2.43439	1.1293	0.559023	0.0852736	-0.284334	7.41741	0.000121995	0.000406727	no	yes
SPAC1751.04	SPAC1751.04	protein_coding	-0.560992	-1.30963	-0.202043	-0.168476	-0.0389595	7.41728	0.000122011	0.000406727	no	yes
SPCC825.01	SPCC825.01	protein_coding	0.0336209	-0.2258	-0.42983	-0.167517	-0.213593	7.41648	0.000122112	0.000406836	no	no
SPBC1861.09	ppk22	protein_coding	0.105283	0.810199	-0.0630335	0.0520097	0.0726846	7.40033	0.000124186	0.000413513	no	no
SPAC6B12.12	tom70	protein_coding	0.425247	0.0916458	-0.0842928	0.0019323	-0.0201627	7.3952	0.000124851	0.000415496	no	no
SPCC1020.13c	SPCC1020.13c	protein_coding	0.147378	0.424312	0.578197	0.0508323	0.108846	7.39281	0.000125163	0.0004163	no	no
SPBC106.09	cut4	protein_coding	-0.794292	-0.00396397	0.228973	0.0127925	0.0513311	7.39027	0.000125495	0.000417172	no	no
SPAC26A3.10	cnt6	protein_coding	-0.422914	-0.162528	0.257055	0.0433809	-0.0551946	7.38631	0.000126015	0.000418668	no	no
SPAC26A3.07c	rpl1101	protein_coding	0.1886	-0.021501	-0.473506	-0.0869608	-0.0621939	7.37956	0.000126906	0.000421158	no	no
SPBC428.19c	utp15	protein_coding	0.0906959	-0.723975	-0.442739	0.00961732	0.0799792	7.3699	0.000128193	0.000425192	no	no
SPBP35G2.04c	SPBP35G2.04c	protein_coding	-1.26965	-0.543375	-0.176177	-0.174219	-0.0296528	7.36924	0.000128281	0.000425248	no	yes
SPBC146.05c	cwf25	protein_coding	0.146277	0.777439	-0.0209862	0.013444	0.163257	7.36719	0.000128557	0.000425925	no	no
SPAC22F8.11	plc1	protein_coding	-0.442215	0.144947	0.382195	-0.0808833	-0.0700685	7.35726	0.000129898	0.000430129	no	no
SPAC26A3.09c	rga2	protein_coding	-0.643502	-0.390932	0.117205	0.29765	0.334483	7.35355	0.000130403	0.00043156	no	no
SPBC1105.05	exg1	protein_coding	-0.648543	-0.608818	-0.273656	0.141426	0.160672	7.35285	0.000130498	0.000431638	no	no
SPAC12G12.13c	cid14	protein_coding	-0.111176	-0.635066	-0.293356	-0.0429507	-0.0904511	7.35103	0.000130748	0.000432222	no	no
SPBC4B4.04	SPBC4B4.04	protein_coding	0.362196	0.133425	0.221696	-0.0116257	-0.0106907	7.35042	0.000130831	0.000432257	no	no
SPBC530.04	mod5	protein_coding	-0.926449	-0.385399	0.100862	-0.0508774	0.0536771	7.34986	0.000130908	0.000432271	no	no
SPATRNACYS.02	SPATRNACYS.02	tRNA	1.33308	0.528095	1.2444	0.83048	0.79372	7.34621	0.000131408	0.000433682	no	yes
SPBC1685.08	cti6	protein_coding	0.482026	1.02643	0.396192	0.209202	0.272326	7.33802	0.00013254	0.000437177	no	yes
SPNCRNA.926	SPNCRNA.926	ncRNA	-0.912104	-0.602022	1.31641	-0.322498	0.104848	7.33486	0.000132978	0.000438225	no	yes
SPAC144.05	SPAC144.05	protein_coding	-0.573704	0.366129	0.0650564	0.0427398	-0.0248865	7.33467	0.000133005	0.000438225	no	no
SPBC19C2.02	pmt1	protein_coding	-0.871869	-0.911932	-0.3934	0.00591327	-0.172618	7.33342	0.00013318	0.00043832	no	no
SPBC13G1.10c	mug81	protein_coding	-0.33168	0.189008	0.287636	0.0763258	0.0332967	7.33341	0.000133181	0.00043832	no	no
SPBC1709.14	SPBC1709.14	protein_coding	-0.711541	-0.674107	0.278537	-0.0231851	-0.136605	7.32823	0.000133905	0.000440229	no	no
SPAC17D4.02	cdc45	protein_coding	-0.219992	-0.820832	-0.281504	-0.216441	-0.14596	7.32821	0.000133909	0.000440229	no	no
SPCC1753.01c	ssb2	protein_coding	0.0144801	-0.51265	-0.0921913	-0.221704	-0.185518	7.31925	0.000135172	0.000444136	no	no
SPBP19A11.01	gcv3	protein_coding	-0.091882	-0.676587	-0.349073	-0.163117	-0.12186	7.31172	0.000136243	0.00044741	no	no
SPBC947.11c	elg1	protein_coding	-1.5008	0.0317247	0.146843	0.451026	0.325571	7.31074	0.000136383	0.000447622	no	yes
SPBC947.09	SPBC947.09	protein_coding	0.207002	0.646082	-0.162114	-0.0921069	-0.108242	7.3088	0.000136661	0.000448287	no	no
SPAC6F12.07	tom20	protein_coding	0.326118	-0.146235	-0.367168	-0.00330679	0.102146	7.30581	0.00013709	0.000449447	no	no
SPNCRNA.716	SPNCRNA.716	ncRNA	-0.54722	0.0890918	-0.636112	-1.20863	-0.742747	7.30379	0.000137382	0.000449912	no	yes
SPBC13G1.07	swf1	protein_coding	-0.953744	-0.390064	-0.201725	-0.285026	-0.157006	7.30356	0.000137415	0.000449912	no	no
SPAC1F3.03	SPAC1F3.03	protein_coding	-0.137829	0.823229	0.195858	0.110432	0.00980452	7.30325	0.000137458	0.000449912	no	no
SPAC3A11.03	SPAC3A11.03	protein_coding	-0.373104	-0.743124	-0.444659	-0.14213	0.185548	7.29785	0.00013824	0.000452187	no	no
SPNCRNA.1045	SPNCRNA.1045	ncRNA	-1.14582	-1.96916	0.0797798	0.116679	-0.292478	7.2974	0.000138305	0.000452187	no	yes
SPBC119.10	asn1	protein_coding	0.101404	-0.102315	-0.187896	-0.29727	-0.286147	7.29419	0.000138772	0.000453465	no	no
SPBC337.05c	cct8	protein_coding	0.29343	0.188981	-0.194078	-0.072264	-0.138049	7.29269	0.000138991	0.000453931	no	no
SPCC1739.05	set5	protein_coding	-0.205893	-1.03895	-0.402035	-0.0961234	-0.117732	7.2893	0.000139486	0.000455298	no	yes
SPNCRNA.1214	SPNCRNA.1214	ncRNA	-0.411691	0.0451995	0.711069	1.55761	1.2952	7.27901	0.000141002	0.000459981	no	yes
SPBC543.08	SPBC543.08	protein_coding	0.359573	0.539102	0.0227721	-0.243912	-0.189953	7.27811	0.000141136	0.000459981	no	no
SPBC365.05c	slu7	protein_coding	0.423299	0.954585	0.113058	0.035364	0.122577	7.27778	0.000141185	0.000459981	no	no
SPAC11E3.09	pyp3	protein_coding	0.117087	0.923883	0.281768	-0.00216134	-0.042993	7.27748	0.00014123	0.000459981	no	no
SPAC222.13c	SPAC222.13c	protein_coding	0.269837	0.657053	0.239912	0.213483	0.206285	7.27636	0.000141396	0.000460271	no	no
SPCC1281.01	ags1	protein_coding	-0.436974	-0.198911	0.0938511	0.225513	0.272708	7.2728	0.000141926	0.000461744	no	no
SPNCRNA.606	SPNCRNA.606	ncRNA	1.26215	-0.867714	-0.894742	-1.10664	-0.822505	7.26914	0.000142474	0.000463273	no	yes
SPAC19B12.06c	SPAC19B12.06c	protein_coding	-0.0383315	-0.521923	-0.414334	-0.112618	-0.161709	7.26447	0.000143175	0.0004653	no	no
SPNCRNA.832	SPNCRNA.832	ncRNA	-0.0510355	-2.4991	-1.61683	-0.802058	-0.841046	7.25925	0.000143963	0.000467606	no	yes
SPAC31A2.11c	cuf1	protein_coding	-0.690128	0.465089	0.0401598	-0.128625	0.219689	7.25574	0.000144496	0.000469082	no	no
SPCC1322.11	rpl2302	protein_coding	0.235506	-0.033675	-0.419271	-0.155367	-0.0554267	7.25511	0.000144593	0.00046914	no	no
SPAPB8E5.04c	SPAPB8E5.04c	protein_coding	-0.165252	0.632547	0.534164	0.418824	0.445389	7.24254	0.000146519	0.000475131	no	no
SPAC1250.04c	atl1	protein_coding	-0.801074	-1.59083	-0.598885	-0.00111285	0.0326611	7.24095	0.000146765	0.000475668	no	yes
SPBP4H10.05c	spe2	protein_coding	0.132215	0.161288	-0.253383	-0.148889	-0.123222	7.23839	0.00014716	0.000476691	no	no
SPAC328.07c	SPAC328.07c	protein_coding	-0.381215	0.852062	0.059739	-0.0675182	0.126042	7.23108	0.000148298	0.000480097	no	no
SPBC30B4.06c	SPBC30B4.06c	protein_coding	-0.116936	-0.549827	0.141925	0.153712	0.0556596	7.23061	0.000148373	0.000480097	no	no
SPAC644.06c	cdr1	protein_coding	0.535376	0.909746	0.319269	0.385128	0.450058	7.229	0.000148625	0.00048065	no	no
SPBC776.05	SPBC776.05	protein_coding	0.164206	0.657071	1.03091	0.293862	0.325545	7.2271	0.000148923	0.000481353	no	yes
SPAC3A12.02	SPAC3A12.02	protein_coding	-0.266047	-0.710929	0.263233	0.1762	0.231268	7.21787	0.000150379	0.000485534	no	no
SPAC27E2.01	SPAC27E2.01	protein_coding	-0.783054	-0.24912	0.617039	0.223318	0.273053	7.21527	0.000150793	0.000486607	no	no
SPAC637.12c	mst1	protein_coding	-0.628676	-0.313757	-0.17461	-0.0229756	-0.176913	7.20381	0.000152628	0.00049226	no	no
SPNCRNA.1343	SPNCRNA.1343	ncRNA	-0.279193	-0.902248	-1.28552	-1.4686	-0.462078	7.20061	0.000153146	0.000493663	no	yes
SPCC162.11c	SPCC162.11c	protein_coding	-0.531833	-0.765477	-0.160755	-0.246947	-0.102103	7.1931	0.000154365	0.000497325	no	no
SPAC23G3.03	sib2	protein_coding	0.0432019	1.4205	0.637529	0.206143	0.424613	7.18634	0.000155473	0.000500622	no	yes
SPBC12D12.05c	SPBC12D12.05c	protein_coding	-0.555654	-0.618112	-0.151456	-0.141572	-0.0464471	7.18504	0.000155686	0.000501037	no	no
SPSNORNA.53	snR88	snoRNA	0.452418	0.45562	-0.268344	0.178363	0.0270189	7.18334	0.000155967	0.000501671	no	no
SPBC428.08c	clr4	protein_coding	-0.447204	0.146604	0.30614	0.109465	0.0651774	7.18115	0.000156327	0.000502559	no	no
SPBC11C11.10	SPBC11C11.10	protein_coding	-0.273213	-0.497895	-0.608174	-0.0678256	-0.173103	7.17999	0.000156519	0.000502905	no	no
SPAC30D11.06c	SPAC30D11.06c	protein_coding	-0.694334	-0.673587	0.0475524	-0.206806	-0.134849	7.17703	0.00015701	0.00050421	no	no
SPAC5H10.05c	SPAC5H10.05c	protein_coding	-0.573206	0.0882047	0.54245	0.0779054	-0.0152956	7.17531	0.000157297	0.000504858	no	no
SPAC1783.08c	rpl1502	protein_coding	0.0764528	-0.280898	-0.524158	-0.0869663	-0.123037	7.17456	0.000157421	0.000504984	no	no
SPBC8D2.15	lip5	protein_coding	-0.527286	0.25785	0.199066	0.109088	0.219171	7.1695	0.000158267	0.000507426	no	no
SPAC1834.09	mug51	protein_coding	0.334211	1.46968	0.691875	0.480848	0.667154	7.15403	0.000160881	0.000515071	no	yes
SPBC839.02	SPBC839.02	protein_coding	-0.182356	0.835391	-0.0209798	0.0915378	0.0215908	7.15385	0.000160911	0.000515071	no	no
SPBC8D2.11	SPBC8D2.11	protein_coding	0.325615	0.667257	0.198211	0.10189	0.0802894	7.14204	0.000162938	0.000521281	no	no
SPCC4B3.12	set9	protein_coding	-0.253597	-0.746467	-0.057505	-0.133548	-0.244503	7.14117	0.000163089	0.000521482	no	no
SPCP31B10.02	SPCP31B10.02	protein_coding	0.477357	1.04479	0.310446	0.269953	-0.0848592	7.13068	0.000164914	0.000527033	no	yes
SPAC25B8.06c	SPAC25B8.06c	protein_coding	0.242868	-0.407477	0.261595	0.21664	0.179789	7.12866	0.000165268	0.000527884	no	no
SPAC2F7.09c	SPAC2F7.09c	protein_coding	-0.818	-0.227626	0.0577707	-0.0651065	-0.0168863	7.12632	0.000165679	0.000528568	no	no
SPAC4A8.03c	ptc4	protein_coding	-0.767254	0.153422	0.00185512	0.0299988	-0.0606406	7.12592	0.000165749	0.000528568	yes	no
SPAC13G7.06	met16	protein_coding	0.199742	0.321402	0.287447	-0.0579004	-0.0906305	7.11802	0.000167145	0.000532734	no	no
SPBC11C11.07	rpl1801	protein_coding	0.246883	-0.157552	-0.277249	-0.113089	-0.0885424	7.10497	0.000169479	0.000539886	no	no
SPBC1921.06c	pvg3	protein_coding	-0.305928	0.564018	-0.162678	-0.0377233	-0.0678962	7.0994	0.000170485	0.000542801	no	no
SPBC337.09	erg28	protein_coding	0.144113	0.0401461	-0.255761	-0.418729	-0.307881	7.09751	0.000170828	0.000543602	no	no
SPBC20F10.02c	SPBC20F10.02c	protein_coding	-0.6213	0.573281	0.348551	0.125054	0.0085085	7.09688	0.000170943	0.000543678	no	no
SPAC1687.22c	puf3	protein_coding	0.529603	1.21402	0.452731	0.296569	0.491087	7.09566	0.000171164	0.00054409	no	yes
SPAPB17E12.03	SPAPB17E12.03	protein_coding	-0.523175	-0.495943	0.196932	0.0772416	0.0498081	7.09313	0.000171627	0.00054527	no	no
SPAC1B2.05	mcm5	protein_coding	-0.241505	0.310106	-0.0436613	0.102528	0.220326	7.08642	0.000172856	0.000548882	no	no
SPAC6B12.05c	ies2	protein_coding	-0.455341	0.393414	0.479164	-0.00128678	-0.0566648	7.08203	0.000173665	0.000551157	no	no
SPBC27.04	uds1	protein_coding	0.0933084	-0.547371	-0.225465	0.237354	0.138836	7.08097	0.000173861	0.00055147	no	no
SPNCRNA.1312	SPNCRNA.1312	ncRNA	-2.44789	0.10444	0.72435	0.415731	-0.199966	7.08029	0.000173987	0.00055147	no	yes
SPBC337.02c	SPBC337.02c	protein_coding	-0.26359	0.733153	-0.464003	-0.244942	-0.0458996	7.06886	0.000176118	0.000557754	no	no
SPCPB16A4.03c	ade10	protein_coding	0.0311323	-0.486265	-0.71496	-0.266874	-0.186089	7.06367	0.000177095	0.000560251	no	no
SPCC1259.06	taf8	protein_coding	-0.641031	0.907446	-0.472517	0.318621	0.45584	7.06245	0.000177326	0.000560686	no	no
SPAC869.05c	SPAC869.05c	protein_coding	-0.400309	-0.755368	-1.03997	-1.32291	-1.13213	7.05831	0.00017811	0.000562864	no	yes
SPCC1322.14c	vtc4	protein_coding	-0.304371	-0.259865	-0.0734337	0.00216053	-0.0259674	7.05332	0.000179061	0.000565313	no	no
SPCC18B5.07c	nup61	protein_coding	0.0743701	-0.499569	-0.10207	-0.131488	-0.0293057	7.05324	0.000179074	0.000565313	no	no
SPBC215.14c	vps20	protein_coding	-1.83659	0.848074	-1.26119	-0.59221	-0.403592	7.03355	0.000182879	0.000577017	no	yes
SPAC13G6.10c	asl1	protein_coding	-0.582014	-0.761959	-0.248135	0.124205	0.405948	7.02694	0.000184174	0.000580797	no	no
SPCC63.05	SPCC63.05	protein_coding	-0.138927	0.940164	0.0224649	-0.0947638	0.146628	7.01548	0.000186444	0.000587332	no	no
SPAC23C4.06c	SPAC23C4.06c	protein_coding	0.128304	-0.0125211	-0.558876	-0.293307	-0.163751	7.00516	0.000188512	0.000593534	no	no
SPAC27E2.10c	rfc3	protein_coding	-0.125473	-0.64129	-0.245059	-0.108214	-0.179697	7.00257	0.000189035	0.000594867	no	no
SPAC3F10.05c	mug113	protein_coding	-0.388097	-0.438803	-0.0260997	0.0404817	0.149684	7.00115	0.000189323	0.000595459	no	no
SPCC622.13c	tti1	protein_coding	-0.18291	-0.370976	0.231852	0.0935598	0.020291	6.98986	0.000191625	0.000602243	no	no
SPBC2A9.04c	SPBC2A9.04c	protein_coding	-0.196441	0.903383	0.375085	0.192248	0.276917	6.98958	0.000191682	0.000602243	no	no
SPBC83.09c	SPBC83.09c	protein_coding	-2.9756	-0.161361	-0.0996516	0.0835375	-0.301393	6.98444	0.000192741	0.000605248	no	yes
SPNCRNA.674	SPNCRNA.674	ncRNA	-1.3181	-1.14243	0.0498174	0.0829411	0.123366	6.98142	0.000193366	0.000606891	no	yes
SPBC13E7.04	atp16	protein_coding	0.372073	0.363979	0.0383209	-0.045409	-0.0975777	6.97999	0.000193662	0.000607276	no	no
SPBC16G5.10	SPBC16G5.10	protein_coding	0.365462	-0.0177378	-0.200432	-0.00078992	0.0318483	6.97985	0.000193692	0.000607276	no	no
SPCC18B5.05c	SPCC18B5.05c	protein_coding	-1.19803	-0.0852241	-0.308769	-0.0486102	0.326015	6.96409	0.000196992	0.000617265	no	yes
SPNCRNA.1557	SPNCRNA.1557	ncRNA	-2.81705	0.425214	0.546761	0.635657	1.0235	6.96365	0.000197085	0.000617265	no	yes
SPBC26H8.06	grx4	protein_coding	-0.382156	-0.768231	-0.800949	-0.36779	-0.274459	6.95855	0.000198166	0.000620324	no	no
SPAC24H6.07	rps901	protein_coding	0.11095	-0.175959	-0.47455	-0.0362923	-0.0414506	6.95727	0.000198439	0.000620851	no	no
SPBC16G5.03	SPBC16G5.03	protein_coding	0.347595	0.553543	-0.0619725	-0.1484	-0.258162	6.95636	0.000198633	0.000621133	no	no
SPNCRNA.995	SPNCRNA.995	ncRNA	-2.06352	1.33957	-0.211406	0.230565	0.00927498	6.95394	0.00019915	0.000622422	no	yes
SPCC338.07c	naa15	protein_coding	0.268396	-0.151156	-0.0233127	-0.0532208	-0.0996079	6.94931	0.000200141	0.000625193	no	no
SPBC18E5.04	rpl1001	protein_coding	0.374524	-0.0386006	-0.180593	-0.0109962	0.0858316	6.94843	0.00020033	0.000625454	no	no
SPAC27E2.06c	SPAC27E2.06c	protein_coding	-0.0568394	0.544375	0.306702	-0.0585706	0.00834967	6.94604	0.000200846	0.000626736	no	no
SPAC3A12.06c	SPAC3A12.06c	protein_coding	0.0969914	1.04016	-0.0141013	0.158817	0.402136	6.9445	0.000201178	0.000627443	no	yes
SPBC1709.06	dus2	protein_coding	0.110979	-0.508263	-0.258594	0.0709786	0.0568431	6.94259	0.000201592	0.000628234	no	no
SPAC19D5.02c	SPAC19D5.02c	protein_coding	-0.55635	-0.377376	0.0990847	0.121623	-0.0441187	6.94236	0.000201642	0.000628234	no	no
SPAC17D4.04	SPAC17D4.04	protein_coding	-0.215107	-0.553442	-0.393797	-0.125186	-0.106455	6.9415	0.000201828	0.000628485	no	no
SPAC19B12.05c	fcp1	protein_coding	-0.0407843	-0.498788	-0.043127	-0.05525	-0.188957	6.92656	0.000205095	0.000638125	no	no
SPAC1D4.12	rad15	protein_coding	-0.355386	0.219648	0.155901	0.0290741	-0.0256203	6.92636	0.000205138	0.000638125	no	no
SPAC688.16	SPAC688.16	protein_coding	0.883711	0.155693	0.204867	-0.171524	-0.0885383	6.92391	0.000205681	0.00063937	no	no
SPBC29A10.10c	SPBC29A10.10c	protein_coding	-0.452483	-0.660607	-0.285078	-0.0730321	0.0668166	6.9232	0.000205837	0.00063937	no	no
SPCC1223.10c	eaf1	protein_coding	0.194079	0.902823	0.765216	0.514992	0.377772	6.9231	0.00020586	0.00063937	no	no
SPBC1289.02c	uap2	protein_coding	-0.0948228	0.33733	0.482881	0.0652001	-0.028614	6.92095	0.000206336	0.000640514	no	no
SPAC2C4.14c	ppk11	protein_coding	0.180048	-0.35037	0.150833	-0.0838281	-0.0653888	6.91989	0.000206573	0.000640913	no	no
SPNCRNA.706	SPNCRNA.706	ncRNA	-1.02328	-2.02555	-1.30627	-0.975194	-0.83657	6.91482	0.000207703	0.000644084	no	yes
SPBC800.13	SPBC800.13	protein_coding	-1.48263	0.615519	0.323775	0.290978	0.402519	6.91052	0.000208665	0.000646595	no	yes
SPAC3F10.03	grs1	protein_coding	0.181631	-0.264208	-0.6524	-0.222173	-0.277924	6.91023	0.00020873	0.000646595	no	no
SPAC521.05	rps802	protein_coding	0.00715506	-0.384801	-0.520327	-0.183479	-0.167589	6.90685	0.000209491	0.000648616	no	no
SPNCRNA.1613	SPNCRNA.1613	ncRNA	-1.85019	-3.18622	1.71915	-0.247165	0.839094	6.90545	0.000209808	0.000649259	no	yes
SPAC17C9.05c	pmc3	protein_coding	-0.990892	0.155804	0.368051	0.296233	0.164827	6.89798	0.000211504	0.000654168	no	no
SPBC36.11	SPBC36.11	protein_coding	-2.3118	0.154804	-0.0673909	-0.0234747	-0.0150841	6.89197	0.000212877	0.000658075	no	yes
SPAC3G9.10c	rrp41	protein_coding	-0.244872	-0.976482	-0.411311	-0.161698	-0.159077	6.89093	0.000213116	0.00065847	no	no
SPAC323.01c	pos5	protein_coding	-0.274446	-0.598761	-0.276417	-0.0760748	-0.0234554	6.88496	0.000214492	0.000662272	no	no
SPCC162.09c	hmg1	protein_coding	-0.918638	-0.924031	-0.875395	-0.353454	-0.184547	6.88463	0.000214568	0.000662272	no	no
SPBC16H5.05c	cyp7	protein_coding	-0.719666	-0.140993	0.02297	0.0542055	-0.133964	6.8773	0.000216272	0.000666839	no	no
SPAC57A7.08	pzh1	protein_coding	0.0863141	0.666843	0.290633	0.223567	0.161225	6.87065	0.000217828	0.00067129	no	no
SPAC19G12.08	scs7	protein_coding	-0.832953	-0.795541	-0.509073	-0.0319771	0.223412	6.86139	0.000220019	0.000677413	no	no
SPCC613.07	SPCC613.07	protein_coding	-0.972753	-0.761706	-0.15113	0.108847	-0.00987958	6.86129	0.000220043	0.000677413	no	no
SPAC22F3.05c	alp41	protein_coding	-0.563879	-0.678759	-0.138018	-0.111545	-0.20896	6.85192	0.000222281	0.000683625	no	no
SPAC23C4.13	bet1	protein_coding	0.906161	0.616386	0.226577	0.192835	0.23852	6.85188	0.00022229	0.000683625	no	no
SPBC543.07	pek1	protein_coding	-0.604264	-0.387599	0.118032	-0.0920184	-0.121728	6.84929	0.000222914	0.00068519	no	no
SPCC126.02c	pku70	protein_coding	-0.876949	-0.501344	-0.0740115	0.0338274	-0.138667	6.84843	0.000223121	0.000685474	no	no
SPAC343.17c	SPAC343.17c	protein_coding	-0.633692	0.0790211	0.157871	0.0994054	-0.0870874	6.84769	0.000223299	0.000685666	no	no
SPNCRNA.1103	SPNCRNA.1103	ncRNA	-2.01066	-3.05512	0.0727715	0.954836	0.321344	6.84188	0.000224707	0.000689634	no	yes
SPAC2E12.03c	SPAC2E12.03c	protein_coding	-3.06416	1.29562	0.798367	0.699793	0.541696	6.8405	0.000225042	0.000690308	no	yes
SPAC3A12.04c	SPAC3A12.04c	protein_coding	-0.00706019	-0.763932	0.0538012	0.293687	-0.0713251	6.83304	0.000226866	0.000695542	no	no
SPAC18B11.09c	SPAC18B11.09c	protein_coding	0.665629	0.462503	-0.27164	-0.178074	-0.00715438	6.8249	0.000228872	0.000701333	no	no
SPCC4B3.07	nro1	protein_coding	0.389821	0.0708555	-0.00219692	0.0297045	0.0344032	6.80936	0.000232758	0.000712873	no	no
SPMIT.11	cox2	protein_coding	0.235406	0.185358	-0.308756	-0.151575	-0.0945534	6.80658	0.000233461	0.000714661	no	no
SPAC227.16c	psf3	protein_coding	0.516941	-0.365475	-0.184756	0.144774	0.391895	6.80461	0.00023396	0.000715821	no	no
SPBC18H10.04c	sce3	protein_coding	0.126588	-0.506139	-0.796317	-0.19629	-0.159656	6.80192	0.000234644	0.00071742	no	no
SPNCRNA.1544	SPNCRNA.1544	ncRNA	0.0956185	-0.781397	-1.10463	0.347087	0.413655	6.8016	0.000234724	0.00071742	no	yes
SPBC1A4.11c	SPBC1A4.11c	protein_coding	-1.14779	-1.56799	0.0572866	-0.314078	-0.216403	6.79232	0.0002371	0.00072431	no	yes
SPAC30D11.08c	phf2	protein_coding	0.192438	0.753513	-0.362263	0.373585	0.377496	6.7866	0.000238575	0.000728444	no	no
SPCC1795.12c	SPCC1795.12c	protein_coding	-2.62111	-0.63388	-0.0358666	0.238784	0.361919	6.77597	0.000241345	0.000736521	no	yes
SPAPB1A10.02	scm3	protein_coding	-0.257975	1.14758	0.327665	0.348309	0.115544	6.77171	0.000242464	0.000739558	no	yes
SPBC215.07c	pdp2	protein_coding	-0.134148	0.590806	0.20702	0.0816912	-0.0808733	6.76365	0.000244598	0.000745686	no	no
SPBC365.03c	rpl2101	protein_coding	0.307436	-0.1058	-0.392567	-0.123147	-0.146988	6.7587	0.000245918	0.000749325	no	no
SPNCRNA.943	SPNCRNA.943	ncRNA	-2.82796	-2.39688	-0.774312	0.269375	-0.393621	6.75612	0.000246607	0.000751042	no	yes
SPAC23C11.02c	rps23	protein_coding	0.297728	0.0037974	-0.321663	-0.0388471	-0.0590078	6.74529	0.000249532	0.00075956	no	no
SPBC56F2.02	rpl1901	protein_coding	0.557005	-0.0777679	-0.292537	-0.0716516	-0.0735472	6.73835	0.000251422	0.000764534	no	no
SPBC354.15	fap1	protein_coding	0.188417	-0.198604	0.776227	0.178381	0.388638	6.73592	0.000252089	0.00076617	no	no
SPAC22A12.13	mug84	protein_coding	-0.949833	0.270878	-0.262401	0.0619186	0.0939727	6.73349	0.000252757	0.00076781	no	no
SPAC1039.02	SPAC1039.02	protein_coding	-1.08305	-0.635177	-0.878476	-0.653996	-0.79144	6.73205	0.000253153	0.00076862	no	yes
SPCC1322.16	phb2	protein_coding	0.431062	0.526261	0.325528	0.102013	0.0680305	6.72887	0.000254032	0.000770895	no	no
SPAC3F10.13	ucp6	protein_coding	0.155903	0.938554	0.163157	0.07422	0.238349	6.72752	0.000254407	0.000771641	no	no
SPNCRNA.1358	SPNCRNA.1358	ncRNA	-0.351785	-1.89987	-0.719364	-0.878399	-1.0431	6.72032	0.00025641	0.00077732	no	yes
SPAC19A8.02	SPAC19A8.02	protein_coding	0.0187983	0.589426	0.0559968	0.00728212	-0.0220615	6.71944	0.000256657	0.000777674	no	no
SPCPB1C11.02	SPCPB1C11.02	protein_coding	-0.36692	1.31027	0.57125	-0.0497324	0.453327	6.71499	0.000257906	0.000781059	no	yes
SPAC32A11.04c	tif212	protein_coding	0.207861	0.0448534	-0.638213	-0.289954	-0.317228	6.7145	0.000258044	0.000781082	no	no
SPBC3B9.14c	mrpl3	protein_coding	-0.487306	-0.260239	0.176496	0.162345	0.0364901	6.70688	0.000260197	0.000787198	no	no
SPBC9B6.04c	tuf1	protein_coding	0.322472	0.182891	0.0696356	-0.0306837	-0.152108	6.70631	0.000260359	0.000787287	no	no
SPCC1919.03c	amk2	protein_coding	0.20158	0.502762	0.484528	0.197569	0.322233	6.70352	0.000261152	0.000789286	no	no
SPBC25D12.06	SPBC25D12.06	protein_coding	-0.378746	-0.525739	-0.174931	-0.0917738	-0.211978	6.69714	0.000262977	0.000793691	no	no
SPBC1685.10	rps27	protein_coding	0.365511	0.0550491	-0.249273	-0.00521097	0.0519596	6.69703	0.000263009	0.000793691	no	no
SPBC530.02	SPBC530.02	protein_coding	0.97447	-0.385801	-0.260842	-0.0891855	-0.339822	6.69511	0.000263561	0.000794954	no	no
SPCC16C4.04	SPCC16C4.04	protein_coding	-0.567245	-0.988394	-0.0174214	-0.0498871	0.0341651	6.69199	0.00026446	0.000797261	no	no
SPBC16D10.03	pgp2	protein_coding	0.40379	-0.108398	-0.304406	-0.105667	-0.129969	6.69131	0.000264659	0.000797458	no	no
SPAC22A12.04c	rps2201	protein_coding	0.201756	-0.0336309	-0.435667	-0.0930649	-0.0882654	6.69044	0.00026491	0.00079781	no	no
SPBC18H10.03	tif35	protein_coding	0.241336	-0.090639	-0.292826	-0.00186847	-0.0513566	6.68112	0.000267621	0.000805569	no	no
SPAC977.10	sod2	protein_coding	-0.111562	-0.181545	0.14549	-0.430324	-0.3717	6.67948	0.0002681	0.000806602	no	no
SPAC23H4.14	vam6	protein_coding	-0.509466	0.167556	0.0411024	0.130211	0.0840648	6.67294	0.000270025	0.000811397	no	no
SPBC3B9.03	SPBC3B9.03	protein_coding	-0.268477	-0.432427	0.103402	0.0534876	-0.00252903	6.67291	0.000270034	0.000811397	no	no
SPAC12G12.06c	SPAC12G12.06c	protein_coding	0.00999008	-0.495437	-0.334698	-0.0617051	-0.106524	6.67268	0.000270103	0.000811397	no	no
SPCC126.10	iah1	protein_coding	-0.668231	-0.812715	-0.0421424	-0.0521108	-0.195078	6.67113	0.00027056	0.000812362	no	no
SPAC139.02c	oac1	protein_coding	-0.348202	-1.01946	-0.471836	-0.465532	-0.517216	6.66439	0.000272563	0.000817965	no	yes
SPAC3F10.09	SPAC3F10.09	protein_coding	0.240777	-0.353342	-0.11341	0.0315048	0.0640262	6.66208	0.000273252	0.000819618	no	no
SPBC2A9.08c	sec22	protein_coding	0.332264	0.615419	0.283063	-0.15591	0.0288945	6.66122	0.000273508	0.000819975	no	no
SPAC1782.07	qcr8	protein_coding	0.415263	0.414071	0.0919058	0.0283165	0.0384992	6.65773	0.000274557	0.000822704	no	no
SPCC1450.10c	SPCC1450.10c	protein_coding	0.00928634	-0.697328	-0.0382887	0.0277248	-0.0407271	6.65412	0.000275644	0.000825546	no	no
SPAC25B8.09	SPAC25B8.09	protein_coding	0.1533	-0.00102101	0.267876	-0.590092	-0.684508	6.65365	0.000275785	0.000825552	no	no
SPAC4G8.12c	SPAC4G8.12c	protein_coding	-1.91949	-0.553318	-0.420794	-0.240495	-0.474141	6.65021	0.000276828	0.000828258	no	yes
SPCC1672.09	SPCC1672.09	protein_coding	-0.624859	-0.0371637	0.0612054	-0.101873	-0.0789529	6.64815	0.000277451	0.000829705	no	no
SPAC1F5.10	SPAC1F5.10	protein_coding	-0.0406625	-0.558021	-0.26268	-0.0147423	-0.176298	6.64707	0.00027778	0.000830274	no	no
SPNCRNA.1278	SPNCRNA.1278	ncRNA	-2.2403	-3.12877	-0.309598	-0.461212	-0.366665	6.6458	0.000278168	0.000831016	no	yes
SPAC23C4.12	hhp2	protein_coding	-0.379739	0.747322	-0.026375	0.0257454	0.136457	6.63767	0.000280656	0.00083803	no	no
SPBC1289.05c	vma10	protein_coding	0.5436	0.161115	-0.0467908	0.0352254	-0.0374421	6.62678	0.000284027	0.000847671	no	no
SPBC24C6.04	SPBC24C6.04	protein_coding	0.402715	0.271145	-0.044898	-0.219934	-0.234507	6.62421	0.000284828	0.000849635	no	no
SPAC19A8.01c	sec73	protein_coding	-0.0644451	0.591208	0.211581	0.107222	0.149283	6.62028	0.00028606	0.000852881	no	no
SPCC1620.09c	tfg1	protein_coding	-0.0229316	0.750084	0.212177	0.0373559	0.0159151	6.61715	0.000287046	0.000855224	no	no
SPAC890.08	rpl31	protein_coding	0.490891	-0.0778819	-0.24569	-0.0024164	0.000556107	6.61687	0.000287133	0.000855224	no	no
SPAC1A6.02	SPAC1A6.02	protein_coding	0.0160141	-0.563045	-0.525938	-0.247252	-0.131214	6.61106	0.000288971	0.000860269	no	no
SPAC222.12c	atp2	protein_coding	0.420647	0.485271	0.11652	0.146838	0.169606	6.6104	0.000289181	0.000860465	no	no
SPAC23H4.04	SPAC23H4.04	protein_coding	-0.748921	-0.535014	-0.127588	-0.0209408	-0.0309498	6.60385	0.000291267	0.000866239	no	no
SPAC1805.06c	hem2	protein_coding	0.165885	-0.148218	-0.158901	-0.184965	-0.310043	6.60027	0.000292417	0.000869226	no	no
SPBP4H10.11c	lcf2	protein_coding	0.0244353	0.180645	-0.399604	-0.356505	-0.112185	6.5975	0.000293308	0.00087134	no	no
SPBC577.07	ubp10	protein_coding	-1.0449	-0.215301	0.252921	0.144354	-0.0496375	6.5968	0.000293535	0.00087134	no	yes
SPAC1556.08c	cbs2	protein_coding	-0.308566	-0.537952	-0.160744	0.0109804	-0.0514899	6.5967	0.000293567	0.00087134	no	no
SPRRNA.32	SPRRNA.32	rRNA	0.816363	0.984956	0.788198	0.779516	0.573322	6.59279	0.00029483	0.000874344	no	no
SPAC2F7.02c	SPAC2F7.02c	protein_coding	-1.0768	0.0602918	-0.211986	-0.0673232	0.256259	6.59266	0.000294873	0.000874344	no	yes
SPAC1952.10c	SPAC1952.10c	protein_coding	-0.99768	0.432067	-0.28138	0.258093	0.430201	6.59163	0.000295207	0.000874899	no	no
SPAC328.09	SPAC328.09	protein_coding	0.213495	-0.0926844	-0.4606	-0.455355	-0.265689	6.58868	0.000296167	0.000877308	no	no
SPAC1002.08c	mtf1	protein_coding	0.383001	0.564807	0.358037	0.0273437	-0.0203807	6.58618	0.00029698	0.000879078	no	no
SPAC1687.15	gsk3	protein_coding	-0.780723	0.323175	-0.0994672	-0.0489851	-0.00792025	6.58594	0.00029706	0.000879078	no	no
SPBP8B7.29	SPBP8B7.29	protein_coding	-0.0028783	-0.153502	0.0931615	-0.494486	-0.623706	6.57844	0.000299521	0.000885922	no	no
SPAC3G9.14	sak1	protein_coding	-0.673312	-0.367052	-0.414508	0.0266342	0.129744	6.56899	0.000302655	0.000894302	no	no
SPAC25B8.11	SPAC25B8.11	protein_coding	-0.407898	-0.0963094	0.164042	-0.00556273	-0.128957	6.56812	0.000302943	0.00089471	no	no
[truncated: 1,172 more rows]

## Sheet: atf21 delete
List of transcripts that display statistically significant changes in response to osmotic stress in atf21Δ mutant
Gene ID	Symbol	Biotype	log2 fold change relative to t=0					F	Raw P-value	BH-adjusted P-value	Is CESR	Change > two-fold in at least one time point
			15 min	30 min	60 min	120 min	180 min
SPCPB16A4.07	SPCPB16A4.07	protein_coding	5.64668	6.7265	0.897545	1.23191	0.769644	339.716	1.35036e-25	8.04409e-22	no	yes
SPBC365.12c	ish1	protein_coding	3.29788	5.48307	1.78261	1.77605	1.45185	251.368	1.15625e-23	3.44388e-20	no	yes
SPCC1322.08	srk1	protein_coding	2.82519	3.85484	-0.746853	-0.051005	0.0851501	229.416	4.43237e-23	8.80122e-20	no	yes
SPBC4B4.08	ght2	protein_coding	2.60607	4.02453	1.82207	1.87603	1.78974	200.297	3.24107e-22	4.82677e-19	no	yes
SPAC26F1.04c	etr1	protein_coding	2.12937	3.70701	1.49534	0.762389	0.416626	172.289	2.91793e-21	3.47642e-18	no	yes
SPBC660.06	SPBC660.06	protein_coding	1.70203	3.32172	2.08577	0.399288	0.506067	151.299	1.92302e-20	1.90924e-17	yes	yes
SPAC2C4.17c	SPAC2C4.17c	protein_coding	2.55588	3.46895	0.376067	0.585132	0.516838	141.176	5.23275e-20	4.37433e-17	yes	yes
SPAC11E3.14	SPAC11E3.14	protein_coding	1.51678	2.58772	0.481888	0.648979	0.395433	139.937	5.94218e-20	4.37433e-17	yes	yes
SPAC1002.18	urg3	protein_coding	-0.119401	0.828709	2.1046	-0.559525	-0.559342	138.91	6.60885e-20	4.37433e-17	no	yes
SPBC660.07	ntp1	protein_coding	1.79127	3.08378	1.04553	0.486266	0.522063	133.591	1.15993e-19	6.90968e-17	yes	yes
SPBC1105.13c	SPBC1105.13c	protein_coding	4.19703	4.47613	1.32713	-0.0766762	0.7262	132.35	1.32664e-19	7.18435e-17	yes	yes
SPCC1183.11	SPCC1183.11	protein_coding	2.57167	3.21699	0.618271	0.761274	0.817207	129.064	1.90453e-19	9.45438e-17	yes	yes
SPBC16A3.02c	SPBC16A3.02c	protein_coding	2.23912	3.56609	0.969885	0.790056	0.507996	126.489	2.54395e-19	1.16572e-16	yes	yes
SPAC19D5.01	pyp2	protein_coding	5.02764	5.50746	0.532648	0.416747	0.55784	124.841	3.07064e-19	1.30656e-16	yes	yes
SPAC32A11.02c	SPAC32A11.02c	protein_coding	3.6803	5.35104	0.541651	0.460149	-0.231037	123.285	3.6761e-19	1.4599e-16	no	yes
SPBC20F10.03	SPBC20F10.03	protein_coding	2.06212	3.19258	0.551566	0.695897	0.464681	120.589	5.04679e-19	1.7521e-16	yes	yes
SPBC106.10	pka1	protein_coding	1.41265	2.75205	0.537451	0.569267	0.583172	120.345	5.19496e-19	1.7521e-16	yes	yes
SPCC61.03	SPCC61.03	protein_coding	0.266063	2.20479	0.0885747	0.045119	0.0626332	120.186	5.29424e-19	1.7521e-16	yes	yes
SPCC191.01	SPCC191.01	protein_coding	1.32765	3.06134	2.02644	1.11306	0.627392	119.482	5.75872e-19	1.80551e-16	yes	yes
SPCPB16A4.06c	SPCPB16A4.06c	protein_coding	0.824566	4.61754	0.913576	0.537733	0.191129	118.384	6.57218e-19	1.95752e-16	no	yes
SPBC21C3.19	SPBC21C3.19	protein_coding	5.30335	6.67607	2.57725	2.97883	2.53893	113.387	1.21736e-18	3.45324e-16	yes	yes
SPCC63.14	SPCC63.14	protein_coding	1.78802	2.69663	0.0275193	0.910337	0.85686	112.572	1.34932e-18	3.62092e-16	yes	yes
SPAC26F1.07	SPAC26F1.07	protein_coding	1.99207	3.27978	2.14704	1.57971	1.18192	112.293	1.39804e-18	3.62092e-16	yes	yes
SPCC16A11.15c	SPCC16A11.15c	protein_coding	3.03678	4.88502	0.801404	0.639952	0.53445	110.885	1.67356e-18	4.15391e-16	yes	yes
SPCC1393.12	SPCC1393.12	protein_coding	1.25822	3.49387	0.90176	0.882226	0.439574	110.459	1.76809e-18	4.21299e-16	yes	yes
SPBC32F12.03c	gpx1	protein_coding	2.18662	3.61356	2.68812	1.45345	1.07656	108.154	2.3876e-18	5.31865e-16	yes	yes
SPBC713.07c	SPBC713.07c	protein_coding	0.494769	1.40878	-0.537569	-0.258198	-0.127545	107.879	2.47552e-18	5.31865e-16	no	yes
SPAC22F8.05	SPAC22F8.05	protein_coding	3.5756	5.40262	3.09222	2.2913	1.94055	107.805	2.49995e-18	5.31865e-16	yes	yes
SPAC328.03	tps1	protein_coding	1.88094	3.28732	1.28282	0.426126	0.52424	106.73	2.88295e-18	5.92197e-16	yes	yes
SPAC688.04c	gst3	protein_coding	1.87816	3.47796	1.69129	0.927569	0.597364	105.438	3.42817e-18	6.8072e-16	no	yes
SPBC26H8.08c	grn1	protein_coding	0.255973	-1.54185	-0.657685	-0.0657236	0.151741	103.512	4.4548e-18	8.5604e-16	no	yes
SPCC569.05c	SPCC569.05c	protein_coding	1.30564	2.56262	-0.565761	0.962333	1.06713	102.553	5.08403e-18	9.46424e-16	no	yes
SPAP8A3.04c	hsp9	protein_coding	3.54808	4.75492	4.27028	3.63531	3.05722	101.708	5.71717e-18	1.03204e-15	yes	yes
SPCC338.12	pbi2	protein_coding	2.8998	4.21256	1.61373	1.10158	0.727262	101.47	5.91081e-18	1.03561e-15	yes	yes
SPBC725.03	SPBC725.03	protein_coding	2.99994	4.98393	0.970523	1.41615	0.819866	96.8056	1.1509e-17	1.95883e-15	yes	yes
SPCC757.07c	ctt1	protein_coding	4.27741	6.23174	3.24408	2.63657	1.85997	95.8894	1.31648e-17	2.1784e-15	yes	yes
SPAC6B12.07c	SPAC6B12.07c	protein_coding	1.65393	2.57575	0.713318	0.44142	0.387704	95.6281	1.36824e-17	2.20287e-15	no	yes
SPCC1494.07	SPCC1494.07	protein_coding	-1.84119	-1.43084	-0.421283	-0.25081	-0.114126	95.1041	1.47866e-17	2.318e-15	no	yes
SPAC2F3.05c	SPAC2F3.05c	protein_coding	1.61457	3.86442	2.08131	1.0407	0.712729	94.3935	1.64384e-17	2.51086e-15	yes	yes
SPCC417.05c	chr2	protein_coding	1.29397	2.25506	0.658854	0.559166	0.524115	93.9951	1.74498e-17	2.59871e-15	no	yes
SPBC215.05	gpd1	protein_coding	1.97693	3.00021	1.73314	1.03987	1.00923	93.4551	1.89277e-17	2.75005e-15	yes	yes
SPBC887.17	SPBC887.17	protein_coding	-0.457821	-1.83668	-0.956228	-0.363158	0.198676	92.1092	2.32235e-17	3.29386e-15	yes	yes
SPAC16A10.01	SPAC16A10.01	protein_coding	2.18534	3.24289	1.10303	0.810576	0.750254	88.1436	4.31403e-17	5.97644e-15	yes	yes
SPBC17D1.06	dbp3	protein_coding	-0.0382882	-1.89072	-0.838116	-0.253915	-0.0427514	87.6493	4.66866e-17	6.32073e-15	no	yes
SPACUNK4.15	SPACUNK4.15	protein_coding	1.66413	3.01959	1.0666	0.362976	0.367822	86.5108	5.60935e-17	7.42554e-15	yes	yes
SPBC106.02c	srx1	protein_coding	4.34698	3.67111	0.0273981	1.03889	1.35959	84.9662	7.2215e-17	9.35185e-15	no	yes
SPCC16A11.08	atg20	protein_coding	1.22794	2.45479	0.241564	0.214085	0.349077	84.001	8.47485e-17	1.07414e-14	no	yes
SPAPB24D3.09c	pdr1	protein_coding	0.599668	1.71255	-0.0777651	0.477263	0.564383	83.0508	9.93759e-17	1.20877e-14	no	yes
SPAC11D3.05	mfs2	protein_coding	1.73186	2.55033	0.207922	0.315988	0.0131812	83.0477	9.94286e-17	1.20877e-14	no	yes
SPAC823.03	ppk15	protein_coding	1.07963	2.29537	0.330804	0.356435	0.0809176	82.8266	1.03207e-16	1.22961e-14	no	yes
SPAC10F6.06	vip1	protein_coding	0.915447	1.6731	1.35349	0.573719	0.373005	79.6797	1.77282e-16	2.07072e-14	yes	yes
SPAC13C5.04	SPAC13C5.04	protein_coding	1.72104	3.80365	1.61159	1.46463	0.64913	79.3831	1.86744e-16	2.1393e-14	no	yes
SPCC1672.03c	SPCC1672.03c	protein_coding	0.221453	-0.0560275	-0.766681	-1.40637	-1.23571	77.302	2.70355e-16	3.03869e-14	no	yes
SPAC22A12.17c	SPAC22A12.17c	protein_coding	4.71087	7.69421	6.36467	1.37365	0.74262	76.6528	3.04002e-16	3.35359e-14	yes	yes
SPCP31B10.06	mug190	protein_coding	1.20826	3.33035	1.09243	1.33802	0.852396	76.3282	3.22476e-16	3.49271e-14	no	yes
SPCC320.03	SPCC320.03	protein_coding	2.92816	3.51978	0.87737	1.08099	1.15495	75.0383	4.08613e-16	4.34662e-14	yes	yes
SPAC23H3.15c	SPAC23H3.15c	protein_coding	6.09164	8.39626	3.87556	3.54194	2.48723	74.8936	4.19704e-16	4.38628e-14	yes	yes
SPCC594.04c	SPCC594.04c	protein_coding	0.554113	2.56445	0.35426	0.35526	0.294518	73.5184	5.42688e-16	5.56698e-14	no	yes
SPCC794.04c	SPCC794.04c	protein_coding	5.29258	6.85473	2.68015	3.99976	3.62875	73.4343	5.51371e-16	5.56698e-14	no	yes
SPAC17H9.04c	SPAC17H9.04c	protein_coding	0.212099	-1.44471	-0.145565	-0.0307434	0.191106	73.275	5.68209e-16	5.64137e-14	yes	yes
SPAC19G12.09	SPAC19G12.09	protein_coding	1.21866	3.19517	1.91379	1.23209	0.897356	72.0759	7.14006e-16	6.97268e-14	yes	yes
SPAC22H10.12c	gdi1	protein_coding	0.833171	1.44831	0.402415	0.227625	0.149284	71.7253	7.63819e-16	7.33882e-14	no	yes
SPAC4H3.03c	SPAC4H3.03c	protein_coding	3.78427	5.86806	4.3686	1.92415	1.1982	71.6328	7.77569e-16	7.35235e-14	yes	yes
SPAC140.02	gar2	protein_coding	0.300735	-1.34044	-1.20496	-0.126191	0.204882	71.2084	8.44132e-16	7.85702e-14	no	yes
SPAC521.03	SPAC521.03	protein_coding	0.384844	1.27465	1.67985	-0.0734861	-0.210776	70.2602	1.01582e-15	9.30959e-14	yes	yes
SPBC609.01	SPBC609.01	protein_coding	0.907581	2.06819	-0.399838	-0.182308	0.0839344	68.7655	1.36644e-15	1.23332e-13	no	yes
SPCC1322.04	SPCC1322.04	protein_coding	1.03258	2.01278	1.0241	0.466878	0.418103	68.5283	1.43305e-15	1.27413e-13	no	yes
SPBC30D10.14	SPBC30D10.14	protein_coding	0.895152	2.03193	1.06144	0.179446	0.261678	67.2727	1.84832e-15	1.61918e-13	yes	yes
SPAC23C11.06c	SPAC23C11.06c	protein_coding	2.22446	4.24354	1.59944	0.973704	0.248833	65.5508	2.63894e-15	2.21093e-13	yes	yes
SPBC725.10	SPBC725.10	protein_coding	2.49078	4.17534	3.68108	2.31782	1.74336	65.4963	2.66919e-15	2.21093e-13	yes	yes
SPAC57A10.09c	nhp6	protein_coding	1.02586	1.68731	0.622727	0.296856	0.150134	65.4831	2.6766e-15	2.21093e-13	no	yes
SPCC330.06c	SPCC330.06c	protein_coding	0.699596	1.55484	0.861518	0.333076	0.522843	65.4753	2.68094e-15	2.21093e-13	yes	yes
SPAC2E1P5.05	SPAC2E1P5.05	protein_coding	-0.118297	-1.38033	-0.279457	-0.11924	-0.0247697	65.425	2.70938e-15	2.21093e-13	no	yes
SPNCRNA.1115	SPNCRNA.1115	ncRNA	1.73283	3.08521	2.45463	1.33117	0.612504	63.6703	3.9317e-15	3.1265e-13	no	yes
SPAC513.07	SPAC513.07	protein_coding	0.964922	1.93741	1.56941	0.326209	0.317496	63.6649	3.93634e-15	3.1265e-13	yes	yes
SPBC1861.01c	cnp3	protein_coding	-1.65308	-1.78108	-1.01672	-0.517497	-0.447606	63.0653	4.47999e-15	3.51149e-13	no	yes
SPBC1105.14	rsv2	protein_coding	4.68997	4.09985	0.982231	1.07033	1.11468	62.5854	4.97274e-15	3.84709e-13	no	yes
SPCC16A11.01	SPCC16A11.01	protein_coding	2.2577	2.10665	0.342829	0.507343	0.563486	61.8933	5.78779e-15	4.42024e-13	no	yes
SPCC1235.01	SPCC1235.01	protein_coding	1.51057	2.77343	2.11322	1.30787	0.409828	61.5305	6.27097e-15	4.72863e-13	yes	yes
SPAC1F7.02c	has1	protein_coding	0.138545	-1.65606	-0.376125	-0.154097	0.0493621	60.9816	7.08554e-15	5.27607e-13	no	yes
SPCC830.07c	psi1	protein_coding	0.686405	1.65453	1.1484	-0.554111	-0.130168	59.4612	9.98949e-15	7.34659e-13	yes	yes
SPAP32A8.02	SPAP32A8.02	protein_coding	0.808883	1.84442	0.225604	0.386452	0.203065	59.2452	1.04959e-14	7.62488e-13	no	yes
SPBC11C11.06c	SPBC11C11.06c	protein_coding	3.61536	5.0683	2.85682	1.56286	1.24958	59.1458	1.07379e-14	7.70667e-13	yes	yes
SPBC32H8.07	git5	protein_coding	1.34581	2.4469	0.541815	0.878955	0.671013	58.3428	1.29265e-14	9.16705e-13	no	yes
SPCC18.01c	adg3	protein_coding	-0.726134	-1.49177	-1.34234	0.314975	0.150195	57.9935	1.4023e-14	9.82763e-13	no	yes
SPACUNK4.17	SPACUNK4.17	protein_coding	5.44677	7.45908	3.5814	2.9838	2.53727	57.6543	1.51828e-14	1.05167e-12	yes	yes
SPBC16D10.08c	SPBC16D10.08c	protein_coding	0.317951	1.64969	1.55235	-0.845272	-0.240431	57.4534	1.59178e-14	1.08991e-12	no	yes
SPAC29E6.08	tbp1	protein_coding	0.843168	0.932344	-0.285215	0.207011	0.174576	56.2602	2.11421e-14	1.41653e-12	no	no
SPBC649.04	uvi15	protein_coding	0.748331	1.53318	0.676812	0.00929929	0.340325	56.256	2.11635e-14	1.41653e-12	no	yes
SPBC56F2.06	mug147	protein_coding	1.55666	4.6933	2.13657	1.38467	0.625678	56.1354	2.1786e-14	1.43475e-12	no	yes
SPAC24H6.13	SPAC24H6.13	protein_coding	-0.272382	1.07967	-0.462428	0.183505	0.222819	56.1104	2.19175e-14	1.43475e-12	no	yes
SPAC8C9.03	cgs1	protein_coding	1.91663	2.80039	0.4036	0.553867	0.28436	55.2128	2.72455e-14	1.76415e-12	yes	yes
SPBC17D1.17	tam11	protein_coding	1.61785	2.57592	1.54742	0.535241	0.20322	54.8589	2.9712e-14	1.90316e-12	no	yes
SPAC4A8.10	SPAC4A8.10	protein_coding	0.230809	0.692651	-0.31102	-0.68159	-0.351441	54.391	3.33448e-14	2.11313e-12	no	no
SPAC607.08c	SPAC607.08c	protein_coding	0.72309	2.07682	0.500454	0.699022	0.501989	54.1419	3.54692e-14	2.2241e-12	yes	yes
SPAC343.19	lsb6	protein_coding	-1.55222	0.00661864	-0.123622	-0.00989444	0.0184135	54.0565	3.62305e-14	2.24818e-12	no	yes
SPBC83.16c	SPBC83.16c	protein_coding	1.29162	1.9891	0.511459	0.071462	-0.0876593	53.9529	3.7177e-14	2.28313e-12	no	yes
SPBC215.11c	SPBC215.11c	protein_coding	2.04453	3.48844	3.22046	2.20444	1.29635	53.6198	4.04051e-14	2.45605e-12	yes	yes
SPAC3C7.05c	mug191	protein_coding	1.32357	3.3782	1.66796	0.919192	0.531642	53.5012	4.16245e-14	2.50462e-12	no	yes
SPAP7G5.06	per1	protein_coding	-0.259804	1.88173	1.60383	0.199555	0.306008	52.8079	4.95905e-14	2.95411e-12	no	yes
SPAC22H12.01c	mug35	protein_coding	0.800591	1.65289	1.0428	0.167251	0.170041	52.1159	5.91832e-14	3.46377e-12	no	yes
SPAC926.08c	SPAC926.08c	protein_coding	0.125911	-1.40122	-0.639966	-0.118701	0.0970773	52.078	5.97627e-14	3.46377e-12	yes	yes
SPBC1711.07	SPBC1711.07	protein_coding	0.13318	-1.41522	-0.399241	-0.055791	0.209781	52.0696	5.98907e-14	3.46377e-12	no	yes
SPAC3A11.10c	SPAC3A11.10c	protein_coding	0.312228	1.40436	0.548742	0.0822411	-0.126476	51.9037	6.25069e-14	3.58032e-12	no	yes
SPBC56F2.15	tam13	protein_coding	1.87251	4.15917	3.1519	2.31528	1.21494	51.4078	7.10736e-14	4.03224e-12	no	yes
SPAC1002.09c	dld1	protein_coding	0.363995	0.343791	-0.155039	-0.471881	-0.464276	51.2497	7.40622e-14	4.16215e-12	no	no
SPAC1002.17c	urg2	protein_coding	0.253944	3.69984	5.57884	0.0966221	-1.25914	51.2108	7.48186e-14	4.16537e-12	no	yes
SPBC8E4.01c	SPBC8E4.01c	protein_coding	-1.84999	-4.57215	-0.928594	-0.693067	-0.331122	51.0145	7.87591e-14	4.34415e-12	yes	yes
SPAC821.08c	slp1	protein_coding	-1.13899	-0.660401	-0.00930893	0.478524	0.586301	50.7916	8.35041e-14	4.56361e-12	no	yes
SPAC3H8.09c	nab3	protein_coding	-0.36236	1.85426	1.69489	0.454931	0.186169	50.6991	8.55621e-14	4.63358e-12	no	yes
SPAC8E11.10	SPAC8E11.10	protein_coding	-1.7536	-2.82803	-0.78326	-0.988932	-0.536912	50.5504	8.8984e-14	4.77547e-12	yes	yes
SPBC660.05	SPBC660.05	protein_coding	7.08958	6.90767	0.82429	1.20586	1.23026	50.3228	9.45069e-14	5.02659e-12	yes	yes
SPAC3F10.16c	SPAC3F10.16c	protein_coding	0.085644	-1.25333	-0.366254	-0.0921762	-0.011747	50.1392	9.92271e-14	5.23094e-12	no	yes
SPBC1683.06c	SPBC1683.06c	protein_coding	-0.792907	0.7092	2.32036	-0.243994	-0.443175	50.0852	1.00662e-13	5.26003e-12	no	yes
SPAC3A11.06	mvp1	protein_coding	0.994972	2.08795	0.143478	0.533093	0.653543	49.9788	1.03558e-13	5.3643e-12	yes	yes
SPAC20G4.03c	hri1	protein_coding	0.965572	2.08216	1.51113	0.671331	0.214901	49.866	1.06724e-13	5.48063e-12	no	yes
SPBC2F12.09c	atf21	protein_coding	3.90449	5.9731	2.8014	0.670189	-0.454927	49.7465	1.10191e-13	5.61034e-12	no	yes
SPCC16A11.04	snx12	protein_coding	-1.44063	-0.598869	0.0851769	0.0721546	0.0200594	49.4446	1.19495e-13	6.03249e-12	no	yes
SPAC328.04	SPAC328.04	protein_coding	0.299343	1.85049	-0.0627338	0.401872	0.355351	48.8493	1.4039e-13	7.02775e-12	no	yes
SPAC2F3.08	sut1	protein_coding	0.797388	2.2171	-0.394674	-0.216095	-0.351595	48.0515	1.74702e-13	8.67247e-12	no	yes
SPAC14C4.07	SPAC14C4.07	protein_coding	-0.211182	1.35258	0.558631	0.111462	0.0866525	47.9934	1.77528e-13	8.73997e-12	no	yes
SPBC3E7.16c	leu3	protein_coding	0.535354	0.428693	-0.165894	-0.515951	-0.260108	47.8832	1.83026e-13	8.93679e-12	no	no
SPAC1834.11c	sec18	protein_coding	0.715877	1.38136	0.259343	0.25289	0.254552	47.6997	1.92581e-13	9.32688e-12	no	yes
SPBC725.02	mpr1	protein_coding	0.798016	1.65959	0.227368	0.504325	0.470524	46.7264	2.53004e-13	1.21544e-11	yes	yes
SPBC651.01c	nog1	protein_coding	0.424773	-1.4904	-0.264486	-0.0759124	0.148049	46.627	2.60228e-13	1.24014e-11	no	yes
SPAC1565.05	SPAC1565.05	protein_coding	-0.163511	-1.09317	-0.137765	-0.17445	-0.0440186	46.5663	2.64748e-13	1.25167e-11	no	yes
SPBC2A9.02	SPBC2A9.02	protein_coding	1.18683	2.13389	1.49291	0.849658	0.613059	46.3447	2.81967e-13	1.32258e-11	yes	yes
SPBC29A3.06	SPBC29A3.06	protein_coding	0.177054	-1.29778	-0.300568	-0.077563	0.0445086	46.276	2.87547e-13	1.3291e-11	yes	yes
SPCC24B10.02c	SPCC24B10.02c	protein_coding	0.958494	1.97047	0.394766	0.129694	0.142479	46.2727	2.8782e-13	1.3291e-11	no	yes
SPCC1494.03	arz1	protein_coding	1.43758	2.50441	0.352715	0.409619	0.480469	46.229	2.91434e-13	1.33544e-11	no	yes
SPCC23B6.01c	SPCC23B6.01c	protein_coding	0.604613	1.14243	0.539287	0.339705	0.332009	45.6478	3.44368e-13	1.56535e-11	no	yes
SPAC23E2.01	fep1	protein_coding	0.483374	1.53131	-0.185173	-0.104527	-0.0685351	45.6228	3.46863e-13	1.56535e-11	no	yes
SPAC25H1.03	mug66	protein_coding	1.81721	2.2108	-1.05092	0.00343027	0.0230568	45.578	3.51376e-13	1.57379e-11	no	yes
SPBC23E6.01c	SPBC23E6.01c	protein_coding	0.17892	1.41896	-0.0624562	-0.277898	-0.0270115	45.5008	3.59311e-13	1.59732e-11	no	yes
SPBP8B7.16c	dbp2	protein_coding	0.35509	-1.23656	-1.28029	-0.123161	0.0543592	45.3975	3.70237e-13	1.6337e-11	yes	yes
SPCP1E11.05c	are2	protein_coding	0.660799	1.44544	0.264006	0.138985	0.168972	45.166	3.96016e-13	1.73461e-11	no	yes
SPBC2D10.05	exg3	protein_coding	0.340787	1.54562	0.738143	0.340867	-0.134478	45.0956	4.04231e-13	1.75767e-11	yes	yes
SPCC576.17c	SPCC576.17c	protein_coding	1.9095	3.1385	-0.473568	0.188204	0.202152	44.9316	4.24085e-13	1.83063e-11	no	yes
SPCC1223.03c	gut2	protein_coding	2.68758	5.09825	2.33431	2.48211	2.25255	44.5482	4.7465e-13	2.03417e-11	yes	yes
SPAC5H10.03	SPAC5H10.03	protein_coding	0.457103	0.092052	-0.475512	-0.860634	-0.721774	44.5004	4.81394e-13	2.04833e-11	no	no
SPAC1002.19	urg1	protein_coding	0.0851287	3.88404	6.35482	0.396491	-0.404349	44.1821	5.28978e-13	2.22068e-11	no	yes
SPAC4G9.12	SPAC4G9.12	protein_coding	0.750684	1.25575	0.698654	0.0441935	0.0361256	44.1797	5.29354e-13	2.22068e-11	no	yes
SPAC521.04c	SPAC521.04c	protein_coding	0.187866	1.41651	0.475182	0.2185	0.240197	43.6837	6.13828e-13	2.55705e-11	no	yes
SPBC839.06	cta3	protein_coding	5.91127	6.34416	1.64255	1.15362	0.648528	43.6454	6.20924e-13	2.56864e-11	no	yes
SPNCRNA.1571	SPNCRNA.1571	ncRNA	2.14598	3.01871	0.104989	0.50029	-0.00136731	43.5887	6.31583e-13	2.58803e-11	no	yes
SPNCRNA.1644	SPNCRNA.1644	ncRNA	0.546206	0.590507	-0.684346	-0.85921	-0.427587	43.5745	6.34301e-13	2.58803e-11	no	no
SPAC27D7.09c	SPAC27D7.09c	protein_coding	1.39575	4.25042	5.37215	4.33517	4.01969	43.4655	6.55445e-13	2.65611e-11	yes	yes
SPCC622.08c	hta1	protein_coding	0.056896	0.400735	-1.03126	0.253317	0.176517	43.3286	6.83085e-13	2.74942e-11	no	yes
SPBC14C8.04	SPBC14C8.04	protein_coding	0.273701	-0.0707718	-0.706221	-0.460143	-0.251384	42.9515	7.65837e-13	3.06181e-11	no	no
SPBC12C2.04	SPBC12C2.04	protein_coding	1.65935	3.38514	1.82381	1.12389	1.04692	42.888	7.80804e-13	3.10083e-11	yes	yes
SPAC9E9.13	wos2	protein_coding	0.204906	0.114074	0.192342	-0.89116	-0.654878	42.8512	7.89605e-13	3.11502e-11	no	no
SPAC2E1P3.01	SPAC2E1P3.01	protein_coding	0.790482	2.16589	1.98628	1.16042	0.691159	42.6566	8.37982e-13	3.27335e-11	yes	yes
SPBC713.02c	ubp15	protein_coding	0.329203	0.977801	0.386609	0.208039	0.165671	42.6459	8.40728e-13	3.27335e-11	no	no
SPAC23H4.15	SPAC23H4.15	protein_coding	-0.0560752	-1.35449	-0.408835	-0.235828	-0.185396	42.5819	8.57393e-13	3.31655e-11	yes	yes
SPAC1F12.10c	SPAC1F12.10c	protein_coding	1.43977	2.05624	0.284707	0.458142	0.31241	42.5525	8.65173e-13	3.32505e-11	no	yes
SPAC1783.07c	pap1	protein_coding	-0.0978812	0.988611	0.2893	-0.0973222	0.00102641	41.8486	1.07544e-12	4.09065e-11	no	no
SPAC3G6.05	SPAC3G6.05	protein_coding	0.377151	0.727234	-0.638635	-0.893431	-0.446026	41.8406	1.07811e-12	4.09065e-11	no	no
SPAC328.02	SPAC328.02	protein_coding	0.428034	1.04851	-0.130854	0.0140265	-0.23499	41.6794	1.1337e-12	4.27432e-11	no	yes
SPAC2G11.13	atg22	protein_coding	-1.06042	1.3397	0.119071	0.303714	0.188219	41.6434	1.14651e-12	4.29543e-11	no	yes
SPCC1494.08c	SPCC1494.08c	protein_coding	-0.154252	1.21878	-0.0351276	0.192873	0.0654322	41.2531	1.29594e-12	4.82494e-11	no	yes
SPAC821.09	eng1	protein_coding	-1.60646	-1.89853	-1.09893	0.468828	0.338877	41.1988	1.31833e-12	4.87783e-11	yes	yes
SPBC25B2.05	mis3	protein_coding	0.136389	-1.57461	-0.458537	-0.0369097	-0.0832694	41.0994	1.36038e-12	5.00234e-11	yes	yes
SPAC5D6.04	SPAC5D6.04	protein_coding	0.225787	1.2296	0.245538	0.191609	0.249713	40.8755	1.46039e-12	5.31138e-11	no	yes
SPAC631.02	SPAC631.02	protein_coding	1.13995	1.09023	-0.166846	0.21861	0.132845	40.8715	1.46226e-12	5.31138e-11	no	yes
SPAC29B12.11c	SPAC29B12.11c	protein_coding	0.382451	1.76411	-0.138008	-0.0878307	-0.0155452	40.7689	1.51077e-12	5.45433e-11	no	yes
SPCC4G3.03	SPCC4G3.03	protein_coding	1.76207	3.10686	0.800582	0.541829	0.553564	40.7284	1.53038e-12	5.49184e-11	yes	yes
SPAC664.08c	SPAC664.08c	protein_coding	0.160222	-1.51535	-0.147978	-0.0245915	-0.0608803	40.4018	1.69886e-12	6.05993e-11	no	yes
SPBPB2B2.09c	SPBPB2B2.09c	protein_coding	-0.087635	-1.18442	-1.09143	-0.338021	-0.496688	40.3577	1.72308e-12	6.10976e-11	no	yes
SPBC4F6.17c	SPBC4F6.17c	protein_coding	0.0535059	0.205325	1.44683	-0.954987	-0.417152	40.2829	1.76496e-12	6.22124e-11	no	yes
SPCC1739.04c	SPCC1739.04c	protein_coding	0.733921	1.48764	-0.0375527	0.276857	0.503282	40.048	1.90389e-12	6.67145e-11	no	yes
SPBC32F12.10	SPBC32F12.10	protein_coding	0.734966	1.44522	0.565056	0.472308	0.16518	39.991	1.93928e-12	6.75573e-11	no	yes
SPBC16D10.01c	SPBC16D10.01c	protein_coding	-0.158769	-1.49341	-0.493123	-0.0910996	-0.0696367	39.9259	1.98063e-12	6.85966e-11	yes	yes
SPCC285.10c	SPCC285.10c	protein_coding	0.653289	1.33297	0.141876	0.266957	0.24805	39.8442	2.03381e-12	7.00311e-11	no	yes
SPAC343.06c	SPAC343.06c	protein_coding	0.344797	1.53537	0.646979	0.366848	0.364474	39.1907	2.51833e-12	8.62165e-11	no	yes
SPAC4D7.02c	SPAC4D7.02c	protein_coding	0.868666	2.48196	1.71339	1.23933	0.785726	39.0392	2.64734e-12	9.01156e-11	yes	yes
SPBC1778.10c	ppk21	protein_coding	0.401981	1.41308	0.187244	0.173415	0.233349	38.9039	2.76853e-12	9.37055e-11	no	yes
SPBC1347.02	fkbp39	protein_coding	0.121828	-2.13837	-1.2704	-0.313809	-0.0357034	38.7092	2.95346e-12	9.93998e-11	yes	yes
SPCC1235.14	ght5	protein_coding	-0.876477	-2.23651	0.735501	-0.263424	0.258443	38.6692	2.99309e-12	9.99907e-11	no	yes
SPAC1687.11	spb1	protein_coding	-0.0239241	-1.43564	-0.466907	-0.163879	-0.192603	38.6577	3.00459e-12	9.99907e-11	no	yes
SPBC1683.07	mal1	protein_coding	-0.769746	0.116594	1.63109	1.1194	0.450012	38.5722	3.09144e-12	1.02168e-10	no	yes
SPCC24B10.07	gad8	protein_coding	0.751137	1.35365	0.479293	0.343246	0.301751	38.5598	3.10431e-12	1.02168e-10	no	yes
SPAC57A7.12	SPAC57A7.12	protein_coding	0.288549	-0.132791	-0.846133	-0.344159	-0.0332161	38.0369	3.70015e-12	1.20597e-10	no	no
SPAC19B12.01	SPAC19B12.01	protein_coding	0.0498126	-1.41522	-0.553799	-0.186295	-0.0604303	38.0332	3.70475e-12	1.20597e-10	yes	yes
SPCC1235.02	bio2	protein_coding	-0.102295	-0.670623	-0.840353	-0.905022	-0.656903	37.764	4.05862e-12	1.31398e-10	no	no
SPBC660.11	tcg1	protein_coding	0.542991	1.10274	0.818696	0.263112	0.304855	37.7142	4.12793e-12	1.32919e-10	no	yes
SPAC15A10.04c	zpr1	protein_coding	5.61853e-05	-1.00044	-0.0389742	-0.167817	-0.0152532	37.6818	4.17372e-12	1.33089e-10	no	yes
SPAPJ760.03c	adg1	protein_coding	-0.0569228	-1.46663	-1.78116	0.298727	0.313193	37.6789	4.17787e-12	1.33089e-10	no	yes
SPBC1778.01c	zuo1	protein_coding	0.340337	-0.201931	-0.955304	-0.322941	-0.161371	37.6464	4.22431e-12	1.33852e-10	no	no
SPAC11D3.13	SPAC11D3.13	protein_coding	-0.0151502	1.14314	0.914135	0.135077	0.112684	37.5449	4.37318e-12	1.37836e-10	yes	yes
SPBC1105.11c	hht3	protein_coding	0.305061	1.07422	-0.51506	0.442179	0.387384	37.3432	4.68574e-12	1.4691e-10	no	yes
SPAC19A8.16	prl65	protein_coding	1.68246	4.93195	1.63232	0.895993	0.462801	37.3033	4.75041e-12	1.48158e-10	no	yes
SPBC19C7.09c	uve1	protein_coding	0.0450561	1.30868	-0.109994	0.219374	-0.0667308	37.1623	4.98635e-12	1.54707e-10	no	yes
SPAC23A1.03	apt1	protein_coding	0.310854	-0.0108692	-1.07558	-0.268445	-0.0673082	37.0242	5.22976e-12	1.61418e-10	no	yes
SPAC343.12	rds1	protein_coding	2.43459	4.38949	1.99367	1.57675	1.56754	36.7928	5.66633e-12	1.73991e-10	yes	yes
SPAC10F6.16	mug134	protein_coding	0.495262	1.01598	0.111771	0.122378	0.0546041	36.7589	5.7334e-12	1.75148e-10	no	yes
SPCC290.02	rpc34	protein_coding	-0.243284	-1.62976	-0.326901	-0.277963	-0.121773	36.7132	5.82534e-12	1.77049e-10	no	yes
SPBC1711.16	SPBC1711.16	protein_coding	0.158048	-1.04267	-0.383619	-0.2242	-0.151514	36.6481	5.95884e-12	1.80187e-10	no	yes
SPAC13G7.02c	ssa1	protein_coding	1.39732	2.42211	2.82459	0.092624	0.613415	36.453	6.37914e-12	1.9144e-10	no	yes
SPNCRNA.828	SPNCRNA.828	ncRNA	3.53664	4.30253	2.78645	1.57029	0.809469	36.4458	6.39527e-12	1.9144e-10	no	yes
SPBC16E9.16c	lsd90	protein_coding	4.80145	7.63015	2.92059	3.23746	2.32061	36.3689	6.57003e-12	1.95688e-10	no	yes
SPAC1786.01c	SPAC1786.01c	protein_coding	0.327314	1.12488	-0.256009	-0.604894	0.0152896	36.1474	7.10247e-12	2.10495e-10	no	yes
SPAC5H10.10	SPAC5H10.10	protein_coding	0.171807	-0.348261	-0.775857	-1.23666	-1.06488	36.0415	7.37296e-12	2.17429e-10	no	yes
SPBC25D12.03c	mcm7	protein_coding	-1.31728	-0.782367	-0.47783	-0.0999303	-0.12768	35.8014	8.02783e-12	2.35575e-10	no	yes
SPCC1322.07c	mug150	protein_coding	0.429069	2.51102	-0.520004	-0.987553	-0.660069	35.7491	8.17874e-12	2.38034e-10	no	yes
SPBC16C6.02c	vps1302	protein_coding	0.293814	1.14402	0.31007	0.365487	0.279771	35.7447	8.19155e-12	2.38034e-10	no	yes
SPAC19G12.06c	hta2	protein_coding	0.299823	0.577652	-1.07069	0.253134	0.257492	35.5969	8.63481e-12	2.49697e-10	no	yes
SPAC24H6.08	SPAC24H6.08	protein_coding	0.967963	2.10733	0.234153	0.568295	0.275933	35.5482	8.78636e-12	2.52852e-10	no	yes
SPAC20G8.08c	fft1	protein_coding	-0.850705	-1.26396	0.0588451	0.0140441	-0.152271	35.5258	8.85699e-12	2.53659e-10	no	yes
SPBC1105.12	hhf3	protein_coding	0.409093	0.91436	-1.17848	0.489507	0.27298	35.152	1.01307e-11	2.88749e-10	no	yes
SPBC16E9.10c	SPBC16E9.10c	protein_coding	0.0987361	-1.49597	-0.359942	-0.252669	-0.073428	35.1092	1.02882e-11	2.91843e-10	yes	yes
SPAC3C7.08c	elf1	protein_coding	0.162755	-0.88479	-0.274026	-0.114231	0.0443865	35.0761	1.04122e-11	2.93574e-10	no	no
SPBC713.04c	SPBC713.04c	protein_coding	0.206313	-0.729626	-0.251589	-0.0335743	0.0848642	35.0667	1.04478e-11	2.93574e-10	no	no
SPBC4C3.05c	nuc1	protein_coding	0.234536	-0.665318	-0.493222	0.00312709	0.153322	34.9309	1.09744e-11	3.06923e-10	no	no
SPAC11D3.09	SPAC11D3.09	protein_coding	1.22793	2.84894	0.595191	0.737193	0.192864	34.6183	1.2298e-11	3.42332e-10	no	yes
SPBC12D12.02c	cdm1	protein_coding	0.829927	1.1361	-1.03501	0.606297	0.0315896	34.5541	1.25905e-11	3.48845e-10	no	yes
SPAC607.09c	btn1	protein_coding	0.695888	1.77138	0.534508	0.488283	0.628767	34.507	1.28099e-11	3.53279e-10	no	yes
SPAC20G8.02	SPAC20G8.02	protein_coding	-1.21539	0.704372	-0.015096	0.112436	-0.121066	34.382	1.34111e-11	3.68156e-10	no	yes
SPNCRNA.1164	SPNCRNA.1164	ncRNA	2.36363	1.64537	0.428233	0.335434	0.208514	34.3669	1.34859e-11	3.68512e-10	no	yes
SPNCRNA.863	SPNCRNA.863	ncRNA	-0.519188	-2.41972	-2.81954	-2.75547	-2.23641	34.3318	1.36613e-11	3.716e-10	no	yes
SPAC1486.01	SPAC1486.01	protein_coding	0.570521	1.04721	1.00639	0.597125	0.449356	34.1643	1.45324e-11	3.93497e-10	no	yes
SPAC29B12.10c	pgt1	protein_coding	-1.11155	0.0492393	-0.9911	-0.366329	-0.00141662	34.0792	1.4997e-11	4.03183e-10	no	yes
SPAC4G9.22	SPAC4G9.22	protein_coding	2.11232	2.03277	0.331554	0.0498533	-0.146601	34.0741	1.50254e-11	4.03183e-10	no	yes
SPBC21H7.04	dbp7	protein_coding	-0.364993	-1.37427	-0.0642459	-0.140575	-0.105195	33.9563	1.56966e-11	4.19304e-10	no	yes
SPBC428.10	SPBC428.10	protein_coding	1.83299	3.0391	1.06677	0.775706	0.648097	33.9071	1.59864e-11	4.25139e-10	yes	yes
SPAC1834.03c	hhf1	protein_coding	-0.0886456	-0.101444	-1.42246	0.108967	0.0919656	33.5777	1.80797e-11	4.78671e-10	no	yes
SPBC19F5.05c	ppp1	protein_coding	0.101261	-1.28557	-0.463439	-0.0303334	0.0551028	33.4567	1.89202e-11	4.9863e-10	no	yes
SPAC31G5.12c	maf1	protein_coding	0.938176	1.63064	-0.298131	-0.0237876	0.0158701	33.4454	1.9001e-11	4.9863e-10	no	yes
SPAC22E12.03c	SPAC22E12.03c	protein_coding	0.632929	1.77544	0.611436	0.788413	0.479161	33.4334	1.90866e-11	4.98678e-10	yes	yes
SPAP7G5.02c	gua2	protein_coding	0.271989	-0.472277	-0.939304	-0.450219	-0.0927297	33.253	2.04311e-11	5.312e-10	no	no
SPAC7D4.12c	SPAC7D4.12c	protein_coding	0.35826	1.07306	0.574938	0.068232	0.036267	33.2428	2.05096e-11	5.312e-10	no	yes
SPAC11D3.08c	SPAC11D3.08c	protein_coding	-0.843028	0.777827	-0.937208	-0.853711	-0.752723	33.2288	2.06188e-11	5.31714e-10	no	no
SPAPB2B4.03	cig2	protein_coding	-0.77785	-0.237826	0.17847	0.799007	0.571244	33.2054	2.08022e-11	5.34132e-10	no	no
SPAC4F10.09c	SPAC4F10.09c	protein_coding	-0.195534	-1.00871	-0.288394	-0.167777	-0.161202	33.1334	2.13779e-11	5.46558e-10	no	yes
SPBC32H8.05	SPBC32H8.05	protein_coding	0.436333	-1.20674	-0.524361	-0.0407689	0.047659	33.1017	2.16358e-11	5.50789e-10	yes	yes
SPBP22H7.02c	SPBP22H7.02c	protein_coding	0.0980032	-1.29837	-0.183152	-0.175059	0.00229543	33.0781	2.18313e-11	5.53399e-10	no	yes
SPAC644.05c	SPAC644.05c	protein_coding	0.367563	-1.15587	-0.821678	0.380641	0.0959909	33.0364	2.21794e-11	5.59842e-10	no	yes
SPBC12C2.12c	glo1	protein_coding	0.350177	1.27896	0.733761	0.622981	0.444093	32.9821	2.26425e-11	5.6912e-10	no	yes
SPAC4F8.13c	rng2	protein_coding	-1.1889	-0.340877	-0.0947717	0.0355669	0.0912751	32.7686	2.45647e-11	6.14839e-10	no	yes
SPBC119.08	pmk1	protein_coding	0.392263	1.06426	-0.133158	0.0292807	0.0826188	32.7043	2.51776e-11	6.27543e-10	no	yes
SPAC17D4.01	pex7	protein_coding	-0.290264	-0.62634	-1.33348	-0.220644	-0.19614	32.6883	2.53318e-11	6.28757e-10	no	yes
SPAC4G8.10	gos1	protein_coding	0.671411	1.4182	-0.1817	0.0407289	-0.139097	32.5672	2.65382e-11	6.55967e-10	no	yes
SPAC7D4.07c	trx1	protein_coding	0.844505	1.17111	0.484031	0.267627	0.16188	32.522	2.70043e-11	6.6473e-10	no	yes
SPBC1A4.02c	leu1	protein_coding	0.179919	-0.137719	-0.713131	-0.567974	-0.316726	32.4974	2.7261e-11	6.68286e-10	no	no
SPAC57A7.05	SPAC57A7.05	protein_coding	1.61081	3.24657	-0.17382	0.454626	0.436194	32.4782	2.74633e-11	6.70488e-10	yes	yes
SPAC25B8.13c	isp7	protein_coding	-1.31216	2.46184	-0.550041	-0.263516	0.220584	32.4548	2.77123e-11	6.73804e-10	no	yes
SPCC1682.15	mug122	protein_coding	0.958762	1.24355	0.378262	0.323113	0.281842	32.3463	2.88992e-11	6.99806e-10	no	yes
SPAC24B11.12c	SPAC24B11.12c	protein_coding	0.363712	0.954343	-0.0934903	0.0550138	0.0162711	32.3171	2.92274e-11	7.04888e-10	no	no
SPBC691.03c	apl3	protein_coding	-0.998976	-0.647913	0.276546	0.0667847	0.0718389	32.2429	3.00797e-11	7.20969e-10	no	no
SPAC922.04	SPAC922.04	protein_coding	-0.823975	0.201559	0.243133	0.234552	0.148514	32.2318	3.02096e-11	7.20969e-10	no	no
SPBC216.03	SPBC216.03	protein_coding	0.721587	1.56612	0.755545	0.441173	0.27772	32.2248	3.02916e-11	7.20969e-10	no	yes
SPBC13G1.09	SPBC13G1.09	protein_coding	0.0955175	-1.1474	-0.155861	-0.041878	-0.041921	32.2174	3.03782e-11	7.20969e-10	no	yes
SPAC1B3.13	SPAC1B3.13	protein_coding	0.152267	-0.977542	-0.378137	-0.232678	-0.0795865	32.2048	3.05277e-11	7.21642e-10	no	no
SPAC1142.04	SPAC1142.04	protein_coding	-0.0274827	-1.30307	-0.569663	-0.254897	-0.143879	32.1819	3.07999e-11	7.25197e-10	yes	yes
SPBC1709.01	chs2	protein_coding	-0.59795	-0.0598429	0.490097	0.885314	0.734112	32.1621	3.10381e-11	7.27591e-10	no	no
SPCPB1C11.03	SPCPB1C11.03	protein_coding	-0.980138	-1.45734	-1.80975	-1.20965	-0.802309	32.1532	3.11458e-11	7.27591e-10	no	yes
SPCC4F11.02	ptc1	protein_coding	0.882653	2.06095	0.785301	0.352208	0.447647	32.1341	3.13787e-11	7.30167e-10	yes	yes
SPBC2D10.17	clr1	protein_coding	-1.33505	0.117358	0.283566	0.241174	0.185244	31.9802	3.33172e-11	7.72259e-10	no	yes
SPAC22E12.13c	rlp24	protein_coding	-0.0458623	-1.18833	-0.473114	-0.0630593	0.16463	31.7808	3.60228e-11	8.31737e-10	no	yes
SPBC1604.06c	SPBC1604.06c	protein_coding	0.426458	-0.703415	-0.0837951	-0.0678341	0.196323	31.7368	3.66498e-11	8.42946e-10	no	no
SPAC2G11.11c	prh1	protein_coding	-0.384392	-1.32716	0.0530014	0.0773393	0.0621348	31.6066	3.85771e-11	8.8386e-10	yes	yes
SPAC13G7.05	are1	protein_coding	0.3551	1.82234	0.122875	0.360046	0.351148	31.5505	3.94409e-11	9.00188e-10	no	yes
SPCC18.08	SPCC18.08	protein_coding	-1.22985	-1.38817	-0.146046	-0.0594459	-0.25003	31.3963	4.19225e-11	9.53177e-10	no	yes
SPAC1F3.09	mug161	protein_coding	0.430247	1.41354	0.198508	0.595898	0.751881	31.3644	4.24559e-11	9.61634e-10	no	yes
SPAC343.04c	SPAC343.04c	protein_coding	0.322683	1.08029	0.0219042	0.146643	-0.134605	31.348	4.27338e-11	9.64262e-10	no	yes
SPAC3G6.11	chl1	protein_coding	-1.36041	-0.755966	0.156872	0.000829565	-0.0735086	31.2927	4.36827e-11	9.81955e-10	no	yes
SPAC977.12	SPAC977.12	protein_coding	-0.0238413	-0.745346	-1.60803	-0.611912	-0.0723376	31.271	4.40607e-11	9.84608e-10	no	yes
SPCC1235.03	SPCC1235.03	protein_coding	0.129032	1.06674	0.0562301	0.35305	0.235893	31.267	4.41313e-11	9.84608e-10	no	yes
SPAC9E9.15	SPAC9E9.15	protein_coding	0.685352	1.84218	0.320609	0.400766	0.313843	31.1935	4.54425e-11	1.01008e-09	no	yes
SPAC1486.09	SPAC1486.09	protein_coding	0.00979155	-1.45148	-0.48424	-0.088656	-0.161912	30.9292	5.0509e-11	1.11852e-09	yes	yes
SPAC17G8.06c	SPAC17G8.06c	protein_coding	0.29936	-0.0851532	-0.726703	-0.44476	-0.202779	30.8796	5.15245e-11	1.13678e-09	no	no
SPAC23A1.06c	cmk2	protein_coding	0.619741	1.27175	-0.0159757	0.248152	0.275684	30.7907	5.34006e-11	1.17383e-09	no	yes
SPAC23C4.05c	SPAC23C4.05c	protein_coding	0.667828	1.51805	-0.00476499	0.0316729	0.205233	30.6545	5.64179e-11	1.23559e-09	no	yes
SPBC1685.17	SPBC1685.17	protein_coding	-0.317927	-0.642644	-2.2697	-1.74224	-1.94989	30.5377	5.91513e-11	1.29071e-09	no	yes
SPBPB21E7.08	SPBPB21E7.08	pseudogene	1.17416	1.9342	-0.291075	-0.320613	-0.293796	30.4699	6.08016e-11	1.32188e-09	no	yes
SPBP35G2.16c	ecl2	protein_coding	0.932411	1.523	0.605431	-0.0431492	-0.151284	30.4532	6.12137e-11	1.326e-09	no	yes
SPBC1347.11	sro1	protein_coding	-0.948235	1.38586	0.370741	-0.322818	-0.0268039	30.3492	6.38608e-11	1.37833e-09	no	yes
SPAC1006.01	psp3	protein_coding	0.677084	1.43959	0.542547	0.171994	0.146682	30.2655	6.60803e-11	1.42027e-09	no	yes
SPCC1672.07	SPCC1672.07	protein_coding	0.169638	-1.16211	-0.229812	-0.150723	-0.0163851	30.2581	6.62811e-11	1.42027e-09	no	yes
SPAC1B3.08	SPAC1B3.08	protein_coding	0.560954	1.09214	0.248207	0.286713	0.293294	30.2321	6.69878e-11	1.43027e-09	no	yes
SPAC1002.14	itt1	protein_coding	1.02384	1.25093	0.43148	0.192087	0.109772	30.1912	6.81192e-11	1.44924e-09	no	yes
SPCC736.15	SPCC736.15	protein_coding	1.53825	2.17539	0.272069	1.00235	1.0453	30.1516	6.92331e-11	1.46769e-09	yes	yes
SPAC13C5.01c	SPAC13C5.01c	protein_coding	0.374688	0.809669	0.0001415	-0.148769	-0.217704	30.132	6.97906e-11	1.47427e-09	no	no
SPBC4F6.16c	ero11	protein_coding	0.028331	0.172331	0.869897	-0.138205	0.0121587	30.0816	7.12502e-11	1.49978e-09	no	no
SPBC13G1.08c	ash2	protein_coding	-0.603623	-0.825475	0.0401686	0.068714	0.0522202	29.9903	7.39747e-11	1.55164e-09	no	no
SPAC637.03	SPAC637.03	protein_coding	4.44231	6.4723	3.14152	2.65179	2.39634	29.9782	7.43423e-11	1.55388e-09	yes	yes
SPBC609.03	iqw1	protein_coding	0.575823	1.20021	0.206602	0.0603883	-0.0535954	29.9263	7.59489e-11	1.58191e-09	no	yes
SPCC550.06c	hsp10	protein_coding	0.217106	-0.423148	-0.373285	-0.805873	-0.531328	29.8812	7.73766e-11	1.60604e-09	no	no
SPAC17G6.13	slt1	protein_coding	0.27385	1.25207	1.47262	-0.434226	-0.310762	29.7995	8.00335e-11	1.65542e-09	no	yes
SPBC336.02	SPBC336.02	protein_coding	0.040676	-1.24554	-0.177927	-0.14839	0.132288	29.7715	8.09654e-11	1.6689e-09	no	yes
SPBC20F10.01	gar1	protein_coding	0.00432806	-0.785707	-0.889166	-0.228487	-0.0188916	29.6819	8.40301e-11	1.72609e-09	yes	no
SPBC1734.08	hse1	protein_coding	0.570672	1.20512	0.373232	0.156989	0.0700563	29.5497	8.87778e-11	1.81735e-09	no	yes
SPBP8B7.05c	SPBP8B7.05c	protein_coding	0.229717	0.877012	-0.149255	0.158132	0.211138	29.4428	9.28251e-11	1.89167e-09	no	no
SPAC16E8.06c	nop12	protein_coding	-0.0349564	-1.54471	-0.393459	-0.420955	-0.208066	29.4372	9.30434e-11	1.89167e-09	no	yes
SPAC4A8.04	isp6	protein_coding	1.0036	2.52996	0.820838	0.635956	0.613235	29.351	9.64606e-11	1.95448e-09	yes	yes
SPCC962.01	SPCC962.01	protein_coding	0.388808	1.0852	0.877612	0.420168	0.345343	29.093	1.07508e-10	2.17094e-09	no	yes
SPAC56F8.09	rrp8	protein_coding	0.0390058	-1.68507	-0.471009	-0.160792	-0.154535	28.9185	1.15742e-10	2.32932e-09	no	yes
SPAC30D11.01c	SPAC30D11.01c	protein_coding	0.365958	1.84867	0.841805	0.611804	0.542923	28.9008	1.16614e-10	2.33896e-09	no	yes
SPCC330.09	SPCC330.09	protein_coding	0.193576	-1.13965	-0.200236	-0.0432366	-0.0922432	28.8437	1.19476e-10	2.38831e-09	no	yes
SPAC5D6.07c	pxa1	protein_coding	0.440081	1.87605	0.288169	0.310221	0.189062	28.8079	1.21309e-10	2.41684e-09	no	yes
SPAC1834.04	hht1	protein_coding	0.0721911	-0.0420722	-1.29223	0.114221	-0.00893408	28.7404	1.24843e-10	2.47723e-09	no	yes
SPAC30D11.03	ddx27	protein_coding	0.189894	-1.04192	-0.41729	-0.214603	0.0202654	28.7342	1.25171e-10	2.47723e-09	no	yes
SPBC83.17	SPBC83.17	protein_coding	0.447332	0.802034	0.0200175	-0.53234	-0.25923	28.7107	1.26433e-10	2.4939e-09	no	no
SPBP8B7.20c	SPBP8B7.20c	protein_coding	0.159938	-1.28456	-0.673331	-0.144562	-0.0664118	28.6403	1.30288e-10	2.56146e-09	yes	yes
SPAC11D3.04c	SPAC11D3.04c	protein_coding	-0.0262326	-0.525944	-1.95646	-1.64717	-0.854031	28.618	1.31535e-10	2.57748e-09	no	yes
SPBC1711.08	SPBC1711.08	protein_coding	0.22135	0.074245	0.472176	-0.806893	-0.295595	28.6037	1.32342e-10	2.58478e-09	no	no
SPAC3G6.07	SPAC3G6.07	protein_coding	5.30258	8.13298	4.70096	3.95759	3.29923	28.5872	1.3328e-10	2.5946e-09	no	yes
SPBC428.11	SPBC428.11	protein_coding	-0.0905221	-1.24485	0.145549	-0.552149	-0.152829	28.5457	1.35672e-10	2.63256e-09	no	yes
SPBC947.04	SPBC947.04	protein_coding	-0.250012	-0.411934	1.31405	1.03434	0.846069	28.5279	1.36709e-10	2.63326e-09	yes	yes
SPAC4G9.16c	rpl901	protein_coding	0.331543	0.00674148	-0.585218	-0.18649	-0.0263881	28.5276	1.36725e-10	2.63326e-09	no	no
SPAP7G5.04c	lys1	protein_coding	0.258629	-0.195906	-0.565838	-0.376974	-0.257922	28.5224	1.37034e-10	2.63326e-09	no	no
SPAC26A3.02	myh1	protein_coding	-1.1675	-0.264404	0.166805	0.112094	0.0587243	28.455	1.41055e-10	2.70181e-09	no	yes
SPAC1F7.12	yak3	protein_coding	0.493408	0.983902	1.43034	0.743276	0.546995	28.3954	1.44713e-10	2.763e-09	no	yes
SPBC1711.04	SPBC1711.04	protein_coding	0.070657	-0.793574	-0.402367	0.0412263	0.260578	28.3584	1.47032e-10	2.7983e-09	no	no
SPAC1B3.03c	wis2	protein_coding	0.0313217	-0.275824	0.0905737	-1.40135	-0.706011	28.2805	1.52056e-10	2.88471e-09	no	yes
SPAC4H3.08	SPAC4H3.08	protein_coding	1.39132	4.56943	2.7346	2.67513	1.73423	28.0602	1.67271e-10	3.16328e-09	yes	yes
SPAC10F6.05c	ubc6	protein_coding	1.1545	2.0516	0.959198	0.728674	0.76252	27.7957	1.8772e-10	3.53877e-09	no	yes
SPAC27F1.06c	SPAC27F1.06c	protein_coding	0.094828	-1.25394	-1.22566	-0.355624	-0.190574	27.7537	1.91201e-10	3.59302e-09	no	yes
SPCC5E4.04	cut1	protein_coding	-0.833907	-0.406967	0.104228	-0.0148143	-0.090899	27.7246	1.93652e-10	3.62763e-09	no	no
SPAC688.13	scn1	protein_coding	0.717121	1.87844	0.111857	0.168433	-0.144226	27.6928	1.96378e-10	3.66717e-09	no	yes
SPNCRNA.1611	SPNCRNA.1611	ncRNA	4.82074	6.40195	1.56387	1.28047	1.69139	27.6509	2.00023e-10	3.72235e-09	no	yes
SPAC824.02	SPAC824.02	protein_coding	-1.18337	-0.0348557	0.523857	0.0614064	-0.0391704	27.6445	2.00583e-10	3.72235e-09	no	yes
SPAC6G9.02c	nop9	protein_coding	0.128927	-0.910922	-0.189458	0.0497971	0.12259	27.515	2.1236e-10	3.91616e-09	yes	no
SPAC31A2.12	SPAC31A2.12	protein_coding	0.634067	1.78081	0.197701	0.111272	0.322958	27.5129	2.1255e-10	3.91616e-09	yes	yes
SPAC3G9.12	peg1	protein_coding	-0.799305	-1.07175	0.229093	0.132216	0.0986634	27.5082	2.12999e-10	3.91616e-09	no	yes
SPCC645.03c	isa1	protein_coding	0.603446	1.07848	-0.111447	0.0594895	-0.256548	27.3879	2.24634e-10	4.11737e-09	no	yes
SPBC4F6.09	str1	protein_coding	-1.44338	-1.84413	-1.93053	-0.224565	0.782085	27.377	2.2572e-10	4.12459e-09	no	yes
SPBC25B2.09c	mrs1	protein_coding	-0.00590664	-0.56317	-0.65454	-0.281242	-0.184858	27.3489	2.28549e-10	4.1635e-09	yes	no
SPAC21E11.03c	pcr1	protein_coding	2.63374	3.22421	0.301623	0.717395	0.82584	27.33	2.30467e-10	4.18564e-09	yes	yes
SPBC2G2.08	ade9	protein_coding	0.169837	-0.867197	-0.769682	-0.251731	-0.00389343	27.2507	2.38734e-10	4.3226e-09	yes	no
SPBC418.01c	his4	protein_coding	0.331004	0.0895532	-0.456374	-0.609033	-0.562417	27.1626	2.48273e-10	4.4817e-09	no	no
SPAC1B3.16c	vht1	protein_coding	0.0970018	-0.671103	-1.46245	-1.79466	-0.738972	27.146	2.50124e-10	4.50147e-09	no	yes
SPBC3D6.12	SPBC3D6.12	protein_coding	0.363554	-0.74444	-0.0637079	0.0701876	0.285684	27.1299	2.51929e-10	4.5203e-09	no	no
SPAC2G11.02	urb2	protein_coding	-0.236264	-0.944337	-0.335543	-0.182364	-0.0729203	26.9242	2.7622e-10	4.94127e-09	no	no
SPAPB8E5.07c	SPAPB8E5.07c	protein_coding	0.13397	-0.977604	-0.118676	-0.0975103	0.0978915	26.8785	2.81946e-10	5.02859e-09	no	no
SPNCRNA.728	SPNCRNA.728	ncRNA	0.672252	1.53847	-0.23589	-0.00838079	-0.148657	26.7956	2.92665e-10	5.2042e-09	no	yes
SPCC417.16	SPCC417.16	protein_coding	-0.508037	1.60526	0.458723	0.748187	0.888989	26.7296	3.01507e-10	5.34547e-09	no	yes
SPAC821.11	pro1	protein_coding	0.429753	-0.0244129	-0.479065	-0.507418	-0.387104	26.6709	3.09612e-10	5.47287e-09	no	no
SPBC1271.10c	SPBC1271.10c	protein_coding	-0.794818	-0.961719	-0.523962	-0.124693	0.0922282	26.638	3.1426e-10	5.5386e-09	no	no
SPAC13G6.07c	rps601	protein_coding	0.36389	-0.0844171	-0.624273	-0.199026	0.0875177	26.588	3.21452e-10	5.64864e-09	no	no
SPBC1289.07c	rpc40	protein_coding	0.18741	-0.692417	-0.669142	-0.216519	0.00801119	26.563	3.25127e-10	5.69641e-09	no	no
SPBC1685.12c	SPBC1685.12c	protein_coding	-0.0115676	1.95964	0.132417	0.407377	0.327053	26.4215	3.46722e-10	6.05696e-09	no	yes
SPCC338.11c	rrg1	protein_coding	-0.247996	-1.1298	-0.824752	-0.644893	-0.559824	26.401	3.49982e-10	6.09602e-09	no	yes
SPAC2G11.12	rqh1	protein_coding	-1.62664	-0.611324	-0.125041	-0.0832119	-0.0136	26.3498	3.5826e-10	6.22203e-09	no	yes
SPAC1805.12c	uep1	protein_coding	0.257286	-0.265911	-0.649828	-0.165579	0.0182416	26.1936	3.84804e-10	6.6636e-09	no	no
SPCC1672.01	SPCC1672.01	protein_coding	-0.368963	-0.781033	0.525695	-0.316648	-0.46591	26.1496	3.9265e-10	6.77975e-09	no	no
SPAC8F11.04	SPAC8F11.04	protein_coding	0.235532	-1.31668	-0.436966	-0.152883	-0.0984481	26.1265	3.96844e-10	6.83237e-09	yes	yes
SPCC1393.03	rps1501	protein_coding	0.470228	0.138865	-0.40532	-0.143371	0.227248	26.0084	4.1904e-10	7.19372e-09	no	no
SPBC56F2.07c	SPBC56F2.07c	protein_coding	-0.155192	-1.38636	-0.344517	-0.317505	-0.279722	25.9549	4.29519e-10	7.35242e-09	no	yes
SPAC19A8.07c	SPAC19A8.07c	protein_coding	-0.294411	-1.52817	-0.327666	0.000246479	0.111344	25.9033	4.39881e-10	7.50822e-09	no	yes
SPAC3H5.12c	rpl501	protein_coding	0.330597	0.0927385	-0.541078	-0.169725	0.113901	25.8084	4.59671e-10	7.8236e-09	no	no
SPBPB10D8.02c	SPBPB10D8.02c	protein_coding	0.0429638	0.257755	-1.29095	-0.922718	-1.32108	25.7966	4.62183e-10	7.84394e-09	no	yes
SPBC23E6.10c	SPBC23E6.10c	protein_coding	0.00780866	-0.484144	-0.657366	-0.137274	0.18734	25.7735	4.67175e-10	7.90613e-09	no	no
SPBC11G11.03	mrt4	protein_coding	0.18198	-0.999266	-0.478781	-0.0762888	0.184741	25.6959	4.84348e-10	8.17355e-09	yes	no
SPNCRNA.1523	SPNCRNA.1523	ncRNA	1.58734	3.00928	0.595618	0.612165	0.695377	25.6872	4.86315e-10	8.18355e-09	no	yes
SPBC24C6.10c	dip1	protein_coding	-1.22219	-0.365826	0.604324	-0.0281374	0.213827	25.6695	4.90346e-10	8.22815e-09	no	yes
SPBC4F6.07c	SPBC4F6.07c	protein_coding	0.0323068	-1.28279	-0.303954	-0.111191	-0.00340467	25.4896	5.33381e-10	8.9235e-09	no	yes
SPAC1093.05	SPAC1093.05	protein_coding	-0.0805186	-1.47395	-0.418882	-0.216307	-0.0533936	25.484	5.34781e-10	8.9235e-09	no	yes
SPBC16C6.12c	SPBC16C6.12c	protein_coding	-0.0378592	-1.23364	-0.239432	0.0820118	-0.00725374	25.4545	5.42224e-10	9.02243e-09	yes	yes
SPAC824.07	SPAC824.07	protein_coding	0.492001	1.35101	0.447676	0.569613	0.34617	25.4477	5.43952e-10	9.02596e-09	no	yes
SPAC24C9.08	SPAC24C9.08	protein_coding	-0.24909	0.429831	0.127215	-0.439212	-0.335817	25.4388	5.46227e-10	9.03854e-09	no	no
SPAC17G6.03	SPAC17G6.03	protein_coding	0.0245901	1.31909	0.270312	0.105208	-0.0657366	25.4179	5.51627e-10	9.10261e-09	no	yes
SPCC757.03c	SPCC757.03c	protein_coding	1.57582	4.45889	2.20235	2.36412	1.42846	25.2483	5.97485e-10	9.83209e-09	yes	yes
SPAP8A3.12c	tpp2	protein_coding	0.121448	0.786783	0.199978	0.028191	-0.0560076	25.1489	6.26261e-10	1.02772e-08	no	no
SPBC336.12c	cdc10	protein_coding	0.411281	1.05135	0.235827	0.393895	0.223105	25.1143	6.36625e-10	1.04186e-08	no	yes
SPAC6G10.02c	tea3	protein_coding	-0.837283	-0.67447	-0.027403	-0.076867	-0.0429484	24.9592	6.85333e-10	1.1185e-08	no	no
SPAC24H6.12c	uba3	protein_coding	0.234348	1.37209	0.0933105	0.384758	0.428598	24.8097	7.36069e-10	1.19802e-08	no	yes
SPCC320.11c	SPCC320.11c	protein_coding	0.299908	-1.44728	-0.792009	-0.247364	-0.24876	24.7976	7.40354e-10	1.20066e-08	no	yes
SPAC3G9.09c	tif211	protein_coding	0.44628	0.0201406	-0.521096	-0.283677	-0.125397	24.7937	7.4172e-10	1.20066e-08	no	no
SPBC1711.13	his2	protein_coding	0.242306	-0.415805	-0.612275	-0.492015	-0.345424	24.751	7.5706e-10	1.22217e-08	no	no
SPCP1E11.09c	rpp103	protein_coding	0.0490995	-0.28354	-0.752082	-0.293835	0.00555537	24.7247	7.66688e-10	1.23437e-08	no	no
SPAC9E9.10c	cbh1	protein_coding	-0.0602912	0.911096	-0.5127	-0.134191	-0.0138271	24.6126	8.09131e-10	1.29919e-08	no	no
SPCC306.08c	SPCC306.08c	protein_coding	0.863286	1.38995	0.891302	0.34366	0.219703	24.5833	8.20664e-10	1.30988e-08	no	yes
SPBC21H7.06c	SPBC21H7.06c	protein_coding	2.37091	3.58943	0.558152	1.28503	1.34856	24.5796	8.2211e-10	1.30988e-08	yes	yes
SPBC839.07	ibp1	protein_coding	-2.12034	-1.42402	-0.367504	-0.417425	0.0809585	24.5789	8.22384e-10	1.30988e-08	no	yes
SPAC26H5.04	SPAC26H5.04	protein_coding	0.306678	1.48185	0.235078	0.29035	0.140249	24.4674	8.6794e-10	1.37875e-08	no	yes
SPBC17A3.04c	rar1	protein_coding	0.22201	-0.368244	-0.541436	-0.186143	-0.174869	24.3802	9.05383e-10	1.43441e-08	no	no
SPAC31A2.07c	dbp10	protein_coding	-0.323102	-1.00211	-0.211927	-0.0823544	-0.00540972	24.3242	9.30381e-10	1.4701e-08	no	yes
SPCC285.05	SPCC285.05	protein_coding	-1.10573	-0.472714	0.892438	0.0727089	0.0413816	24.2322	9.72988e-10	1.53336e-08	no	yes
SPCC736.06	SPCC736.06	protein_coding	-2.02571	-0.777532	0.0460322	-0.0714015	0.0111523	24.1766	9.99781e-10	1.57142e-08	no	yes
SPCC14G10.02	SPCC14G10.02	protein_coding	0.0365474	-0.839098	-0.205533	0.0485518	0.0820544	24.1527	1.01149e-09	1.58461e-08	no	no
SPAC167.06c	mug143	protein_coding	1.63624	3.60331	0.946161	1.31248	0.734257	24.1487	1.01349e-09	1.58461e-08	no	yes
SPCC825.03c	psy1	protein_coding	0.807055	0.749285	-0.0394764	-0.0225015	0.0399481	24.1214	1.02711e-09	1.60171e-08	no	no
SPBC577.02	rpl3801	protein_coding	0.357297	-0.072346	-0.54505	-0.154941	-0.0276794	24.0747	1.05087e-09	1.63448e-08	no	no
SPAC3H5.07	rpl702	protein_coding	0.35667	-0.0539485	-0.592708	-0.217559	0.0643383	24.0634	1.05672e-09	1.6393e-08	no	no
SPBC215.06c	SPBC215.06c	protein_coding	-0.0535264	-1.9695	-0.681814	-0.386539	-0.281079	24.0172	1.08092e-09	1.67248e-08	yes	yes
SPBC25B2.06c	btb2	protein_coding	-0.595673	-0.99191	-0.231513	0.0151791	-0.0616006	23.9339	1.12615e-09	1.73795e-08	no	no
SPBC649.02	rps1902	protein_coding	0.0538012	-0.277295	-0.859966	-0.309873	-0.00176954	23.8923	1.14947e-09	1.76935e-08	no	no
SPCC364.03	rpl1702	protein_coding	0.279484	-0.116538	-0.641879	-0.248139	0.0380139	23.7411	1.23866e-09	1.90005e-08	no	no
SPBC14F5.13c	SPBC14F5.13c	protein_coding	0.107992	0.715544	0.0943033	0.155929	0.29966	23.7377	1.24076e-09	1.90005e-08	no	no
SPCC1827.06c	SPCC1827.06c	protein_coding	0.326761	0.140368	-0.585523	-0.525814	-0.130813	23.6879	1.27174e-09	1.9425e-08	no	no
SPAC1B2.03c	SPAC1B2.03c	protein_coding	-0.0812637	-0.953063	-0.354068	-0.0482914	0.251716	23.6642	1.28681e-09	1.96049e-08	no	no
SPBC19F5.02c	utp4	protein_coding	0.0355522	-0.808647	-0.339923	-0.0207913	0.0931023	23.6146	1.31895e-09	2.00433e-08	no	no
SPBP22H7.05c	SPBP22H7.05c	protein_coding	-0.733628	-0.169772	0.42297	0.283146	-0.0635849	23.5326	1.37395e-09	2.07352e-08	no	no
SPAC607.03c	snu13	protein_coding	0.249531	-0.219311	-0.867195	-0.298287	-0.000870359	23.5319	1.37442e-09	2.07352e-08	no	no
SPCC320.08	SPCC320.08	protein_coding	0.14711	-0.878269	-0.315039	0.0270971	0.374524	23.5312	1.37492e-09	2.07352e-08	no	no
SPBP8B7.23	SPBP8B7.23	protein_coding	0.174024	0.912454	0.329887	0.201905	0.138636	23.477	1.41261e-09	2.12497e-08	no	no
SPCC548.06c	ght8	protein_coding	-0.831192	-1.91347	0.311564	0.01487	0.148043	23.4652	1.421e-09	2.13222e-08	no	yes
SPBC18H10.02	lcf1	protein_coding	0.213384	-0.00327321	-0.470856	-0.592513	-0.167535	23.4384	1.44014e-09	2.1555e-08	no	no
SPAC664.04c	rps1602	protein_coding	0.195127	-0.146185	-0.770243	-0.221782	0.067108	23.4254	1.44953e-09	2.16412e-08	no	no
SPAC6C3.06c	SPAC6C3.06c	protein_coding	-0.712106	-1.00956	-0.210024	-0.351164	-0.326935	23.4068	1.46312e-09	2.17895e-08	no	yes
SPAC6F6.12	SPAC6F6.12	protein_coding	0.290082	0.981383	0.100352	0.105171	0.0287184	23.4001	1.468e-09	2.18077e-08	no	no
SPAC12G12.04	mcp60	protein_coding	0.164596	-0.209053	-0.0928001	-0.809482	-0.386362	23.3782	1.48421e-09	2.19698e-08	no	no
SPBC16H5.10c	prp43	protein_coding	0.199601	-0.72719	-0.259208	-0.182071	-0.0902606	23.3703	1.49016e-09	2.19698e-08	no	no
SPAC139.05	SPAC139.05	protein_coding	4.30345	7.46286	3.39883	3.12908	1.95249	23.3685	1.49148e-09	2.19698e-08	yes	yes
SPAC694.06c	mrc1	protein_coding	-0.421916	-0.908765	-0.387911	0.212652	-0.239101	23.3656	1.49366e-09	2.19698e-08	no	no
SPAC3A12.10	rpl2001	protein_coding	0.414181	0.105449	-0.511913	-0.211872	0.115352	23.2672	1.56936e-09	2.30263e-08	no	no
SPAC25H1.04	mug105	protein_coding	0.710551	0.899547	-0.0826797	-0.0968565	-0.117411	23.2281	1.60058e-09	2.34267e-08	no	no
SPAC4A8.07c	SPAC4A8.07c	protein_coding	-1.34368	-0.936528	-0.405431	-0.351746	-0.209802	23.1977	1.6253e-09	2.37302e-08	no	yes
SPAC3H1.11	hsr1	protein_coding	-1.60334	0.488856	-0.786725	0.032977	0.0505349	23.1863	1.63465e-09	2.38084e-08	no	yes
SPAC26F1.03	pda1	protein_coding	0.315851	-0.0994998	-0.44387	-0.226489	-0.160175	23.1543	1.66128e-09	2.41372e-08	no	no
SPCC126.01c	SPCC126.01c	protein_coding	-1.06229	-1.26162	-0.284806	-0.292765	-0.281727	23.0518	1.74973e-09	2.53604e-08	no	yes
SPCC10H11.01	prp11	protein_coding	0.169624	0.876044	0.0332445	-0.0683976	0.0327508	23.0354	1.76432e-09	2.55098e-08	no	no
SPBC17A3.01c	tim50	protein_coding	-0.620638	-0.603848	-0.100914	0.114195	0.0551463	23.0246	1.77403e-09	2.55881e-08	no	no
SPBC15C4.06c	SPBC15C4.06c	protein_coding	-0.116423	1.29443	0.0496586	-0.174182	-0.0657159	22.9996	1.79668e-09	2.58522e-08	no	yes
SPCC1393.10	ctr4	protein_coding	-2.18409	-1.76443	-0.691821	-0.378406	-0.343928	22.9746	1.81962e-09	2.61192e-08	no	yes
SPCP1E11.11	puf6	protein_coding	0.142018	-1.10211	-0.439769	-0.154706	-0.171115	22.9583	1.83474e-09	2.62729e-08	no	yes
SPAC6B12.03c	SPAC6B12.03c	protein_coding	3.54665	5.64427	1.14831	1.34697	-0.160147	22.931	1.86039e-09	2.65764e-08	no	yes
SPCC1672.05c	yrs1	protein_coding	0.26053	0.0939322	-0.382283	-0.36376	-0.166966	22.9128	1.87775e-09	2.67602e-08	no	no
SPBC2F12.14c	gua1	protein_coding	0.281754	-0.141928	-0.781798	-0.286034	0.00165295	22.9076	1.88274e-09	2.67673e-08	no	no
SPAC6F6.17	rif1	protein_coding	-0.406075	-0.910177	-0.00340823	-0.107653	-0.101543	22.8893	1.90037e-09	2.69536e-08	no	no
SPNCRNA.1505	SPNCRNA.1505	ncRNA	-0.669394	-2.4671	-0.601038	-0.613381	-0.364149	22.881	1.90843e-09	2.70036e-08	no	yes
SPAC15F9.03c	nxt2	protein_coding	0.487341	0.346697	-0.270328	-0.0534325	0.272325	22.8021	1.98681e-09	2.80461e-08	no	no
SPBC1711.12	SPBC1711.12	protein_coding	-0.22913	0.134536	0.897987	0.0204154	-0.162017	22.7419	2.04901e-09	2.88557e-08	no	no
SPAC6G9.10c	sen1	protein_coding	0.0326102	-1.08321	-0.225415	-0.0237441	0.000262052	22.7105	2.08226e-09	2.92548e-08	no	yes
SPAC5H10.06c	adh4	protein_coding	-0.628878	-1.61843	-0.588362	-0.760804	-0.17054	22.6973	2.09635e-09	2.93834e-08	no	yes
SPCC576.04	SPCC576.04	protein_coding	0.802728	1.61208	0.621653	-0.0609209	0.270258	22.6648	2.13167e-09	2.98083e-08	yes	yes
SPBC651.03c	gyp10	protein_coding	-1.15496	-0.321309	-0.272276	0.0135754	0.141037	22.5998	2.20403e-09	3.07481e-08	no	yes
SPAC222.07c	hri2	protein_coding	-0.976252	-0.89811	0.531283	-0.338208	-0.198976	22.5516	2.25943e-09	3.14473e-08	no	no
SPAC4F10.13c	mpd2	protein_coding	-0.880829	0.212856	0.0910838	0.0756972	0.120638	22.5421	2.27056e-09	3.15285e-08	no	no
SPAC6G10.03c	SPAC6G10.03c	protein_coding	0.620901	1.22043	0.75498	0.266794	0.0793634	22.532	2.28244e-09	3.16197e-08	no	yes
SPNCRNA.1165	SPNCRNA.1165	ncRNA	5.80158	6.92576	4.34783	3.05857	2.56761	22.5107	2.30764e-09	3.18947e-08	no	yes
SPBC4B4.01c	SPBC4B4.01c	protein_coding	0.0981236	0.0405326	-0.270498	-0.538009	-0.524001	22.4503	2.38074e-09	3.28288e-08	no	no
SPAC11D3.02c	SPAC11D3.02c	protein_coding	-0.263124	-1.07109	-1.02484	-1.00626	-0.808459	22.4296	2.40646e-09	3.31069e-08	no	yes
SPCC1919.12c	SPCC1919.12c	protein_coding	-0.95674	0.246941	0.323478	0.105812	0.053508	22.4022	2.44076e-09	3.35014e-08	no	no
SPAC1002.20	SPAC1002.20	protein_coding	4.23317	4.25969	1.59747	0.680996	-0.0141859	22.3937	2.45155e-09	3.35721e-08	no	yes
SPCC965.06	SPCC965.06	protein_coding	0.10312	1.27101	1.60838	1.78352	0.675036	22.3858	2.46165e-09	3.36332e-08	yes	yes
SPAC2C4.15c	ubx2	protein_coding	0.716743	1.15507	0.355302	0.312905	0.127895	22.3781	2.47147e-09	3.36901e-08	no	yes
SPAC23A1.08c	rpl3401	protein_coding	0.457374	0.168555	-0.432373	-0.0769246	0.240283	22.3514	2.50594e-09	3.4082e-08	no	no
SPAC1565.07c	knd1	protein_coding	-0.432714	-0.651681	0.66415	0.0837753	-0.145219	22.3463	2.5126e-09	3.40946e-08	no	no
SPAC24C9.11	SPAC24C9.11	protein_coding	0.131856	-0.942531	-0.0649809	0.0351777	0.0195601	22.2376	2.65865e-09	3.59945e-08	no	no
SPBC8D2.03c	hhf2	protein_coding	0.322386	0.389563	-0.686117	0.409906	0.134374	22.1773	2.74358e-09	3.70601e-08	no	no
SPAC15E1.02c	SPAC15E1.02c	protein_coding	3.39678	6.09439	5.12939	3.81293	2.70479	22.1558	2.77457e-09	3.7394e-08	yes	yes
SPAC17H9.05	ebp2	protein_coding	-0.0486263	-1.26977	-0.415909	-0.0900156	-0.15653	22.1443	2.79143e-09	3.75362e-08	no	yes
SPBC646.12c	gap1	protein_coding	-1.07189	0.339657	-0.42271	-0.192879	-0.0752824	22.1244	2.82057e-09	3.78295e-08	no	yes
SPBC19F5.04	SPBC19F5.04	protein_coding	0.27203	-0.00357842	-0.427649	-0.667213	-0.455197	22.1207	2.82594e-09	3.78295e-08	no	no
SPBC36.07	iki3	protein_coding	0.0774589	-0.875666	-0.344088	-0.0637834	0.0204077	22.0844	2.88022e-09	3.84697e-08	no	no
SPAC3C7.14c	obr1	protein_coding	0.984223	2.06113	1.65327	1.50892	1.05456	22.0776	2.89043e-09	3.85197e-08	no	yes
SPAC4D7.08c	ade4	protein_coding	0.0439017	-0.658316	-0.629824	-0.378952	-0.0607571	22.0704	2.90142e-09	3.85798e-08	no	no
SPAC4F8.04	SPAC4F8.04	protein_coding	-0.190589	-1.47295	-0.286397	-0.131543	-0.138319	22.0629	2.9129e-09	3.86461e-08	no	yes
SPAC23A1.14c	SPAC23A1.14c	protein_coding	0.690555	1.52162	0.337342	0.299359	0.0346758	22.0452	2.93994e-09	3.89183e-08	no	yes
SPAC1B3.06c	SPAC1B3.06c	protein_coding	0.0281372	0.674558	0.962066	0.49777	0.00947767	22.0313	2.96152e-09	3.9117e-08	no	no
SPCC757.12	SPCC757.12	protein_coding	1.64044	2.04759	0.443811	0.791031	0.904399	22.0245	2.9721e-09	3.91699e-08	no	yes
SPCC1682.14	rpl1902	protein_coding	0.38824	0.101538	-0.511062	-0.163789	0.13998	21.927	3.12845e-09	4.11395e-08	no	no
SPBPB8B6.05c	SPBPB8B6.05c	protein_coding	-0.337449	-1.01847	-1.25715	-0.321026	-0.0215121	21.901	3.1715e-09	4.14818e-08	no	yes
SPBC16E9.05	erg6	protein_coding	0.376645	0.232746	-0.285889	-0.365659	-0.178076	21.9	3.17328e-09	4.14818e-08	no	no
SPCC24B10.06	SPCC24B10.06	protein_coding	0.914684	1.06656	0.388566	0.46097	0.501505	21.8987	3.17538e-09	4.14818e-08	no	yes
SPBC4B4.02c	nca2	protein_coding	-0.239809	0.942914	0.627482	0.335086	0.0740653	21.81	3.32765e-09	4.3376e-08	no	no
SPAC869.10c	put4	protein_coding	-0.365846	1.70306	0.390533	0.00652738	-0.11277	21.7416	3.45029e-09	4.48763e-08	no	yes
SPAC25B8.08	SPAC25B8.08	protein_coding	0.0728149	1.09409	0.00288153	-0.0515039	-0.0579898	21.7149	3.4996e-09	4.54128e-08	no	yes
SPBC19C7.06	prs1	protein_coding	0.34476	-0.254605	-0.594654	-0.276889	-0.0687539	21.711	3.50678e-09	4.54128e-08	no	no
SPAC23H4.13c	SPAC23H4.13c	protein_coding	-0.831324	-0.94315	0.426919	0.155591	0.023347	21.696	3.53472e-09	4.5647e-08	no	no
SPAC4F10.20	grx1	protein_coding	0.664426	1.10699	1.02588	0.628792	0.282251	21.6931	3.54019e-09	4.5647e-08	yes	yes
SPAC29B12.03	spd1	protein_coding	0.522235	1.01562	-0.142423	-0.0466154	0.450519	21.6204	3.67968e-09	4.73431e-08	no	yes
SPCC74.03c	ssp2	protein_coding	0.397358	0.81155	0.389926	0.135123	0.0560362	21.6079	3.70439e-09	4.75583e-08	no	no
SPAC12G12.12	SPAC12G12.12	protein_coding	0.467276	1.28673	0.410469	0.291041	0.358303	21.599	3.72194e-09	4.76809e-08	no	yes
SPAC9.10	thi9	protein_coding	-0.432736	-1.09681	-0.665047	-0.32795	-0.0212533	21.551	3.81828e-09	4.88101e-08	no	yes
SPAC1486.10	thi1	protein_coding	-0.690795	-0.99968	-0.299481	-0.190145	-0.046769	21.5345	3.85212e-09	4.91372e-08	no	no
SPCC4G3.18	SPCC4G3.18	protein_coding	0.222493	-0.690162	-0.109721	-0.0459647	-0.0540271	21.5161	3.89019e-09	4.95168e-08	no	no
SPAC26A3.17c	SPAC26A3.17c	protein_coding	0.293156	-0.839595	-0.678916	-0.168506	-0.158022	21.5111	3.90068e-09	4.95444e-08	no	no
SPBC21C3.13	rps1901	protein_coding	0.438961	0.0351648	-0.502787	-0.256624	0.123984	21.4982	3.92763e-09	4.97807e-08	no	no
SPBC1A4.07c	SPBC1A4.07c	protein_coding	0.14219	-1.01994	-0.210645	-0.143227	-0.0130099	21.4748	3.97707e-09	5.03002e-08	no	yes
SPNCRNA.935	SPNCRNA.935	ncRNA	0.263829	1.73838	0.297177	-1.2228	-1.3548	21.4625	4.00321e-09	5.05236e-08	no	yes
SPBP8B7.14c	dpb2	protein_coding	-0.874741	-0.719239	-0.00765082	0.0414691	0.00969128	21.4529	4.02388e-09	5.06771e-08	no	no
SPBC725.15	ura5	protein_coding	0.218551	-0.416899	-0.739062	-0.241959	-0.204032	21.4299	4.07376e-09	5.1197e-08	no	no
SPAC5H10.13c	gmh2	protein_coding	-2.01285	-0.504725	-0.351225	-0.550184	-0.281791	21.4172	4.10152e-09	5.14373e-08	no	yes
SPBC8D2.10c	rmt3	protein_coding	0.109751	-0.567651	-0.797682	-0.245857	-0.219601	21.3152	4.33256e-09	5.42207e-08	no	no
SPAC4D7.05	sum1	protein_coding	0.252491	-0.0240753	-0.507053	-0.118899	0.00299629	21.1838	4.65069e-09	5.808e-08	no	no
SPAC1142.02c	SPAC1142.02c	protein_coding	0.348065	0.279118	-0.08818	-0.22277	-0.251777	21.1711	4.68267e-09	5.8357e-08	no	no
SPAC22H12.04c	rps102	protein_coding	0.436604	0.19452	-0.406721	-0.0962204	0.0658365	21.1388	4.76514e-09	5.92608e-08	no	no
SPBC902.05c	idh2	protein_coding	0.563496	0.812929	0.477165	0.127818	-0.0297171	21.096	4.87693e-09	6.05247e-08	no	no
SPAC343.20	SPAC343.20	protein_coding	0.623546	-1.02107	-1.04388	0.102452	-0.241487	21.0887	4.89631e-09	6.06389e-08	no	yes
SPBC428.02c	eca39	protein_coding	0.246558	-0.117272	-0.597265	-0.700185	-0.392217	21.0747	4.93375e-09	6.09759e-08	no	no
SPAC23C4.15	rpb5	protein_coding	-0.517842	-0.94938	-0.660662	-0.185887	-0.0787576	21.0513	4.99688e-09	6.16282e-08	no	no
SPAC17D4.03c	cis4	protein_coding	-0.950946	0.298632	0.0774293	0.126109	0.149165	21.0224	5.07576e-09	6.24717e-08	no	no
SPAC227.03c	SPAC227.03c	protein_coding	0.695817	1.39408	-0.04363	0.127022	0.272309	20.9894	5.1677e-09	6.34721e-08	no	yes
SPNCRNA.103	sme2	ncRNA	3.07335	1.4844	-0.57511	0.221096	0.45159	20.9576	5.25796e-09	6.44479e-08	no	yes
SPBC3B8.10c	nem1	protein_coding	0.65773	1.68123	0.147402	0.277029	0.330742	20.9279	5.34398e-09	6.53302e-08	no	yes
SPCC74.05	rpl2702	protein_coding	0.242798	-0.151233	-0.702777	-0.220636	0.111823	20.9217	5.36198e-09	6.53302e-08	no	no
SPAPB24D3.07c	SPAPB24D3.07c	protein_coding	-0.145421	0.331917	3.1553	1.5192	0.889915	20.9214	5.36284e-09	6.53302e-08	no	yes
SPAC56F8.05c	mug64	protein_coding	0.232622	0.0997928	-0.469378	-0.367838	-0.328616	20.9132	5.38692e-09	6.54895e-08	no	no
SPAC6F12.10c	ade3	protein_coding	0.11286	-0.401706	-0.614229	-0.417127	-0.209816	20.903	5.41694e-09	6.57204e-08	no	no
SPCC1919.09	tif6	protein_coding	0.395811	0.157231	-0.412816	-0.161295	0.0228082	20.8231	5.65875e-09	6.85146e-08	no	no
SPBP8B7.03c	rpl402	protein_coding	0.469802	0.208337	-0.427581	-0.167889	0.172352	20.8162	5.68026e-09	6.86355e-08	no	no
SPBC16A3.09c	ufd1	protein_coding	0.237024	1.0963	-0.0162296	-0.00578017	-0.0372352	20.7879	5.76913e-09	6.95683e-08	no	yes
SPCC24B10.22	pog1	protein_coding	0.817919	0.143965	-0.112603	0.0268956	-0.0604068	20.7586	5.86241e-09	7.05502e-08	no	no
SPAC14C4.09	agn1	protein_coding	-1.24164	-1.24162	-0.985119	0.157635	0.0148373	20.7514	5.88578e-09	7.06887e-08	no	yes
SPAC57A7.09	SPAC57A7.09	protein_coding	0.11153	1.65144	0.465664	0.166905	0.0960677	20.7032	6.04354e-09	7.24374e-08	no	yes
SPBC4C3.10c	pre3	protein_coding	0.464381	0.73171	0.191966	0.0704473	0.0916194	20.6839	6.10805e-09	7.29549e-08	no	no
SPBC18H10.13	rps1402	protein_coding	0.461357	0.0926065	-0.593373	-0.303326	0.18564	20.683	6.11121e-09	7.29549e-08	no	no
SPBC1703.07	SPBC1703.07	protein_coding	0.332551	-0.0463006	-0.542188	-0.299663	-0.128756	20.6763	6.1337e-09	7.30769e-08	no	no
SPBC4F6.11c	SPBC4F6.11c	protein_coding	-0.600613	-1.05127	-0.262374	-0.109219	-0.0344148	20.6683	6.16087e-09	7.32541e-08	no	yes
SPCC1450.04	tef5	protein_coding	0.413394	0.0718696	-0.621374	-0.276659	0.0691077	20.6326	6.28304e-09	7.45579e-08	yes	no
SPBC1709.12	rid1	protein_coding	-0.577745	-0.940561	-0.688339	0.352455	0.00114421	20.6038	6.38395e-09	7.56034e-08	no	no
SPCC569.03	SPCC569.03	protein_coding	-0.776654	0.55302	0.0942603	1.09788	0.701142	20.6002	6.39653e-09	7.56034e-08	no	yes
SPAC6G10.04c	SPAC6G10.04c	protein_coding	0.507638	0.504775	0.0288559	0.0232641	-0.0846524	20.5961	6.411e-09	7.56244e-08	no	no
SPAC16E8.15	tif45	protein_coding	0.271864	-0.424232	-0.450375	-0.119528	-0.0440624	20.5857	6.44788e-09	7.59091e-08	no	no
SPBC17G9.10	rpl1102	protein_coding	0.388897	0.0331515	-0.52601	-0.134262	0.166532	20.5554	6.55672e-09	7.70382e-08	no	no
SPBC2G5.03	ctu1	protein_coding	0.0475516	-0.898576	0.0968185	0.122856	0.260506	20.5396	6.61411e-09	7.75595e-08	no	no
SPBC428.03c	pho4	protein_coding	-0.803914	-2.04994	-0.491013	-0.189504	0.0431675	20.4627	6.90216e-09	8.07783e-08	yes	yes
SPBC16H5.08c	SPBC16H5.08c	protein_coding	0.304315	-0.0769823	-0.408378	0.0623513	0.295853	20.4454	6.96866e-09	8.12363e-08	no	no
SPCC962.04	rps1201	protein_coding	0.400844	0.0418132	-0.440069	-0.24442	0.119886	20.4444	6.97242e-09	8.12363e-08	no	no
SPAC821.05	SPAC821.05	protein_coding	0.403342	0.21423	-0.327001	-0.0264288	0.180167	20.4419	6.98221e-09	8.12363e-08	no	no
SPCC1322.15	rpl3402	protein_coding	0.218374	-0.334666	-0.587729	-0.17048	0.142661	20.3791	7.2303e-09	8.39589e-08	no	no
SPBC2F12.15c	pfa3	protein_coding	0.598015	1.37449	0.634118	0.458753	0.440053	20.3726	7.25629e-09	8.40049e-08	no	yes
SPAC26A3.04	rpl2002	protein_coding	0.366456	0.0664883	-0.479288	-0.0969939	0.179086	20.3705	7.26481e-09	8.40049e-08	no	no
SPAC144.04c	spe1	protein_coding	0.449689	0.676777	0.19623	0.205444	0.212488	20.3676	7.27657e-09	8.40049e-08	no	no
SPAC1F3.01	rrp6	protein_coding	-0.162096	-0.998614	-0.0718071	-0.00236656	-0.097092	20.3417	7.38223e-09	8.50598e-08	no	no
SPCC330.02	rhp7	protein_coding	0.151703	1.28528	0.336361	-0.00268035	0.164403	20.2832	7.62716e-09	8.77123e-08	no	yes
SPBC2D10.10c	fib1	protein_coding	0.150452	-0.322622	-0.655761	-0.226205	0.0349897	20.2624	7.71629e-09	8.85664e-08	no	no
SPAPB1E7.08c	SPAPB1E7.08c	protein_coding	-0.0184759	1.21789	0.970712	0.536475	0.282369	20.2319	7.84908e-09	8.99172e-08	no	yes
SPAC1B9.03c	SPAC1B9.03c	protein_coding	0.189167	-1.01802	-0.46147	-0.0728504	0.0445807	20.1992	7.99378e-09	9.13991e-08	yes	yes
SPAC22G7.08	ppk8	protein_coding	0.75059	1.44319	-0.453176	-0.238995	-0.0753426	20.1839	8.06258e-09	9.18716e-08	no	yes
SPAC30C2.02	mmd1	protein_coding	0.190192	-1.69508	-0.847572	-0.220716	0.0520159	20.1832	8.06594e-09	9.18716e-08	no	yes
SPAC19B12.08	atg4	protein_coding	1.08172	1.91775	0.187925	0.26676	0.157036	20.1616	8.16421e-09	9.28133e-08	no	yes
SPCC1322.01	rpm1	protein_coding	-0.819555	-0.244512	0.182269	0.218355	0.0159975	20.1572	8.18438e-09	9.28654e-08	no	no
SPAP8A3.07c	SPAP8A3.07c	protein_coding	0.332127	0.0289704	-0.516896	-0.264744	0.00822511	20.0511	8.68722e-09	9.83836e-08	no	no
SPAC1A6.03c	SPAC1A6.03c	protein_coding	0.287615	1.08882	0.557598	0.205245	0.284013	20.046	8.71221e-09	9.84793e-08	no	yes
SPCC1223.14	SPCC1223.14	protein_coding	0.2974	-0.301101	-0.81837	-0.544235	-0.186628	20.0068	8.90666e-09	1.00487e-07	yes	no
SPAC1687.14c	SPAC1687.14c	protein_coding	0.939703	1.6584	-0.042034	-0.0888911	-0.23248	19.9876	9.00362e-09	1.01389e-07	no	yes
SPAC1952.13	ned1	protein_coding	0.667038	1.06911	0.0342482	-0.237651	-0.156653	19.9803	9.04105e-09	1.01618e-07	no	yes
SPAC15E1.03	rpl42	protein_coding	0.36271	-0.0173536	-0.436617	-0.0890246	0.113073	19.9738	9.07436e-09	1.018e-07	no	no
SPAPB2B4.04c	SPAPB2B4.04c	protein_coding	0.539166	1.8912	0.629059	0.225706	0.233402	19.9216	9.34625e-09	1.04653e-07	no	yes
SPBC3B9.13c	rpp102	protein_coding	0.283856	-0.00115058	-0.605289	-0.305514	-0.00537794	19.896	9.48248e-09	1.05799e-07	no	no
SPAPB1E7.04c	SPAPB1E7.04c	protein_coding	-0.78027	-1.26146	-0.494649	0.545765	0.4929	19.8957	9.48411e-09	1.05799e-07	no	yes
SPCC1450.03	SPCC1450.03	protein_coding	0.174248	-1.1624	-0.0765541	0.135691	0.0654596	19.8408	9.78368e-09	1.08937e-07	no	yes
SPCC126.03	pus1	protein_coding	0.0156662	-1.0826	-0.655443	-0.268559	-0.104725	19.826	9.86646e-09	1.09654e-07	no	yes
SPAC1F7.08	fio1	protein_coding	-0.602953	-3.11246	-1.98957	-1.37007	0.124501	19.7884	1.00798e-08	1.11816e-07	no	yes
SPAC139.04c	fap2	protein_coding	0.392014	1.17021	0.451788	-0.161139	-0.150341	19.7614	1.02357e-08	1.13178e-07	no	yes
SPAC23D3.01	pdp3	protein_coding	-1.91341	-0.954366	-0.493728	-0.463843	-0.247915	19.7605	1.02405e-08	1.13178e-07	no	yes
SPBC14F5.10c	SPBC14F5.10c	protein_coding	0.241565	1.64717	0.321629	0.365042	0.545088	19.7339	1.03973e-08	1.14698e-07	no	yes
SPCC962.03c	cut15	protein_coding	0.077133	0.698646	0.427897	0.152844	0.155813	19.7145	1.05127e-08	1.15757e-07	no	no
SPBC902.04	SPBC902.04	protein_coding	-0.228404	-0.768235	-0.212347	-0.0566781	-0.0418874	19.7078	1.0553e-08	1.15955e-07	no	no
SPNCRNA.840	SPNCRNA.840	ncRNA	1.77151	1.22677	-0.661762	0.0988035	-0.528439	19.705	1.05697e-08	1.15955e-07	no	yes
SPAC3A12.18	zwf1	protein_coding	0.802492	1.35664	0.914301	0.332599	0.205394	19.6659	1.08081e-08	1.18353e-07	yes	yes
SPBC29A10.15	orc1	protein_coding	-0.475642	-0.833646	-0.172137	-0.106561	-0.130713	19.6461	1.09312e-08	1.19481e-07	no	no
SPAC767.01c	vps1	protein_coding	0.251218	0.473197	0.601968	0.13242	-0.0391285	19.6411	1.09625e-08	1.19603e-07	no	no
SPBC8E4.03	SPBC8E4.03	protein_coding	0.179075	-0.259308	0.499995	-0.853055	-0.988486	19.6365	1.09916e-08	1.19702e-07	no	no
SPBC106.18	rpl2501	protein_coding	0.399817	0.0626512	-0.474747	-0.08009	0.189556	19.6273	1.10497e-08	1.20115e-07	no	no
SPBC11B10.07c	ivn1	protein_coding	0.513108	1.01406	0.216909	0.306866	0.282743	19.5679	1.14322e-08	1.24047e-07	no	yes
SPAC22A12.16	SPAC22A12.16	protein_coding	0.351219	-0.0280683	-0.555832	-0.28038	-0.0804321	19.5525	1.15333e-08	1.24916e-07	no	no
SPBC19C7.04c	SPBC19C7.04c	protein_coding	1.03936	1.77881	1.02175	-0.157067	-0.6193	19.5374	1.16334e-08	1.25772e-07	no	yes
SPAC222.06	mak16	protein_coding	-0.00595571	-1.21932	-0.508507	-0.125015	-0.133379	19.5216	1.17398e-08	1.26692e-07	no	yes
SPCC550.11	SPCC550.11	protein_coding	0.0821885	-0.867757	-0.424927	-0.0991881	0.154359	19.4879	1.1969e-08	1.28931e-07	no	no
SPCC18.05c	SPCC18.05c	protein_coding	0.359914	-0.815861	-0.504981	-0.119973	0.125915	19.4483	1.22452e-08	1.31669e-07	no	no
SPBC29A10.08	gas2	protein_coding	1.05498	1.80097	1.58373	0.6313	0.492785	19.3901	1.26633e-08	1.35919e-07	no	yes
SPBC106.14c	sda1	protein_coding	-0.0259635	-1.13382	-0.248906	-0.117224	0.0472479	19.3508	1.29539e-08	1.38788e-07	no	yes
SPAC6F6.16c	tpz1	protein_coding	-0.273534	-0.922146	-0.0679111	-0.0951963	-0.166895	19.2997	1.33427e-08	1.42697e-07	no	no
SPAC343.16	lys2	protein_coding	0.110006	-0.321905	-0.738897	-0.561378	-0.183747	19.2838	1.34664e-08	1.43742e-07	no	no
SPAC1565.06c	spg1	protein_coding	0.470847	1.25859	0.100967	0.301233	-0.013295	19.2809	1.34886e-08	1.43742e-07	no	yes
SPAC513.06c	SPAC513.06c	protein_coding	0.55421	1.80222	1.50364	0.682625	0.0750462	19.2703	1.35719e-08	1.44235e-07	no	yes
SPBP8B7.06	rpp201	protein_coding	0.44033	0.108898	-0.51397	-0.222038	0.160273	19.2653	1.36113e-08	1.44235e-07	no	no
SPCC1742.01	SPCC1742.01	protein_coding	-0.612071	0.348215	1.83966	1.21887	1.06622	19.2644	1.3618e-08	1.44235e-07	no	yes
SPAC328.10c	rps502	protein_coding	0.408658	0.0974799	-0.490402	-0.110034	0.13218	19.2627	1.36318e-08	1.44235e-07	no	no
SPAC2C4.11c	rbp28	protein_coding	0.200724	-0.926419	-0.159824	0.0209123	0.0907864	19.2363	1.3842e-08	1.46033e-07	no	no
SPCC1183.02	SPCC1183.02	protein_coding	0.425098	0.0920612	-0.381715	-0.231159	-0.245472	19.2342	1.38593e-08	1.46033e-07	no	no
SPBC17D11.07c	rpn2	protein_coding	0.365183	0.609107	0.378093	0.130998	0.0317787	19.2322	1.38752e-08	1.46033e-07	no	no
SPAC12B10.01c	SPAC12B10.01c	protein_coding	-0.115617	0.613975	0.21141	0.00986822	-0.102081	19.2176	1.39935e-08	1.47018e-07	no	no
SPBC713.11c	pmp3	protein_coding	0.839993	1.76903	0.473911	0.447895	0.189493	19.1954	1.41753e-08	1.48666e-07	no	yes
SPAC2F3.16	SPAC2F3.16	protein_coding	-0.0887306	0.571761	-0.152967	-0.101472	-0.165011	19.1532	1.45272e-08	1.52089e-07	no	no
SPBC23E6.03c	nta1	protein_coding	0.677562	0.943258	1.65889	0.475756	0.22439	19.1368	1.46673e-08	1.53286e-07	no	yes
SPAC31A2.16	gef2	protein_coding	-0.872946	-0.931738	0.112818	-0.0502197	-0.13071	19.097	1.50111e-08	1.56604e-07	no	no
SPBC19F5.01c	puc1	protein_coding	-0.472306	1.40817	0.751111	0.354289	0.374482	19.0795	1.51654e-08	1.57938e-07	no	yes
SPBC17D11.08	SPBC17D11.08	protein_coding	0.396041	0.969572	0.303926	0.0798224	0.0538071	19.0713	1.52382e-08	1.58419e-07	no	no
SPBC4.07c	rpt2	protein_coding	0.394704	0.608372	0.389574	0.0667626	-0.0200262	19.0329	1.55842e-08	1.61734e-07	no	no
SPBC106.08c	mug2	protein_coding	0.196117	1.29126	1.20671	1.58004	1.5786	19.019	1.57116e-08	1.62772e-07	no	yes
SPAC2F7.13c	wrs1	protein_coding	0.0991087	-0.221314	-0.625463	-0.287109	-0.16815	19.009	1.58036e-08	1.6324e-07	no	no
SPBC13A2.04c	SPBC13A2.04c	protein_coding	-2.01007	-0.0217135	-0.396306	0.174501	0.446361	19.0082	1.58115e-08	1.6324e-07	no	yes
SPAC1006.07	SPAC1006.07	protein_coding	0.429923	0.15007	-0.395713	-0.0335224	0.21431	18.9606	1.62583e-08	1.67562e-07	no	no
SPBC3B8.07c	dsd1	protein_coding	-0.212257	1.38452	1.20628	0.766803	0.576594	18.9568	1.62948e-08	1.67648e-07	no	yes
SPBC119.03	SPBC119.03	protein_coding	0.353668	0.839558	1.61273	0.936248	0.376697	18.9424	1.6433e-08	1.68779e-07	yes	yes
SPBC3B9.06c	atg3	protein_coding	0.967899	1.48417	0.146428	0.360348	0.174682	18.9163	1.66872e-08	1.71094e-07	no	yes
SPAC22F3.09c	res2	protein_coding	0.225684	1.17071	-0.383919	-0.0983242	-0.0633514	18.8378	1.74761e-08	1.78875e-07	no	yes
SPCC1259.08	SPCC1259.08	protein_coding	0.488972	0.92713	0.10795	0.222014	0.40429	18.8295	1.75617e-08	1.79443e-07	no	no
SPAC1093.06c	dhc1	protein_coding	-0.861234	-0.571809	-0.165496	-0.0998303	-0.129409	18.8205	1.76552e-08	1.79884e-07	no	no
SPAC7D4.04	taf1	protein_coding	-1.2477	-0.460558	-0.215478	-0.198515	-0.191463	18.8176	1.76857e-08	1.79884e-07	no	yes
SPAC823.08c	SPAC823.08c	protein_coding	-0.0850166	-1.46645	-0.318085	-0.0708453	0.103782	18.8167	1.76955e-08	1.79884e-07	no	yes
SPBC16D10.02	trm11	protein_coding	-0.0211102	-0.678609	-0.320651	0.0369812	0.0598123	18.7764	1.81216e-08	1.83902e-07	no	no
SPAC13G6.06c	gcv2	protein_coding	-0.288499	-0.729246	-0.268041	-0.158091	-0.0193656	18.7483	1.84252e-08	1.86665e-07	no	no
SPAC22E12.19	snt1	protein_coding	-0.843148	-0.403881	-0.0448454	-0.00374826	-0.0425293	18.6951	1.90145e-08	1.92308e-07	no	no
SPAC25G10.08	SPAC25G10.08	protein_coding	0.268789	-0.0549479	-0.452765	-0.156245	-0.0662499	18.6467	1.95687e-08	1.97578e-07	no	no
SPNCRNA.909	SPNCRNA.909	ncRNA	0.318435	1.09242	-2.09688	-1.0998	-1.38867	18.6408	1.96371e-08	1.97623e-07	no	yes
SPAC926.04c	hsp90	protein_coding	0.0886251	-0.183435	-0.0030578	-1.00705	-0.459666	18.6395	1.96527e-08	1.97623e-07	no	yes
SPBC1773.02c	SPBC1773.02c	protein_coding	0.278705	0.408459	0.82376	0.149434	-0.286796	18.6378	1.96728e-08	1.97623e-07	no	no
SPAC3H8.04	SPAC3H8.04	protein_coding	0.255492	1.0857	0.365479	0.0525371	0.0579533	18.599	2.01308e-08	2.01632e-07	no	yes
SPAC23D3.04c	gpd2	protein_coding	-0.0999044	-1.06617	-0.502803	-0.789961	-0.596833	18.5983	2.01395e-08	2.01632e-07	no	yes
SPAC57A10.05c	pof1	protein_coding	-0.621677	0.991802	-0.0135361	0.0263432	0.143749	18.5573	2.06381e-08	2.06096e-07	no	no
SPBC4F6.14	SPBC4F6.14	protein_coding	-0.14938	-1.35058	-0.520026	-0.161111	-0.198135	18.5559	2.06545e-08	2.06096e-07	yes	yes
SPBC119.12	SPBC119.12	protein_coding	-1.31133	-0.922588	-0.230513	-0.282067	-0.322439	18.5271	2.10131e-08	2.09323e-07	no	yes
SPAC31G5.13	rpn11	protein_coding	0.416145	0.625334	0.334981	-0.0088106	-0.00354246	18.5171	2.11377e-08	2.10212e-07	no	no
SPBC1105.01	rrp12	protein_coding	-0.0617903	-0.957204	-0.193242	-0.152519	-0.0680827	18.4991	2.1367e-08	2.12138e-07	no	no
SPBC14F5.09c	ade8	protein_coding	0.430298	0.154642	-0.263912	-0.183606	-0.0400891	18.4309	2.22565e-08	2.20602e-07	yes	no
SPBC1734.01c	esf1	protein_coding	0.0216635	-1.63051	-0.387173	-0.288315	-0.326593	18.4122	2.2507e-08	2.22715e-07	no	yes
SPAC607.07c	SPAC607.07c	protein_coding	0.185036	0.929865	-0.0972342	0.173779	0.121306	18.3831	2.29028e-08	2.26255e-07	no	no
SPAC31G5.17c	rps1001	protein_coding	0.356372	-0.107703	-0.542265	-0.184219	0.16584	18.371	2.30702e-08	2.27532e-07	no	no
SPBC1198.01	SPBC1198.01	protein_coding	-0.289768	0.873798	0.111871	-0.0652557	-0.39778	18.3643	2.31631e-08	2.2807e-07	no	no
SPBC1198.02	dea2	protein_coding	-0.433601	-0.971977	-1.0432	-0.781776	-0.447741	18.3531	2.33197e-08	2.29234e-07	no	yes
SPBC428.17c	wpl1	protein_coding	-0.633321	-0.76515	-0.00163457	-0.0672814	-0.0705338	18.3499	2.33651e-08	2.29301e-07	no	no
SPBC651.08c	rpc1	protein_coding	-0.0683537	-0.688083	-0.0146732	-0.0021168	-0.052853	18.325	2.37173e-08	2.32375e-07	no	no
SPCC4G3.08	psk1	protein_coding	-1.11196	-0.266495	-0.205431	-0.040728	0.11221	18.3172	2.38278e-08	2.33074e-07	no	yes
SPCC895.06	elp2	protein_coding	-0.0618131	-0.857931	-0.280231	-0.0705129	-0.0596117	18.3051	2.40031e-08	2.34404e-07	no	no
SPAC2G11.09	SPAC2G11.09	protein_coding	0.174203	0.932081	0.171115	0.0332275	0.117566	18.2942	2.41605e-08	2.35467e-07	no	no
SPAP14E8.02	tos4	protein_coding	-0.938414	-1.3374	-0.686683	0.219513	-0.162478	18.2921	2.4191e-08	2.35467e-07	no	yes
SPAC23C11.01	SPAC23C11.01	protein_coding	-1.54618	-0.308708	-4.02622e-05	0.112865	0.1262	18.2668	2.45629e-08	2.38697e-07	no	yes
SPBP4H10.05c	spe2	protein_coding	0.35792	0.366818	-0.277475	-0.120721	0.0399799	18.2257	2.51799e-08	2.44266e-07	no	no
SPCC1739.11c	cdc11	protein_coding	-1.0886	-0.970639	0.451772	0.0992203	0.0936816	18.2225	2.52276e-08	2.44266e-07	no	yes
SPAC16.04	dus3	protein_coding	-0.19836	-1.20775	-0.130214	0.0212917	0.0553358	18.2205	2.5259e-08	2.44266e-07	no	yes
SPBC29B5.01	atf1	protein_coding	1.55877	1.69594	-0.491651	0.435605	0.616018	18.1978	2.56069e-08	2.47033e-07	yes	yes
SPAC890.07c	rmt1	protein_coding	0.230629	-0.302219	-0.549413	-0.17024	-0.032807	18.1965	2.56281e-08	2.47033e-07	no	no
SPAC19G12.15c	tpp1	protein_coding	0.281467	0.623817	0.828444	0.128064	0.0557158	18.162	2.61681e-08	2.51831e-07	no	no
SPBC2D10.14c	myo51	protein_coding	-0.359958	-0.244936	0.398027	0.0193078	-0.193869	18.1372	2.65643e-08	2.55231e-07	no	no
SPCC1753.02c	git3	protein_coding	-1.57287	-0.296884	-0.0968613	0.309379	0.522501	18.1256	2.67508e-08	2.5661e-07	no	yes
SPCC63.07	SPCC63.07	protein_coding	-0.906155	-1.28325	-0.00546482	0.0390866	0.0214199	18.1124	2.69659e-08	2.58257e-07	no	yes
SPBC19G7.07c	ppr3	protein_coding	-0.519151	-0.92071	-0.140204	-0.0239631	-0.20305	18.0068	2.87544e-08	2.74943e-07	no	no
SPAC23C4.08	rho3	protein_coding	0.172874	0.710607	-0.10634	0.0833483	0.0544297	17.9727	2.93573e-08	2.80259e-07	no	no
SPAPB18E9.02c	ppk18	protein_coding	-1.53673	0.0532111	-0.254989	-0.462062	-0.381855	17.969	2.94235e-08	2.80442e-07	no	yes
SPAC15A10.15	sgo2	protein_coding	-1.39578	-0.474818	-0.357058	-0.0859129	-0.176589	17.9314	3.01068e-08	2.86496e-07	no	yes
SPAPB24D3.02c	SPAPB24D3.02c	protein_coding	-1.42556	0.463606	0.0489718	0.0940676	0.0722269	17.892	3.08416e-08	2.9302e-07	no	yes
SPAC16C9.07	pom2	protein_coding	-0.825474	-0.335525	0.219983	0.0174613	0.0960252	17.888	3.09164e-08	2.93263e-07	no	no
SPAC20G8.09c	SPAC20G8.09c	protein_coding	0.0145978	-1.21691	-0.552013	-0.21873	-0.0932129	17.8512	3.16212e-08	2.99471e-07	yes	yes
SPCC18.14c	rpp0	protein_coding	0.48011	0.326562	-0.463192	-0.0109496	0.257347	17.8459	3.1724e-08	2.99968e-07	no	no
SPAPB17E12.05	rpl3703	protein_coding	0.169017	-0.161369	-0.669851	-0.227519	0.0273352	17.8424	3.17922e-08	3.00136e-07	no	no
SPBC365.01	SPBC365.01	protein_coding	0.361597	0.563542	0.228837	-0.0826444	-0.167408	17.7707	3.32235e-08	3.13153e-07	no	no
SPCC1020.10	oca2	protein_coding	2.26801	2.15234	1.37822	1.03982	0.774136	17.7673	3.32918e-08	3.13301e-07	no	yes
SPAC8C9.16c	mug63	protein_coding	0.233136	1.75771	0.993076	0.188466	0.233187	17.7382	3.38937e-08	3.18462e-07	no	yes
SPBC24C6.09c	SPBC24C6.09c	protein_coding	6.07649	8.94949	3.64571	4.04421	2.80465	17.6442	3.59177e-08	3.36947e-07	yes	yes
SPNCRNA.605	SPNCRNA.605	ncRNA	-1.05015	-1.8549	-0.855786	-0.440063	-0.11013	17.6327	3.61728e-08	3.38807e-07	no	yes
SPAC4G9.03	adk1	protein_coding	0.502942	0.323614	-0.162795	-0.172069	0.0230785	17.6206	3.64452e-08	3.40822e-07	no	no
SPAC20G4.02c	fus1	protein_coding	-0.436578	0.954385	0.359607	0.08616	0.0137906	17.6163	3.65424e-08	3.41196e-07	no	no
SPBC365.20c	pnc1	protein_coding	0.492599	1.37457	0.820014	0.419494	0.181865	17.6073	3.67458e-08	3.42558e-07	no	yes
SPAC3F10.17	SPAC3F10.17	protein_coding	-0.00589528	-0.908094	-0.235602	-0.0129709	-0.0716773	17.6017	3.68735e-08	3.43211e-07	no	no
SPAC3A12.14	cam1	protein_coding	0.536881	0.756142	0.350665	0.238984	0.122594	17.5643	3.77383e-08	3.50713e-07	no	no
SPBC1A4.09	SPBC1A4.09	protein_coding	0.27251	-0.594666	0.0768048	0.0600275	-0.0127186	17.5467	3.81521e-08	3.54006e-07	no	no
SPBC1289.14	SPBC1289.14	protein_coding	4.82731	7.71544	6.62167	4.08985	2.40366	17.5104	3.90216e-08	3.61511e-07	yes	yes
SPBC24C6.02	SPBC24C6.02	protein_coding	0.00961158	-1.45611	-0.654323	-0.265446	-0.155874	17.4187	4.13157e-08	3.8217e-07	no	yes
SPAC11D3.16c	SPAC11D3.16c	protein_coding	-0.069196	1.28556	-0.188906	0.0736513	0.0490377	17.4116	4.14971e-08	3.83253e-07	no	yes
SPAC23D3.12	SPAC23D3.12	protein_coding	-1.87186	-0.0156344	-0.284361	-0.622898	-0.14094	17.4044	4.16846e-08	3.84389e-07	yes	yes
SPAC8C9.08	rps5	protein_coding	0.370872	0.0239966	-0.585384	-0.1535	0.187418	17.4018	4.17525e-08	3.8442e-07	no	no
SPAC11D3.07c	SPAC11D3.07c	protein_coding	-0.517637	0.905985	0.357487	0.169958	-0.0127667	17.3501	4.31238e-08	3.96433e-07	no	no
SPBC3B9.01	SPBC3B9.01	protein_coding	0.282804	-0.143441	0.806939	-1.01891	-0.50111	17.3395	4.3411e-08	3.98458e-07	no	yes
SPBC359.05	abc3	protein_coding	-0.510875	-1.34763	-1.31585	-0.845572	0.03491	17.3149	4.40832e-08	4.04006e-07	no	yes
SPAC25B8.03	psd2	protein_coding	-0.316315	0.271831	0.901707	0.207172	0.261206	17.2917	4.47292e-08	4.09296e-07	no	no
SPCC584.11c	SPCC584.11c	protein_coding	-0.768886	-0.0966302	-0.116529	0.066088	0.256036	17.2561	4.57403e-08	4.17907e-07	no	no
SPAC1565.08	cdc48	protein_coding	0.595706	0.664162	0.519432	0.0217153	0.151017	17.2324	4.64253e-08	4.23516e-07	no	no
SPBC17G9.08c	cnt5	protein_coding	-0.0274088	0.253615	-0.552442	0.0642711	0.14519	17.207	4.71716e-08	4.29666e-07	no	no
SPCC364.04c	SPCC364.04c	protein_coding	-0.966215	-0.163438	0.0621527	-0.0336608	-0.00928699	17.2042	4.72564e-08	4.29781e-07	no	no
SPAC144.12	SPAC144.12	protein_coding	0.0223717	-0.686852	-0.691323	-0.226502	-0.0518455	17.1972	4.74647e-08	4.31017e-07	no	no
SPAC17G8.10c	dma1	protein_coding	0.0163404	1.25236	0.352666	-0.00876762	-0.0556997	17.1807	4.796e-08	4.34852e-07	no	yes
SPBC409.15	SPBC409.15	protein_coding	-0.190275	-1.20137	-0.569171	-0.192999	-0.236897	17.1749	4.81363e-08	4.35787e-07	no	yes
SPBPB7E8.01	SPBPB7E8.01	protein_coding	-2.1007	-1.38229	-1.81297	-0.560135	-0.337575	17.1684	4.83316e-08	4.36891e-07	yes	yes
SPBC21C3.11	ubx4	protein_coding	0.721333	1.52552	0.447933	0.460776	0.362837	17.1591	4.86182e-08	4.38816e-07	no	yes
SPBC1A4.03c	top2	protein_coding	-0.582868	-0.487863	0.100348	0.0578864	0.00994029	17.135	4.9362e-08	4.44856e-07	no	no
SPBC800.06	brx1	protein_coding	0.384794	-0.963814	-0.358374	-0.0250495	0.0428313	17.1286	4.95621e-08	4.45984e-07	yes	no
SPAC9E9.11	plr1	protein_coding	0.35797	1.0536	1.48416	0.417895	-0.06445	17.1179	4.98989e-08	4.48337e-07	no	yes
SPCC297.03	ssp1	protein_coding	0.184146	0.703855	0.543241	0.460774	0.490717	17.0639	5.16293e-08	4.63186e-07	no	no
SPAC22G7.05	SPAC22G7.05	protein_coding	-0.103113	-1.30408	-0.67529	-0.201959	-0.36596	17.0578	5.18288e-08	4.64277e-07	no	yes
SPAC144.14	klp8	protein_coding	-1.23453	-0.988905	-0.545423	0.0860022	-0.360976	17.0278	5.28235e-08	4.72476e-07	no	yes
SPAC23H4.01c	SPAC23H4.01c	protein_coding	-0.000122002	-0.0218181	-0.955045	-0.565391	-0.352743	16.9987	5.38076e-08	4.80557e-07	no	no
SPBC530.06c	SPBC530.06c	protein_coding	-0.675708	0.13305	0.111236	0.105891	-0.0550821	16.9861	5.42384e-08	4.8368e-07	no	no
SPNCRNA.1606	SPNCRNA.1606	ncRNA	-0.257069	-1.27361	-2.04394	-0.976968	-0.805479	16.9755	5.46069e-08	4.86238e-07	no	yes
SPBC25B2.10	SPBC25B2.10	protein_coding	0.313291	1.00415	0.223344	0.338389	0.30285	16.973	5.46914e-08	4.86264e-07	no	yes
SPAC18G6.04c	shm2	protein_coding	0.254563	-0.133811	-0.501552	-0.210363	-0.263105	16.9673	5.48905e-08	4.87307e-07	no	no
SPAP8A3.11c	SPAP8A3.11c	protein_coding	-0.418311	-0.894617	-0.0776813	0.229742	-0.107496	16.924	5.64243e-08	5.00178e-07	no	no
SPBC3H7.02	SPBC3H7.02	protein_coding	0.576882	1.49975	-0.292112	0.100891	0.244797	16.9095	5.69459e-08	5.04052e-07	yes	yes
SPBC25B2.03	SPBC25B2.03	protein_coding	0.221609	1.22984	-0.0424848	0.155914	0.316435	16.9023	5.72079e-08	5.0562e-07	no	yes
SPAC458.05	pik3	protein_coding	-0.0130321	1.03232	0.447415	0.215258	0.217109	16.8687	5.84471e-08	5.15806e-07	no	yes
SPAC29B12.02c	set2	protein_coding	-0.710412	-0.766669	-0.188777	-0.31407	-0.265253	16.7702	6.22484e-08	5.48541e-07	no	no
SPBC1711.05	SPBC1711.05	protein_coding	0.206716	-0.579934	-0.717453	-0.10032	-0.0365423	16.7575	6.27568e-08	5.52204e-07	no	no
SPAC6G9.09c	rpl2401	protein_coding	0.25648	-0.298584	-0.564157	-0.187993	0.0964467	16.7484	6.31212e-08	5.54592e-07	no	no
SPAC22A12.15c	bip1	protein_coding	0.256271	0.0329726	0.329336	-0.357379	-0.0817075	16.7444	6.3286e-08	5.55221e-07	no	no
SPBC16A3.17c	SPBC16A3.17c	protein_coding	-0.508053	0.739273	0.443712	0.337046	0.239706	16.7223	6.41895e-08	5.62319e-07	no	no
SPBC776.06c	SPBC776.06c	protein_coding	-0.904873	0.597248	0.22213	0.104411	0.189902	16.7149	6.44953e-08	5.64168e-07	no	no
SPBC2G5.06c	hmt2	protein_coding	0.408554	0.897147	0.166727	0.267678	0.367444	16.7102	6.46896e-08	5.65038e-07	no	no
SPAC26H5.08c	bgl2	protein_coding	0.621825	1.77033	1.34799	0.330761	0.217632	16.6987	6.51691e-08	5.67972e-07	no	yes
SPBP23A10.07	rpa2	protein_coding	0.274757	-0.513535	-0.358509	0.004723	0.215803	16.6976	6.52162e-08	5.67972e-07	no	no
SPBPB10D8.01	SPBPB10D8.01	protein_coding	-0.577983	-0.691899	-1.25669	-0.783958	-1.16547	16.6679	6.64721e-08	5.77788e-07	no	yes
SPBPB2B2.02	mug180	protein_coding	0.0738739	1.54751	-0.871165	-0.290883	-1.17398	16.6644	6.66235e-08	5.77788e-07	no	yes
SPBC25H2.02	trs1	protein_coding	0.206122	0.00581613	-0.380927	-0.198181	-0.0870217	16.6641	6.66343e-08	5.77788e-07	no	no
SPBC646.13	sds23	protein_coding	0.475715	0.802675	0.13491	0.0378015	0.0177123	16.6561	6.69771e-08	5.79917e-07	no	no
SPAC3A11.09	sod22	protein_coding	-0.0214587	0.576595	0.193268	-0.312126	-0.127702	16.6192	6.85905e-08	5.93024e-07	no	no
SPBP4H10.07	SPBP4H10.07	protein_coding	-0.680151	0.822212	0.0657653	-0.109261	0.0674167	16.6024	6.93356e-08	5.98598e-07	no	no
SPBC12C2.07c	SPBC12C2.07c	protein_coding	0.215795	0.101351	-0.455321	-0.454495	-0.136693	16.5909	6.98534e-08	6.02195e-07	no	no
SPAC6C3.04	cit1	protein_coding	0.568401	1.16361	0.350122	-0.0692913	0.0564715	16.5521	7.16242e-08	6.16569e-07	no	yes
SPCC584.04	sup35	protein_coding	0.229666	-0.368098	-0.535097	-0.0543321	0.017987	16.5054	7.38232e-08	6.34581e-07	no	no
SPAC323.07c	SPAC323.07c	protein_coding	-1.97348	-0.550922	-0.123468	-0.468506	-0.143371	16.4956	7.42928e-08	6.37698e-07	no	yes
SPBC1105.02c	lys4	protein_coding	0.370276	0.239813	-0.292905	-0.163541	-0.00609307	16.4823	7.49377e-08	6.41955e-07	no	no
SPCC594.07c	bqt3	protein_coding	-0.168842	0.525498	-0.327434	-0.166585	-0.0197607	16.4809	7.50043e-08	6.41955e-07	no	no
SPBC119.02	ubc4	protein_coding	0.412655	0.374046	-0.160516	-0.233219	-0.19276	16.4578	7.61395e-08	6.50736e-07	no	no
SPAC31A2.04c	SPAC31A2.04c	protein_coding	0.51233	0.830895	0.474026	0.153075	0.129152	16.4029	7.89031e-08	6.73389e-07	no	no
SPAC10F6.11c	atg17	protein_coding	0.0721698	0.691882	0.258092	-0.00998296	-0.0776067	16.2674	8.61952e-08	7.3457e-07	no	no
SPAC24B11.05	SPAC24B11.05	protein_coding	0.266646	1.28333	0.267115	-0.0534039	-0.221762	16.2416	8.76664e-08	7.46041e-07	no	yes
SPBC19C7.12c	omh1	protein_coding	-0.455024	0.404097	0.531597	0.220487	-0.0164162	16.1953	9.03694e-08	7.67241e-07	no	no
SPAC26H5.09c	SPAC26H5.09c	protein_coding	0.824558	1.54883	1.17697	-0.0445711	-0.620175	16.1945	9.04152e-08	7.67241e-07	no	yes
SPCC188.10c	SPCC188.10c	pseudogene	-1.07097	-0.94253	-0.324545	-0.10466	0.0187285	16.1775	9.14304e-08	7.74752e-07	no	yes
SPBC1539.03c	SPBC1539.03c	protein_coding	0.128102	0.186563	-0.119866	-0.45938	-0.504787	16.1747	9.15989e-08	7.75077e-07	no	no
SPCC645.14c	sti1	protein_coding	-0.0833459	-0.459941	0.434634	-1.09234	-0.57706	16.1227	9.47865e-08	8.00913e-07	no	yes
SPNCRNA.657	SPNCRNA.657	ncRNA	0.981898	2.01143	0.856614	0.702602	0.407932	16.1167	9.51583e-08	8.02915e-07	no	yes
SPCC737.08	SPCC737.08	protein_coding	-0.0983455	-0.844171	-0.238381	-0.0209046	0.0385489	16.1097	9.56e-08	8.05501e-07	no	no
SPNCRNA.1473	SPNCRNA.1473	ncRNA	1.91548	2.66551	0.0385361	0.0199208	0.506048	16.1022	9.60712e-08	8.08328e-07	no	yes
SPAC30C2.04	SPAC30C2.04	protein_coding	0.247289	-0.0512087	-0.509582	-0.223289	-0.174899	16.094	9.65968e-08	8.11604e-07	no	no
SPAC644.15	rpp101	protein_coding	0.0202346	-0.377503	-0.714882	-0.24282	-0.0674484	16.0763	9.77278e-08	8.1995e-07	no	no
SPACUNK4.08	SPACUNK4.08	protein_coding	-1.06055	-0.252376	0.0712927	-0.0832089	-0.0801238	16.0585	9.88804e-08	8.28454e-07	no	yes
SPBC776.17	SPBC776.17	protein_coding	0.198522	-1.20431	-0.0745528	0.0381163	-0.00166863	16.0552	9.9099e-08	8.29119e-07	no	yes
SPCC1672.08c	tfa2	protein_coding	0.433614	0.807356	0.218413	0.21583	0.265147	16.0237	1.01187e-07	8.45399e-07	no	no
SPAC869.06c	SPAC869.06c	protein_coding	2.72622	4.93076	-0.0242732	-0.397534	-0.581422	16.0147	1.01789e-07	8.48198e-07	no	yes
SPBP8B7.13	vac7	protein_coding	0.552921	1.2147	-0.282547	0.364316	0.380991	16.0144	1.01806e-07	8.48198e-07	no	yes
SPBC106.11c	plg7	protein_coding	0.212196	0.65204	0.43781	-0.186475	-0.0217714	16.0115	1.02001e-07	8.48631e-07	no	no
SPBC1198.05	SPBC1198.05	protein_coding	0.0988309	-0.553946	-0.459733	-0.228469	-0.0413255	16.0064	1.0235e-07	8.49387e-07	no	no
SPAC1805.10	SPAC1805.10	protein_coding	-1.0758	-0.742265	0.284292	0.0442695	-0.0670941	16.006	1.02377e-07	8.49387e-07	no	yes
SPCC613.06	rpl902	protein_coding	0.278676	0.0400028	-0.467037	-0.163155	0.0398542	15.9702	1.04834e-07	8.68563e-07	no	no
SPAC29A4.10	rrn5	protein_coding	-0.820392	-0.4012	-0.184316	-0.0177175	0.0634671	15.9579	1.05691e-07	8.74443e-07	no	no
SPAP8A3.14c	SPAP8A3.14c	protein_coding	-1.64671	-0.336267	-0.245697	-0.135478	-0.180453	15.9459	1.06532e-07	8.80181e-07	no	yes
SPAC23C11.03	SPAC23C11.03	protein_coding	-0.202556	-0.919261	-0.42054	-0.127203	-0.163658	15.939	1.07025e-07	8.83029e-07	no	no
SPAC9E9.04	SPAC9E9.04	protein_coding	1.21949	1.95686	1.119	0.685244	0.71597	15.9104	1.09077e-07	8.9847e-07	yes	yes
SPAC20G4.05c	SPAC20G4.05c	protein_coding	-0.0667448	1.05273	0.833175	0.762409	0.421101	15.9087	1.09198e-07	8.9847e-07	no	yes
SPAC11H11.06	arp2	protein_coding	0.407216	0.664782	0.389901	0.153909	0.0427593	15.9001	1.09826e-07	9.02395e-07	no	no
SPAC1782.08c	rex3	protein_coding	-0.449706	-0.774344	-0.183734	-0.0187639	-0.0787681	15.8911	1.10483e-07	9.06538e-07	no	no
SPAC22E12.06c	gmh3	protein_coding	-0.882536	0.310665	0.147798	0.137925	0.0969997	15.8696	1.12079e-07	9.18369e-07	no	no
SPBC11C11.07	rpl1801	protein_coding	0.35493	0.147373	-0.424268	-0.0387911	0.18866	15.8574	1.12987e-07	9.24541e-07	no	no
SPBC336.07	sfc3	protein_coding	-1.14258	-0.567321	-0.0785545	-0.0958388	-0.190788	15.8449	1.13931e-07	9.30985e-07	no	yes
SPNCRNA.1069	SPNCRNA.1069	ncRNA	-0.597187	-1.72079	-0.62364	0.49397	-0.0983666	15.8381	1.14451e-07	9.33953e-07	no	yes
SPBC14C8.02	tim44	protein_coding	-0.28949	-1.28779	-0.279811	-0.297972	-0.338001	15.836	1.14615e-07	9.3401e-07	no	yes
SPCPB16A4.02c	SPCPB16A4.02c	protein_coding	-0.178844	0.861947	-0.0906401	0.157052	0.322551	15.8337	1.14787e-07	9.34138e-07	no	no
SPBC17D11.05	tif32	protein_coding	0.267694	-0.369357	-0.518235	-0.13677	-0.00824885	15.8172	1.16058e-07	9.42568e-07	no	no
SPAC23C11.17	mdm28	protein_coding	0.400432	0.650997	0.4276	0.300043	0.0508071	15.8159	1.16163e-07	9.42568e-07	no	no
SPBC36B7.02	SPBC36B7.02	protein_coding	0.0846461	0.161172	0.781783	-0.025218	0.146459	15.8141	1.16298e-07	9.42568e-07	no	no
SPAC167.07c	SPAC167.07c	protein_coding	-0.296542	0.713464	0.407115	-0.112317	-0.0414057	15.8029	1.17168e-07	9.4833e-07	no	no
SPAC959.08	rpl2102	protein_coding	0.453851	0.106665	-0.399391	-0.112296	0.155774	15.7458	1.21733e-07	9.83942e-07	no	no
SPAC1834.01	sup45	protein_coding	0.0911601	-0.494592	-0.179301	0.0521758	0.133752	15.7261	1.23346e-07	9.95623e-07	no	no
SPAC23H3.09c	gly1	protein_coding	0.388727	0.206981	-0.302419	-0.382729	-0.114879	15.7174	1.24068e-07	1.0001e-06	no	no
SPAC4D7.03	pop2	protein_coding	-0.187113	0.539368	0.606158	0.510847	0.488401	15.7124	1.24483e-07	1.00209e-06	no	no
SPAC2E1P5.03	SPAC2E1P5.03	protein_coding	-0.189879	-0.663559	-0.693948	-0.157681	-0.358397	15.7083	1.24824e-07	1.00348e-06	no	no
SPAC1142.05	ctr5	protein_coding	-0.367328	-1.2387	-1.07671	-0.724665	-0.755512	15.6874	1.26592e-07	1.01632e-06	no	yes
SPBC29A3.02c	his7	protein_coding	0.273797	0.332236	-0.120834	-0.156011	-0.159472	15.6516	1.29666e-07	1.0396e-06	no	no
SPBC337.10c	SPBC337.10c	protein_coding	-0.771387	-0.225397	0.382703	0.0122764	0.0485756	15.634	1.31216e-07	1.05027e-06	no	no
SPBC83.05	SPBC83.05	protein_coding	0.128756	0.952198	0.0925853	0.169297	0.10445	15.6324	1.3135e-07	1.05027e-06	no	no
SPAC9.08c	SPAC9.08c	protein_coding	-0.29073	0.813799	0.168514	0.192398	0.354777	15.6014	1.34119e-07	1.07097e-06	no	no
SPBC1D7.05	byr2	protein_coding	0.352203	1.13951	0.126238	0.232607	-0.319396	15.5912	1.35045e-07	1.07693e-06	no	yes
SPBC29A3.12	rps902	protein_coding	0.358224	0.0480507	-0.431399	-0.124489	0.188551	15.5706	1.36935e-07	1.09054e-06	no	no
SPAC1783.08c	rpl1502	protein_coding	0.463681	0.0999601	-0.496841	-0.133476	0.173489	15.547	1.39135e-07	1.106e-06	no	no
SPCC162.08c	nup211	protein_coding	-1.34038	-0.884852	-0.0514486	-0.0172002	-0.160501	15.5458	1.39248e-07	1.106e-06	no	yes
SPBP23A10.11c	SPBP23A10.11c	protein_coding	-0.820087	-1.24192	0.226855	0.191685	0.492727	15.5353	1.40237e-07	1.11238e-06	yes	yes
SPAC1805.14	SPAC1805.14	protein_coding	-0.833708	-0.35926	0.17823	-0.0043667	0.185544	15.5145	1.42224e-07	1.12663e-06	no	no
SPBC119.10	asn1	protein_coding	0.27773	0.106891	-0.219463	-0.388502	-0.0334069	15.5099	1.42667e-07	1.12864e-06	no	no
SPBC1773.10c	nrs1	protein_coding	0.2427	-0.118405	-0.380847	-0.277199	-0.239352	15.5038	1.43255e-07	1.13169e-06	no	no
SPBC21C3.03	SPBC21C3.03	protein_coding	-0.303088	0.741186	0.0248774	0.0340489	0.156502	15.502	1.43432e-07	1.13169e-06	no	no
SPBC31F10.16	SPBC31F10.16	protein_coding	0.378726	0.595838	0.2162	-0.000224401	-0.04304	15.4743	1.46143e-07	1.15156e-06	no	no
SPBP8B7.09c	los1	protein_coding	0.0206122	-0.710405	-0.12223	0.0655245	0.0870203	15.4633	1.47236e-07	1.15863e-06	no	no
SPBC8E4.02c	SPBC8E4.02c	protein_coding	-0.86024	-1.4534	-1.50799	-0.920535	-0.997156	15.4262	1.50995e-07	1.18664e-06	no	yes
SPAC27D7.11c	SPAC27D7.11c	protein_coding	3.09955	5.20026	3.36332	2.80253	2.78473	15.3784	1.5597e-07	1.22226e-06	yes	yes
SPAC4G8.13c	prz1	protein_coding	-0.590193	0.596832	-0.0372998	-0.00857422	0.20293	15.3755	1.56282e-07	1.22226e-06	no	no
SPBC337.08c	ubi4	protein_coding	0.359864	1.0189	0.00968194	0.0886669	0.12389	15.375	1.5634e-07	1.22226e-06	no	yes
SPBC1685.13	fhn1	protein_coding	1.09944	2.05384	0.500287	1.25461	1.5241	15.3749	1.56347e-07	1.22226e-06	no	yes
SPAC4C5.01	SPAC4C5.01	protein_coding	-0.332869	-0.964921	-0.66109	-0.433103	-0.199605	15.3721	1.56647e-07	1.223e-06	no	no
SPAC16C9.03	nmd3	protein_coding	0.381078	-0.960409	-0.0523533	0.0889532	0.10802	15.3577	1.58192e-07	1.23344e-06	no	no
SPAC4A8.02c	SPAC4A8.02c	protein_coding	0.4559	0.895908	0.184754	0.202645	0.0618079	15.3532	1.58674e-07	1.23558e-06	no	no
SPBC577.13	syj2	protein_coding	0.112618	0.97891	-0.0159025	0.100145	-0.0496992	15.3441	1.59657e-07	1.24162e-06	no	no
SPBC215.04	git11	protein_coding	0.861219	1.59046	0.219295	0.0488994	0.102232	15.3305	1.61148e-07	1.25157e-06	no	yes
SPAC3H8.08c	SPAC3H8.08c	protein_coding	-0.60687	0.615788	0.0597361	0.053665	0.138665	15.3185	1.6247e-07	1.2602e-06	no	no
SPAC1006.03c	red1	protein_coding	-1.04873	-0.436291	-0.125443	0.128004	0.0646684	15.3151	1.62852e-07	1.26152e-06	no	yes
SPBP8B7.18c	SPBP8B7.18c	protein_coding	-0.187911	-0.500545	-0.750875	-0.810653	-0.668169	15.312	1.63188e-07	1.26178e-06	no	no
SPCC550.15c	SPCC550.15c	protein_coding	0.0563724	-0.520114	-0.138215	-0.0960498	0.126397	15.3109	1.63309e-07	1.26178e-06	no	no
SPBC1734.16c	pst3	protein_coding	0.220236	0.692293	-0.0229333	0.239966	0.109061	15.306	1.63858e-07	1.26438e-06	no	no
SPAC22G7.11c	SPAC22G7.11c	protein_coding	1.77146	4.58437	2.18245	2.26994	1.49849	15.2922	1.65413e-07	1.27473e-06	yes	yes
SPAC4C5.03	SPAC4C5.03	protein_coding	0.166427	1.06987	0.39644	0.159604	0.198106	15.2866	1.66043e-07	1.27793e-06	no	yes
SPAC2C4.06c	SPAC2C4.06c	protein_coding	-0.40722	-1.39041	-0.269948	-0.213412	-0.190476	15.2621	1.68847e-07	1.29783e-06	no	yes
SPAC4F10.06	SPAC4F10.06	protein_coding	-0.136836	-1.09961	-0.442125	0.0854651	-0.11672	15.2394	1.71494e-07	1.31649e-06	no	yes
SPAC664.06	rlp7	protein_coding	0.0218773	-0.970942	-0.308219	0.000597366	-0.0202188	15.2104	1.74936e-07	1.34118e-06	no	no
SPAC29E6.06c	SPAC29E6.06c	protein_coding	-0.183407	-0.665602	-0.547272	-0.147615	-0.0124644	15.1902	1.77369e-07	1.35808e-06	no	no
SPAP27G11.05c	vps41	protein_coding	0.0600975	0.619057	-0.0523699	0.0755991	0.0364538	15.1803	1.7858e-07	1.3656e-06	no	no
SPAC1D4.02c	SPAC1D4.02c	protein_coding	-0.0401816	0.722005	-0.159679	-0.21083	-0.123481	15.1555	1.81648e-07	1.38524e-06	no	no
SPBC1271.07c	SPBC1271.07c	protein_coding	-0.595946	-1.10673	-1.29895	-1.95713	-1.60366	15.1552	1.81685e-07	1.38524e-06	no	yes
SPAC12G12.02	SPAC12G12.02	protein_coding	-0.26342	-1.15754	-0.664244	-0.290998	-0.269923	15.1539	1.81846e-07	1.38524e-06	no	yes
SPBC1289.13c	SPBC1289.13c	protein_coding	-0.148192	0.613926	0.0933603	0.0924159	0.115677	15.1114	1.87245e-07	1.42292e-06	no	no
SPBC11C11.03	ndc80	protein_coding	-1.16964	-0.164552	-0.0634276	-0.0646724	-0.0799137	15.1112	1.8727e-07	1.42292e-06	no	yes
SPBC3D6.04c	mad1	protein_coding	-0.900506	-0.0113226	0.227117	0.255649	-0.0204243	15.1073	1.87762e-07	1.42484e-06	no	no
SPBC17D1.05	SPBC17D1.05	protein_coding	0.276221	-0.269184	-0.319819	-0.076175	0.268433	15.0787	1.91501e-07	1.45136e-06	no	no
SPCC4E9.02	cig1	protein_coding	-1.50257	-0.514836	-0.17577	0.237279	0.344057	15.0496	1.95381e-07	1.47889e-06	no	yes
SPNCRNA.1427	SPNCRNA.1427	ncRNA	4.50111	5.24277	1.77443	2.34888	2.0528	14.9876	2.03943e-07	1.54174e-06	no	yes
SPAC11G7.03	idh1	protein_coding	0.233614	0.54006	0.580411	0.181958	0.00090302	14.9816	2.04797e-07	1.54623e-06	no	no
SPAC13G7.08c	crb3	protein_coding	0.126319	-0.608279	-0.39305	-0.0790732	0.0731062	14.9738	2.05906e-07	1.55263e-06	no	no
SPBC13A2.03	SPBC13A2.03	protein_coding	-1.10448	-0.694331	-0.133085	-0.202388	0.024562	14.9445	2.10131e-07	1.58249e-06	no	yes
SPBC3H7.07c	ser2	protein_coding	-0.0483556	-0.431928	-0.610727	-0.376156	-0.310883	14.8845	2.19072e-07	1.64724e-06	no	no
SPCC1682.11c	SPCC1682.11c	protein_coding	-1.02205	0.683476	0.377484	0.34839	0.490714	14.8831	2.19281e-07	1.64724e-06	no	yes
SPBC14C8.14c	pol5	protein_coding	0.17175	-0.602392	-0.229051	-0.00738747	-0.0134959	14.8498	2.24424e-07	1.68375e-06	no	no
SPBC1677.03c	SPBC1677.03c	protein_coding	0.153725	-0.548159	-0.295921	-0.140972	-0.115331	14.8088	2.30919e-07	1.72855e-06	no	no
SPBC11G11.05	rpa34	protein_coding	-0.252743	-1.14841	-0.406912	-0.129152	0.0261976	14.8085	2.30976e-07	1.72855e-06	no	yes
SPAC57A7.06	SPAC57A7.06	protein_coding	-0.466626	-1.22459	-0.315385	-0.209319	-0.307894	14.7915	2.33735e-07	1.747e-06	no	yes
SPAC2F7.17	SPAC2F7.17	protein_coding	-0.522476	-1.36338	-0.444128	0.0573704	-0.414591	14.7622	2.38567e-07	1.78088e-06	no	yes
SPBC1718.06	msp1	protein_coding	-0.213344	-0.356217	0.310168	-0.0661028	-0.209233	14.744	2.41618e-07	1.8014e-06	no	no
SPBC1604.21c	ptr3	protein_coding	0.358771	0.612315	0.436452	0.204182	0.157339	14.7387	2.42522e-07	1.80588e-06	no	no
SPBC146.01	med15	protein_coding	-0.617381	0.57777	0.143087	0.12389	0.0999091	14.7353	2.43099e-07	1.80792e-06	no	no
SPCC162.12	tco89	protein_coding	-1.33781	-0.600063	-0.147398	-0.0646492	-0.0307827	14.7059	2.48152e-07	1.83773e-06	no	yes
SPAC683.02c	SPAC683.02c	protein_coding	-0.32921	-1.40301	-0.30318	0.0519884	0.058527	14.7037	2.48535e-07	1.83773e-06	yes	yes
SPBC1709.06	dus2	protein_coding	-0.0888767	-0.914717	-0.0960085	0.00372575	0.0360614	14.7028	2.487e-07	1.83773e-06	no	no
SPAC17A2.09c	csx1	protein_coding	-1.03707	0.563897	0.254411	0.107319	0.339614	14.7023	2.48789e-07	1.83773e-06	no	yes
SPCC1827.05c	SPCC1827.05c	protein_coding	0.168264	-0.860347	-0.386694	-0.0918233	-0.0564556	14.7022	2.48797e-07	1.83773e-06	no	no
SPBC21B10.10	rps402	protein_coding	0.347616	0.235173	-0.308058	-0.0140831	0.302643	14.7013	2.48958e-07	1.83773e-06	no	no
SPBC1703.03c	SPBC1703.03c	protein_coding	0.0358293	-0.60249	-0.0601438	0.0987979	0.126225	14.6962	2.49849e-07	1.84202e-06	no	no
SPCC1020.02	spc7	protein_coding	-2.03605	-0.27413	0.0286775	-0.0101174	-0.0984283	14.6837	2.52045e-07	1.85591e-06	no	yes
SPBC4C3.07	SPBC4C3.07	protein_coding	0.340373	-0.172151	-0.508888	-0.101909	0.189287	14.6778	2.53093e-07	1.86132e-06	no	no
SPCC1739.14	npp106	protein_coding	-0.248112	-0.49941	0.0333726	0.0840433	0.0479819	14.6659	2.55227e-07	1.8747e-06	no	no
SPCC4G3.17	SPCC4G3.17	protein_coding	-0.563459	-0.790118	-0.323489	-0.149719	-0.030829	14.6585	2.56559e-07	1.88217e-06	no	no
SPAC31G5.18c	sde2	protein_coding	0.190387	1.06428	0.381766	0.102876	-0.130515	14.6526	2.57622e-07	1.88764e-06	no	yes
SPNCRNA.813	SPNCRNA.813	ncRNA	0.548291	1.5015	-0.78142	-0.518671	-0.381345	14.6369	2.60474e-07	1.90488e-06	no	yes
SPAC343.09	ubx3	protein_coding	0.432374	0.473512	0.677052	-0.142906	0.0148623	14.6362	2.60614e-07	1.90488e-06	no	no
SPAC890.05	SPAC890.05	protein_coding	-0.129652	-1.72311	-0.593498	-0.186844	-0.17342	14.6273	2.62251e-07	1.9145e-06	no	yes
SPCC1529.01	SPCC1529.01	protein_coding	-0.63314	-0.756443	-0.42872	-0.442397	0.312753	14.6171	2.6413e-07	1.92585e-06	no	no
SPAPB15E9.01c	SPAPB15E9.01c	protein_coding	-1.86469	-1.30034	-0.175169	0.0645835	0.621237	14.6151	2.64507e-07	1.92624e-06	no	yes
SPBC2G2.12	hrs1	protein_coding	0.15765	-0.123465	-0.519793	-0.240056	-0.285638	14.6056	2.66275e-07	1.93675e-06	no	no
SPBC1683.09c	frp1	protein_coding	-1.48281	-3.13707	-2.30719	-0.864994	0.622893	14.5503	2.76862e-07	2.0113e-06	no	yes
SPBC405.01	ade1	protein_coding	0.22226	-0.684479	-0.742866	-0.367027	-0.152358	14.5444	2.7802e-07	2.01725e-06	no	no
SPAC25H1.02	jmj1	protein_coding	0.590533	2.37297	-0.492461	0.604891	0.57218	14.5408	2.78731e-07	2.01995e-06	no	yes
SPBC15D4.02	SPBC15D4.02	protein_coding	0.621733	1.86183	-1.46581	0.308773	0.294193	14.529	2.81066e-07	2.0344e-06	no	yes
SPBC1604.01	mug158	protein_coding	0.145738	1.24471	0.863435	0.534055	-0.286828	14.5208	2.82692e-07	2.04369e-06	no	yes
SPBC1289.06c	ppr8	protein_coding	0.283179	0.418291	0.361754	-0.393273	-0.315059	14.5105	2.84772e-07	2.05623e-06	no	no
SPBC30B4.09	SPBC30B4.09	protein_coding	5.79536	6.36858	3.3485	3.37951	2.95735	14.5029	2.86305e-07	2.06479e-06	no	yes
SPCC663.04	rpl39	protein_coding	0.405027	0.0101141	-0.449254	-0.0663193	0.0886218	14.5004	2.86814e-07	2.06596e-06	no	no
SPAPB21F2.02	SPAPB21F2.02	protein_coding	-0.425887	-0.432242	0.0952637	0.0134765	0.0128853	14.4759	2.91821e-07	2.09852e-06	no	no
SPAC630.05	gyp7	protein_coding	-0.282517	0.782184	0.561924	0.0373248	-0.0879867	14.4749	2.92038e-07	2.09852e-06	no	no
SPAC521.05	rps802	protein_coding	0.21762	-0.0293184	-0.621258	-0.196367	0.16685	14.4473	2.97809e-07	2.13741e-06	no	no
SPAC6G10.05c	trs120	protein_coding	-0.530888	-0.714353	-0.11405	-0.121543	-0.0169471	14.4419	2.9894e-07	2.14294e-06	no	no
SPAC1002.11	gaa1	protein_coding	-0.43742	0.775952	0.591171	0.315935	0.244223	14.4383	2.99721e-07	2.14596e-06	no	no
SPCC1442.09	trp3	protein_coding	0.180062	-0.11809	-0.476963	-0.276983	-0.1861	14.4345	3.00515e-07	2.14906e-06	no	no
SPCC5E4.07	rpl2802	protein_coding	0.489282	0.172016	-0.416066	-0.0546034	0.290678	14.4218	3.03243e-07	2.16597e-06	no	no
SPAC6F6.06c	rax2	protein_coding	-0.536326	-0.337326	0.0141137	0.151084	0.110032	14.4174	3.0419e-07	2.17013e-06	no	no
SPNCRNA.607	SPNCRNA.607	ncRNA	0.301442	2.25682	1.5704	0.820773	0.336699	14.4003	3.0791e-07	2.19405e-06	no	yes
SPBC15D4.04	gpt2	protein_coding	-0.271065	-0.342587	0.49992	0.173247	0.0828652	14.3838	3.11551e-07	2.21733e-06	no	no
SPAC13C5.06c	mug121	protein_coding	0.684024	1.59344	0.294648	0.340731	0.317753	14.3489	3.19378e-07	2.27033e-06	no	yes
SPNCRNA.724	SPNCRNA.724	ncRNA	-0.0725306	0.736714	-0.430248	0.0772576	0.0269843	14.3436	3.20602e-07	2.27631e-06	no	no
SPAC977.13c	SPAC977.13c	pseudogene	1.72878	3.91238	1.81063	0.794528	1.04487	14.3378	3.21929e-07	2.28301e-06	yes	yes
SPBC839.05c	rps1701	protein_coding	0.23433	-0.0219061	-0.42197	-0.0296012	0.169234	14.3218	3.2563e-07	2.30651e-06	no	no
SPBPJ4664.02	SPBPJ4664.02	protein_coding	-1.04245	-1.42792	-0.701924	0.0113945	-0.260738	14.3146	3.27305e-07	2.31563e-06	no	yes
SPNCRNA.911	SPNCRNA.911	ncRNA	3.61499	4.25038	1.50813	1.33963	0.0635127	14.3031	3.29995e-07	2.33188e-06	no	yes
SPAC139.03	SPAC139.03	protein_coding	-0.0477836	0.63011	-0.228103	0.0208046	-0.143484	14.2762	3.36393e-07	2.37428e-06	no	no
SPBC1683.04	SPBC1683.04	protein_coding	-0.133134	-0.160034	0.63958	-0.169731	-0.234872	14.2691	3.38111e-07	2.38358e-06	no	no
SPBC21B10.07	SPBC21B10.07	protein_coding	0.293054	1.02067	0.301008	0.395297	0.571219	14.2415	3.44865e-07	2.42832e-06	no	yes
SPAC4F10.02	aap1	protein_coding	0.454423	0.644838	0.505036	0.163992	0.242138	14.1914	3.5747e-07	2.51411e-06	no	no
SPAC589.09	SPAC589.09	protein_coding	0.260038	0.548137	-0.0683789	-0.424263	-0.300755	14.1874	3.58502e-07	2.51839e-06	no	no
SPAC6F12.09	rdp1	protein_coding	-1.06271	-0.238567	-0.053472	0.0593951	-0.0607705	14.1772	3.61127e-07	2.53385e-06	no	yes
SPAC1006.09	win1	protein_coding	-0.618787	-0.292114	0.185094	0.0995344	0.0671829	14.1715	3.62611e-07	2.54126e-06	no	no
SPBC887.19	rft1	protein_coding	-0.509034	-0.729953	0.329646	-0.0664137	0.0974873	14.1578	3.66211e-07	2.56347e-06	no	no
SPAC31G5.04	SPAC31G5.04	protein_coding	0.373473	-0.157187	-0.592897	-0.504582	-0.229094	14.1338	3.72595e-07	2.6051e-06	no	no
SPCC1795.11	sum3	protein_coding	0.725089	-0.713588	-0.394524	-0.0126749	0.228254	14.1191	3.76542e-07	2.62846e-06	no	no
SPAC4G8.05	ppk14	protein_coding	0.450047	1.07685	0.319541	0.288826	0.211529	14.1181	3.76818e-07	2.62846e-06	no	yes
SPBC29A10.01	ccr1	protein_coding	0.281766	-0.127065	-0.39927	-0.239599	-0.02088	14.1116	3.78584e-07	2.63769e-06	no	no
SPAC630.13c	tsc2	protein_coding	-0.110811	-0.516559	0.237069	0.0131012	0.067768	14.1018	3.81267e-07	2.65328e-06	no	no
SPBC28E12.04	SPBC28E12.04	protein_coding	-0.629156	-1.25176	-0.367326	-0.231111	-0.180211	14.0906	3.84361e-07	2.67169e-06	no	yes
SPBC8D2.06	irs1	protein_coding	0.319621	-0.203446	-0.460959	-0.274194	-0.166622	14.084	3.86199e-07	2.67968e-06	no	no
SPAC26H5.10c	tif51	protein_coding	0.312394	0.0935856	-0.504691	0.0626328	0.162621	14.0833	3.8641e-07	2.67968e-06	no	no
SPNCRNA.602	SPNCRNA.602	ncRNA	0.202044	3.56467	4.27956	2.23853	1.17981	14.07	3.90139e-07	2.70239e-06	no	yes
SPAC18G6.09c	SPAC18G6.09c	protein_coding	0.677739	1.33779	0.561281	0.334814	0.351938	14.0593	3.93138e-07	2.72001e-06	no	yes
SPAC4G9.10	arg3	protein_coding	0.184437	-0.0266192	-0.36997	-0.359302	-0.426485	14.0511	3.9548e-07	2.7314e-06	no	no
SPNCRNA.1696	SPNCRNA.1696	ncRNA	-0.488348	-3.7733	-3.88547	-2.12867	-2.14733	14.0504	3.95702e-07	2.7314e-06	no	yes
SPAC4A8.05c	myp2	protein_coding	-0.660729	-0.45463	0.0799161	0.301215	0.079056	14.0396	3.98775e-07	2.74942e-06	no	no
SPBC23G7.07c	SPBC23G7.07c	protein_coding	-0.380243	-0.973977	-0.560062	-0.00704144	-0.0552401	14.0209	4.04217e-07	2.78372e-06	no	no
SPAC16C9.01c	SPAC16C9.01c	protein_coding	0.322627	0.87603	0.395	0.250655	0.0575702	14.0145	4.06104e-07	2.79349e-06	no	no
SPNCRNA.1058	SPNCRNA.1058	ncRNA	2.77584	2.69177	1.12133	0.000157087	0.661855	14.0116	4.06949e-07	2.79607e-06	no	yes
SPAC18B11.06	SPAC18B11.06	protein_coding	0.33549	-1.20249	-0.143586	0.0113796	0.0395189	14.0008	4.10145e-07	2.81478e-06	yes	yes
SPCC794.06	SPCC794.06	protein_coding	-1.00969	0.294334	0.213552	0.00378771	-0.0338725	13.9697	4.19507e-07	2.87542e-06	no	yes
SPAC3C7.13c	SPAC3C7.13c	protein_coding	1.56938	2.72062	1.58912	0.829389	0.583982	13.9682	4.19945e-07	2.87542e-06	yes	yes
SPCC576.10c	rpt3	protein_coding	0.372581	0.565781	0.33208	0.189839	0.109965	13.9095	4.38261e-07	2.9947e-06	no	no
SPCC1259.09c	pdx1	protein_coding	-0.0706308	-0.953569	-0.550576	-0.551389	-0.494993	13.9091	4.38371e-07	2.9947e-06	no	no
SPBP16F5.06	SPBP16F5.06	protein_coding	-0.78879	-1.00387	-0.156511	-0.292125	-0.226837	13.8947	4.42988e-07	3.02277e-06	no	yes
SPBC660.14	mik1	protein_coding	-0.340851	-1.17459	-0.346192	0.403515	0.184904	13.8739	4.49753e-07	3.06542e-06	no	yes
SPAC1687.19c	SPAC1687.19c	protein_coding	0.334324	-0.655615	-0.0244258	0.0530839	0.0122102	13.8723	4.50292e-07	3.06559e-06	no	no
SPBC4F6.05c	SPBC4F6.05c	protein_coding	-0.269849	0.345897	0.48305	0.402604	0.220374	13.8666	4.52163e-07	3.07481e-06	no	no
SPCC830.03	SPCC830.03	protein_coding	-0.127169	-0.723167	0.112073	-0.00315169	0.121907	13.8498	4.5774e-07	3.10919e-06	no	no
SPBC16G5.09	SPBC16G5.09	protein_coding	-0.432827	-0.419537	0.289089	0.00363647	-0.0269588	13.8443	4.59577e-07	3.11811e-06	no	no
SPCC31H12.04c	rpl1202	protein_coding	0.36316	-0.208748	-0.520471	-0.0965717	-0.0742584	13.8405	4.6084e-07	3.12111e-06	no	no
SPAC14C4.12c	laf1	protein_coding	-0.0386082	-0.519885	0.450523	-0.228477	0.00832819	13.8398	4.61067e-07	3.12111e-06	no	no
SPAC3A12.13c	SPAC3A12.13c	protein_coding	-0.171806	-0.659141	-0.234446	0.0679731	0.0184248	13.8343	4.62922e-07	3.12805e-06	no	no
SPCC550.13	dfp1	protein_coding	-0.661419	-0.246369	-0.00930999	0.232531	0.199018	13.8337	4.63142e-07	3.12805e-06	no	no
SPAC3F10.06c	SPAC3F10.06c	protein_coding	-1.17288	-0.712662	-0.0468275	-0.291045	-0.164576	13.8167	4.68913e-07	3.16343e-06	no	yes
SPNCRNA.1280	SPNCRNA.1280	ncRNA	1.78322	4.02511	2.11266	2.80336	2.15373	13.8118	4.70622e-07	3.17137e-06	no	yes
SPCC622.09	htb1	protein_coding	0.213826	0.56809	-0.96606	0.401842	0.406955	13.7981	4.75361e-07	3.19969e-06	no	no
SPAC8C9.10c	SPAC8C9.10c	protein_coding	0.0080299	-1.46544	-0.62765	-0.16978	-0.365395	13.778	4.82378e-07	3.24326e-06	no	yes
SPBC19F8.08	rps401	protein_coding	0.467534	0.208226	-0.265175	-0.0724232	0.193061	13.7759	4.83139e-07	3.24471e-06	no	no
SPCC1322.09	SPCC1322.09	protein_coding	0.0195021	0.513808	0.216085	-0.0552359	-0.109035	13.7465	4.9364e-07	3.3115e-06	no	no
SPAC23A1.19c	SPAC23A1.19c	protein_coding	-0.797616	-0.527619	0.02875	0.0819416	-0.0460131	13.7341	4.98142e-07	3.33794e-06	no	no
SPAC29B12.04	snz1	protein_coding	0.282905	0.108989	-0.303361	-0.377554	-0.199237	13.7302	4.99578e-07	3.34381e-06	no	no
SPBC3E7.02c	hsp16	protein_coding	0.605711	0.912281	2.87274	0.799142	0.572983	13.7094	5.07268e-07	3.39146e-06	yes	yes
SPAC890.04c	SPAC890.04c	protein_coding	0.252479	-0.380081	-0.354337	-0.118702	0.10181	13.7074	5.08003e-07	3.39257e-06	no	no
SPBC1105.04c	cbp1	protein_coding	-0.545649	-0.527936	-1.03227	-0.428327	-0.342367	13.7002	5.10728e-07	3.40695e-06	no	yes
SPAC3F10.05c	mug113	protein_coding	-0.738331	-0.337148	0.208572	0.0972	0.0587926	13.6898	5.14628e-07	3.42645e-06	no	no
SPNCRNA.974	SPNCRNA.974	ncRNA	3.07486	2.76512	0.732032	0.686656	0.988273	13.6893	5.14801e-07	3.42645e-06	no	yes
SPBC4F6.13c	SPBC4F6.13c	protein_coding	0.328769	-1.05621	-0.26116	-0.0734269	0.172513	13.6755	5.20063e-07	3.45742e-06	no	yes
SPAC22G7.04	ubp13	protein_coding	0.156417	-0.413099	0.0746702	0.129194	0.0827277	13.6741	5.20616e-07	3.45742e-06	no	no
SPAC24H6.07	rps901	protein_coding	0.366728	0.0109794	-0.500087	-0.167573	0.0981547	13.6641	5.24439e-07	3.47893e-06	no	no
SPNCRNA.1668	SPNCRNA.1668	ncRNA	0.808162	0.553422	-1.76113	-0.868049	-0.693748	13.6585	5.26621e-07	3.48953e-06	no	yes
SPBC19C2.13c	ctu2	protein_coding	0.385204	-0.732119	0.166102	0.135742	0.155721	13.6479	5.30731e-07	3.51285e-06	no	no
SPBC23E6.02	SPBC23E6.02	protein_coding	-0.621883	0.693636	-0.0954171	0.0545451	-0.126249	13.6221	5.40943e-07	3.57425e-06	no	no
SPAC1399.04c	SPAC1399.04c	protein_coding	-0.850592	1.58851	0.417243	-0.400606	-0.264598	13.6214	5.41207e-07	3.57425e-06	no	yes
SPBC1921.03c	mex67	protein_coding	0.721291	-0.0113439	0.209526	0.0545229	0.202723	13.6114	5.45238e-07	3.59688e-06	no	no
SPAC15A10.05c	mug182	protein_coding	0.874442	2.46755	1.30065	1.55671	0.877095	13.5881	5.54689e-07	3.65444e-06	no	yes
SPBC30D10.13c	pdb1	protein_coding	0.356776	-0.0700661	-0.272706	-0.237449	-0.11807	13.5869	5.5519e-07	3.65444e-06	no	no
SPNCRNA.857	SPNCRNA.857	ncRNA	-0.612254	-2.20139	-1.02419	-1.26522	-0.787941	13.575	5.60095e-07	3.67566e-06	no	yes
SPAC24C9.14	otu1	protein_coding	0.347483	0.957263	0.535777	0.193231	0.131114	13.5748	5.60173e-07	3.67566e-06	no	no
SPCC594.06c	SPCC594.06c	protein_coding	-0.136484	1.01702	0.24673	-0.188671	-0.370622	13.5745	5.60266e-07	3.67566e-06	no	yes
SPBC9B6.10	cdc37	protein_coding	0.0371558	-0.0212199	0.520925	-0.161157	-0.274959	13.5672	5.63295e-07	3.69147e-06	no	no
SPAC6G10.12c	ace2	protein_coding	-0.138924	-1.71156	0.502911	1.02254	1.08995	13.5481	5.71338e-07	3.74007e-06	no	yes
SPAC17D4.02	cdc45	protein_coding	-0.330462	-0.989554	-0.121387	-0.117048	-0.145192	13.5302	5.78943e-07	3.78569e-06	no	no
SPCC4B3.04c	nte1	protein_coding	-0.310468	-0.476953	0.087519	0.0426093	0.0527342	13.5222	5.82396e-07	3.80409e-06	no	no
SPCC417.11c	SPCC417.11c	protein_coding	-0.812852	-0.447993	0.302787	0.125046	0.0695599	13.5197	5.83463e-07	3.80689e-06	no	no
SPAC26F1.11	SPAC26F1.11	protein_coding	3.55231	4.19366	1.99527	2.99363	2.24818	13.5152	5.85429e-07	3.81554e-06	no	yes
SPCC16A11.10c	oca8	protein_coding	0.157036	-0.140126	-0.581311	-0.304525	-0.190538	13.505	5.89851e-07	3.84016e-06	no	no
SPBC713.06	adl1	protein_coding	-0.083823	-0.869155	0.440959	0.221989	0.1192	13.4653	6.07495e-07	3.9507e-06	no	no
SPCC320.14	SPCC320.14	protein_coding	-0.0215299	-0.16695	0.793508	0.431573	0.23924	13.4613	6.09336e-07	3.95836e-06	no	no
SPBC31E1.06	bms1	protein_coding	0.152154	-0.826342	-0.207264	-0.10401	-0.00860988	13.4534	6.12911e-07	3.97724e-06	no	no
SPBC1198.08	SPBC1198.08	protein_coding	0.310067	0.189176	-0.292243	-0.142836	-0.0859565	13.4328	6.22361e-07	4.0339e-06	no	no
SPAC22A12.06c	SPAC22A12.06c	protein_coding	-0.227906	-0.866423	-1.06116	-1.01811	-0.588697	13.4315	6.22997e-07	4.0339e-06	no	yes
SPAC13G6.02c	rps101	protein_coding	0.401415	0.14363	-0.369259	-0.0370434	0.18829	13.4174	6.2955e-07	4.07191e-06	no	no
SPAC22H10.13	zym1	protein_coding	1.50544	4.23	4.1474	2.70853	1.72745	13.4078	6.34063e-07	4.09665e-06	yes	yes
SPAC1952.02	SPAC1952.02	protein_coding	-0.478628	-1.18493	-0.345286	-0.175501	-0.177013	13.3999	6.3781e-07	4.1164e-06	no	yes
SPBC887.04c	lub1	protein_coding	-0.0576097	0.0403916	0.478515	0.0106484	-0.182939	13.34	6.66997e-07	4.30011e-06	no	no
SPAC1F7.07c	fip1	protein_coding	-0.907594	-3.80202	-2.06367	-1.12315	0.418442	13.3283	6.72853e-07	4.33317e-06	no	yes
SPAC1639.02c	trk2	protein_coding	-1.01198	-0.179984	-0.23928	-0.187053	-0.108964	13.3154	6.79348e-07	4.37028e-06	no	yes
SPNCRNA.1469	SPNCRNA.1469	ncRNA	-1.20398	-0.167825	-0.145041	-0.162112	-0.35289	13.3019	6.86262e-07	4.40923e-06	no	yes
SPBC839.16	SPBC839.16	protein_coding	0.220153	-0.0801277	-0.334476	-0.343361	-0.0834643	13.3007	6.86884e-07	4.40923e-06	no	no
SPAC16E8.13	SPAC16E8.13	protein_coding	0.783261	1.29291	0.443598	0.213773	0.226024	13.2918	6.91505e-07	4.43412e-06	no	yes
SPCC622.11	SPCC622.11	protein_coding	-0.904074	0.841935	0.266382	0.00848452	0.114332	13.2786	6.98344e-07	4.47315e-06	no	no
SPCC1183.08c	rpl101	protein_coding	0.408284	0.00845356	-0.410916	-0.102271	0.213899	13.2518	7.12523e-07	4.55908e-06	no	no
SPCC1795.04c	pre10	protein_coding	0.290371	0.559629	0.101046	0.0957788	0.0907686	13.2163	7.318e-07	4.67739e-06	no	no
SPBP4H10.06c	cut14	protein_coding	-0.764517	-0.429378	-0.0905621	0.0222292	-0.0658547	13.2016	7.39965e-07	4.72451e-06	no	no
SPBC3E7.15c	lac1	protein_coding	0.0629823	-0.40858	-0.225352	0.192866	0.197339	13.1841	7.49773e-07	4.78201e-06	no	no
SPBC16A3.18	cip1	protein_coding	0.360064	1.12118	0.194555	0.108989	0.0365726	13.1772	7.5366e-07	4.80166e-06	no	yes
SPAC22F8.09	rrp16	protein_coding	-0.13982	-1.05709	-0.285848	-0.0377728	-0.150312	13.1612	7.62835e-07	4.85492e-06	no	yes
SPAC4A8.16c	tif33	protein_coding	0.410148	-0.103033	-0.331857	-0.0970528	0.00983806	13.1532	7.67421e-07	4.8789e-06	no	no
SPAC3C7.12	tip1	protein_coding	-0.695135	-0.457642	0.0814628	-0.209079	-0.203336	13.1425	7.7367e-07	4.91338e-06	no	no
SPAC630.07c	SPAC630.07c	protein_coding	0.252958	1.37939	0.396054	0.238082	0.060197	13.1222	7.85584e-07	4.98373e-06	no	yes
SPAC1783.05	hrp1	protein_coding	-0.139244	-0.610889	0.0450361	0.0248501	-0.0653379	13.1205	7.8659e-07	4.9848e-06	no	no
SPCC162.11c	SPCC162.11c	protein_coding	-0.188447	-0.990063	0.0514372	-0.257944	-0.181731	13.117	7.8872e-07	4.99299e-06	no	no
SPCC330.08	alg11	protein_coding	-0.209633	0.57895	0.0283939	0.214205	0.395703	13.107	7.94677e-07	5.02536e-06	no	no
SPCC330.01c	rhp16	protein_coding	-0.165729	0.401497	0.495254	-0.190058	-0.157845	13.1046	7.96122e-07	5.02563e-06	no	no
SPAC3A11.12c	rpt5	protein_coding	0.560575	0.702772	0.442023	0.197833	0.16123	13.1041	7.96407e-07	5.02563e-06	no	no
SPBP23A10.13	orc4	protein_coding	-1.46666	-0.420453	-0.0534917	-0.270011	-0.261628	13.0968	8.00838e-07	5.04824e-06	no	yes
SPCC1919.05	ski3	protein_coding	-0.124236	-0.402996	0.379443	0.156215	0.0481515	13.0895	8.05293e-07	5.07096e-06	no	no
SPBC56F2.11	met6	protein_coding	0.364473	0.767235	0.174677	0.238051	0.26574	13.0791	8.11634e-07	5.10549e-06	no	no
SPBC14C8.11c	SPBC14C8.11c	protein_coding	-0.152402	-1.01003	0.746347	0.312171	-0.0753446	13.0763	8.13357e-07	5.10557e-06	no	yes
SPAC6B12.02c	mus7	protein_coding	-0.128773	0.630453	-0.00779701	-0.017565	-0.0672844	13.0763	8.1336e-07	5.10557e-06	no	no
SPBPB21E7.11	SPBPB21E7.11	protein_coding	1.63272	3.69157	1.77228	0.0423534	-0.665773	13.0596	8.23684e-07	5.16493e-06	no	yes
SPAC24B11.11c	sid2	protein_coding	-0.340586	0.176507	0.233727	0.316901	0.260018	13.0581	8.24658e-07	5.1656e-06	no	no
SPCC1223.13	cbf12	protein_coding	-1.11593	0.315347	0.76594	0.151285	0.294416	13.0545	8.26918e-07	5.17432e-06	no	yes
SPAC26A3.01	sxa1	protein_coding	-0.20775	0.415865	0.505739	0.314879	0.371738	13.0432	8.34042e-07	5.20536e-06	no	no
SPBC18E5.04	rpl1001	protein_coding	0.41888	0.131412	-0.324845	-0.0259943	0.237755	13.0426	8.34423e-07	5.20536e-06	no	no
SPBC3B8.03	SPBC3B8.03	protein_coding	0.2966	0.256208	-0.224375	-0.1507	-0.089835	13.0424	8.34501e-07	5.20536e-06	no	no
SPNCRNA.1296	SPNCRNA.1296	ncRNA	0.753452	0.025265	-1.76986	-0.197436	0.163358	13.0329	8.40537e-07	5.23753e-06	no	yes
SPCC1739.05	set5	protein_coding	-0.0676336	-1.22769	-0.426568	-0.275269	0.0172292	12.9754	8.7813e-07	5.46606e-06	no	yes
SPAPB1A11.04c	SPAPB1A11.04c	protein_coding	-1.00068	-0.216738	-0.237821	-0.24716	-0.0312366	12.9634	8.86157e-07	5.51027e-06	no	yes
SPBC11B10.10c	pht1	protein_coding	0.444565	0.477747	-0.266753	-0.100195	-0.116767	12.9545	8.92177e-07	5.54192e-06	no	no
SPAC26F1.14c	aif1	protein_coding	0.919629	2.5511	1.37402	1.28998	0.605862	12.9515	8.94203e-07	5.54872e-06	no	yes
SPAC4G9.11c	cmb1	protein_coding	0.51986	1.39344	0.130632	0.300067	0.0210102	12.9489	8.96002e-07	5.5541e-06	yes	yes
SPCC306.07c	SPCC306.07c	protein_coding	0.0492151	-1.11732	-0.12867	-0.10909	-0.035361	12.9217	9.14772e-07	5.66455e-06	no	yes
SPAC17C9.11c	SPAC17C9.11c	protein_coding	0.23824	0.97625	0.141441	-0.107001	0.00613796	12.9048	9.26669e-07	5.73226e-06	no	no
SPAC31A2.02	trm112	protein_coding	0.163748	-1.0037	-0.522431	-0.259043	-0.20421	12.8973	9.31987e-07	5.75918e-06	no	yes
SPBC1709.02c	vrs1	protein_coding	0.294619	-0.174906	-0.50798	-0.222911	-0.0739975	12.873	9.49469e-07	5.86112e-06	no	no
SPAC823.05c	tlg2	protein_coding	-1.26343	0.242167	-0.217387	-0.244638	0.0828348	12.8639	9.56059e-07	5.8957e-06	no	yes
SPAC17A2.01	bsu1	protein_coding	-1.45679	-1.42951	-1.28931	-0.864207	-0.709017	12.8562	9.61757e-07	5.9247e-06	no	yes
SPAC959.07	rps403	protein_coding	0.487616	-0.176956	-0.430351	-0.108169	0.262492	12.8465	9.68929e-07	5.96272e-06	no	no
SPAC144.06	apl5	protein_coding	-0.469297	-0.289343	0.270394	0.1707	0.220624	12.835	9.77508e-07	6.0093e-06	no	no
SPAC4F10.16c	SPAC4F10.16c	protein_coding	-0.674168	-0.515936	0.109064	0.309709	0.37197	12.8301	9.81122e-07	6.0253e-06	no	no
SPCC1494.09c	SPCC1494.09c	protein_coding	-0.563858	0.953324	0.618076	0.621024	0.675275	12.8248	9.85153e-07	6.04383e-06	no	no
SPBC15D4.01c	klp9	protein_coding	0.770401	1.35329	0.0539745	0.305682	0.251258	12.8151	9.92545e-07	6.08291e-06	no	yes
SPAC9G1.03c	rpl3001	protein_coding	0.373151	-0.0682313	-0.4421	-0.0652259	0.186459	12.7973	1.00612e-06	6.1598e-06	no	no
SPBC26H8.06	grx4	protein_coding	-0.640536	-0.907108	-0.842365	-0.395112	0.00918079	12.7865	1.01452e-06	6.20481e-06	no	no
SPAC4G9.09c	arg11	protein_coding	0.276469	0.00558205	-0.104963	-0.278552	-0.134142	12.7779	1.02127e-06	6.23972e-06	no	no
SPCC965.14c	SPCC965.14c	protein_coding	0.3844	-0.0269633	0.501583	1.15211	0.455123	12.7716	1.02619e-06	6.26332e-06	no	yes
SPAC26A3.07c	rpl1101	protein_coding	0.371197	0.0552913	-0.449628	-0.169899	0.197927	12.763	1.03304e-06	6.29688e-06	no	no
SPAC23D3.11	ayr1	protein_coding	0.0824227	1.54273	0.821048	0.715608	0.458333	12.762	1.0338e-06	6.29688e-06	yes	yes
SPAP27G11.13c	nop10	protein_coding	0.275074	-0.446166	-0.752058	-0.117505	0.0710505	12.7531	1.04094e-06	6.33392e-06	no	no
SPBC354.04	SPBC354.04	protein_coding	-0.411137	-0.908607	-0.491671	-0.369313	-0.244388	12.7508	1.04274e-06	6.33836e-06	no	no
SPAC4F10.07c	atg13	protein_coding	0.539159	1.42891	0.549772	0.118628	0.222766	12.7489	1.04433e-06	6.34158e-06	no	yes
SPBC1711.10c	npl4	protein_coding	0.408559	0.781701	0.240414	0.191216	0.0620514	12.7389	1.05239e-06	6.38402e-06	no	no
SPAC4D7.09	tif223	protein_coding	0.21838	-0.455035	-0.417412	-0.172145	-0.125912	12.7249	1.06377e-06	6.444e-06	no	no
SPAC3H5.09c	SPAC3H5.09c	protein_coding	-0.486674	0.181867	0.119504	0.11258	0.141862	12.7237	1.06477e-06	6.444e-06	no	no
SPCC613.12c	raf1	protein_coding	-0.791111	-0.585241	0.0296807	-0.0654788	-0.00697146	12.7228	1.06553e-06	6.444e-06	no	no
SPCC645.08c	snd1	protein_coding	0.371999	0.246119	-0.0891796	-0.0526812	-0.084474	12.7201	1.06769e-06	6.45054e-06	no	no
SPAC22G7.09c	nup45	protein_coding	-0.830446	-0.889362	0.0562631	-0.00450207	0.0646194	12.7061	1.07928e-06	6.51395e-06	no	no
SPAPJ691.02	SPAPJ691.02	protein_coding	-1.01433	1.46914	2.35346	0.846614	1.00068	12.6962	1.08757e-06	6.55735e-06	no	yes
SPCC622.16c	epe1	protein_coding	-0.873734	0.207673	0.0524351	-0.0160201	0.104956	12.6867	1.09559e-06	6.59902e-06	no	no
SPAC1093.01	ppr5	protein_coding	-0.0578798	0.522146	0.115198	-0.100699	0.312462	12.6759	1.10474e-06	6.64742e-06	no	no
SPBC530.07c	SPBC530.07c	protein_coding	-0.565745	-1.08981	-1.29713	-0.749614	-0.475254	12.6497	1.12733e-06	6.77648e-06	no	yes
SPAC1782.12c	SPAC1782.12c	protein_coding	0.280984	0.875658	0.673695	0.44703	0.276946	12.6455	1.13105e-06	6.79198e-06	no	no
SPNCRNA.1034	SPNCRNA.1034	ncRNA	0.887718	-0.680634	-2.36706	0.670284	0.853332	12.6414	1.13463e-06	6.80662e-06	no	yes
SPAC22A12.04c	rps2201	protein_coding	0.437064	0.164943	-0.402381	-0.111364	0.165603	12.6155	1.15761e-06	6.9375e-06	no	no
SPAC821.12	orb6	protein_coding	0.304366	0.684407	0.10958	0.149544	0.121144	12.5971	1.17425e-06	7.03013e-06	no	no
SPAC5D6.05	sep11	protein_coding	0.150442	-0.762427	-0.0152699	-0.069647	-0.0825889	12.5931	1.17789e-06	7.04488e-06	no	no
SPBP16F5.05c	SPBP16F5.05c	protein_coding	-0.267658	-1.12477	-0.284588	-0.0295309	-0.0887768	12.5489	1.21903e-06	7.28362e-06	no	yes
SPBC27.04	uds1	protein_coding	-0.1152	-0.79638	-0.314873	0.357652	-0.0679405	12.5403	1.22723e-06	7.32527e-06	no	no
SPAC1002.05c	jmj2	protein_coding	-0.920628	0.470484	0.31139	0.21218	0.0296645	12.5273	1.2397e-06	7.39228e-06	no	no
SPNCRNA.996	SPNCRNA.996	ncRNA	1.12845	1.9535	-0.596075	-0.525345	-0.401154	12.5129	1.25364e-06	7.46791e-06	no	yes
SPAC22A12.05	rpc11	protein_coding	-0.0273165	-0.977469	0.136373	0.412983	0.516209	12.5097	1.25672e-06	7.47878e-06	no	no
SPBC14F5.03c	kap123	protein_coding	0.205758	-0.696379	-0.321634	-0.0167505	0.165772	12.4971	1.26913e-06	7.54511e-06	yes	no
SPBC1198.03c	SPBC1198.03c	protein_coding	-1.23619	-0.816391	-0.146308	-0.054881	-0.348196	12.4925	1.27368e-06	7.56459e-06	no	yes
SPBC887.14c	pfh1	protein_coding	-0.664376	-0.515761	-0.12821	0.0332515	0.0936967	12.4861	1.28008e-06	7.593e-06	no	no
SPBC8D2.05c	sfi1	protein_coding	-2.09028	-0.312489	-0.0122031	0.196229	0.00821664	12.4852	1.28101e-06	7.593e-06	no	yes
SPSNORNA.29	sno52	snoRNA	0.272294	0.103182	-0.26512	-0.0939339	-0.52121	12.4798	1.28644e-06	7.61762e-06	no	no
SPAC1687.01	rpc19	protein_coding	0.0741252	-0.917576	-0.44598	-0.0812728	0.0135277	12.4661	1.30024e-06	7.69167e-06	no	no
SPAC22H10.02	SPAC22H10.02	protein_coding	0.440455	1.15651	0.214379	0.25688	0.0900509	12.4641	1.30222e-06	7.69575e-06	no	yes
SPAC3H5.06c	pol1	protein_coding	-0.525395	-1.11955	0.0491172	0.0935465	-0.120641	12.4611	1.30534e-06	7.70657e-06	no	yes
SPAC19D5.03	cid1	protein_coding	-0.203911	0.825019	0.289559	0.376165	0.221865	12.4575	1.30901e-06	7.71435e-06	no	no
SPBC2F12.07c	rpl802	protein_coding	0.440032	0.0714976	-0.359278	-0.137333	0.245888	12.4572	1.30925e-06	7.71435e-06	no	no
SPNCRNA.1565	SPNCRNA.1565	ncRNA	1.33447	1.86323	-0.665778	-0.602657	-0.310643	12.4548	1.31171e-06	7.72117e-06	no	yes
SPCC1393.04	fta4	protein_coding	-0.730161	-1.01704	0.234862	-0.0150792	-0.149663	12.4388	1.32822e-06	7.81065e-06	no	yes
SPNCRNA.1307	SPNCRNA.1307	ncRNA	-0.0230162	-0.994152	-1.96027	-1.49417	-1.06997	12.4206	1.34725e-06	7.90922e-06	no	yes
SPBC1A4.08c	cct3	protein_coding	0.263367	0.0208451	-0.33181	-0.161526	-0.100602	12.4203	1.34764e-06	7.90922e-06	no	no
SPBC1198.06c	SPBC1198.06c	protein_coding	-0.486678	0.295217	-0.263997	0.088694	0.139602	12.4174	1.3507e-06	7.91938e-06	no	no
SPCC970.06	SPCC970.06	protein_coding	0.36263	0.966187	0.0781804	0.0942571	0.259862	12.4076	1.36106e-06	7.97231e-06	no	no
SPCC965.04c	SPCC965.04c	protein_coding	0.327642	0.45514	-0.408008	-0.407396	-0.219155	12.3992	1.37007e-06	8.01722e-06	no	no
SPAC20H4.01	utp5	protein_coding	-0.0197427	-0.937489	-0.176229	-0.0317132	-0.0663362	12.3907	1.37923e-06	8.06286e-06	no	no
SPBC23E6.04c	utp10	protein_coding	0.440682	-0.214214	-0.0298394	0.134589	0.237241	12.3832	1.38736e-06	8.10247e-06	no	no
SPBC660.16	SPBC660.16	protein_coding	0.564823	0.78277	0.343202	0.136348	0.0457002	12.3783	1.39265e-06	8.11336e-06	no	no
SPNCRNA.1374	SPNCRNA.1374	ncRNA	-0.92263	-1.50631	-0.537072	-0.570954	-0.323167	12.3779	1.3931e-06	8.11336e-06	no	yes
SPCC1753.04	tol1	protein_coding	0.157338	-0.139246	-0.464462	-0.192191	-0.1758	12.3777	1.39331e-06	8.11336e-06	no	no
SPBC646.11	cct6	protein_coding	0.225935	-0.266924	-0.413381	-0.056814	-0.120435	12.3763	1.39486e-06	8.11442e-06	no	no
SPBP4H10.11c	lcf2	protein_coding	0.210354	0.36687	-0.238745	-0.49224	-0.0802875	12.3722	1.3993e-06	8.13233e-06	no	no
SPBC354.03	swd3	protein_coding	-1.20193	-0.83166	-0.0288716	-0.210265	-0.238123	12.349	1.42507e-06	8.27404e-06	no	yes
SPCC1840.08c	SPCC1840.08c	protein_coding	-1.19121	-0.45677	-0.422695	-0.310782	-0.0148484	12.3428	1.43203e-06	8.30636e-06	no	yes
SPAC5H10.02c	SPAC5H10.02c	protein_coding	1.54381	3.85208	0.812022	2.03015	0.658706	12.3038	1.47663e-06	8.55671e-06	yes	yes
SPAC19G12.05	SPAC19G12.05	protein_coding	0.012835	-0.68595	-0.432413	-0.169816	0.00769336	12.2978	1.48363e-06	8.58892e-06	no	no
SPAC18B11.11	SPAC18B11.11	protein_coding	-0.928042	-0.227671	0.0170052	-0.0012209	-0.0508118	12.2651	1.52238e-06	8.8047e-06	no	no
SPBC405.05	SPBC405.05	protein_coding	0.406243	1.07648	-0.174961	-0.0254333	-0.492886	12.2612	1.52696e-06	8.82258e-06	no	yes
SPBC1778.06c	fim1	protein_coding	0.394231	0.44578	0.103525	0.112663	-0.0051631	12.2441	1.54772e-06	8.93389e-06	no	no
SPNCRNA.867	SPNCRNA.867	ncRNA	0.0596958	1.22265	0.243244	0.275315	-0.188493	12.2311	1.56367e-06	9.01293e-06	no	yes
SPBC354.08c	SPBC354.08c	protein_coding	0.158154	0.780654	0.347841	0.152076	0.100037	12.2305	1.56444e-06	9.01293e-06	no	no
SPBC359.02	alr2	protein_coding	-0.456369	1.03309	-0.423866	-1.82573	-2.62383	12.2291	1.56625e-06	9.01467e-06	no	yes
SPAC32A11.03c	phx1	protein_coding	-0.743356	-0.0748012	0.0952998	-0.093082	0.0321933	12.2092	1.59104e-06	9.14846e-06	no	no
SPCC1620.08	SPCC1620.08	protein_coding	0.256963	0.800796	0.359388	0.213255	0.076319	12.2079	1.59271e-06	9.14925e-06	no	no
SPBC365.05c	slu7	protein_coding	0.287888	1.03264	0.0383214	-0.128591	-0.143636	12.1967	1.60689e-06	9.22093e-06	no	yes
SPCC1827.01c	SPCC1827.01c	protein_coding	0.239263	-0.95318	-0.248924	0.143884	-0.0744953	12.1956	1.60828e-06	9.22093e-06	yes	no
SPNCRNA.669	SPNCRNA.669	ncRNA	0.548324	1.20192	-0.803315	-0.319186	-0.574323	12.1865	1.61983e-06	9.27821e-06	no	yes
SPBC31F10.17c	SPBC31F10.17c	protein_coding	-0.182035	-0.668654	-0.511625	0.45109	0.332781	12.1838	1.6233e-06	9.28912e-06	no	no
SPAC6G9.06c	pcp1	protein_coding	-1.03999	-0.485266	0.0739129	-0.225053	-0.411134	12.1631	1.65012e-06	9.43358e-06	no	yes
SPAC19A8.05c	sst4	protein_coding	0.228458	1.23029	0.521911	-0.00153885	0.0633468	12.1536	1.66261e-06	9.49587e-06	no	yes
SPBP35G2.10	mit1	protein_coding	-0.902178	0.499121	-0.101023	-0.162296	-0.183361	12.1512	1.66586e-06	9.50527e-06	no	no
SPBC4F6.18c	arf1	protein_coding	0.442	0.290668	-0.143909	0.0300677	0.0267637	12.13	1.69403e-06	9.65676e-06	no	no
SPAC30.01c	sec72	protein_coding	-0.201998	-0.788627	0.124613	-0.0410496	0.0575349	12.1087	1.72298e-06	9.81243e-06	no	no
SPAC15A10.13	ppk3	protein_coding	-1.56275	-0.906076	-0.261118	-0.273611	-0.168531	12.0976	1.73827e-06	9.89003e-06	no	yes
SPBC18E5.07	SPBC18E5.07	protein_coding	0.677571	0.835683	0.184286	0.0539579	-0.0782697	12.0954	1.74131e-06	9.8979e-06	no	no
SPBC1685.10	rps27	protein_coding	0.43482	0.0933956	-0.375285	-0.0354399	0.147564	12.0771	1.7668e-06	1.00332e-05	no	no
SPBC713.09	SPBC713.09	protein_coding	-0.165139	0.848759	0.166193	0.104081	-0.28527	12.0677	1.78009e-06	1.00991e-05	no	no
SPBC800.04c	rpl4301	protein_coding	0.509222	0.133148	-0.379925	-0.0448341	0.271412	12.0596	1.79173e-06	1.01554e-05	no	no
SPCC1442.07c	SPCC1442.07c	protein_coding	0.0564884	1.04125	0.944799	0.00393724	-0.119827	12.0396	1.82051e-06	1.03087e-05	no	yes
SPAC19E9.03	pas1	protein_coding	0.340646	1.5057	0.492517	-0.0933687	0.145654	12.0221	1.84613e-06	1.04439e-05	no	yes
SPBC1271.04c	SPBC1271.04c	protein_coding	0.174883	-0.0536272	-0.446839	-0.386431	-0.343961	12.0199	1.84938e-06	1.04494e-05	no	no
SPBC1709.13c	set10	protein_coding	-0.0889147	-0.557164	0.0839361	0.086644	0.177773	12.019	1.85062e-06	1.04494e-05	no	no
SPCC1450.16c	SPCC1450.16c	protein_coding	0.0654746	0.451679	-0.85749	-0.782022	0.0165798	12.0033	1.87403e-06	1.05716e-05	no	no
SPBC359.01	SPBC359.01	protein_coding	-1.057	-0.337247	-0.531574	-1.10111	-0.763143	11.9896	1.89464e-06	1.06778e-05	no	yes
SPCC1223.08c	dfr1	protein_coding	0.48258	0.282639	-0.20239	0.140755	0.519355	11.9687	1.92655e-06	1.08473e-05	no	no
SPCC613.08	SPCC613.08	protein_coding	0.302974	-1.41057	-0.277951	-0.0150562	-0.0664539	11.9577	1.9437e-06	1.09335e-05	no	yes
SPBC14F5.11c	mug186	protein_coding	0.331514	0.833738	0.120022	-0.0236484	0.0742612	11.9254	1.99468e-06	1.12097e-05	no	no
SPAC144.17c	SPAC144.17c	protein_coding	0.45369	0.776779	0.583347	0.226094	-0.183026	11.904	2.02925e-06	1.13933e-05	no	no
SPAC7D4.03c	SPAC7D4.03c	protein_coding	0.343724	0.725251	0.125181	0.129129	0.13313	11.8521	2.11573e-06	1.18676e-05	no	no
SPBC16C6.10	chp2	protein_coding	-1.14055	-1.29132	-0.41108	-0.418042	-0.52059	11.8485	2.12194e-06	1.18912e-05	no	yes
SPAC19B12.06c	SPAC19B12.06c	protein_coding	0.072428	-0.391449	-0.568019	-0.123704	0.0295929	11.846	2.12622e-06	1.19041e-05	no	no
SPAC1F5.10	SPAC1F5.10	protein_coding	-0.00513341	-0.751197	-0.21348	-0.15244	-0.108388	11.8343	2.14625e-06	1.20049e-05	no	no
SPBC713.08	mim1	protein_coding	0.594041	0.943798	0.233052	0.0789488	0.140692	11.8159	2.17842e-06	1.21734e-05	no	no
SPBC23E6.05	arx1	protein_coding	0.300869	-0.798875	-0.483248	-0.23097	0.00161755	11.8133	2.18299e-06	1.21875e-05	no	no
SPBC3B9.17	isa2	protein_coding	0.759535	1.25816	0.774731	0.414532	0.0633767	11.8065	2.19506e-06	1.22327e-05	no	yes
SPBC543.08	SPBC543.08	protein_coding	0.315883	0.841272	-0.00474819	-0.128652	-0.0557505	11.8064	2.19519e-06	1.22327e-05	no	no
SPBC428.15	SPBC428.15	protein_coding	0.109676	-0.752485	-0.348633	-0.00563229	0.0694835	11.7973	2.21143e-06	1.23117e-05	no	no
SPCC285.13c	SPCC285.13c	protein_coding	-0.755144	-0.79429	0.0500977	-0.0424057	0.0919119	11.7901	2.2242e-06	1.23712e-05	no	no
SPAC637.09	SPAC637.09	protein_coding	0.104641	-0.680455	-0.303926	-0.190923	-0.152342	11.7797	2.24301e-06	1.24642e-05	no	no
SPAC16C9.02c	SPAC16C9.02c	protein_coding	0.018688	-0.264402	-0.728155	-0.356973	-0.161773	11.7636	2.2724e-06	1.26157e-05	no	no
SPAC13A11.05	SPAC13A11.05	protein_coding	0.36241	0.296442	0.0190217	-0.101184	-0.0730094	11.7518	2.29423e-06	1.27251e-05	no	no
SPAC7D4.11c	sec39	protein_coding	-0.463712	-0.538951	0.311943	0.0536894	-0.0555776	11.7276	2.33966e-06	1.2965e-05	no	no
SPBC1685.07c	avt5	protein_coding	-1.3632	0.0116724	0.0350457	-0.127777	-0.00519215	11.6807	2.4304e-06	1.34553e-05	no	yes
SPCC1020.05	SPCC1020.05	protein_coding	-1.14689	-0.555793	0.100759	-0.130753	-0.213979	11.675	2.44167e-06	1.35051e-05	no	yes
SPCC663.06c	SPCC663.06c	protein_coding	-0.0776328	1.07955	-0.286694	0.143685	-0.033782	11.6664	2.45894e-06	1.35861e-05	no	yes
SPCC1840.03	sal3	protein_coding	0.187874	-0.62711	-0.096675	-0.00491163	0.218211	11.6654	2.46088e-06	1.35861e-05	no	no
SPAC3G9.03	rpl2301	protein_coding	0.271763	-0.39652	-0.68635	-0.133587	0.146929	11.6638	2.46407e-06	1.35912e-05	no	no
SPBP23A10.09	psf1	protein_coding	-1.16051	0.537348	-0.0401052	0.184311	0.196917	11.6469	2.49824e-06	1.37669e-05	no	yes
SPBC19F5.03	SPBC19F5.03	protein_coding	0.192829	0.334664	0.544017	0.0025532	-0.0950413	11.6452	2.50161e-06	1.37727e-05	no	no
SPAC26H5.06	pot1	protein_coding	-0.159313	-1.39574	-0.413799	-0.451379	-0.395883	11.6198	2.55409e-06	1.40487e-05	no	yes
SPAC24H6.06	sld3	protein_coding	0.274134	0.898937	0.181058	0.227993	0.184756	11.6089	2.57676e-06	1.41603e-05	no	no
SPAC6F12.16c	mtr4	protein_coding	0.107658	-0.800781	-0.58103	-0.248407	-0.167765	11.6032	2.58889e-06	1.42139e-05	no	no
SPAC25B8.12c	SPAC25B8.12c	protein_coding	1.15065	1.6194	0.687656	0.679364	0.843464	11.5993	2.59703e-06	1.42454e-05	no	yes
SPCC23B6.03c	tel1	protein_coding	-0.448601	-0.317814	0.184373	0.0709933	-0.000808316	11.5864	2.62458e-06	1.43749e-05	no	no
SPBC29B5.03c	rpl26	protein_coding	0.422424	0.0937588	-0.40616	-0.152899	0.130034	11.586	2.62546e-06	1.43749e-05	no	no
SPAC688.08	srb8	protein_coding	-0.947731	-0.103919	0.0625864	0.0983874	-0.121304	11.5729	2.65361e-06	1.45157e-05	no	no
SPBC947.08c	hip4	protein_coding	-0.865329	0.362401	-0.219716	-0.159779	0.0492697	11.5675	2.66536e-06	1.45666e-05	no	no
SPAC1834.09	mug51	protein_coding	0.893831	1.76189	0.793361	0.551353	0.659252	11.5622	2.67705e-06	1.4617e-05	no	yes
SPAC11E3.15	rpl22	protein_coding	0.428939	0.161147	-0.28958	0.0166924	0.155395	11.5544	2.69418e-06	1.46971e-05	no	no
SPBC947.07	SPBC947.07	protein_coding	-0.263018	-1.49462	-0.143796	-0.181439	-0.159814	11.5438	2.7177e-06	1.48118e-05	no	yes
SPAC2E12.02	hsf1	protein_coding	0.665146	1.06249	-0.0466753	0.131923	0.0468842	11.5282	2.7526e-06	1.49883e-05	no	yes
SPBC4C3.12	sep1	protein_coding	-0.315439	0.941244	0.250252	0.265999	0.350081	11.5013	2.81386e-06	1.53079e-05	no	no
SPAC17H9.20	psc3	protein_coding	-0.978855	-0.598592	0.00784733	-0.0359485	-0.165796	11.4892	2.84212e-06	1.54476e-05	no	no
SPAC26A3.06	SPAC26A3.06	protein_coding	-0.35918	-1.6067	-0.418012	-0.357619	-0.200698	11.4787	2.86661e-06	1.55664e-05	no	yes
SPCC1393.05	ers1	protein_coding	-0.831162	-0.401625	0.36047	0.185795	0.000735939	11.4708	2.88532e-06	1.56445e-05	no	no
SPAC17C9.16c	mfs1	protein_coding	-0.316763	0.146815	0.714132	0.184949	0.400735	11.4704	2.88623e-06	1.56445e-05	no	no
SPAC24C9.06c	SPAC24C9.06c	protein_coding	0.729256	0.894467	0.607549	0.252082	0.140659	11.4513	2.93196e-06	1.58779e-05	no	no
SPBP26C9.02c	car1	protein_coding	-0.159182	0.562529	1.39557	-0.355325	-0.655659	11.4465	2.94359e-06	1.59135e-05	no	yes
SPAC1B1.02c	SPAC1B1.02c	protein_coding	-0.779211	0.130395	0.0976015	0.0310414	0.103693	11.4464	2.94389e-06	1.59135e-05	no	no
SPBC800.08	gcd10	protein_coding	0.0224778	-0.594856	-0.311643	-0.0342677	-0.111336	11.427	2.99121e-06	1.61547e-05	no	no
SPCC364.01	cif1	protein_coding	0.203369	-1.01038	0.1445	0.135722	0.0642756	11.4258	2.99409e-06	1.61556e-05	no	yes
SPCC285.11	ucp10	protein_coding	0.113561	0.833991	-0.046569	-0.0979872	0.0882013	11.4212	3.00553e-06	1.62026e-05	no	no
SPAC23A1.15c	sec20	protein_coding	0.48947	0.879618	0.0553835	0.141832	-0.148959	11.4151	3.02069e-06	1.62697e-05	no	no
SPAP27G11.10c	nup184	protein_coding	-0.132151	-0.279692	0.374587	0.164976	0.262324	11.4011	3.05563e-06	1.6443e-05	no	no
SPAC1F7.03	pkd2	protein_coding	-0.320952	0.500154	0.151832	0.1681	0.229048	11.3977	3.06423e-06	1.64744e-05	no	no
SPBC32F12.07c	SPBC32F12.07c	protein_coding	0.148387	0.821465	0.0920617	-0.063555	-0.0652441	11.3959	3.0689e-06	1.64846e-05	no	no
SPAC105.03c	SPAC105.03c	protein_coding	-0.349684	-0.75076	0.0536818	-0.301956	-0.112827	11.392	3.07886e-06	1.65232e-05	no	no
SPCC126.07c	SPCC126.07c	protein_coding	1.00149	1.09056	0.324691	0.311213	0.272781	11.3876	3.08983e-06	1.65672e-05	no	yes
SPBC660.08	SPBC660.08	protein_coding	-0.504692	-0.430748	0.396497	-0.203167	-0.245586	11.3751	3.12198e-06	1.67245e-05	no	no
SPAC1782.11	met14	protein_coding	0.218276	-0.0938459	-0.517927	-0.206084	0.104634	11.3612	3.15804e-06	1.69024e-05	no	no
SPAC694.04c	SPAC694.04c	protein_coding	0.197455	-0.105766	-0.566659	-0.270792	-0.284874	11.3577	3.16725e-06	1.69365e-05	no	no
SPAC227.02c	SPAC227.02c	protein_coding	-0.694396	-1.05927	-0.342391	0.0308227	-0.0530491	11.3398	3.21441e-06	1.71733e-05	no	yes
SPAC13D6.03c	trm9	protein_coding	-0.36179	-1.00789	-0.305443	-0.177654	-0.361605	11.337	3.22201e-06	1.71985e-05	no	yes
SPBC8D2.18c	SPBC8D2.18c	protein_coding	0.455087	0.289163	-0.171741	-0.19683	-0.000985305	11.3195	3.26886e-06	1.7433e-05	yes	no
SPAPB8E5.04c	SPAPB8E5.04c	protein_coding	-0.202692	0.547596	0.844068	0.565048	0.443499	11.314	3.28395e-06	1.74977e-05	no	no
SPAC11E3.11c	SPAC11E3.11c	protein_coding	-0.735538	-0.533604	0.137122	-0.0928602	-0.154756	11.2853	3.36304e-06	1.79032e-05	no	no
SPBPB21E7.07	aes1	protein_coding	0.193585	-0.0644082	-0.454156	-1.57063	-1.545	11.2839	3.36695e-06	1.7908e-05	no	yes
SPAPB24D3.08c	SPAPB24D3.08c	protein_coding	-0.141701	0.749792	1.19681	1.38436	0.531731	11.2827	3.37027e-06	1.79096e-05	yes	yes
SPAPB1A10.05	SPAPB1A10.05	protein_coding	-0.0505945	1.32703	1.53596	-0.48414	0.273674	11.2492	3.46539e-06	1.83987e-05	no	yes
SPAC23C11.02c	rps23	protein_coding	0.217335	-0.0766354	-0.554521	-0.177378	-0.0345445	11.2151	3.56512e-06	1.89093e-05	no	no
SPAPYUG7.05	SPAPYUG7.05	protein_coding	0.12994	-0.226762	-0.582651	-0.268868	-0.295877	11.2142	3.56791e-06	1.89093e-05	no	no
SPNCRNA.706	SPNCRNA.706	ncRNA	-0.919638	-1.95962	-1.78004	-1.1715	-0.556892	11.2049	3.59545e-06	1.90383e-05	no	yes
SPBC3B9.07c	rpa43	protein_coding	0.00859995	-0.711043	-0.910031	-0.25372	-0.0741734	11.1996	3.61138e-06	1.91057e-05	no	no
SPBC3F6.04c	nop14	protein_coding	-0.0709566	-1.00057	-0.210869	-0.14369	-0.194211	11.1985	3.61489e-06	1.91073e-05	no	yes
SPAC1486.05	nup189	protein_coding	-0.341118	-0.353076	-0.0032366	0.0113632	0.0533377	11.1953	3.62431e-06	1.91296e-05	no	no
SPAC2F7.05c	SPAC2F7.05c	protein_coding	0.243579	-0.0367749	-0.277791	-0.217899	-0.402274	11.1942	3.62772e-06	1.91296e-05	no	no
SPAPYUG7.03c	mid2	protein_coding	0.0269267	-0.347994	-0.928698	0.204518	0.0292835	11.1939	3.62875e-06	1.91296e-05	no	no
SPAC23G3.06	SPAC23G3.06	protein_coding	0.120654	-0.209404	-0.503478	-0.18002	-0.0382573	11.1884	3.64522e-06	1.91994e-05	no	no
SPAC3C7.06c	pit1	protein_coding	-0.626107	0.39187	0.286624	0.062652	-0.200871	11.1746	3.68748e-06	1.94049e-05	no	no
SPACUNK4.16c	SPACUNK4.16c	protein_coding	0.816067	1.89411	1.21879	0.137701	0.540854	11.1684	3.70669e-06	1.94888e-05	yes	yes
SPAC31A2.14	bun107	protein_coding	-0.742361	-0.244089	0.115074	0.00760672	0.166094	11.1665	3.71262e-06	1.95027e-05	no	no
SPBP35G2.02	SPBP35G2.02	protein_coding	0.238774	0.736399	0.0356496	-0.325449	0.0257865	11.1619	3.72682e-06	1.95601e-05	no	no
SPBC2G5.02c	SPBC2G5.02c	protein_coding	-0.363463	0.452487	0.742464	0.382744	0.389085	11.1474	3.77235e-06	1.97816e-05	no	no
SPBC3D6.09	dpb4	protein_coding	-0.349846	-0.818027	-0.0908616	-0.107418	-0.0694998	11.1396	3.79689e-06	1.98927e-05	no	no
SPCC16C4.19	SPCC16C4.19	protein_coding	-0.381677	-0.755625	0.121822	0.209493	0.269273	11.1184	3.86498e-06	2.02317e-05	no	no
SPCC306.02c	SPCC306.02c	protein_coding	-0.422271	-0.105441	0.408194	0.246785	0.186909	11.1166	3.87078e-06	2.02443e-05	no	no
SPAC3A12.17c	cys12	protein_coding	-0.19983	0.493072	-0.0728182	-0.237984	-0.141308	11.0956	3.93944e-06	2.05853e-05	no	no
SPAPB18E9.05c	SPAPB18E9.05c	protein_coding	-1.39454	-1.25854	-0.277436	-0.125431	0.064225	11.0886	3.96278e-06	2.06891e-05	no	yes
SPBC418.02	SPBC418.02	protein_coding	-0.885552	-0.59103	-0.0247841	-0.0380378	0.0517492	11.0788	3.99544e-06	2.08414e-05	no	no
SPBC1685.05	SPBC1685.05	protein_coding	0.173468	1.13285	0.561364	0.315712	0.14873	11.0764	4.00364e-06	2.08659e-05	no	yes
SPAC22F3.05c	alp41	protein_coding	-0.327058	-0.893326	-0.00684962	-0.271446	-0.212901	11.0652	4.04132e-06	2.10438e-05	no	no
SPAC19G12.13c	poz1	protein_coding	-0.491312	-0.800927	0.213877	-0.138541	-0.349633	11.0591	4.06207e-06	2.11334e-05	no	no
SPBC23G7.06c	SPBC23G7.06c	protein_coding	0.254411	1.49414	0.272126	0.262841	0.041336	11.0517	4.08736e-06	2.12464e-05	yes	yes
SPBC713.03	SPBC713.03	protein_coding	0.119928	-0.191783	-0.391837	-0.0958769	-0.0168195	11.0366	4.13957e-06	2.14991e-05	no	no
SPBC3B9.04	SPBC3B9.04	protein_coding	-0.34205	-1.30422	-0.301409	-0.342137	-0.20845	11.0307	4.16009e-06	2.15868e-05	no	yes
SPBC146.06c	SPBC146.06c	protein_coding	-0.618717	-0.845191	0.363768	-0.215574	-0.385166	11.0279	4.16987e-06	2.16054e-05	no	no
SPAC22H10.10	alp21	protein_coding	-0.515512	-1.67129	-0.867139	-0.43411	-0.592667	11.0276	4.17093e-06	2.16054e-05	no	yes
SPAC6B12.08	mug185	protein_coding	-0.314128	0.669078	0.0965677	-0.321398	-0.434173	11.0217	4.19175e-06	2.16944e-05	no	no
SPCC965.07c	gst2	protein_coding	0.708236	1.88675	2.1604	1.56611	0.571059	11.0121	4.22575e-06	2.18514e-05	no	yes
SPAC25A8.02	SPAC25A8.02	protein_coding	0.186433	1.19077	0.0338709	0.120958	0.0967001	11.0085	4.23875e-06	2.18919e-05	no	yes
SPBC3B9.03	SPBC3B9.03	protein_coding	-0.255633	-0.578721	0.115925	0.0404224	0.0313751	11.0079	4.24099e-06	2.18919e-05	no	no
SPCC70.10	SPCC70.10	protein_coding	0.744741	1.2339	0.473923	-0.0135987	-0.102662	11.0068	4.24461e-06	2.18919e-05	no	yes
SPAP8A3.05	SPAP8A3.05	protein_coding	0.0330832	1.11664	-0.152901	0.223168	-0.0995793	11.0056	4.2489e-06	2.18951e-05	no	yes
SPAC343.21	SPAC343.21	protein_coding	0.0769345	0.925933	-2.11942	-1.62591	-1.1747	10.9987	4.27379e-06	2.20043e-05	no	yes
SPAC14C4.13	rad17	protein_coding	-0.913671	-0.376813	0.180189	0.104498	0.14791	10.9884	4.31108e-06	2.21771e-05	no	no
SPBC119.05c	SPBC119.05c	protein_coding	0.89391	1.35113	0.781547	0.36314	0.535513	10.9745	4.36202e-06	2.24198e-05	no	yes
SPAC14C4.15c	SPAC14C4.15c	protein_coding	-0.601213	-0.913708	-0.22192	-0.370316	-0.257121	10.9692	4.38138e-06	2.24829e-05	no	no
SPAC8C9.15c	tif225	protein_coding	0.140994	-0.512736	-0.296306	-0.041764	-0.135298	10.9691	4.38184e-06	2.24829e-05	no	no
SPAC328.09	SPAC328.09	protein_coding	0.221867	-0.33321	-0.371593	-0.596467	-0.453843	10.9606	4.41343e-06	2.26255e-05	no	no
SPBC244.02c	SPBC244.02c	protein_coding	0.0923244	-1.15461	-0.20624	-0.18612	-0.166131	10.9534	4.44056e-06	2.2745e-05	no	yes
SPBC25H2.05	egd2	protein_coding	0.214529	-0.157735	-0.58412	-0.239925	0.0329169	10.9498	4.45388e-06	2.27936e-05	no	no
SPAC12G12.13c	cid14	protein_coding	-0.327536	-0.767582	-0.246651	-0.0589422	-0.0991404	10.9455	4.47017e-06	2.28573e-05	no	no
SPCC584.13	SPCC584.13	protein_coding	-1.84034	-0.941636	-0.246613	-0.127349	0.0974704	10.9393	4.49371e-06	2.2947e-05	yes	yes
SPAC5H10.12c	SPAC5H10.12c	protein_coding	-0.755307	0.00436448	-0.159515	0.039304	0.147099	10.9388	4.4954e-06	2.2947e-05	no	no
SPBC106.04	ada1	protein_coding	0.431907	0.548182	0.20863	-0.068596	-0.1269	10.9362	4.50534e-06	2.2978e-05	no	no
SPBC18H10.20c	SPBC18H10.20c	protein_coding	-0.133296	-1.05802	-0.0813121	-0.0755484	0.220151	10.929	4.53281e-06	2.30983e-05	no	yes
SPAC24C9.05c	mug70	protein_coding	-0.0789995	-0.476536	0.186131	0.0814267	-0.0649275	10.9245	4.55042e-06	2.31683e-05	no	no
SPAPB1A10.06c	SPAPB1A10.06c	protein_coding	-0.0789325	-0.929229	-0.0103215	0.0157298	0.0528148	10.922	4.55999e-06	2.31972e-05	no	no
SPBC12D12.03	cct1	protein_coding	0.189832	-0.00458823	-0.511235	-0.129595	-0.111344	10.8978	4.65436e-06	2.3657e-05	no	no
SPBC16D10.10	SPBC16D10.10	protein_coding	-0.291555	-0.913056	-0.0960425	-0.146148	-0.0548786	10.8922	4.67627e-06	2.37481e-05	no	no
SPBC16A3.10	SPBC16A3.10	protein_coding	0.188032	0.613331	0.361476	0.0942957	0.106655	10.8856	4.70266e-06	2.38618e-05	no	no
SPBC106.16	pre6	protein_coding	0.345871	0.555888	0.210848	-0.0256969	0.00848397	10.878	4.7329e-06	2.39948e-05	no	no
SPBC14C8.19	tam10	protein_coding	-0.264007	-1.43437	-0.437549	0.00813987	-0.272885	10.8748	4.74593e-06	2.40404e-05	no	yes
SPAC3G9.06	frs2	protein_coding	0.230411	-0.00299387	-0.423635	-0.223963	-0.171926	10.8616	4.79942e-06	2.42907e-05	no	no
SPCC188.09c	SPCC188.09c	protein_coding	-0.923893	-0.252142	0.0101816	-0.0313104	0.327443	10.8407	4.88546e-06	2.47052e-05	no	no
SPBC1685.14c	SPBC1685.14c	protein_coding	-0.127329	0.535608	-0.0012392	-0.254093	-0.205585	10.8331	4.91688e-06	2.4843e-05	no	no
SPBC336.01	fbh1	protein_coding	-0.474001	-0.367286	0.163516	0.0976107	0.229115	10.8257	4.94828e-06	2.49804e-05	no	no
SPBC1685.11	rlp1	protein_coding	-0.406111	-0.924736	0.131846	-0.0548556	-0.0930568	10.8245	4.95332e-06	2.49847e-05	no	no
SPBC12C2.03c	SPBC12C2.03c	protein_coding	-0.215761	1.11154	0.215531	0.166419	0.427864	10.821	4.96799e-06	2.50375e-05	no	yes
SPAP8A3.13c	SPAP8A3.13c	protein_coding	-0.756657	-0.176657	-0.282982	0.0623498	0.256593	10.8022	5.04796e-06	2.5419e-05	no	no
SPCC757.10	vph2	protein_coding	-0.240005	0.980231	-0.244496	0.0539688	0.0274756	10.7997	5.05872e-06	2.54517e-05	no	no
SPAC4H3.01	SPAC4H3.01	protein_coding	-0.150458	-0.685842	-0.595392	-0.411624	-0.353117	10.7963	5.07361e-06	2.55051e-05	no	no
SPAC17G8.11c	imt3	protein_coding	-0.086513	0.791798	0.0653705	-0.280714	0.0232683	10.7887	5.10671e-06	2.56498e-05	no	no
SPBC336.04	cdc6	protein_coding	-0.243895	-0.357954	0.130694	0.091382	0.0537389	10.7683	5.19604e-06	2.60765e-05	no	no
SPCC338.14	SPCC338.14	protein_coding	0.439394	0.25813	-0.178361	-0.00551799	0.0147266	10.7641	5.21501e-06	2.61497e-05	no	no
SPAC15E1.10	SPAC15E1.10	protein_coding	0.563344	1.63682	1.09052	0.519589	0.561336	10.7567	5.24802e-06	2.62766e-05	no	yes
SPAC5D6.01	rps2202	protein_coding	-0.141196	-0.624601	-0.43108	0.0281085	0.0156183	10.7564	5.24914e-06	2.62766e-05	no	no
SPAC14C4.06c	SPAC14C4.06c	protein_coding	0.195941	0.874852	0.0996329	0.0459953	0.0307923	10.7161	5.43313e-06	2.71747e-05	no	no
SPAC644.06c	cdr1	protein_coding	0.70016	0.984752	0.194443	0.460987	0.572475	10.7029	5.49476e-06	2.746e-05	no	no
SPBC17D11.02c	hrd1	protein_coding	-0.26175	0.738597	-0.019723	0.101737	0.0584162	10.6999	5.5091e-06	2.75086e-05	no	no
SPACUNK4.19	mug153	protein_coding	2.48255	4.14414	0.9487	0.349644	0.547635	10.6856	5.57718e-06	2.78252e-05	no	yes
SPCC1739.12	ppe1	protein_coding	0.23903	0.690371	0.288155	0.109028	0.0929175	10.6724	5.64071e-06	2.81186e-05	no	no
SPAC8F11.10c	pvg1	protein_coding	-0.895124	-0.312899	0.0170161	-0.0573657	0.279382	10.6584	5.70857e-06	2.84331e-05	no	no
SPBC106.13	SPBC106.13	protein_coding	0.334322	1.21594	0.393093	-0.0802564	-0.278858	10.6456	5.77186e-06	2.87243e-05	no	yes
SPBC29B5.02c	isp4	protein_coding	-0.798101	-0.36609	0.834402	-0.273265	0.0751421	10.6351	5.82397e-06	2.89594e-05	yes	no
SPAC18B11.04	ncs1	protein_coding	0.0668921	0.776474	0.725404	0.0176944	-0.577568	10.6304	5.84754e-06	2.90524e-05	no	no
SPBC1778.09	SPBC1778.09	protein_coding	-1.06639	-0.391496	-0.497838	-0.158556	-0.0506859	10.6221	5.88976e-06	2.92378e-05	no	yes
SPAC1071.09c	SPAC1071.09c	protein_coding	0.315008	-0.639526	-0.669428	-0.110516	-0.429433	10.6205	5.89786e-06	2.92536e-05	no	no
SPAC24H6.09	gef1	protein_coding	0.538561	0.867665	0.327372	0.182815	0.220713	10.6096	5.95338e-06	2.95044e-05	no	no
SPAC13G6.01c	rad8	protein_coding	-0.19926	-0.566612	-0.106801	-0.0337522	-0.147386	10.5929	6.03972e-06	2.99074e-05	no	no
SPAC19B12.11c	SPAC19B12.11c	protein_coding	0.3578	-0.324758	-0.290805	0.144439	0.256093	10.5788	6.11329e-06	3.02413e-05	no	no
SPBC30D10.11	gpi1	protein_coding	-0.524436	-0.625545	0.0733469	-0.00457765	0.0102348	10.5781	6.1173e-06	3.02413e-05	no	no
SPBC713.13	SPBC713.13	protein_coding	-0.178906	0.231064	-4.59529	-0.864915	-1.13394	10.5709	6.15507e-06	3.04028e-05	no	yes
SPBC887.18c	hfi1	protein_coding	-0.752471	0.471986	0.123399	0.0971323	-0.080606	10.5695	6.16264e-06	3.0415e-05	no	no
SPBC21H7.07c	his5	protein_coding	-0.253509	-0.828192	-0.334713	-0.170108	-0.0884645	10.5676	6.17254e-06	3.04386e-05	no	no
SPBC428.06c	rxt2	protein_coding	-0.133245	0.540322	-0.34541	-0.02798	-0.0880049	10.5632	6.19648e-06	3.05314e-05	no	no
SPAC1399.01c	SPAC1399.01c	protein_coding	-0.0259072	1.66628	0.674871	0.698944	0.698804	10.5551	6.23979e-06	3.07194e-05	no	yes
SPAC11E3.09	pyp3	protein_coding	0.562223	1.18268	0.304677	0.270413	0.16781	10.544	6.30006e-06	3.09905e-05	no	yes
SPBC4F6.06	kin1	protein_coding	0.580166	1.18305	0.146137	0.299762	0.318241	10.5052	6.51489e-06	3.19952e-05	no	yes
SPAC1D4.11c	lkh1	protein_coding	-1.3741	0.443856	0.662032	0.420349	0.416541	10.5052	6.51505e-06	3.19952e-05	no	yes
SPAC16C9.06c	upf1	protein_coding	0.179125	-0.496616	0.101544	-0.00205434	0.0791998	10.5014	6.53637e-06	3.20735e-05	no	no
SPAC144.15c	cog1	protein_coding	-0.76551	-0.324468	-0.00481282	0.0209088	-0.077096	10.4957	6.56898e-06	3.22069e-05	no	no
SPAC9E9.02	SPAC9E9.02	protein_coding	-0.175719	0.773435	-1.65273	-1.24247	-0.484371	10.4691	6.72182e-06	3.29292e-05	no	yes
SPNCRNA.968	SPNCRNA.968	ncRNA	0.414349	1.4497	-0.598454	-1.03044	-0.0120729	10.4649	6.74663e-06	3.30236e-05	no	yes
SPAPB1A10.07c	SPAPB1A10.07c	protein_coding	0.00606313	0.867189	0.255707	0.124441	0.243515	10.4564	6.79643e-06	3.324e-05	no	no
SPAC30.03c	tsn1	protein_coding	0.0888813	-0.407463	0.0474883	0.392528	0.217975	10.4527	6.81812e-06	3.33187e-05	no	no
SPAC23C11.09	ala1	protein_coding	0.234278	-0.0508754	-0.216006	-0.214949	-0.0780971	10.442	6.88216e-06	3.36041e-05	no	no
SPBC582.07c	rpn7	protein_coding	0.368186	0.595091	0.284848	0.0375749	0.0553628	10.4391	6.89939e-06	3.36585e-05	no	no
SPBC651.04	SPBC651.04	protein_coding	-0.678964	-0.127115	-0.129918	0.679795	0.437637	10.4382	6.90459e-06	3.36585e-05	no	no
SPBC56F2.05c	SPBC56F2.05c	protein_coding	-0.0590815	2.00303	0.6385	0.273199	0.620733	10.4366	6.91441e-06	3.36788e-05	no	yes
SPAC869.07c	mel1	protein_coding	0.0953869	3.97841	4.21121	3.34069	2.14689	10.4337	6.93212e-06	3.37374e-05	no	yes
SPBC13E7.08c	SPBC13E7.08c	protein_coding	0.184024	0.369112	-0.259739	0.034864	-0.201182	10.4058	7.10197e-06	3.45359e-05	no	no
SPBC3B8.06	SPBC3B8.06	protein_coding	-0.867459	-0.152721	-0.011115	0.0175247	0.152294	10.403	7.11928e-06	3.45918e-05	no	no
SPAC14C4.11	SPAC14C4.11	protein_coding	0.187938	-0.363038	0.00692852	0.0222814	0.0288235	10.4003	7.13649e-06	3.46471e-05	no	no
SPCC1494.06c	SPCC1494.06c	protein_coding	0.036723	-0.85019	-0.297818	-0.117087	0.10014	10.3929	7.18252e-06	3.48422e-05	no	no
SPCC18.12c	utp23	protein_coding	0.0734436	-0.538455	-0.276878	0.131271	0.126723	10.3742	7.30025e-06	3.53846e-05	no	no
SPCC4B3.13	SPCC4B3.13	protein_coding	0.0321179	0.673831	0.444595	0.191456	0.144018	10.3615	7.38211e-06	3.57522e-05	no	no
SPBC1347.09	SPBC1347.09	protein_coding	-0.685787	-0.743973	0.410728	-0.00698278	-0.183267	10.3459	7.48282e-06	3.62105e-05	no	no
SPBC359.03c	aat1	protein_coding	-0.0506765	0.359985	-0.383653	-0.379107	-0.110267	10.3411	7.5143e-06	3.63334e-05	no	no
SPAC1A6.09c	lag1	protein_coding	-0.570971	-0.686943	-0.212459	-0.246086	-0.142831	10.3255	7.61755e-06	3.67965e-05	no	no
SPBP4H10.17c	SPBP4H10.17c	protein_coding	0.212739	0.689602	0.426074	0.00686461	-0.137841	10.3248	7.62243e-06	3.67965e-05	no	no
SPBC17A3.07	pgr1	protein_coding	0.373544	0.390184	0.139722	0.0672605	0.0100009	10.3229	7.63523e-06	3.68284e-05	no	no
SPBC28F2.02	mep33	protein_coding	0.36455	0.592706	0.232843	0.291703	0.328723	10.3156	7.68393e-06	3.70333e-05	no	no
SPBC17G9.09	tif213	protein_coding	0.349379	-0.109691	-0.646435	-0.285296	0.0927254	10.2941	7.82974e-06	3.77007e-05	no	no
SPAPB1E7.12	rps602	protein_coding	0.451839	0.0590492	-0.359896	-0.189361	0.127577	10.2934	7.83507e-06	3.77007e-05	no	no
SPBC365.09c	SPBC365.09c	protein_coding	0.507851	0.819006	0.149594	0.0975606	0.0138671	10.283	7.90685e-06	3.80154e-05	no	no
SPBC685.07c	rpl2701	protein_coding	0.405751	0.0676313	-0.466207	-0.0688073	0.288735	10.2796	7.93017e-06	3.80888e-05	no	no
SPAC30D11.12	rpl3802	protein_coding	0.243894	-0.1714	-0.598877	-0.141969	-0.0226076	10.2789	7.93489e-06	3.80888e-05	no	no
SPBC365.03c	rpl2101	protein_coding	0.417526	0.109557	-0.402553	-0.160311	0.158521	10.2586	8.07772e-06	3.87432e-05	no	no
SPCC736.08	cbf11	protein_coding	-0.522176	-0.379279	-0.0163442	-0.0753325	-0.156392	10.2518	8.12583e-06	3.89425e-05	no	no
SPBC1734.11	mas5	protein_coding	0.315646	-0.404917	0.763218	-0.366091	0.151039	10.2504	8.13577e-06	3.89588e-05	no	no
SPBC1A4.05	blt1	protein_coding	-1.3901	-0.853775	-0.0506216	-0.00580871	0.0514298	10.2418	8.19732e-06	3.9222e-05	no	yes
SPAC22F3.08c	rok1	protein_coding	-0.0366022	-0.770068	-0.0376456	0.0778708	0.000533883	10.236	8.2396e-06	3.93927e-05	no	no
SPBC1198.13c	tfg2	protein_coding	0.257886	0.593651	0.340249	0.00380642	-0.110743	10.2342	8.2527e-06	3.94237e-05	no	no
SPBC543.06c	dbp8	protein_coding	-0.32942	-0.68873	0.0860212	-0.0631207	-0.0865756	10.2247	8.32169e-06	3.97214e-05	no	no
SPBC336.10c	tif512	protein_coding	0.449219	0.267877	-0.258698	-0.0307266	0.217729	10.2189	8.36455e-06	3.9894e-05	no	no
SPBC16C6.01c	SPBC16C6.01c	protein_coding	-0.332245	-1.39581	-0.104964	-0.285587	-0.350072	10.2062	8.45879e-06	4.03112e-05	no	yes
SPBC14C8.12	rpb8	protein_coding	-0.00743422	-0.958107	-0.585925	-0.165209	-0.25868	10.1948	8.544e-06	4.06847e-05	no	no
SPBC776.08c	SPBC776.08c	protein_coding	0.168563	-0.925347	0.0375658	0.106787	0.155398	10.1876	8.59781e-06	4.09083e-05	no	no
SPAC821.10c	sod1	protein_coding	0.513279	1.14945	0.45261	0.345445	0.623604	10.1853	8.61531e-06	4.09588e-05	no	yes
SPNCRNA.953	SPNCRNA.953	ncRNA	-0.419281	-1.42735	-0.983946	-1.18614	-0.936327	10.1571	8.83228e-06	4.19568e-05	no	yes
SPCC338.06c	SPCC338.06c	protein_coding	0.0161456	-0.116878	0.473202	-0.379478	-0.392807	10.1548	8.85026e-06	4.19969e-05	no	no
SPCC126.09	SPCC126.09	protein_coding	-0.958079	-0.20496	-0.00869248	-0.213481	-0.010568	10.1543	8.8548e-06	4.19969e-05	no	no
SPAC22A12.01c	pso2	protein_coding	-0.990687	-0.672707	0.0255266	-0.0829711	0.11888	10.1486	8.89888e-06	4.21723e-05	no	no
SPBC1105.05	exg1	protein_coding	-0.548347	-0.570727	-0.453001	0.350533	0.293323	10.1369	8.99134e-06	4.25766e-05	no	no
SPBC17G9.07	rps2402	protein_coding	0.438079	0.0933672	-0.342091	-0.0519964	0.139669	10.1332	9.02093e-06	4.26828e-05	no	no
SPAC9E9.08	rad26	protein_coding	-1.2078	-0.178008	0.115676	0.00393973	-0.115112	10.1247	9.08897e-06	4.29707e-05	no	yes
SPBC1773.06c	SPBC1773.06c	protein_coding	-0.475948	0.538873	1.9437	1.75029	0.409194	10.1202	9.12532e-06	4.31083e-05	yes	yes
SPNCRNA.1252	SPNCRNA.1252	ncRNA	-0.990181	0.259343	1.78473	0.0741063	-0.52748	10.1156	9.16255e-06	4.32499e-05	no	yes
SPBC30B4.06c	SPBC30B4.06c	protein_coding	-0.290561	-0.735404	0.0481274	-0.0011504	-0.0906549	10.0859	9.4068e-06	4.43676e-05	no	no
SPCC162.02c	SPCC162.02c	protein_coding	-0.511595	-0.543891	-0.355039	-0.837568	-0.561843	10.0808	9.44954e-06	4.4506e-05	no	no
SPNCRNA.1572	SPNCRNA.1572	ncRNA	1.68539	2.63847	0.406356	0.823179	0.578378	10.0806	9.45108e-06	4.4506e-05	no	yes
SPAC29A4.06c	SPAC29A4.06c	protein_coding	-1.16994	0.681519	-0.109045	0.00372041	-0.218973	10.0634	9.59645e-06	4.51549e-05	no	yes
SPCC1223.07c	drs1	protein_coding	0.0949361	-0.175319	-0.566138	-0.489734	-0.318023	10.0618	9.60997e-06	4.51828e-05	no	no
SPAC26F1.08c	SPAC26F1.08c	protein_coding	-1.10963	-0.668883	-0.216649	-0.244293	-0.389396	10.0548	9.66981e-06	4.54283e-05	no	yes
SPCC1450.06c	grx3	protein_coding	-1.34999	-0.233528	-0.0338259	0.006142	-0.0765634	10.0522	9.69273e-06	4.55001e-05	no	yes
SPAC458.03	tel2	protein_coding	-0.170068	0.67959	0.0309199	0.0713126	0.178752	10.0299	9.88632e-06	4.63723e-05	no	no
SPBC409.21	sec66	protein_coding	-0.945707	-0.288202	-0.104836	-0.148577	-0.221021	10.0203	9.97116e-06	4.67334e-05	no	no
SPAC1093.04c	SPAC1093.04c	protein_coding	-0.192763	-0.469942	0.0588385	0.129603	0.0981947	10.0088	1.00736e-05	4.71406e-05	no	no
SPCC1322.14c	vtc4	protein_coding	-0.252692	-0.182434	0.050531	0.0517667	0.177435	10.0088	1.00739e-05	4.71406e-05	no	no
SPAC821.13c	SPAC821.13c	protein_coding	-0.61992	-0.0905743	0.0211915	0.015566	0.0514422	9.98956	1.0248e-05	4.79178e-05	no	no
SPBC902.02c	ctf18	protein_coding	-0.733777	-0.516533	0.140417	0.0510445	-0.0367397	9.98615	1.02792e-05	4.80261e-05	no	no
SPBC30D10.15	SPBC30D10.15	protein_coding	-0.0791573	-0.763844	-0.0787238	0.0826771	0.0750241	9.97225	1.04074e-05	4.85773e-05	no	no
SPAC25B8.01	dap1	protein_coding	0.349903	0.280292	-0.488554	-0.185463	-0.263183	9.9716	1.04135e-05	4.85773e-05	no	no
SPAC630.04c	SPAC630.04c	protein_coding	-0.157706	0.835913	1.03428	0.132298	0.0569442	9.96754	1.04512e-05	4.8685e-05	no	yes
SPBC2F12.05c	SPBC2F12.05c	protein_coding	0.609783	0.959585	0.721035	0.668292	0.431003	9.96736	1.04529e-05	4.8685e-05	no	no
[truncated: 1,765 more rows]
