# Supplementary material for: A global non-coding RNA system modulates fission yeast protein levels in response to stress
Source: Nat Commun. 2014 May 23;5:3947. doi: 10.1038/ncomms4947 (PMC4050258; doi:10.1038/ncomms4947)
Supplement: Supplementary Data 2 — Proteins that exhibit statistically significant changes in response to osmotic stress in wild type and Atf21 mutant cells. [file ncomms4947-s3.xlsx]

## Sheet: wild type
List of proteins that display statistically significant changes in response to osmotic stress in the wild type cells
Gene ID	Symbol	log2 fold change relative to t=0					F	Raw P-value	BH-adjusted P-value	Is CESR	Change > two-fold in at least one time point
		15 min	30 min	60 min	120 min	180 min
SPCC757.07c	ctt1	0.172206	2.10416	2.93592	2.70975	2.64224	1053.62	1.46977e-49	1.71522e-46	yes	yes
SPBC16E9.16c	lsd90	0.157971	4.16512	4.5062	4.08131	3.74527	664.183	1.36195e-44	7.947e-42	no	yes
SPAC27D7.09c	SPAC27D7.09c	0.482945	2.03428	4.85556	5.19512	5.15049	593.654	2.17606e-43	8.46489e-41	yes	yes
SPACUNK4.17	SPACUNK4.17	0.440067	3.05368	3.62506	3.30974	3.05342	447.956	2.21598e-40	6.46512e-38	yes	yes
SPBC365.12c	ish1	0.263313	2.68158	2.93041	2.91742	2.90764	330.869	3.6269e-37	8.46517e-35	no	yes
SPAC23H3.15c	SPAC23H3.15c	0.450701	3.2415	3.60373	3.2245	3.08177	313.472	1.34755e-36	2.62098e-34	yes	yes
SPBC11C11.06c	SPBC11C11.06c	0.343459	1.65819	2.10673	1.93672	1.90959	181.295	6.94185e-31	1.1573e-28	yes	yes
SPAC343.12	rds1	0.015985	0.951143	2.68282	2.01646	1.71365	166.561	5.15498e-30	7.51983e-28	yes	yes
SPAC26F1.07	SPAC26F1.07	0.111213	0.708541	1.1006	1.14901	1.19196	158.757	1.59658e-29	2.07023e-27	yes	yes
SPAC7D4.07c	trx1	-0.12188	0.456921	-0.227633	-0.294208	-1.11709	145.658	1.20362e-28	1.40462e-26	no	yes
SPCC18B5.01c	bfr1	0.447764	4.18952	4.97281	5.12454	4.25731	119.359	1.22695e-26	1.30168e-24	no	yes
SPBC32F12.03c	gpx1	0.152341	0.719115	1.20014	1.1373	1.01661	115.816	2.45454e-26	2.38704e-24	yes	yes
SPBC14C8.15	SPBC14C8.15	-0.0860481	1.3272	1.17088	1.77694	1.55889	82.7828	4.89228e-23	4.39176e-21	no	yes
SPBC215.11c	SPBC215.11c	0.109036	0.46956	1.02052	1.28886	1.26865	73.8382	6.11033e-22	5.0934e-20	yes	yes
SPAC32A11.02c	SPAC32A11.02c	0.0552183	3.50675	3.858	3.40735	3.10284	69.484	2.3044e-21	1.79282e-19	no	yes
SPAC458.07	tfa1	-0.772055	0.860012	-0.447539	-0.437836	-0.590563	59.3259	6.90486e-20	5.03624e-18	no	no
SPBC409.15	SPBC409.15	-0.238516	-0.0718494	-0.427843	1.05963	0.181543	53.644	5.77271e-19	3.9628e-17	no	yes
SPBC4B4.04	SPBC4B4.04	-0.442361	-0.553891	-0.403787	-0.181244	0.370513	51.1686	1.54484e-18	9.97573e-17	no	no
SPBC12C2.04	SPBC12C2.04	0.194634	0.760912	1.3642	1.53007	1.37666	51.0452	1.62415e-18	9.97573e-17	yes	yes
SPBC215.05	gpd1	0.232451	0.678343	0.735122	0.840565	0.634938	49.0925	3.63731e-18	2.12237e-16	yes	no
SPAP8A3.04c	hsp9	-0.380329	0.912138	0.88146	1.44691	1.32194	48.8297	4.06223e-18	2.25744e-16	yes	yes
SPCC736.15	SPCC736.15	-0.303349	0.240461	0.418549	0.350305	0.514244	47.6381	6.74605e-18	3.57847e-16	yes	no
SPAC19G12.09	SPAC19G12.09	0.0424745	0.545216	0.870655	0.783685	0.894983	47.0024	8.87988e-18	4.50558e-16	yes	no
SPCC61.03	SPCC61.03	0.140601	1.04644	1.36587	1.16587	0.945281	43.8857	3.57485e-17	1.73827e-15	yes	yes
SPAC25G10.09c	pan1	-0.756175	-0.967307	-0.615899	-0.595325	0.157732	43.2428	4.81163e-17	2.24607e-15	no	no
SPAC926.04c	hsp90	0.0150188	-0.0132053	-0.109463	-0.292508	-0.471656	40.4426	1.8314e-16	8.22016e-15	no	no
SPAC29A4.16	hal4	-0.2506	1.23145	1.05361	0.708387	0.311837	40.0447	2.2276e-16	9.62816e-15	no	yes
SPCC965.06	SPCC965.06	0.0381444	0.582019	1.92079	3.27758	3.43161	39.7475	2.58092e-16	1.07569e-14	yes	yes
SPBC1347.02	fkbp39	-0.391224	-0.281513	-0.458033	-0.506163	0.074511	38.7516	4.25463e-16	1.71212e-14	yes	no
SPCC1795.11	sum3	-0.291981	-0.383404	-0.430055	-0.212087	0.297454	38.0024	6.23816e-16	2.42665e-14	no	no
SPAC10F6.06	vip1	0.0606304	0.183709	0.45176	0.491557	0.543527	36.0414	1.74732e-15	6.57783e-14	yes	no
SPAC9.09	met26	0.0334727	0.0613764	-0.0260925	-0.264087	-0.36662	35.7974	1.9922e-15	7.26531e-14	no	no
SPCC794.12c	mae2	-0.0743848	0.0646397	0.264282	0.523797	0.551926	35.7167	2.08076e-15	7.35832e-14	no	no
SPAC3C7.14c	obr1	0.0968756	0.348692	0.488557	0.649657	0.808347	34.3753	4.33836e-15	1.48908e-13	no	no
SPAC23A1.10	tef102	-0.346902	-0.338268	-0.239122	-0.107675	0.283029	33.3798	7.59078e-15	2.53098e-13	no	no
SPAC1071.10c	pma1	-0.627719	-0.601714	-0.402613	-0.291993	-0.0405691	31.5323	2.21821e-14	7.19068e-13	no	no
SPAC25B8.12c	SPAC25B8.12c	0.423678	0.759111	0.378009	0.257748	0.23637	31.3479	2.47506e-14	7.80504e-13	no	no
SPBC1685.13	fhn1	-1.08731	-0.329507	0.274851	0.721029	1.14587	31.3034	2.54149e-14	7.80504e-13	no	yes
SPAPB24D3.08c	SPAPB24D3.08c	0.00274901	0.134096	0.422709	0.832484	0.943579	31.0047	3.0387e-14	9.09274e-13	yes	no
SPAC328.03	tps1	0.0992616	0.401547	0.768454	0.635461	0.649347	30.1522	5.09611e-14	1.48679e-12	yes	no
SPCC553.10	SPCC553.10	3.4536	9.92115	10.3501	10.0283	9.42036	29.265	8.8294e-14	2.48895e-12	no	yes
SPAC8E11.10	SPAC8E11.10	0.162835	0.00179243	-0.242798	-0.581716	-0.635366	29.242	8.95765e-14	2.48895e-12	yes	no
SPCC162.07	ent1	-0.643144	-0.84189	-0.393535	-0.268243	0.166133	28.9963	1.04535e-13	2.83702e-12	no	no
SPBC1306.01c	SPBC1306.01c	-0.514998	-1.14115	-1.13903	-1.34701	-0.876615	27.305	3.10721e-13	8.20437e-12	no	yes
SPCC417.08	tef3	-0.331356	-0.339668	-0.411693	-0.309639	0.0955304	27.2643	3.19153e-13	8.20437e-12	no	no
SPAC9E9.03	leu2	-0.0618516	-0.172129	-0.229905	-0.504864	-0.516318	27.2443	3.23394e-13	8.20437e-12	no	no
SPBC405.01	ade1	0.188732	0.3313	-0.207942	-0.23191	-0.42881	27.1997	3.33041e-13	8.26935e-12	no	no
SPCC63.14	SPCC63.14	-0.141882	0.181534	0.415643	0.391631	0.658909	26.1215	6.85448e-13	1.6665e-11	yes	no
SPAC4F10.20	grx1	-0.488117	0.455897	-0.320356	0.00598286	-0.550548	24.0031	3.01394e-12	7.17811e-11	yes	no
SPCC191.01	SPCC191.01	0.372846	0.822796	0.911729	0.839385	0.811084	23.2606	5.17341e-12	1.20747e-10	yes	no
SPAC9E9.09c	SPAC9E9.09c	0.390205	0.635713	0.497036	0.360061	0.40708	22.5519	8.75936e-12	2.00435e-10	no	no
SPAC9E9.04	SPAC9E9.04	-0.127578	0.147676	0.353057	0.448601	0.719224	22.4364	9.55473e-12	2.1443e-10	yes	no
SPAC17C9.03	tif471	-0.128867	-0.170271	-0.11698	-0.120861	0.239208	21.9146	1.41997e-11	3.12662e-10	no	no
SPBC660.07	ntp1	0.129734	1.05948	1.18591	0.915397	1.06105	21.5615	1.86322e-11	4.02663e-10	yes	yes
SPBC17D1.06	dbp3	-0.359496	-0.429645	-0.357634	-0.30822	0.0379678	20.2281	5.3396e-11	1.13297e-09	no	no
SPCC645.14c	sti1	-0.0151272	0.0082636	-0.155309	-0.382109	-0.302832	20.1908	5.50238e-11	1.14666e-09	no	no
SPAC140.02	gar2	-0.218008	-0.333559	-0.4404	-0.502844	0.0612656	20.1141	5.8541e-11	1.19855e-09	no	no
SPAC30C2.02	mmd1	0.0732043	-0.192269	-0.287397	-0.396969	-0.609296	20.0024	6.4091e-11	1.28955e-09	no	no
SPBC1815.01	eno101	0.162059	0.277042	-0.0119363	-0.0567543	-0.115037	19.8315	7.3655e-11	1.45687e-09	no	no
SPAC23D3.04c	gpd2	-0.0763325	-0.323697	-0.419067	-0.552295	-0.730878	19.4731	9.88605e-11	1.92284e-09	no	no
SPBC1289.10c	adn2	-1.16682	-0.381995	-0.723226	-1.17861	-0.679606	19.0689	1.38337e-10	2.64654e-09	no	yes
SPBC28F2.11	SPBC28F2.11	-0.0342311	-0.102752	-0.234573	-0.346838	0.0466287	18.8687	1.63659e-10	3.08049e-09	no	no
SPAC1B3.03c	wis2	-0.0298153	-0.0890244	-0.218061	-0.397041	-0.483337	18.8435	1.67176e-10	3.09674e-09	no	no
SPAC688.11	end4	-0.223861	-0.313954	-0.189524	-0.236671	0.158267	17.8672	3.85917e-10	7.03696e-09	no	no
SPBC11G11.05	rpa34	-0.21994	-0.214325	-0.351887	-0.395452	0.0985637	17.3425	6.12024e-10	1.09882e-08	no	no
SPBC16H5.08c	SPBC16H5.08c	-0.41555	-0.244898	-0.230148	-0.135848	0.276533	17.3227	6.22869e-10	1.10135e-08	no	no
SPBP8B7.16c	dbp2	-0.29036	-0.26223	-0.351403	-0.305776	0.199385	16.6541	1.13533e-09	1.97751e-08	yes	no
SPBC17G9.12c	SPBC17G9.12c	0.398588	0.555196	-0.105888	-0.331877	-0.212077	16.5487	1.24972e-09	2.14474e-08	no	no
SPCC1223.07c	drs1	-0.275552	-0.465706	-0.53239	-0.334964	0.0420635	16.4102	1.41841e-09	2.39534e-08	no	no
SPBC887.17	SPBC887.17	-0.0344567	-0.105174	-0.466419	-0.629167	-0.296519	16.3961	1.4368e-09	2.39534e-08	yes	no
SPBC21C3.08c	car2	0.28025	0.19817	0.0740391	-0.091197	-0.293904	16.2875	1.58759e-09	2.60946e-08	yes	no
SPAC2F7.05c	SPAC2F7.05c	0.0682217	-0.192602	-0.443424	-0.39178	-0.0829391	16.2379	1.6618e-09	2.6935e-08	no	no
SPAC23H4.15	SPAC23H4.15	-0.319126	-0.434854	-0.401013	-0.345721	0.512253	15.8288	2.43007e-09	3.88478e-08	yes	no
SPAC1142.02c	SPAC1142.02c	0.0492553	-0.00850476	0.0365849	-0.241846	-0.0565912	15.6602	2.84674e-09	4.48939e-08	no	no
SPCC548.06c	ght8	-0.174666	-0.664376	-0.538486	-0.597651	-0.268877	15.2454	4.21993e-09	6.56621e-08	no	no
SPAC22A12.16	SPAC22A12.16	0.123117	-0.0575164	-0.0922113	-0.188066	-0.264935	15.1793	4.49559e-09	6.86922e-08	no	no
SPAC4A8.16c	tif33	-0.210568	-0.241024	-0.18783	-0.188712	0.126173	15.1708	4.53239e-09	6.86922e-08	no	no
SPAC11D3.02c	SPAC11D3.02c	0.205762	0.177799	-0.0504144	-0.265655	-0.470683	14.6153	7.76294e-09	1.16146e-07	no	no
SPBC3B9.01	SPBC3B9.01	0.124922	-0.00422873	-0.0432814	-0.337567	-0.495671	14.5262	8.47194e-09	1.25149e-07	no	no
SPBC428.02c	eca39	0.0703684	-0.0797047	-0.147793	-0.343671	-0.424808	14.3881	9.70624e-09	1.4159e-07	no	no
SPCC1393.10	ctr4	-0.449519	-0.726624	-0.966082	-0.863324	-0.685247	14.2875	1.07219e-08	1.54474e-07	no	no
SPAC694.02	SPAC694.02	-0.636068	-0.446172	-0.236266	0.104666	0.600235	14.0288	1.38738e-08	1.97447e-07	no	no
SPAC29B12.04	snz1	-0.0599782	-0.23214	-0.0324019	-0.476269	-0.157803	13.8481	1.66358e-08	2.33904e-07	no	no
SPAC12G12.04	mcp60	0.0568603	0.0276066	-0.0724657	-0.271963	-0.163726	13.7359	1.86342e-08	2.58883e-07	no	no
SPCC4F11.02	ptc1	0.192236	0.767413	0.879906	0.54102	0.789824	13.5673	2.21152e-08	3.03628e-07	yes	no
SPAC27F1.06c	SPAC27F1.06c	-0.176681	-0.164123	-0.275725	-0.26631	0.144432	13.4545	2.48168e-08	3.36758e-07	no	no
SPCC622.12c	gdh1	0.0123638	-0.00641138	0.0978939	0.303115	0.527068	13.0827	3.64151e-08	4.88464e-07	no	no
SPAC22A12.04c	rps2201	-0.382398	-0.0721109	-0.101366	-0.242978	-0.479774	12.948	4.19041e-08	5.55706e-07	no	no
SPAC16C9.02c	SPAC16C9.02c	-0.171261	-0.629705	0.182678	-0.249997	-0.0981458	12.74	5.21188e-08	6.834e-07	no	no
SPBC2F12.05c	SPBC2F12.05c	-0.0248536	-0.0103372	0.241439	0.437258	0.51655	12.5871	6.12596e-08	7.94333e-07	no	no
SPAC23C11.05	SPAC23C11.05	0.233909	0.250366	-0.0616006	-0.150416	-0.0553575	12.474	6.90817e-08	8.85916e-07	no	no
SPAC22F8.05	SPAC22F8.05	-0.169135	0.968052	1.71516	1.19181	1.44624	12.152	9.75627e-08	1.23756e-06	yes	yes
SPAC821.03c	SPAC821.03c	-0.375512	-0.657322	-0.242141	-0.379857	0.405965	12.1396	9.88779e-08	1.24076e-06	no	no
SPAC27D7.11c	SPAC27D7.11c	0.633792	3.78954	4.08972	4.18923	4.00564	12.1287	1.00051e-07	1.24212e-06	yes	yes
SPCC285.17	spp27	-0.218287	-0.2949	-0.254184	-0.241624	0.129697	12.0553	1.08319e-07	1.33061e-06	no	no
SPAC3C7.11c	cnx1	0.063022	0.151531	0.0246465	0.10314	-0.340934	12.0332	1.10937e-07	1.34858e-06	no	no
SPAC32A11.04c	tif212	-0.333733	-0.0770319	-0.142705	-0.225776	0.151892	11.9378	1.23064e-07	1.48057e-06	no	no
SPAC2F3.09	hem1	0.104563	-0.0474348	-0.129111	-0.358249	-0.304883	11.7658	1.48505e-07	1.76843e-06	no	no
SPAC1F3.06c	spo15	-0.309939	-0.639766	-0.312618	-0.427369	-0.0475345	11.6514	1.68392e-07	1.98499e-06	no	no
SPBC1778.01c	zuo1	-0.252933	-0.183773	-0.348254	-0.427255	-0.0284078	11.5845	1.81307e-07	2.09726e-06	no	no
SPAC17G8.06c	SPAC17G8.06c	-0.0348209	0.00147008	-0.149978	-0.288599	-0.160612	11.5835	1.81511e-07	2.09726e-06	no	no
SPCC338.12	pbi2	0.134276	0.528268	0.939953	0.740648	0.856002	11.3005	2.4859e-07	2.84416e-06	yes	no
SPCC4B3.07	nro1	-0.101157	-0.347797	-0.302518	-0.431731	-0.246733	11.2	2.78241e-07	3.1525e-06	no	no
SPCC825.01	SPCC825.01	-0.195092	-0.25527	-0.336569	-0.424916	0.220349	11.1894	2.81551e-07	3.15933e-06	no	no
SPCC895.05	for3	0.0631303	-0.0374407	-0.0307855	0.514883	0.66053	11.0787	3.18944e-07	3.54484e-06	no	no
SPBP8B7.06	rpp201	-0.348869	-0.212735	-0.410145	-0.645889	-0.524538	10.9978	3.49486e-07	3.84764e-06	no	no
SPCC338.14	SPCC338.14	-0.0239806	-0.0490117	-0.0858277	-0.283755	-0.441419	10.9779	3.57482e-07	3.8989e-06	no	no
SPAPJ696.02	SPAPJ696.02	-0.260417	-0.251956	-0.249828	-0.244326	0.281924	10.9335	3.75957e-07	4.03245e-06	no	no
SPBC30D10.06	lsm4	-0.158955	-0.18003	-0.153883	-0.211406	0.27157	10.9319	3.76639e-07	4.03245e-06	no	no
SPBC2D10.10c	fib1	-0.116569	-0.20195	-0.288384	-0.225833	0.0229023	10.7874	4.44041e-07	4.71087e-06	no	no
SPAPB1E7.07	glt1	-0.0268911	-0.0738783	-0.187886	-0.326051	-0.433914	10.7629	4.56672e-07	4.80123e-06	no	no
SPAC1A6.04c	plb1	-0.323894	-0.228156	-0.164345	-0.146945	0.162327	10.7377	4.70035e-07	4.8976e-06	no	no
SPCC1281.06c	SPCC1281.06c	-0.535608	-0.363006	-0.369902	-0.681597	-0.427771	10.6492	5.203e-07	5.37337e-06	no	no
SPAC9E9.06c	SPAC9E9.06c	0.118303	0.0521537	0.00448327	-0.111363	-0.214743	10.6074	5.45913e-07	5.58843e-06	no	no
SPCC31H12.03c	SPCC31H12.03c	-0.0821525	0.287675	0.558688	0.619228	0.688304	10.5457	5.86206e-07	5.94872e-06	no	no
SPAC4F8.07c	hxk2	0.0154637	0.197071	0.0120069	-0.0827746	-0.184087	10.4958	6.21006e-07	6.24753e-06	no	no
SPCC613.04c	rng3	0.0620418	-0.238127	0.107558	0.339751	0.897084	10.2572	8.19737e-07	8.17635e-06	no	no
SPAC3A12.18	zwf1	0.149927	0.152109	0.386239	0.413528	0.259381	10.1395	9.41141e-07	9.30773e-06	yes	no
SPBC1711.13	his2	-0.0980562	-0.113338	-0.210608	-0.403993	-0.425113	10.0857	1.00264e-06	9.83257e-06	no	no
SPBC3B9.13c	rpp102	-0.192175	0.0955506	-0.353882	-0.610261	-0.0210916	10.0414	1.05645e-06	1.02739e-05	no	no
SPAC56E4.04c	cut6	0.137138	-0.0604993	-0.144042	-0.246917	-0.266485	9.96531	1.15591e-06	1.11483e-05	no	no
SPBC19C2.14	smd3	-0.118793	-0.294113	-0.283425	-0.499467	-0.143999	9.91276	1.23026e-06	1.17681e-05	no	no
SPBC16A3.08c	SPBC16A3.08c	-0.191028	-0.146306	-0.177939	-0.194935	0.0975565	9.87353	1.28898e-06	1.2156e-05	no	no
SPAC22G7.05	SPAC22G7.05	-0.309937	-0.2181	-0.253179	-0.454494	0.0180145	9.8718	1.29163e-06	1.2156e-05	no	no
SPAC4F8.03	sdo1	-0.455596	-0.157072	-0.326291	-0.911795	0.144537	9.84466	1.33405e-06	1.24547e-05	no	no
SPCC962.01	SPCC962.01	0.0503665	-0.0347539	0.342864	0.438938	0.540562	9.75314	1.48804e-06	1.37821e-05	no	no
SPBC18H10.03	tif35	-0.190303	-0.196815	-0.250878	-0.213674	0.105534	9.6999	1.586e-06	1.45738e-05	no	no
SPAC1F7.02c	has1	-0.326885	-0.330477	-0.323722	-0.40502	0.0967471	9.69219	1.60075e-06	1.45943e-05	no	no
SPAC57A7.12	SPAC57A7.12	-0.140425	-0.341505	-0.413387	-0.432022	-0.0912315	9.65463	1.67457e-06	1.5149e-05	no	no
SPAC6B12.09	trm10	0.157568	-0.536268	-0.401592	-0.878246	-0.518907	9.54475	1.91151e-06	1.71595e-05	no	no
SPAC29E6.06c	SPAC29E6.06c	-0.236007	-0.31319	-0.349817	-0.298932	0.00986574	9.45452	2.13196e-06	1.89924e-05	no	no
SPBC14F5.05c	sam1	0.0266884	0.0171156	-0.00477918	-0.204907	-0.242567	9.14685	3.10373e-06	2.74398e-05	no	no
SPAC343.16	lys2	-0.0801109	-0.148336	-0.29322	-0.474521	-0.337179	8.94904	3.96238e-06	3.47677e-05	no	no
SPAC458.02c	SPAC458.02c	-0.231915	-0.179401	-0.21114	-0.229367	0.162931	8.92692	4.07268e-06	3.54117e-05	no	no
SPBC19F8.08	rps401	-0.0983409	-0.0675752	-0.15552	-0.255843	-0.369627	8.92223	4.09647e-06	3.54117e-05	no	no
SPBC3H7.07c	ser2	0.280099	0.0272119	-0.210359	-0.407535	-0.594023	8.89607	4.23182e-06	3.63127e-05	no	no
SPAC56F8.03	SPAC56F8.03	-0.422408	-0.236383	-0.0780927	-0.187676	0.336754	8.88846	4.27205e-06	3.63904e-05	no	no
SPCC18.14c	rpp0	-0.0538534	-0.114807	-0.14763	-0.215507	-0.314058	8.85799	4.43717e-06	3.7523e-05	no	no
SPBC29A3.16	rrs1	-0.00391443	-0.15541	-0.320787	-0.3378	0.0153477	8.84134	4.53017e-06	3.80339e-05	yes	no
SPAC1142.06	get3	0.104101	0.0236845	0.0230705	-0.342781	-0.26725	8.79148	4.82099e-06	4.01864e-05	no	no
SPAC1687.11	spb1	-0.300596	0.0481193	-0.179145	-0.162827	0.285458	8.78382	4.86736e-06	4.02852e-05	no	no
SPAC688.04c	gst3	0.267965	0.673252	0.766664	0.979629	1.01499	8.76085	5.00917e-06	4.11669e-05	no	yes
SPAC19A8.07c	SPAC19A8.07c	-0.283265	-0.650425	-0.460109	-0.227665	0.180287	8.68107	5.53592e-06	4.51777e-05	no	no
SPCC1322.14c	vtc4	-0.194171	-0.345462	-0.272016	-0.344104	0.0105898	8.63272	5.88278e-06	4.76751e-05	no	no
SPAC23G3.12c	SPAC23G3.12c	-0.251516	-0.162941	-0.153713	0.0139785	0.373134	8.61009	6.05287e-06	4.87152e-05	no	no
SPBC31E1.06	bms1	-0.156926	-0.542445	-0.202526	-0.476712	0.362789	8.53799	6.62933e-06	5.29893e-05	no	no
SPAC3F10.16c	SPAC3F10.16c	-0.155576	-0.32202	-0.185055	-0.0512106	0.569319	8.53013	6.69555e-06	5.31545e-05	no	no
SPAC1805.06c	hem2	-0.0789369	0.0592677	-0.305649	-0.379644	-0.538938	8.49307	7.01703e-06	5.53302e-05	no	no
SPBC1703.07	SPBC1703.07	0.0812181	0.048679	-0.0172408	-0.112592	-0.207182	8.46443	7.27636e-06	5.699e-05	no	no
SPBP16F5.03c	tra1	-0.300748	-0.419462	0.0561317	0.481241	0.333306	8.43629	7.5409e-06	5.86682e-05	no	no
SPAC26H5.09c	SPAC26H5.09c	0.17947	0.445608	0.451953	0.183791	-0.188853	8.34443	8.47607e-06	6.55071e-05	no	no
SPCPB16A4.03c	ade10	-0.0139897	-0.077438	-0.159913	-0.334939	-0.267699	8.32432	8.69637e-06	6.67675e-05	no	no
SPAC6F12.10c	ade3	0.0265671	-0.0982146	-0.104132	-0.234301	-0.290198	8.27041	9.3166e-06	7.10619e-05	no	no
SPBC359.03c	aat1	0.272075	-0.167279	-0.053742	-0.528127	-0.537153	8.24972	9.56674e-06	7.2496e-05	no	no
SPBC29A10.08	gas2	-0.00498086	0.261193	0.497588	0.274593	0.260688	8.23947	9.69314e-06	7.298e-05	no	no
SPBC3B8.09	SPBC3B8.09	-0.158355	-0.20043	-0.302455	-0.373764	0.106049	8.2295	9.81788e-06	7.34453e-05	no	no
SPBC106.15	idi1	0.103699	0.0383539	-0.278455	-0.475474	-0.452955	8.22088	9.92701e-06	7.37887e-05	no	no
SPAC926.09c	fas1	0.0629842	0.0108177	-0.0162148	-0.151949	-0.214446	8.18108	1.04473e-05	7.71648e-05	no	no
SPAC11E3.13c	gas5	-0.0935788	-0.124766	-0.0908076	0.228852	0.416111	8.14813	1.08996e-05	7.99988e-05	no	no
SPCC1183.07	SPCC1183.07	-0.176771	-0.179345	-0.273266	-0.239891	0.0914968	8.09266	1.17072e-05	8.53891e-05	no	no
SPBC17G9.11c	pyr1	0.0231508	-0.0388418	-0.0658958	-0.168151	-0.218722	8.07919	1.19125e-05	8.63472e-05	no	no
SPCC550.14	vgl1	-0.0554165	-0.114243	-0.140834	-0.241261	-0.174964	8.06233	1.21746e-05	8.77025e-05	no	no
SPAC167.06c	mug143	-0.431857	-0.528372	-0.348649	-0.131267	0.367425	7.89939	1.50396e-05	0.000107676	no	no
SPBC4F6.13c	SPBC4F6.13c	-0.21683	-0.296107	-0.458374	-0.339752	-0.10913	7.88451	1.5334e-05	0.000109114	no	no
SPAC2F3.03c	rpa49	-0.239429	-0.621629	-0.316915	-0.515389	0.394482	7.87434	1.55387e-05	0.000109901	yes	no
SPBC4B4.08	ght2	0.0305645	1.47047	1.67844	1.75937	2.02251	7.8378	1.62974e-05	0.000114147	no	yes
SPBC418.01c	his4	0.119129	0.0919547	0.117389	-0.168412	-0.301881	7.83605	1.63346e-05	0.000114147	no	no
SPAC9G1.03c	rpl3001	-0.0233134	-0.129171	-0.155815	-0.332134	-0.542194	7.81986	1.66838e-05	0.000115893	no	no
SPBC12C2.07c	SPBC12C2.07c	0.0837876	0.0631312	0.0251787	-0.216764	-0.251844	7.77523	1.76866e-05	0.000122132	no	no
SPAC26F1.06	gpm1	0.00321141	0.0753371	-0.0920711	-0.188753	-0.148903	7.71203	1.92153e-05	0.000131907	no	no
SPCC1223.08c	dfr1	-0.497234	-0.369424	-0.316371	-0.191348	0.110715	7.68976	1.97857e-05	0.000135029	no	no
SPCC10H11.01	prp11	-0.361379	-0.563232	-0.367576	-0.212992	0.246818	7.66317	2.04903e-05	0.000139025	no	no
SPBC776.03	SPBC776.03	0.0775509	0.0343005	-0.115608	-0.162276	-0.183811	7.62332	2.15949e-05	0.000145672	no	no
SPCC550.06c	hsp10	0.0226259	-0.0536097	-0.0872272	-0.320292	-0.321643	7.55773	2.35492e-05	0.000157717	no	no
SPBC646.08c	SPBC646.08c	-0.223069	-0.208054	-0.166265	-0.108917	0.297141	7.55448	2.36508e-05	0.000157717	no	no
SPAC6F12.16c	mtr4	-0.342766	-0.736544	-0.661928	-0.676854	0.0404569	7.54571	2.3927e-05	0.000158652	no	no
SPAC30D11.04c	nup124	-0.820163	-0.605621	-0.290172	-0.371539	-0.0367106	7.53462	2.42809e-05	0.00016009	no	no
SPCC1827.01c	SPCC1827.01c	-0.312668	-0.219652	-0.217957	-0.445617	0.434642	7.49559	2.55702e-05	0.000167643	yes	no
SPCC70.07c	tmp1	-0.306655	-0.872779	-0.728066	-0.904051	-0.753949	7.47941	2.61254e-05	0.000169894	no	no
SPAC977.14c	SPAC977.14c	0.287872	0.22326	0.153308	0.0568954	0.0928802	7.47712	2.62048e-05	0.000169894	no	no
SPAC637.13c	SPAC637.13c	0.281819	0.309108	0.627732	0.184382	0.799787	7.4444	2.73694e-05	0.000175886	no	no
SPBC1711.07	SPBC1711.07	-0.405177	-0.0432269	-0.369568	-0.21751	-0.198334	7.44273	2.74304e-05	0.000175886	no	no
SPAC15A10.02	taf12	0.0656196	-0.019533	-0.0320353	-0.0430248	0.322922	7.39229	2.93363e-05	0.000187079	no	no
SPBC27.08c	sua1	-0.00208264	0.0141992	-0.0391655	-0.255225	-0.178027	7.30014	3.31801e-05	0.000210441	no	no
SPCC330.06c	SPCC330.06c	0.191187	0.351178	0.276112	0.248285	0.348418	7.2631	3.4869e-05	0.000218775	yes	no
SPBC3D6.02	but2	-0.273688	-0.324549	-0.282456	-0.260343	0.00518289	7.25106	3.54372e-05	0.000221151	no	no
SPBC800.09	sum2	-0.181464	-0.356634	-0.234117	-0.0977935	0.265131	7.24284	3.58301e-05	0.000221289	no	no
SPAPB17E12.12c	SPAPB17E12.12c	-0.283668	0.317585	0.243714	0.191934	0.393434	7.23874	3.60283e-05	0.000221289	no	no
SPBC119.10	asn1	-0.0438459	0.117958	-0.0434113	-0.181632	-0.234777	7.23011	3.64479e-05	0.000222695	no	no
SPBC18H10.02	lcf1	0.0836237	0.0992785	0.0930903	-0.15661	-0.399606	7.21798	3.70473e-05	0.000225178	no	no
SPBC354.10	def1	-0.148061	-0.231623	-0.238228	-0.196352	0.156091	7.20151	3.78771e-05	0.000229029	no	no
SPAC3G6.05	SPAC3G6.05	-0.0753353	0.0247844	0.173881	0.253262	0.725927	7.18395	3.87827e-05	0.000233296	no	no
SPBP16F5.08c	SPBP16F5.08c	0.0283956	-0.0722215	-0.142879	-0.384071	-0.463488	7.1337	4.15007e-05	0.000248366	no	no
SPAC824.09c	SPAC824.09c	-0.345201	0.379303	0.509657	0.0746017	0.195323	7.07121	4.51585e-05	0.000268877	no	no
SPCC191.02c	SPCC191.02c	-0.0417584	0.00261597	-0.0599733	-0.273842	-0.286484	7.05965	4.58712e-05	0.000271734	no	no
SPBC18H10.04c	sce3	-0.18704	-0.158773	-0.263496	-0.311136	0.10938	7.03626	4.73486e-05	0.000277881	no	no
SPBP23A10.07	rpa2	0.0544436	0.00224306	-0.338571	-0.0495253	0.0035246	7.03569	4.7385e-05	0.000277881	no	no
SPCC18B5.04	rsm18	0.154472	-0.378379	-0.181364	-0.0297053	0.227766	7.02412	4.81341e-05	0.000280863	no	no
SPCC23B6.01c	SPCC23B6.01c	0.145449	-0.0526684	0.235788	0.358759	0.321484	6.9062	5.651e-05	0.000326471	no	no
SPBC1677.03c	SPBC1677.03c	0.10396	0.0804151	-0.12702	-0.291335	-0.177184	6.90067	5.6938e-05	0.000327324	no	no
SPAC1705.03c	ecm33	-0.250215	-0.273265	-0.104013	-0.120107	0.121639	6.87597	5.88913e-05	0.000336893	no	no
SPAC4G9.11c	cmb1	-0.134152	0.0454239	0.122661	0.113511	0.267719	6.84391	6.153e-05	0.000350271	yes	no
SPBC16E9.05	erg6	0.0688681	0.140912	-0.0117497	-0.129335	-0.214925	6.83608	6.21933e-05	0.000352328	no	no
SPBP26C9.02c	car1	0.445589	0.58397	0.866756	0.658228	0.683371	6.80348	6.50332e-05	0.000366636	no	no
SPBC1734.01c	esf1	-0.487122	-0.531447	-0.454267	-0.452553	0.0741268	6.77047	6.80469e-05	0.000381782	no	no
SPCC777.09c	arg1	-0.0564022	-0.124731	-0.110095	-0.282509	-0.177215	6.75831	6.91929e-05	0.000386355	no	no
SPAC29A4.08c	prp19	-0.353002	-0.237813	-0.407311	-0.451918	-0.0266449	6.70906	7.40419e-05	0.000411461	no	no
SPBC56F2.12	ilv5	0.0313169	0.0510809	-0.0220623	-0.185276	-0.224236	6.69555	7.54328e-05	0.000417204	no	no
SPAC694.04c	SPAC694.04c	0.0631103	0.151879	0.029819	-0.24277	-0.649431	6.67987	7.70814e-05	0.000424311	no	no
SPCC364.06	nap1	0.0437161	0.0202877	-0.122715	-0.232543	-0.0548653	6.60902	8.50055e-05	0.000465735	no	no
SPAC57A10.10c	sla1	0.0296544	-0.0172946	-0.148736	-0.247551	-0.080596	6.58711	8.76231e-05	0.000477833	no	no
SPBC25B2.09c	mrs1	-0.0368157	-0.134709	-0.238039	-0.322152	-0.274899	6.57871	8.86488e-05	0.000481177	yes	no
SPAC1687.21	SPAC1687.21	-0.0273509	-0.0786127	-0.158374	-0.335992	-0.368293	6.56606	9.02174e-05	0.000487424	no	no
SPCC18.13	SPCC18.13	-0.16335	-0.580522	-0.208789	-0.254107	0.168704	6.5583	9.11925e-05	0.000490422	no	no
SPBC582.08	SPBC582.08	0.166465	-0.043811	-0.00690521	-0.153198	-0.355277	6.48841	0.000100492	0.000537549	no	no
SPBC1652.02	SPBC1652.02	-0.119863	-0.491366	-0.506658	-0.504477	-0.179843	6.48566	0.000100877	0.000537549	no	no
SPBC18E5.07	SPBC18E5.07	0.0114957	0.182324	0.166925	0.055415	0.156587	6.46431	0.000103921	0.000551252	no	no
SPAC8C9.04	SPAC8C9.04	0.0657188	0.144295	0.0961001	0.0514233	0.370757	6.45011	0.000105997	0.000557522	no	no
SPCC1739.13	ssa2	0.0313481	0.00295158	-0.0446768	-0.149271	-0.122922	6.44487	0.000106774	0.000557522	no	no
SPAC17G6.12	cul1	-0.0145247	-0.409255	-0.123892	0.247134	0.54845	6.44427	0.000106864	0.000557522	no	no
SPAP7G5.04c	lys1	0.00915236	0.0580574	-0.125386	-0.211253	-0.173162	6.44326	0.000107014	0.000557522	no	no
SPBC1198.05	SPBC1198.05	-0.00385661	-0.141646	-0.150701	-0.231613	-0.217629	6.42253	0.000110155	0.000571337	no	no
SPBC428.05c	arg12	0.0301972	0.125146	0.0491582	-0.101202	-0.307435	6.40506	0.000112875	0.000580244	no	no
SPAP8A3.07c	SPAP8A3.07c	0.00432402	-0.0107294	-0.210521	-0.362527	-0.172289	6.4047	0.000112931	0.000580244	no	no
SPBC1709.05	sks2	-0.117504	-0.217478	-0.212312	-0.259062	-0.0670187	6.40197	0.000113364	0.000580244	no	no
SPACUNK4.07c	cta4	-0.0931699	-0.160906	-0.323252	-0.353011	-0.477723	6.38897	0.000115441	0.00058574	no	no
SPAC607.03c	snu13	-0.15784	-0.224592	-0.732328	-0.579388	-0.123625	6.38581	0.000115953	0.000585788	no	no
SPCC584.11c	SPCC584.11c	0.12097	0.118722	-0.0442491	-0.174331	-0.422869	6.33939	0.000123737	0.000622419	no	no
SPAC4F10.06	SPAC4F10.06	-0.203559	-0.245697	-0.45634	-0.506365	-0.107351	6.33021	0.000125339	0.000627772	no	no
SPBC56F2.02	rpl1901	-0.00392184	-0.000777889	-0.061062	-0.198647	0.0548013	6.30311	0.000130197	0.000649317	no	no
SPBC354.12	gpd3	-0.369059	-0.0260661	-0.0744178	-0.0365321	0.0306617	6.29155	0.000132326	0.000657128	no	no
SPBC29A3.12	rps902	0.242867	-0.0471078	-0.0523514	-0.0625433	0.464702	6.27733	0.000134998	0.000667553	no	no
SPBC16H5.12c	SPBC16H5.12c	0.0304646	-0.192067	-0.112752	0.211869	0.331689	6.27167	0.000136076	0.000670046	no	no
SPCC18.12c	utp23	-0.0996362	-0.0545606	-0.155748	-0.189891	0.261333	6.24136	0.000142004	0.000696295	no	no
SPAC18B11.07c	rhp6	0.162361	-0.29567	0.197941	0.0694849	-0.0622976	6.22638	0.000145032	0.000708168	no	no
SPAC29A4.04c	cbf5	-0.122801	-0.0250078	-0.223945	-0.167987	0.341372	6.21583	0.000147203	0.000715772	no	no
SPBC3E7.02c	hsp16	0.121272	0.0894605	-0.0216693	-0.150063	-0.33988	6.20378	0.000149726	0.000725021	yes	no
SPAC521.03	SPAC521.03	-0.0756002	-0.0634066	0.448496	0.342186	-0.0424997	6.19363	0.000151884	0.000732433	yes	no
SPAC1486.01	SPAC1486.01	-0.0564415	0.189464	0.260282	0.193134	0.224838	6.18987	0.000152693	0.000733305	no	no
SPAP7G5.05	rpl1002	-0.0116291	0.167373	0.110304	0.175725	0.295243	6.12731	0.000166808	0.000797808	no	no
SPAC3F10.03	grs1	-0.228956	-0.0952979	-0.169876	-0.202029	0.0135924	6.12328	0.000167763	0.000799099	no	no
SPBC25H2.05	egd2	-0.0695556	-0.0873881	-0.121858	-0.152355	0.105074	6.05155	0.000185725	0.000881061	no	no
SPACUNK4.16c	SPACUNK4.16c	0.385556	0.481883	0.430734	0.472829	0.345163	6.01714	0.000195034	0.000921478	yes	no
SPBC27B12.13	tom40	-0.221699	7.57144e-05	-0.27064	-0.217784	-0.278244	5.97064	0.000208389	0.000980605	no	no
SPAC1071.08	rpp203	0.324531	0.0960954	-0.0405776	0.143614	-0.120268	5.91858	0.000224466	0.00105201	no	no
SPAPB8E5.09	rvb1	-0.033872	-0.238044	-0.289175	-0.336304	-0.0263416	5.90079	0.000230251	0.00107481	no	no
SPAC9.07c	SPAC9.07c	-0.0996381	-0.229272	-0.0946132	-0.0653503	0.394695	5.86808	0.000241288	0.00112184	no	no
SPCC306.08c	SPCC306.08c	0.00735381	0.157066	0.268594	0.11106	0.162608	5.85271	0.000246662	0.00114228	no	no
SPCC1827.06c	SPCC1827.06c	0.10258	0.0910147	0.0186055	-0.147499	-0.0168608	5.83385	0.000253425	0.00116896	no	no
SPAC767.01c	vps1	-0.341349	0.0054417	0.253552	0.376714	0.825989	5.82158	0.000257929	0.00118505	no	no
SPBC16H5.02	pfk1	0.0364956	0.0309453	-0.144549	-0.140082	-0.149772	5.80095	0.000265686	0.0012159	no	no
SPAC24H6.10c	SPAC24H6.10c	-0.079781	-0.0689932	-0.122598	-0.288065	-0.220273	5.77671	0.000275113	0.00125413	no	no
SPAC20H4.01	utp5	-0.1657	-0.188834	-0.397359	-0.380049	0.0688625	5.73847	0.000290689	0.00131998	no	no
SPBC2D10.12	rhp23	0.0395023	0.00920342	-0.138159	-0.305351	0.0280445	5.66949	0.000321126	0.00144693	no	no
SPAC637.07	moe1	-0.0975001	-0.0163314	-0.15974	-0.0562603	0.123557	5.64329	0.000333533	0.00149705	no	no
SPAC23C4.19	spt5	-0.231449	-0.440802	-0.268483	-0.141077	0.15156	5.62829	0.000340858	0.00152406	no	no
SPBC146.05c	cwf25	0.135049	0.370358	0.554544	0.209481	0.426546	5.60836	0.000350847	0.00156274	no	no
SPAC644.05c	SPAC644.05c	0.12179	-0.0790508	-0.274246	-0.257361	-0.159159	5.59946	0.000355408	0.00157704	no	no
SPBC4F6.17c	SPBC4F6.17c	-0.117768	-0.302887	0.0693883	-0.186328	-0.46951	5.58281	0.000364098	0.00160948	no	no
SPAC1635.01	SPAC1635.01	-0.220225	-0.0139899	-0.0924221	-0.0211074	0.125489	5.56762	0.000372217	0.00163916	no	no
SPBC2F12.14c	gua1	-0.160147	-0.13535	-0.226431	-0.264871	-0.0885532	5.55927	0.000376765	0.00165143	no	no
SPCC1682.01	qcr9	-0.316666	-0.40781	-0.327435	-0.137625	0.10073	5.55732	0.000377834	0.00165143	no	no
SPBC8D2.06	irs1	0.0475203	0.0622404	0.00542145	-0.160801	-0.225012	5.54227	0.000386194	0.00168167	no	no
SPBC21C3.12c	SPBC21C3.12c	0.0559891	-0.00556158	-0.209324	-0.24022	-0.347247	5.53454	0.000390558	0.00169435	no	no
SPAC23C4.02	crn1	0.0121417	-0.0824461	-0.192212	-0.154712	0.00155857	5.52746	0.000394604	0.00170557	no	no
SPAC1805.05	cki3	-0.0644275	-0.367499	-0.347255	-0.305162	-0.115959	5.49713	0.000412425	0.00177602	no	no
SPAC9E9.11	plr1	0.157842	0.108204	0.25811	0.253259	0.094045	5.48697	0.000418583	0.00178933	no	no
SPAC12G12.03	cip2	-0.0367344	0.462652	0.271896	0.241505	0.150475	5.48161	0.000421866	0.00179678	no	no
SPBC1289.03c	spi1	-0.216715	0.0342802	-0.0613553	-0.158135	-0.0017471	5.4644	0.000432596	0.00183578	no	no
SPCC794.07	lat1	0.0304791	-0.026777	-0.132525	-0.310507	-0.17638	5.42695	0.000456922	0.00193198	no	no
SPBC16C6.08c	qcr6	-0.22091	-0.353776	-0.375745	-0.322866	-0.0611401	5.38608	0.000485094	0.0020437	no	no
SPBC1711.05	SPBC1711.05	-0.247936	-0.381528	-0.368488	-0.317379	0.0377486	5.36951	0.000497012	0.00208638	no	no
SPAC57A7.04c	pabp	-0.0956128	-0.118087	-0.158305	-0.303841	-0.0664661	5.35986	0.000504101	0.00210855	no	no
SPBC4C3.05c	nuc1	0.0615765	-0.218411	-0.389883	-0.316057	-0.036193	5.34825	0.000512756	0.00213709	no	no
SPAC4G9.03	adk1	-0.0955213	0.0391086	-0.144216	-0.27617	-0.249333	5.32713	0.000528907	0.00218877	no	no
SPBC21H7.07c	his5	0.367415	0.136096	-0.0454492	0.125821	0.114859	5.32399	0.000531354	0.00219113	no	no
SPAC20G8.09c	SPAC20G8.09c	-0.184315	-0.480041	-0.274679	-0.144628	0.256246	5.30318	0.00054786	0.00225124	yes	no
SPAC26F1.04c	etr1	0.224051	0.522041	0.923994	0.87542	0.513066	5.30021	0.000550258	0.00225316	no	no
SPAPB8E5.03	mae1	-0.110273	-0.436331	-0.438951	-0.172295	0.0356158	5.28131	0.000565769	0.00230857	no	no
SPAC24C9.12c	SPAC24C9.12c	0.0508818	-0.028196	-0.0183038	-0.194134	-0.118348	5.26311	0.000581139	0.00236303	no	no
SPBC1685.09	rps29	-0.593327	-0.0967339	-0.364362	-0.362422	-0.247356	5.25404	0.000588964	0.00238653	no	no
SPBC16A3.18	cip1	-0.0130568	0.312166	0.176199	0.232132	0.46638	5.22004	0.000619254	0.00250058	no	no
SPAC16.02c	srp2	0.0941625	-0.0657767	-0.0786799	-0.244303	0.060971	5.20429	0.000633823	0.00255059	no	no
SPAC15A10.04c	zpr1	0.039022	-0.176608	-0.275802	-0.253578	-0.0189311	5.16657	0.000670169	0.00268759	no	no
SPAC30C2.04	SPAC30C2.04	-0.258658	-0.254453	-0.190383	-0.229674	-0.0747766	5.15638	0.000680358	0.00271875	no	no
SPBC1709.02c	vrs1	-0.0365626	-0.00168077	-0.117076	-0.20069	-0.216411	5.15415	0.000682599	0.00271875	no	no
SPBC725.15	ura5	0.0394739	-0.0556226	-0.239588	-0.323911	-0.197553	5.11612	0.000722177	0.0028666	no	no
SPAC664.11	ssc1	-0.0504594	-0.103531	-0.110715	-0.225084	-0.145613	5.08629	0.00075486	0.00298618	no	no
SPBC14C8.02	tim44	-0.21253	-0.360477	-0.260474	-0.187675	0.103595	5.0732	0.000769685	0.00303453	no	no
SPAC13G7.04c	mac1	-0.390358	-0.595709	-0.555401	-0.514851	-0.382849	5.02465	0.000827323	0.00325079	no	no
SPBP35G2.07	ilv1	0.00349119	-0.0638803	-0.143564	-0.266303	-0.194055	5.01281	0.000842047	0.00329755	no	no
SPCC576.08c	rps2	-0.192337	-0.120389	-0.222909	-0.308308	-0.185005	4.98584	0.000876592	0.00341933	no	no
SPBC26H8.11c	SPBC26H8.11c	-0.433513	-0.388841	-0.437007	-0.183442	0.136282	4.984	0.000879005	0.00341933	no	no
SPAC2C4.16c	rps801	-0.00445169	0.0195628	-0.012062	-0.217167	-0.144899	4.96569	0.000903356	0.00350238	no	no
SPAC4F8.14c	hcs1	-0.074252	-0.0341979	-0.157794	-0.327817	-0.157211	4.94458	0.000932284	0.00360257	no	no
SPAC14C4.11	SPAC14C4.11	-0.0821578	-0.253789	-0.411906	-0.303461	-0.209809	4.94169	0.00093633	0.00360626	no	no
SPBC8D2.20c	sec31	-0.165015	-0.156485	-0.0811288	-0.126781	0.0523325	4.93849	0.000940821	0.00361164	no	no
SPBC8E4.01c	SPBC8E4.01c	-0.661148	-1.212	-1.39949	-0.943319	-0.643822	4.88074	0.00102575	0.00391191	yes	yes
SPAC4F10.10c	mnn9	-0.279213	-0.299008	-0.106788	-0.174496	-0.0675189	4.85095	0.00107261	0.00407054	no	no
SPAC13G6.07c	rps601	-0.0656884	0.0983465	0.0928061	-0.0218911	0.179606	4.84989	0.00107432	0.00407054	no	no
SPAC3F10.15c	spo12	0.178352	0.62397	0.397788	0.441447	0.212864	4.82547	0.00111444	0.00418184	no	no
SPBC19F5.05c	ppp1	-0.305651	-0.218358	-0.222482	-0.207296	0.113838	4.8188	0.00112567	0.00421006	no	no
SPAC15A10.15	sgo2	0.0531713	-0.11134	-0.284313	-0.406086	-0.33909	4.81481	0.00113243	0.00421006	no	no
SPAC21E11.06	tif224	-0.0880203	-0.490058	-0.279249	-0.374248	0.0597943	4.81461	0.00113278	0.00421006	no	no
SPAC2G11.07c	ptc3	0.0606477	-0.140986	-0.0863956	-0.190652	-0.389687	4.80964	0.00114128	0.00422817	no	no
SPACUNK4.10	SPACUNK4.10	0.290274	0.261581	0.313097	0.280691	0.0183983	4.80656	0.00114657	0.00423432	no	no
SPCC1682.14	rpl1902	0.493826	0.184557	0.21838	0.434765	0.189603	4.77189	0.00120797	0.004447	no	no
SPAC222.09	seb1	-0.18916	-0.382175	-0.346997	-0.335557	0.0707734	4.76299	0.00122426	0.00449281	no	no
SPCC338.10c	cox5	-0.386271	-0.365875	-0.108562	-0.176383	0.024328	4.71511	0.00131593	0.00481409	no	no
SPAC4D7.08c	ade4	-0.0575702	-0.242164	-0.246433	-0.398935	-0.281009	4.69906	0.00134821	0.00491674	no	no
SPBC651.01c	nog1	-0.135384	-0.191035	-0.234141	-0.333936	0.120888	4.67266	0.00140308	0.00509816	no	no
SPCC1322.04	SPCC1322.04	0.174089	0.224941	0.42405	0.355334	0.262082	4.65365	0.00144402	0.00521726	no	no
SPBC8D2.14c	sed5	-0.179907	-0.462452	-0.364162	-0.305929	0.179248	4.64193	0.00146987	0.00529426	no	no
SPBC15C4.04c	SPBC15C4.04c	-0.0279991	0.021529	-0.307926	-0.311216	0.0423252	4.63626	0.00148256	0.00531032	no	no
SPBC3B8.03	SPBC3B8.03	0.0703791	0.0194522	-0.0732761	-0.118631	-0.268057	4.63587	0.00148343	0.00531032	no	no
SPBC4C3.07	SPBC4C3.07	-0.365199	-0.474387	-0.392055	-0.397088	-0.304497	4.60856	0.0015461	0.00551773	no	no
SPBC11B10.02c	his3	0.0243989	-0.0115979	0.00303267	-0.190225	-0.29758	4.60133	0.00156315	0.00556156	no	no
SPBC8D2.18c	SPBC8D2.18c	-0.00212098	-0.0333573	-0.017261	-0.133626	-0.207581	4.594	0.00158064	0.00560671	yes	no
SPBC1734.04	anp1	-0.491893	-0.561375	-0.224541	-0.345322	-0.13222	4.5866	0.00159848	0.0056528	no	no
SPBC21B10.03c	SPBC21B10.03c	-0.125669	-0.0808107	0.0504814	0.0299549	0.253325	4.53243	0.00173563	0.00610084	no	no
SPBC14C8.04	SPBC14C8.04	0.0102686	-0.123001	-0.168022	-0.353823	-0.196597	4.51712	0.00177654	0.00622589	no	no
SPAC3G9.06	frs2	-0.261834	-0.174466	-0.317194	-0.217957	-0.206632	4.48198	0.00187423	0.00652903	no	no
SPAC110.04c	pss1	0.0379005	0.0664202	-0.0713126	-0.212103	-0.1479	4.46484	0.00192386	0.00668199	no	no
SPBC31F10.12	SPBC31F10.12	-0.183264	-0.0942752	-0.211832	-0.253058	0.0968375	4.45528	0.00195212	0.00673809	no	no
SPAC24H6.04	hxk1	0.0431061	0.0125055	-0.172354	-0.223166	-0.236143	4.45383	0.00195643	0.00673809	no	no
SPCC13B11.01	adh1	0.125751	0.149336	0.0516552	0.0104821	-0.0549964	4.45353	0.00195734	0.00673809	no	no
SPBC106.05c	tim11	-0.22605	-0.0510869	-0.219614	-0.536331	-0.0642068	4.43298	0.00201974	0.00693246	no	no
SPAC4A8.11c	fas2	0.0303532	-0.0153473	-0.0857462	-0.157019	-0.145417	4.42316	0.00205026	0.00701656	no	no
SPAC323.02c	pup2	0.293928	0.342371	0.109777	0.472657	0.094431	4.39736	0.00213276	0.00727758	no	no
SPBC17D11.05	tif32	-0.184531	-0.113211	-0.206816	-0.220953	-0.0347773	4.3939	0.00214408	0.00729487	no	no
SPBP4G3.02	pho1	-0.179156	-0.270978	-0.558311	-0.732853	-0.385435	4.38592	0.00217041	0.00736298	no	no
SPBC3E7.16c	leu3	-0.016502	0.0287424	-0.0602756	-0.0958999	-0.329711	4.37746	0.00219869	0.00743729	no	no
SPAC17A5.03	rpl301	-0.0733112	-0.0890008	-0.131978	-0.194384	-0.156921	4.34033	0.0023274	0.00780482	no	no
SPBC19C7.06	prs1	-0.0405071	0.0067936	-0.145129	-0.229927	-0.121698	4.32859	0.00236968	0.00792383	no	no
SPBPJ4664.04	SPBPJ4664.04	-0.333777	0.0984739	-0.178067	-0.212403	-0.134105	4.31502	0.00241955	0.00806746	no	no
SPAC1834.05	alg9	-0.197797	-0.371534	-0.285504	-0.0159384	0.105454	4.31073	0.00243554	0.00809766	no	no
SPAC25G10.08	SPAC25G10.08	-0.112458	-0.175079	-0.233096	-0.242161	-0.111083	4.30154	0.00247016	0.00818941	no	no
SPCC1223.14	SPCC1223.14	0.0271004	-0.00732852	-0.151132	-0.275985	-0.24489	4.28895	0.0025184	0.00830218	yes	no
SPAC19E9.01c	nup40	0.185333	0.535254	0.503586	0.376451	0.412452	4.27799	0.00256117	0.00837222	no	no
SPBC14F5.03c	kap123	-0.264309	-0.0611659	-0.267039	-0.344146	-0.454399	4.2412	0.00271027	0.00875109	yes	no
SPBC530.10c	anc1	-0.207207	-0.210534	-0.0459633	-0.135428	0.0320365	4.2216	0.00279335	0.00898028	no	no
SPAC821.05	SPAC821.05	-0.19638	-0.182254	-0.35313	-0.429078	0.00314112	4.21284	0.00283129	0.00907725	no	no
SPBC9B6.07	nop52	-0.0357562	-0.482967	-0.425981	-0.0302711	0.011492	4.20342	0.00287273	0.00918485	yes	no
SPCC663.04	rpl39	-0.224696	-0.472148	-0.195807	-0.461068	-0.0195922	4.15944	0.00307444	0.00974964	no	no
SPBC25H2.16c	SPBC25H2.16c	-0.684814	-0.251916	-0.277581	-0.218454	-0.139699	4.15097	0.00311489	0.00985114	no	no
SPBC3D6.13c	pdi2	-0.128592	-0.0321684	-0.190724	-0.246803	-0.227953	4.14127	0.00316196	0.00997298	no	no
SPAC24B11.13	hem3	-0.181297	0.0988743	-0.155998	-0.286988	-0.139449	4.13133	0.00321092	0.0101001	no	no
SPBC902.05c	idh2	0.229194	0.290004	0.359121	0.214386	-0.0607927	4.12563	0.00323932	0.0101621	no	no
SPAC10F6.01c	sir1	0.0590254	0.0400935	-0.102765	-0.176821	-0.0760969	4.09789	0.00338139	0.010551	no	no
SPAC3H5.10	rpl3202	-0.122249	-0.135749	-0.129082	-0.337324	-0.246142	4.08403	0.00345473	0.0107225	no	no
SPAC2F3.13c	SPAC2F3.13c	-0.0171442	-0.497712	-0.355646	-0.195188	0.119897	4.075	0.00350339	0.010837	no	no
SPBC83.15	SPBC83.15	0.0448078	-0.331306	-0.246758	-0.314161	-0.201738	3.99282	0.00397989	0.0121627	no	no
SPAC18B11.10	tup11	-0.133379	-0.278593	-0.232977	-0.369683	-0.104065	3.94965	0.00425631	0.0129352	no	no
SPBC646.13	sds23	-0.0434789	0.157303	0.222869	0.37864	0.566472	3.90935	0.00453209	0.0136807	no	no
SPBC1D7.04	mlo3	-0.0873341	-0.0419171	-0.0643705	-0.245679	-0.015774	3.90868	0.00453679	0.0136807	no	no
SPBC1215.01	shy1	-0.565368	-0.397075	-0.147985	-0.0915869	-0.0683815	3.89792	0.00461354	0.0138705	no	no
SPBC1539.02	SPBC1539.02	0.253768	-0.0808722	0.065262	0.407904	0.367093	3.89198	0.0046565	0.0139337	no	no
SPAC30C2.08	SPAC30C2.08	-0.378839	-0.69202	0.0369818	-0.214596	-0.542052	3.81938	0.00521565	0.0155272	no	no
SPBC713.12	erg1	0.0603157	0.132098	-0.0963109	-0.159616	-0.355504	3.8165	0.00523912	0.0155574	no	no
SPAC630.14c	tup12	-0.288546	-0.827661	-0.35883	-0.233028	-0.137963	3.77835	0.0055615	0.0164311	no	no
SPCC126.03	pus1	0.0218386	-0.0952494	-0.302563	-0.381294	-0.184665	3.77024	0.00563258	0.0165572	no	no
SPCC1840.03	sal3	-0.0494875	-0.328481	-0.432781	-0.480037	-0.257528	3.76846	0.00564831	0.0165617	no	no
SPBC16D10.08c	SPBC16D10.08c	-0.0440279	-0.0258616	0.0747461	-0.212152	-0.122259	3.75773	0.00574407	0.0168003	no	no
SPAC16E8.06c	nop12	0.300629	0.491195	0.22394	0.252304	0.413502	3.74949	0.00581873	0.0169761	no	no
SPAC26A3.01	sxa1	0.0577883	-0.0708671	0.0123449	0.0946378	0.402281	3.74458	0.00586372	0.0170647	no	no
SPAC1002.09c	dld1	0.00322693	0.00876516	0.0157456	-0.17275	-0.041836	3.71569	0.00613553	0.0177672	no	no
SPBC365.06	pmt3	-0.188492	-0.088376	-0.322483	-0.374818	-0.271393	3.70707	0.00621913	0.0179647	no	no
SPAC22A12.15c	bip1	-0.156414	-0.158626	-0.147532	-0.205296	-0.0705121	3.68173	0.00647163	0.0186479	no	no
SPBC1539.10	nop16	-0.168224	-0.119795	-0.215138	-0.239815	0.0110523	3.66261	0.00666911	0.0191696	no	no
SPAC12B10.07	acp1	-0.193124	-0.0746753	-0.126893	-0.284618	-0.393386	3.59298	0.00744147	0.021181	no	no
SPAC26F1.13c	lrs1	-0.206605	-0.263166	-0.277762	-0.288573	-0.163978	3.57314	0.0076779	0.0216952	no	no
SPBC409.05	skp1	0.0518246	-0.113093	-0.202265	-0.319047	-0.0430446	3.57136	0.00769948	0.0217036	no	no
SPBC1685.02c	rps1202	0.0557337	-0.503085	-0.298893	-0.0212259	-0.0609035	3.56688	0.00775407	0.0217839	no	no
SPBC36.04	cys11	-0.0324362	0.0200833	-0.0452735	-0.0378362	0.157531	3.56596	0.00776529	0.0217839	no	no
SPCC830.07c	psi1	0.0145974	0.190303	0.233247	-0.0179429	0.0989825	3.54423	0.00803616	0.0224897	yes	no
SPAC23C4.09c	SPAC23C4.09c	-0.0714365	0.00472145	-0.280219	-0.339873	-0.0669758	3.53667	0.00813256	0.022705	no	no
SPAC23C11.02c	rps23	-0.281319	-0.118087	-0.0478984	-0.15175	0.0885995	3.51641	0.00839696	0.0233872	no	no
SPBC1773.10c	nrs1	-0.06904	-0.103918	-0.129392	-0.172016	-0.234237	3.50487	0.00855135	0.023691	no	no
SPCC18.11c	sdc1	-0.0686929	0.0175657	0.0123502	-0.377247	-0.224597	3.50372	0.00856691	0.023691	no	no
SPAC23H3.09c	gly1	0.0641914	0.00526546	-0.0526166	-0.198447	-0.406062	3.49181	0.00872972	0.0239371	no	no
SPBC18H10.12c	rpl701	-0.0297475	-0.133365	-0.100083	-0.278622	-0.164012	3.49121	0.00873796	0.0239371	no	no
SPAC2F7.13c	wrs1	-0.106026	-0.0498172	-0.139533	-0.235899	-0.236831	3.43718	0.00951759	0.0257107	no	no
SPAC3G9.09c	tif211	-0.207539	-0.0299849	-0.0792385	-0.103725	0.0491008	3.39087	0.0102422	0.0275405	no	no
SPBC2G2.12	hrs1	-0.0726768	-0.154438	-0.221947	-0.201557	-0.17703	3.36684	0.0106399	0.0284135	no	no
SPAC637.05c	vma2	-0.207574	-0.234692	-0.28774	-0.243089	-0.0616593	3.35528	0.0108368	0.0288735	no	no
SPBC30D10.14	SPBC30D10.14	0.164906	0.407277	0.251674	0.0948455	0.255613	3.33951	0.0111114	0.0295376	yes	no
SPBC30D10.03c	SPBC30D10.03c	-0.16446	-0.00120856	-0.422761	-0.358952	-0.190395	3.33495	0.0111922	0.0296174	no	no
SPBC13G1.09	SPBC13G1.09	-0.402235	-0.200657	-0.297393	-0.266731	0.0546046	3.32897	0.0112989	0.0297114	no	no
SPBC14F5.09c	ade8	0.0118951	-0.0400393	-0.0815534	-0.187413	-0.238632	3.30507	0.0117361	0.0305714	yes	no
SPBC20F10.01	gar1	-0.310237	-0.369655	-0.340291	-0.366294	-0.152304	3.30212	0.0117912	0.0306465	yes	no
SPBC1A4.07c	SPBC1A4.07c	-0.27426	-0.294729	-0.409036	-0.465683	-0.136926	3.29864	0.0118566	0.0307481	no	no
SPAC22A12.12c	SPAC22A12.12c	-0.370139	0.0191815	-0.0243528	-0.128407	0.034892	3.29679	0.0118915	0.0307702	no	no
SPCC23B6.04c	SPCC23B6.04c	-0.217044	-0.264539	-0.439095	-0.419288	0.00482315	3.2566	0.0126761	0.0327279	no	no
SPBC1711.06	rpl401	-0.0637457	-0.178479	-0.32261	-0.286922	-0.0605114	3.23918	0.0130324	0.0334625	no	no
SPBC23G7.05	sui1	-0.135469	-0.0527942	0.00970367	-0.341153	-0.0889592	3.23647	0.0130885	0.0334963	no	no
SPCC16C4.10	SPCC16C4.10	0.139989	0.279138	0.13887	0.183101	0.26453	3.21702	0.0135002	0.034324	no	no
SPCC584.01c	SPCC584.01c	-0.0168359	0.0339029	-0.0938147	-0.225235	-0.12064	3.21429	0.0135589	0.0343859	no	no
SPBC14C8.06	arc1	0.198275	0.424866	0.367093	0.379084	0.499839	3.20987	0.0136549	0.0344918	no	no
SPCC16A11.10c	oca8	-0.198849	-0.116184	-0.195207	-0.3013	-0.156316	3.19918	0.0138893	0.0349328	no	no
SPBC1734.11	mas5	-0.0826331	-0.0971896	-0.201345	-0.269029	-0.0339419	3.15253	0.0149612	0.0373871	no	no
SPBC25H2.02	trs1	-0.0302655	-0.0542124	-0.170809	-0.225244	-0.142405	3.15003	0.015021	0.0374563	no	no
SPCC970.05	rpl3601	-0.0459848	-0.0386354	-0.0385529	-0.214403	0.0429943	3.13621	0.0153558	0.0381896	no	no
SPAC17C9.12	SPAC17C9.12	-0.100783	0.0458804	0.195462	0.26938	0.546007	3.13021	0.0155035	0.038413	no	no
SPBC30D10.13c	pdb1	-0.0108277	-0.0180403	-0.176159	-0.254457	-0.163079	3.12718	0.0155784	0.0385168	no	no
SPAC57A7.10c	sec21	-0.170482	-0.116564	-0.331818	-0.236272	-0.34894	3.12528	0.0156257	0.0385523	no	no
SPAC31G5.14	gcv1	-0.492038	-0.0894222	-0.150972	-0.337243	-0.137254	3.11602	0.0158583	0.0389912	no	no
SPCC1827.03c	SPCC1827.03c	-0.00708408	-0.35759	-0.155975	0.00495825	0.0829553	3.10585	0.0161178	0.0395158	no	no
SPBC660.16	SPBC660.16	0.0163538	0.179872	0.16363	0.102134	0.0634023	3.10324	0.0161851	0.0395976	no	no
SPCC126.15c	sec65	0.126223	0.099541	0.162827	0.235867	0.42189	3.09084	0.0165087	0.0403047	no	no
SPBC16E9.02c	SPBC16E9.02c	-0.102547	-0.331779	-0.229334	-0.0420883	-0.0141057	3.08852	0.0165699	0.0403696	no	no
SPBC342.02	qrs1	-0.10444	-0.133308	-0.144401	-0.191076	-0.0281008	3.07297	0.0169866	0.0411273	no	no
SPAC4F10.02	aap1	0.502801	0.278383	0.128429	0.382981	0.153854	3.05409	0.0175068	0.0422744	no	no
SPAC890.04c	SPAC890.04c	-0.0806441	-0.180403	-0.240833	-0.270778	-0.206433	3.05187	0.017569	0.0422744	no	no
SPAC29A4.15	SPAC29A4.15	-0.0436656	-0.0176252	-0.162935	-0.230112	-0.0795342	3.05001	0.0176212	0.0423127	no	no
SPCC622.09	htb1	-0.0243783	-0.0731119	-0.234787	-0.264603	-0.114655	3.02666	0.0182912	0.0438314	no	no
SPBC12C2.12c	glo1	0.0655607	0.209433	0.242858	0.25816	0.278232	2.97589	0.0198382	0.0469599	no	no
SPCC1919.08c	mrpl33	-0.204096	-0.447438	-0.206951	-0.357978	-0.0513816	2.96804	0.020089	0.0474572	no	no

## Sheet: atf21 delete
List of proteins that display statistically significant changes in response to osmotic stress in atf21Δ mutant
Gene ID	Symbol	log2 fold change relative to t=0					F	Raw P-value	BH-adjusted P-value	Is CESR	Change > two-fold in at least one time point
		15 min	30 min	60 min	120 min	180 min
SPCC757.07c	ctt1	0.23771	2.05096	3.10852	3.08066	2.66691	1176.63	9.43554e-51	1.10113e-47	yes	yes
SPBC16E9.16c	lsd90	0.231561	4.11718	4.74064	4.31419	3.62036	687.252	5.85727e-45	3.41771e-42	no	yes
SPAC27D7.09c	SPAC27D7.09c	0.710524	1.84601	4.40845	5.17661	4.86351	521.564	5.28025e-42	2.05402e-39	yes	yes
SPACUNK4.17	SPACUNK4.17	0.10101	2.92644	3.42405	3.15667	2.89434	445.989	2.46846e-40	7.20174e-38	yes	yes
SPAC23H3.15c	SPAC23H3.15c	0.192324	2.85585	3.48126	3.12079	2.51587	287.83	1.06685e-35	2.49004e-33	yes	yes
SPBC365.12c	ish1	0.0674586	2.39802	2.76787	2.60547	2.31759	277.481	2.5872e-35	5.0321e-33	no	yes
SPBC11C11.06c	SPBC11C11.06c	0.420224	1.77624	2.3766	2.13913	1.8398	207.201	2.89214e-32	4.82161e-30	yes	yes
SPAC26F1.07	SPAC26F1.07	0.141631	0.514488	0.990859	1.2299	1.15721	154.989	2.80796e-29	4.09611e-27	yes	yes
SPBC32F12.03c	gpx1	0.113299	0.628331	1.18255	1.27971	1.23086	146.174	1.10808e-28	1.43681e-26	yes	yes
SPAC343.12	rds1	0.107296	1.01273	2.43369	1.96482	1.41165	132.878	1.0243e-27	1.19535e-25	yes	yes
SPBC14C8.15	SPBC14C8.15	-0.383865	0.64179	1.56663	1.72025	1.41363	99.548	7.77777e-25	8.25151e-23	no	yes
SPCC18B5.01c	bfr1	-0.556281	3.74988	4.12794	3.21865	2.89399	89.5312	8.50159e-24	8.2678e-22	no	yes
SPBC215.11c	SPBC215.11c	0.0493588	0.289204	0.874944	1.22282	1.34664	78.7307	1.48823e-22	1.33597e-20	yes	yes
SPAC1071.10c	pma1	0.127282	-0.40745	0.369694	0.281176	0.853137	76.3582	2.92295e-22	2.43649e-20	no	no
SPAC458.07	tfa1	0.728768	0.618814	0.3088	-0.529023	-0.805361	64.9097	1.00669e-20	7.83208e-19	no	no
SPCC736.15	SPCC736.15	0.11934	0.489126	0.826828	0.673329	0.791668	63.1666	1.80775e-20	1.31852e-18	yes	no
SPAP8A3.04c	hsp9	-0.353271	0.531063	1.49094	1.3678	1.27231	55.123	3.26382e-19	2.24052e-17	yes	yes
SPBC4B4.04	SPBC4B4.04	-0.303473	-0.0734721	0.118452	0.410612	0.609474	48.018	5.73233e-18	3.71646e-16	no	no
SPCC553.10	SPCC553.10	3.96431	12.3074	12.8066	12.7168	11.6374	46.4259	1.14237e-17	7.01657e-16	no	yes
SPAC19G12.09	SPAC19G12.09	0.118767	0.427226	0.803866	0.936532	0.787106	43.2146	4.87521e-17	2.80538e-15	yes	no
SPAC32A11.02c	SPAC32A11.02c	-0.23919	2.51781	2.94312	2.66852	2.13174	43.1396	5.04824e-17	2.80538e-15	no	yes
SPAC29B12.04	snz1	0.531782	-0.176656	-0.0807004	-0.152531	-0.37647	41.8391	9.32048e-17	4.94409e-15	no	no
SPCC794.12c	mae2	0.06946	0.125344	0.339703	0.580677	0.708048	41.2974	1.20866e-16	6.13262e-15	no	no
SPBC215.05	gpd1	0.173194	0.472771	0.7205	0.656985	0.62451	38.6681	4.43877e-16	2.15835e-14	yes	no
SPAC3F10.03	grs1	-0.312881	0.1184	0.0954723	0.31785	0.425648	38.0777	6.00099e-16	2.80126e-14	no	no
SPBC1685.13	fhn1	0.326835	0.204765	1.49584	1.69851	1.97802	37.8381	6.7894e-16	3.0474e-14	no	yes
SPCC965.06	SPCC965.06	-0.010573	-0.0283516	1.26889	3.04764	3.12833	37.3442	8.77337e-16	3.79204e-14	yes	yes
SPAC23A1.10	tef102	-0.300417	0.04615	0.0786885	0.303439	0.419671	36.4451	1.40854e-15	5.87059e-14	no	no
SPCC162.07	ent1	0.136546	-0.605079	0.197262	0.233519	0.70692	36.2284	1.58094e-15	6.36194e-14	no	no
SPBC27B12.13	tom40	-0.0972475	-0.652996	-0.348902	-0.284464	0.265195	35.3721	2.50798e-15	9.75604e-14	no	no
SPCC61.03	SPCC61.03	0.164785	0.687968	1.17564	1.21968	0.783806	34.8111	3.40902e-15	1.28333e-13	yes	yes
SPAC3C7.14c	obr1	0.0146957	0.145305	0.31019	0.614867	0.7143	32.6121	1.17873e-14	4.29869e-13	no	no
SPAC328.03	tps1	-0.107171	0.392822	0.649791	0.573275	0.547097	30.8594	3.31623e-14	1.17274e-12	yes	no
SPAPB24D3.08c	SPAPB24D3.08c	0.309112	0.136276	0.383577	0.987922	0.947651	30.6718	3.71399e-14	1.27477e-12	yes	no
SPBC12C2.04	SPBC12C2.04	0.0632957	0.505567	0.940824	1.02783	1.18359	30.5652	3.96169e-14	1.32094e-12	yes	yes
SPCC645.14c	sti1	0.127384	-0.026417	-0.109318	-0.213466	-0.469331	30.4706	4.19614e-14	1.36025e-12	no	no
SPAC1687.11	spb1	-0.575045	-0.00379318	0.192554	0.491986	0.384734	29.0732	9.95905e-14	3.14114e-12	no	no
SPAC29A4.16	hal4	-0.129033	0.734217	1.12983	0.858579	0.392116	28.5891	1.35305e-13	4.15529e-12	no	yes
SPAC25G10.09c	pan1	0.179238	-0.566601	-0.180802	0.150828	0.456616	27.195	3.34076e-13	9.99657e-12	no	no
SPCC1795.11	sum3	-0.239376	-0.147796	-0.107769	0.147814	0.394576	26.9903	3.82536e-13	1.11605e-11	no	no
SPAC926.04c	hsp90	0.078532	0.0275415	-0.0592008	-0.199877	-0.342945	26.5124	5.26345e-13	1.49816e-11	no	no
SPCC191.01	SPCC191.01	0.2378	0.779878	0.968066	0.789014	0.750707	25.4022	1.12244e-12	3.11878e-11	yes	no
SPAC3C7.11c	cnx1	0.239039	0.0352637	-0.158947	-0.214569	-0.500812	24.9757	1.51075e-12	4.10011e-11	no	no
SPAC1A6.04c	plb1	0.0868799	-0.0458273	0.36767	0.4163	0.586723	23.636	3.93125e-12	1.04268e-10	no	no
SPAC23G3.12c	SPAC23G3.12c	-0.447945	0.138918	0.129518	0.500633	0.559837	23.3675	4.78285e-12	1.24035e-10	no	no
SPCC1281.06c	SPCC1281.06c	-0.0628848	-0.833051	-0.16329	-0.628112	-0.477913	23.13	5.69611e-12	1.44508e-10	no	no
SPAC10F6.06	vip1	0.0835981	0.109431	0.349882	0.503389	0.259267	22.9782	6.37319e-12	1.57049e-10	yes	no
SPBC1306.01c	SPBC1306.01c	-0.147849	-1.11226	-1.02302	-0.816815	-0.61933	22.96	6.45961e-12	1.57049e-10	no	yes
SPAC1142.02c	SPAC1142.02c	0.0496588	-0.0199224	-0.0204445	-0.0433081	-0.308453	22.0385	1.29181e-11	3.03067e-10	no	no
SPCC417.08	tef3	-0.306984	-0.00522695	-0.0146952	0.0955793	0.271894	22.0317	1.29849e-11	3.03067e-10	no	no
SPAC521.03	SPAC521.03	0.00764754	0.211082	0.815618	0.975916	0.715045	21.6291	1.76833e-11	4.04635e-10	yes	no
SPBC29A10.08	gas2	0.138257	0.266233	0.787389	0.610165	0.225939	20.2488	5.25098e-11	1.17844e-09	no	no
SPAC11E3.13c	gas5	0.127839	0.0163186	0.164283	0.544748	0.857722	20.0273	6.28101e-11	1.38301e-09	no	no
SPBC26H8.08c	grn1	-0.25995	-0.183314	-0.0536261	0.158077	0.136809	19.7461	7.89824e-11	1.7069e-09	no	no
SPAC6B12.09	trm10	-0.283937	-0.952409	-1.19506	-1.06058	-1.34535	19.1236	1.32153e-10	2.80404e-09	no	yes
SPAC7D4.07c	trx1	0.0103041	-0.104713	0.210133	-0.0394965	-0.359943	18.9882	1.48014e-10	3.0845e-09	no	no
SPAC23C11.05	SPAC23C11.05	0.386036	0.00684959	-0.0754568	-0.173103	-0.143171	18.412	2.41137e-10	4.93697e-09	no	no
SPBC2F12.05c	SPBC2F12.05c	-0.130748	0.0108136	0.290236	0.546612	0.531635	18.19	2.91769e-10	5.87059e-09	no	no
SPAC9.09	met26	0.1946	0.0322818	-0.0159698	-0.0888372	-0.177317	17.7726	4.19128e-10	8.29022e-09	no	no
SPAC27F1.07	ost1	-0.0746673	-0.568565	-0.112616	-0.0443105	0.397623	17.5794	4.96491e-10	9.65675e-09	no	no
SPCC548.06c	ght8	0.0429796	-0.63414	0.159033	0.0281881	0.0108201	17.5133	5.2624e-10	1.00676e-08	no	no
SPAC4F10.10c	mnn9	-0.0646306	-0.419736	-0.0928092	0.0225169	0.277467	17.4418	5.60546e-10	1.05509e-08	no	no
SPCC1223.08c	dfr1	-0.318488	0.100681	0.179798	0.432168	0.672798	17.1255	7.42489e-10	1.37537e-08	no	no
SPAC688.11	end4	0.261087	0.00301065	0.196334	0.421888	0.317728	16.5266	1.2751e-09	2.32507e-08	no	no
SPAC29E6.06c	SPAC29E6.06c	-0.333456	0.0647916	-0.000396091	0.153822	0.301885	16.2733	1.60843e-09	2.88774e-08	no	no
SPAC1635.01	SPAC1635.01	-0.113499	-0.373092	0.0605492	0.0972361	0.170713	16.2407	1.65758e-09	2.9309e-08	no	no
SPBC1815.01	eno101	0.339122	0.106095	0.0535755	0.0080709	0.00166126	15.7018	2.73743e-09	4.76803e-08	no	no
SPAC4A8.16c	tif33	-0.262157	-0.0716746	-0.0505877	0.150158	0.115365	15.568	3.10564e-09	5.32982e-08	no	no
SPBC8E4.04	SPBC8E4.04	0.266207	0.127404	0.472532	0.64637	0.471757	15.0332	5.17325e-09	8.74953e-08	no	no
SPCC338.15	wbp1	0.0403729	-0.415423	-0.0208234	0.135443	0.364932	14.9422	5.64824e-09	9.41642e-08	no	no
SPAC18G6.14c	rps7	-0.344621	-0.0483776	0.0122916	0.125156	0.23006	13.8246	1.70347e-08	2.79993e-07	no	no
SPAC9E9.09c	SPAC9E9.09c	0.155027	0.10655	-0.234475	0.0755859	-0.207238	13.7702	1.79985e-08	2.91726e-07	no	no
SPCC622.12c	gdh1	0.0730295	-0.0618147	0.0844254	0.426367	0.454739	13.7422	1.85149e-08	2.95984e-07	no	no
SPAC1B3.03c	wis2	-0.14731	-0.00785978	-0.0923957	-0.248685	-0.446771	13.4788	2.42063e-08	3.8174e-07	no	no
SPBC30D10.06	lsm4	-0.278087	-0.209439	-0.0422387	0.253107	0.137862	13.1523	3.38769e-08	5.27124e-07	no	no
SPAC22A12.16	SPAC22A12.16	-0.0488235	-0.021278	-0.201271	-0.31455	-0.211316	13.0554	3.74646e-08	5.75279e-07	no	no
SPBC557.03c	pim1	-0.180386	0.170043	0.261511	0.438104	0.536872	12.8824	4.48784e-08	6.8017e-07	no	no
SPAC22H12.04c	rps102	-0.16462	0.0559437	0.154092	0.223769	0.168195	12.6662	5.63413e-08	8.42953e-07	no	no
SPAC2F3.09	hem1	-0.143344	-0.00474043	-0.195452	-0.38679	-0.435667	12.5334	6.48508e-08	9.57986e-07	no	no
SPCC70.07c	tmp1	-0.0594302	-0.893823	-1.193	-0.630769	-0.580057	12.3934	7.52846e-08	1.09821e-06	no	yes
SPBC3D6.02	but2	0.138047	-0.0209408	0.32283	0.174129	0.4925	12.3754	7.67459e-08	1.10571e-06	no	no
SPBC405.01	ade1	0.499849	0.190212	0.0735083	-0.0207275	0.110192	12.241	8.86413e-08	1.26152e-06	no	no
SPAPB8E5.03	mae1	-0.368243	-0.767851	-0.704393	-0.800957	-0.334597	12.1784	9.48231e-08	1.33324e-06	no	no
SPBC887.17	SPBC887.17	0.013864	-0.291821	-0.475534	-0.402856	-0.429772	12.1591	9.68215e-08	1.34513e-06	yes	no
SPBC1734.04	anp1	-0.391786	-0.967184	-0.530517	-0.337722	-0.0963325	11.8075	1.41868e-07	1.94776e-06	no	no
SPAC4F10.20	grx1	-0.40998	-0.135398	0.270002	0.279949	-0.131307	11.7806	1.46116e-07	1.98276e-06	yes	no
SPBC660.07	ntp1	0.0590477	0.476751	0.915194	0.830636	0.614565	11.7571	1.49927e-07	2.01109e-06	yes	no
SPCC1235.05c	fft2	-0.151286	0.0288502	-0.447415	-1.281	-1.44825	11.6857	1.62151e-07	2.15035e-06	no	yes
SPCC550.06c	hsp10	0.183659	-0.0230737	-0.0272097	-0.0373596	-0.40552	11.5734	1.83541e-07	2.40665e-06	no	no
SPAC3A12.18	zwf1	0.0217	0.212317	0.233018	0.330648	0.426551	11.5308	1.92397e-07	2.49475e-06	yes	no
SPCC306.08c	SPCC306.08c	0.0989478	0.156764	0.328704	0.38247	0.2294	11.4804	2.03454e-07	2.60913e-06	no	no
SPBC18E5.07	SPBC18E5.07	0.109762	0.0869446	0.247552	0.243475	0.00808751	11.2686	2.57624e-07	3.26791e-06	no	no
SPAC22F8.05	SPAC22F8.05	0.308439	1.07139	1.72221	1.82243	1.24859	11.1081	3.08541e-07	3.87169e-06	yes	yes
SPAC227.18	lys3	-0.360282	0.160518	0.119571	0.190499	0.371958	11.0667	3.23297e-07	4.0137e-06	no	no
SPBC646.08c	SPBC646.08c	-0.0770177	0.00844325	0.230866	0.528163	0.348542	10.9561	3.66432e-07	4.50133e-06	no	no
SPAC4G9.11c	cmb1	-0.0822837	-0.0296283	0.236625	0.353468	0.140034	10.8744	4.02106e-07	4.88548e-06	yes	no
SPBC2D10.10c	fib1	-0.286708	-0.217649	-0.367631	-0.205604	-0.133693	10.8657	4.06077e-07	4.88548e-06	no	no
SPBC4F6.13c	SPBC4F6.13c	-0.364096	-0.132352	-0.195044	0.0248111	0.187343	10.7581	4.59189e-07	5.4681e-06	no	no
SPCC613.04c	rng3	-0.213767	-0.154581	-0.0359158	0.288253	0.849544	10.5415	5.89065e-07	6.94383e-06	no	no
SPAC12G12.04	mcp60	0.106358	-3.68924e-05	-0.0846625	-0.0600321	-0.221758	10.2862	7.924e-07	9.2473e-06	no	no
SPAC3G6.04	rnp24	0.582498	0.383998	0.189599	-0.347265	-0.377392	10.074	1.01658e-06	1.1746e-05	no	no
SPAC9E9.04	SPAC9E9.04	0.0329698	-0.298773	0.125588	0.225802	0.289869	10.058	1.03586e-06	1.18514e-05	yes	no
SPBC359.03c	aat1	-0.0569628	-0.352008	-0.691927	-0.861475	-0.576415	9.98177	1.13358e-06	1.28436e-05	no	no
SPBC119.10	asn1	0.120113	0.173244	-0.00245232	-0.150775	-0.213255	9.97185	1.14698e-06	1.28704e-05	no	no
SPAC30C2.02	mmd1	0.0461515	-0.0602581	-0.344136	-0.359469	-0.0576694	9.75037	1.49299e-06	1.65935e-05	no	no
SPBC17G9.12c	SPBC17G9.12c	0.581106	0.0787883	-0.161864	-0.12142	-0.018523	9.74117	1.50952e-06	1.66189e-05	no	no
SPAC25B8.12c	SPAC25B8.12c	0.424992	0.173883	0.19419	0.120413	0.133493	9.70493	1.57648e-06	1.7194e-05	no	no
SPCC191.02c	SPCC191.02c	0.0818838	-0.000614115	-0.0702637	-0.233919	-0.32735	9.65963	1.66454e-06	1.79862e-05	no	no
SPCC4G3.13c	SPCC4G3.13c	-0.00980604	-0.257013	-0.0461733	0.373624	0.176643	9.5963	1.79629e-06	1.92318e-05	no	no
SPBC354.12	gpd3	0.0825694	0.107078	0.208083	0.489085	0.328924	9.56074	1.87497e-06	1.98918e-05	no	no
SPBC577.02	rpl3801	0.0518683	0.152088	-0.039211	-0.304122	-0.57143	9.54835	1.90321e-06	2.00094e-05	no	no
SPBC1711.08	SPBC1711.08	-0.0569754	-0.08985	-0.187397	-0.445041	-0.737253	9.39308	2.29706e-06	2.39345e-05	no	no
SPAC8E11.10	SPAC8E11.10	0.116826	-0.0354822	-0.193845	-0.378924	-0.27972	9.34985	2.42111e-06	2.50038e-05	yes	no
SPBC2F12.14c	gua1	-0.318035	-0.0615838	-0.196366	-0.0677642	-0.0122789	9.34243	2.44311e-06	2.50097e-05	no	no
SPCC777.09c	arg1	0.131565	-0.121169	-0.0603102	-0.0627754	-0.209926	9.31661	2.52122e-06	2.55849e-05	no	no
SPBC25D12.04	suc22	0.382628	0.282564	0.306825	0.0818889	-0.168054	9.19314	2.93224e-06	2.94993e-05	no	no
SPAC17G8.06c	SPAC17G8.06c	0.100208	0.000886079	-0.0643281	-0.174762	-0.144955	9.17973	2.98091e-06	2.95338e-05	no	no
SPBC646.07c	SPBC646.07c	-0.226078	-0.121433	0.412953	0.611737	0.800819	9.17826	2.98628e-06	2.95338e-05	no	no
SPAC6F12.07	tom20	-0.00697189	0.0604145	0.23735	0.245207	0.689704	9.16892	3.02072e-06	2.96234e-05	no	no
SPBC530.10c	anc1	-0.0974217	0.114481	0.153011	0.251028	0.314467	9.01428	3.65486e-06	3.53787e-05	no	no
SPAC27D7.11c	SPAC27D7.11c	1.10116	3.69008	3.65939	4.02097	3.27441	9.01132	3.66823e-06	3.53787e-05	yes	yes
SPAC688.04c	gst3	-0.152862	0.522521	0.777572	0.745177	0.704052	8.87245	4.35798e-06	4.16866e-05	no	no
SPAC4F10.09c	SPAC4F10.09c	-0.606641	-0.204782	0.0813912	0.268618	0.132741	8.51212	6.84985e-06	6.499e-05	no	no
SPCP1E11.08	SPCP1E11.08	-0.259652	-0.103349	-0.0397298	0.136844	0.125485	8.4838	7.0999e-06	6.68192e-05	no	no
SPCC338.12	pbi2	0.0341313	0.518342	0.856067	0.598863	0.513116	8.45551	7.3592e-06	6.87055e-05	yes	no
SPBC19F5.05c	ppp1	-0.393872	-0.128592	-0.108383	0.0744278	0.22804	8.33318	8.59854e-06	7.96389e-05	no	no
SPBC3B9.13c	rpp102	0.30986	-0.0249196	0.392606	-0.234616	-0.0770931	8.32609	8.67675e-06	7.97304e-05	no	no
SPBC16H5.06	rip1	-0.176597	0.0265496	0.320711	0.365345	0.193913	8.19569	1.02531e-05	9.34792e-05	no	no
SPAC25G10.08	SPAC25G10.08	-0.225045	0.0146755	-0.0852127	0.0737471	0.121144	7.96529	1.3805e-05	0.000124887	no	no
SPBC839.05c	rps1701	-0.101161	0.0432441	0.168369	0.279926	0.194913	7.88391	1.53461e-05	0.000137761	no	no
SPACUNK4.07c	cta4	0.109301	-0.232946	-0.340028	-0.336018	-0.35354	7.83773	1.62988e-05	0.000145196	no	no
SPBP8B7.16c	dbp2	-0.177364	-0.104438	-0.0869474	0.118282	0.220235	7.80136	1.70921e-05	0.000151109	yes	no
SPAC1002.09c	dld1	0.143297	0.0182611	0.00647211	0.0263428	-0.182039	7.78685	1.74197e-05	0.000151993	no	no
SPBP26C9.02c	car1	-0.00273122	0.0292686	0.692465	0.607905	0.155781	7.78541	1.74525e-05	0.000151993	no	no
SPBC1215.01	shy1	-0.33403	-0.633871	-0.151146	0.0372293	0.247105	7.73108	1.87406e-05	0.000162002	no	no
SPBC3E7.02c	hsp16	0.143393	-0.0326205	-0.0412916	0.0127554	-0.418121	7.62116	2.16566e-05	0.000183427	yes	no
SPAC3G9.06	frs2	-0.174356	0.132244	0.0652772	0.141138	0.231197	7.61997	2.16906e-05	0.000183427	no	no
SPCC1223.14	SPCC1223.14	0.0264393	-0.123936	-0.183839	-0.349208	-0.397608	7.41859	2.8326e-05	0.000237816	yes	no
SPAC2F7.05c	SPAC2F7.05c	-0.0579062	-0.0362497	-0.370398	-0.235558	-0.144177	7.41239	2.85608e-05	0.000238074	no	no
SPBC56F2.02	rpl1901	0.0695808	-0.0495972	-0.0521233	-0.116507	-0.207918	7.39666	2.91658e-05	0.000241393	no	no
SPBC27.01c	SPBC27.01c	0.0305215	-0.491059	-0.370241	-0.354526	-0.270101	7.3588	3.06771e-05	0.000252114	no	no
SPBC16H5.08c	SPBC16H5.08c	-0.31495	-0.0629498	-0.109655	0.0855814	0.11288	7.327	3.20088e-05	0.000261219	no	no
SPCC364.03	rpl1702	-0.265747	-0.0923191	-0.116406	-0.0304498	0.0442188	7.2687	3.4608e-05	0.000278569	no	no
SPCC830.07c	psi1	0.144243	0.215694	0.271132	0.164271	-0.137565	7.25219	3.53834e-05	0.000282824	yes	no
SPAC14C4.11	SPAC14C4.11	-0.0690965	-0.246127	-0.454747	-0.312471	-0.0376863	7.16067	4.00186e-05	0.000317699	no	no
SPCC4B3.05c	hem12	0.0314655	0.110996	-0.00421787	-0.189104	-0.268509	7.07575	4.48822e-05	0.000353902	no	no
SPAC323.02c	pup2	0.512215	0.314745	-0.0150442	-0.0196736	-0.00240665	7.067	4.54168e-05	0.000355714	no	no
SPCC1827.06c	SPCC1827.06c	0.10436	-0.0279704	-0.0451895	-0.0527177	-0.202105	7.00536	4.9376e-05	0.000384145	no	no
SPAC31A2.02	trm112	0.0722998	-0.139007	-0.292872	-0.217154	-0.3874	6.94192	5.38251e-05	0.000413249	no	no
SPBC15C4.02	SPBC15C4.02	-0.174963	0.0508445	-0.167447	-0.697398	-0.991457	6.86959	5.94072e-05	0.000453126	no	no
SPCC16A11.10c	oca8	0.0323397	-0.2911	-0.264435	-0.27456	-0.227163	6.85338	6.0738e-05	0.000458876	no	no
SPBC146.05c	cwf25	0.255472	0.262244	0.492076	0.66171	0.310176	6.85087	6.09476e-05	0.000458876	no	no
SPCC1183.07	SPCC1183.07	-0.220722	-0.0782338	-0.0335086	0.0983224	0.150562	6.83388	6.23805e-05	0.000466654	no	no
SPCC1827.05c	SPCC1827.05c	-0.561221	-0.290034	-0.262235	0.0544383	0.0327024	6.82822	6.28665e-05	0.000467294	no	no
SPCC962.01	SPCC962.01	-0.00657531	0.0366155	0.351609	0.411793	0.392558	6.7888	6.63564e-05	0.000490113	no	no
SPCC63.14	SPCC63.14	-0.107317	0.150057	0.17785	0.279519	0.246516	6.69793	7.51854e-05	0.000551583	yes	no
SPAC17C9.03	tif471	-0.145169	-0.0832309	-0.0980115	0.0718835	0.0319103	6.69371	7.56241e-05	0.000551583	no	no
SPBP4H10.18c	SPBP4H10.18c	-0.0172619	-0.127568	-0.00960251	0.224742	0.287293	6.67682	7.74063e-05	0.000561075	no	no
SPCC31H12.03c	SPCC31H12.03c	-0.136275	0.353102	0.564413	0.401283	0.217958	6.66429	7.87557e-05	0.000567333	no	no
SPCC4G3.05c	mus81	-0.0486867	0.201405	0.83754	0.549927	0.152311	6.5922	8.70083e-05	0.000619139	no	no
SPCC1223.07c	drs1	-0.358917	-0.0532448	-0.111693	-0.0125906	0.0694924	6.58132	8.83287e-05	0.000624725	no	no
SPAC17G6.09	sec62	-0.189647	-0.694662	-0.369837	-0.482991	0.0782841	6.5677	9.00119e-05	0.000630723	no	no
SPAC12G12.03	cip2	0.179235	0.308556	0.534886	0.508815	0.359949	6.5402	9.35118e-05	0.000649573	no	no
SPAC3G6.05	SPAC3G6.05	0.0470861	0.0618197	0.27895	0.663547	0.52588	6.52504	9.55017e-05	0.00065947	no	no
SPCC18.13	SPCC18.13	-0.33367	-0.695313	-0.598365	-0.587965	-0.424644	6.48842	0.000100489	0.000686042	no	no
SPBC2G2.12	hrs1	-0.280199	-0.0384959	-0.0957427	-0.0729394	0.0660822	6.4437	0.000106949	0.000725639	no	no
SPAC25G10.06	rps2801	-0.0267364	-0.190298	-0.343584	-0.341399	-0.447875	6.41427	0.000111433	0.000751688	no	no
SPAC13G6.02c	rps101	-0.289261	0.0021707	0.0898964	0.115025	0.0937864	6.27215	0.000135984	0.000906818	no	no
SPCC794.07	lat1	0.100547	-0.113464	-0.041042	-0.0799047	-0.313802	6.24369	0.000141538	0.000938495	no	no
SPBC17G9.11c	pyr1	0.0602069	-0.0144692	-0.108928	-0.113212	-0.160949	6.23697	0.000142884	0.000939019	no	no
SPCC1322.14c	vtc4	-0.0311245	-0.274651	-0.302583	-0.0222647	-0.0434455	6.23527	0.000143226	0.000939019	no	no
SPBC16D10.08c	SPBC16D10.08c	-0.112199	0.0479569	0.0776482	-0.0487256	-0.275102	6.2252	0.000145273	0.000947114	no	no
SPCC576.08c	rps2	-0.215867	0.00484602	-0.0989942	-0.018802	0.13073	6.21617	0.000147132	0.000953905	no	no
SPBC1289.10c	adn2	0.366017	0.495289	0.0267993	-0.109959	-0.126079	6.19165	0.00015231	0.000982021	no	no
SPCC1322.04	SPCC1322.04	0.0439804	0.213483	0.366969	0.364178	0.374289	6.15675	0.000160004	0.00102596	no	no
SPAC13C5.01c	SPAC13C5.01c	0.0394296	-0.0245087	-0.110686	-0.115939	-0.342129	6.13559	0.000164863	0.00105134	no	no
SPAC637.07	moe1	-0.0861887	0.124775	0.0523434	0.134821	0.186737	6.1028	0.0001727	0.00109533	no	no
SPBC18H10.03	tif35	-0.188326	-0.0317095	0.0131883	0.0866829	0.139916	6.06099	0.00018325	0.00115596	no	no
SPBC8D2.14c	sed5	-0.0902258	-0.591282	-0.586266	-0.589158	-0.228454	6.00659	0.000197984	0.00124219	no	no
SPAC821.03c	SPAC821.03c	-0.161722	-0.581115	-0.126719	0.0478591	0.159066	5.96078	0.000211342	0.00131375	no	no
SPAC6F12.10c	ade3	-0.0169037	-0.0470772	-0.189676	-0.20308	-0.239747	5.93119	0.000220458	0.00136124	no	no
SPBC16E9.05	erg6	0.0591417	0.212275	0.0919263	-0.088726	-0.110282	5.89708	0.000231477	0.00142175	no	no
SPAC1F3.06c	spo15	-0.354149	-0.512817	-0.349232	-0.332516	-0.334886	5.79524	0.000267878	0.00163672	no	no
SPAC23A1.17	SPAC23A1.17	-0.0471738	-0.0308954	0.176214	0.265618	0.0517254	5.78286	0.00027269	0.00165744	no	no
SPBC17D1.06	dbp3	-0.171182	-0.274713	-0.243086	-0.0653742	-0.0866442	5.74122	0.000289537	0.00174542	no	no
SPAC6F12.16c	mtr4	-0.306532	-0.540527	-0.843465	-0.749074	-0.488348	5.73974	0.000290155	0.00174542	no	no
SPBC31F10.12	SPBC31F10.12	-0.110067	-0.0223777	-0.0643312	0.123004	0.307498	5.7259	0.000296002	0.00176268	no	no
SPCC24B10.09	rps1702	-0.145122	0.0385354	0.185713	0.280031	0.306199	5.7258	0.000296046	0.00176268	no	no
SPAC630.03	arp3	0.0321227	0.0688979	0.208983	0.281488	0.246386	5.71692	0.000299863	0.00177634	no	no
SPBC1347.02	fkbp39	-0.228392	-0.202363	-0.269503	-0.182673	-0.170461	5.64101	0.000334637	0.00197233	yes	no
SPCC18.12c	utp23	-0.271325	-0.100551	0.0210119	0.174279	0.0758914	5.60686	0.000351609	0.00205164	no	no
SPCC1739.13	ssa2	0.0299828	0.0293386	-0.0210265	-0.033868	-0.153879	5.54823	0.000382861	0.00220098	no	no
SPBC418.01c	his4	-0.0447938	0.0720805	-0.00422149	-0.146089	-0.339031	5.54288	0.000385851	0.00220729	no	no
SPCC330.06c	SPCC330.06c	0.122341	0.122432	0.229629	0.330958	0.214077	5.51658	0.000400905	0.00227115	yes	no
SPAC26F1.04c	etr1	0.0170977	0.372245	0.829819	0.775612	0.6093	5.48975	0.00041689	0.002346	no	no
SPAC589.06c	SPAC589.06c	0.125665	-0.498175	-0.172573	-0.078037	-0.168487	5.4877	0.00041814	0.002346	no	no
SPCC4F11.02	ptc1	0.187409	0.311908	0.470177	0.644567	0.209852	5.46874	0.000429861	0.0023888	yes	no
SPBC21C3.08c	car2	0.0184463	0.0579494	-0.127878	-0.221277	-0.198291	5.44791	0.00044314	0.00245092	yes	no
SPBC3E7.14	smf1	0.0749037	-0.064013	0.0825956	0.490463	0.295315	5.44382	0.000445792	0.00245396	no	no
SPBC428.02c	eca39	0.00459157	-0.0026187	-0.168927	-0.235309	-0.234808	5.4396	0.000448553	0.00245756	no	no
SPAC24H6.10c	SPAC24H6.10c	0.215061	0.0244216	-0.0484998	-0.0779885	0.0115723	5.41752	0.000463272	0.00252117	no	no
SPAC26F1.06	gpm1	-0.0236519	-0.0348557	-0.0411652	-0.0483449	-0.233595	5.41573	0.000464483	0.00252117	no	no
SPAC11H11.06	arp2	-0.0910356	0.118867	0.210728	0.329969	0.270536	5.40072	0.000474798	0.00256523	no	no
SPAC1805.06c	hem2	-0.0536326	0.0152562	-0.231308	-0.403894	0.106212	5.38271	0.000487495	0.00262169	no	no
SPAC3F10.15c	spo12	0.265471	0.236876	0.49023	0.663245	0.207173	5.31194	0.000540845	0.00288204	no	no
SPAC22H10.12c	gdi1	0.0975219	0.205976	0.417967	0.462187	0.483654	5.24755	0.000594622	0.0031542	no	no
SPAC1F7.13c	rpl801	0.0630246	-0.0623999	-0.0439778	-0.221003	-0.246902	5.21546	0.000623453	0.00328763	no	no
SPCC794.11c	SPCC794.11c	0.0393964	0.0167281	0.0978923	0.367039	0.110673	5.08538	0.000755878	0.00392049	no	no
SPBC20F10.01	gar1	-0.140698	-0.366826	-0.537431	-0.279952	-0.236023	5.07354	0.000769295	0.00397242	yes	no
SPCC895.05	for3	0.274177	0.220253	0.317313	0.531506	0.564843	5.06297	0.000781478	0.00400376	no	no
SPAC23H4.09	cdb4	-0.0704134	0.0898836	0.0720603	0.214937	0.252998	5.06233	0.000782225	0.00400376	no	no
SPAC11D3.02c	SPAC11D3.02c	0.0648506	0.0436687	-0.0965907	-0.166078	-0.340507	5.05797	0.00078731	0.00401219	no	no
SPBC106.15	idi1	0.432507	0.391886	0.0196791	-0.0075599	0.162796	4.98034	0.000883818	0.004465	no	no
SPAC23A1.14c	SPAC23A1.14c	0.326583	0.211801	0.462499	0.580511	0.347939	4.91946	0.000967974	0.00486717	no	no
SPAC23D3.04c	gpd2	-0.0629602	-0.0825218	-0.316894	-0.321085	-0.246039	4.91685	0.000971767	0.00486717	no	no
SPAC19E9.01c	nup40	0.305562	0.383945	0.611709	0.564554	0.304015	4.89863	0.000998627	0.00498033	no	no
SPCC594.02c	SPCC594.02c	-0.150108	0.00439875	0.212638	0.233872	0.36256	4.88067	0.00102586	0.00509438	no	no
SPBC4B4.08	ght2	0.193322	0.0749912	-0.337864	0.0450233	-1.69557	4.86994	0.0010425	0.00515507	no	yes
SPAC56E4.04c	cut6	0.0108787	-0.0166103	-0.0721073	-0.236997	-0.201363	4.84954	0.00107488	0.00527054	no	no
SPBC405.04c	ypt7	0.0240656	0.0973618	0.171332	0.432388	0.361451	4.81102	0.0011389	0.00553791	no	no
SPBC839.16	SPBC839.16	-0.0374337	-0.0927272	-0.0652699	-0.0243254	-0.226388	4.70875	0.00132862	0.006407	no	no
SPCC1393.10	ctr4	-0.227812	-0.582276	-0.425123	-0.223787	-0.233486	4.67344	0.00140143	0.00673033	no	no
SPCC594.01	SPCC594.01	-0.268839	-0.543995	-0.201123	0.177518	0.0899871	4.65623	0.0014384	0.00687958	no	no
SPAC4G8.07c	SPAC4G8.07c	0.205261	0.422122	0.445839	0.361625	-0.116072	4.64502	0.00146302	0.00696874	no	no
SPAC13A11.02c	erg11	0.0283137	0.0714557	-0.187239	-0.401643	-0.1448	4.63686	0.00148119	0.00702663	no	no
SPCC1259.02c	SPCC1259.02c	-0.0157772	-0.364011	-0.294692	-0.534883	-0.126009	4.61606	0.00152863	0.00722232	no	no
SPAC922.04	SPAC922.04	0.208506	-0.124914	0.268385	0.504177	0.285169	4.60478	0.001555	0.00731729	no	no
SPAC1F12.02c	SPAC1F12.02c	0.0312754	-0.0525311	-0.181022	-0.221438	-0.211946	4.55047	0.00168867	0.00789447	no	no
SPAC24C9.06c	SPAC24C9.06c	0.0732101	0.0731531	0.193406	0.218766	0.116047	4.54948	0.00169119	0.00789447	no	no
SPBC27B12.10c	tom7	-0.133729	-0.41645	-0.514235	-0.669064	-0.367229	4.54635	0.00169927	0.00790059	no	no
SPBC32F12.10	SPBC32F12.10	0.0572762	0.052976	0.226397	0.282732	0.196914	4.52411	0.00175773	0.00813827	no	no
SPAC9E9.03	leu2	0.0576945	-0.0331364	-0.0687493	-0.143708	-0.178905	4.46729	0.00191668	0.00877162	no	no
SPBC16A3.18	cip1	-0.0597873	0.0822672	0.354873	0.262142	-0.0353314	4.45399	0.00195596	0.00891644	no	no
SPCC1682.14	rpl1902	0.0654843	-0.0554142	0.190588	0.240461	0.41853	4.44093	0.00199535	0.0090193	no	no
SPBC3E7.10	fma1	-0.105759	0.148659	0.319607	0.457437	0.612443	4.43885	0.00200171	0.0090193	no	no
SPCC330.13	rpc37	0.00418587	-0.287094	-0.344816	-0.36443	-0.437697	4.42111	0.00205668	0.00921955	no	no
SPAC19A8.07c	SPAC19A8.07c	-0.47208	-0.269028	-0.137912	-0.019115	0.125152	4.41944	0.00206196	0.00921955	no	no
SPCC550.15c	SPCC550.15c	0.161833	0.704755	1.22253	1.30687	0.574628	4.41501	0.00207595	0.00924671	no	yes
SPAP8A3.07c	SPAP8A3.07c	-0.0124105	-0.0850259	-0.278785	-0.258304	-0.206765	4.4058	0.00210539	0.00934217	no	no
SPBC4F6.17c	SPBC4F6.17c	-0.107729	-0.0698626	-0.175314	-0.29168	-0.485253	4.40324	0.00211364	0.00934325	no	no
SPAC1565.08	cdc48	0.141345	0.074555	0.143445	0.160469	0.0303542	4.39015	0.0021564	0.00949628	no	no
SPCC825.01	SPCC825.01	-0.257643	-0.282455	-0.341539	-0.0281976	-0.0604732	4.38205	0.0021833	0.00957863	no	no
SPBC725.02	mpr1	0.233284	0.361185	0.588071	0.540494	0.591533	4.37544	0.00220552	0.00963987	yes	no
SPAC1F7.02c	has1	-0.256379	-0.28014	-0.161385	0.0654609	-0.0715686	4.33109	0.00236064	0.0101655	no	no
SPBC1604.05	pgi1	-0.0770777	-0.252895	-0.0789147	-0.187513	-0.253697	4.20478	0.00286671	0.0121653	no	no
SPBC428.03c	pho4	-0.271958	-0.394658	-0.533057	-0.592498	-0.526651	4.15796	0.00308146	0.0129822	yes	no
SPAC140.02	gar2	-0.183854	-0.232945	-0.258521	-0.0508067	-0.0855027	4.14592	0.00313932	0.0131784	no	no
SPBC1604.21c	ptr3	0.410335	0.24314	0.291123	0.360054	0.304723	4.09887	0.00337627	0.0141222	no	no
SPBP8B7.06	rpp201	0.0442401	-0.0794997	-0.297307	-0.136922	-0.271381	4.08561	0.00344628	0.0143429	no	no
SPBC21B10.08c	SPBC21B10.08c	-0.0704684	-0.0220626	-0.216628	-0.32013	-0.287093	4.07694	0.00349289	0.0144546	no	no
SPAC1952.11c	ure2	0.0824451	0.100307	0.137422	0.376113	0.133018	4.07247	0.00351717	0.0145037	no	no
SPBC8D2.20c	sec31	0.0365597	-0.069545	0.0669128	0.172797	0.0546581	4.04756	0.00365565	0.0150217	no	no
SPCC24B10.18	SPCC24B10.18	0.0649997	0.211446	0.048487	0.543941	0.444579	4.0054	0.00390284	0.0159252	no	no
SPBC28F2.11	SPBC28F2.11	-0.125619	-0.0230618	-0.146011	0.0257377	-0.0358121	3.98773	0.00401151	0.016255	no	no
SPAC16C9.02c	SPAC16C9.02c	-0.0929688	-0.37977	-0.360826	-0.302861	-0.244329	3.95864	0.00419718	0.01689	no	no
SPBC660.16	SPBC660.16	0.0762872	0.138432	0.201645	0.195472	0.0354537	3.93231	0.00437277	0.0175362	no	no
SPAC57A7.12	SPAC57A7.12	-0.180396	-0.144771	-0.338395	-0.27665	-0.181897	3.92296	0.00443695	0.0177326	no	no
SPAC1F7.05	cdc22	-0.270999	-0.105854	-0.486865	-0.328828	0.0911253	3.91636	0.00448283	0.0178548	no	no
SPAC343.09	ubx3	0.0832294	-0.00962221	0.038138	0.0237167	-0.237999	3.87431	0.00478668	0.0189358	no	no
SPAC10F6.01c	sir1	0.185397	0.0638169	-0.0614219	-0.0370416	0.0133256	3.85659	0.00492098	0.0192756	no	no
SPCC663.04	rpl39	-0.549049	-0.188583	-0.274251	-0.431213	-0.415388	3.85644	0.00492214	0.0192756	no	no
SPBP16F5.03c	tra1	0.0136427	-0.00403461	0.205678	0.2356	0.602704	3.8303	0.00512734	0.0198924	no	no
SPCC1442.05c	SPCC1442.05c	0.0554121	0.414177	0.542722	0.779952	0.401751	3.82751	0.0051497	0.0198996	no	no
SPBC15D4.09c	met3	-0.155491	-0.0471936	-0.264236	0.0567661	-0.522021	3.80137	0.00536462	0.0205938	no	no
SPAC824.09c	SPAC824.09c	0.124508	0.410249	0.494503	0.519829	0.133732	3.78965	0.00546395	0.0209063	no	no
SPBC12C2.06	SPBC12C2.06	-0.0682391	0.00344694	0.0492309	0.208951	0.121752	3.78705	0.00548622	0.0209229	no	no
SPBC3H7.04	SPBC3H7.04	-0.0714257	0.0428675	0.166765	0.445112	0.316574	3.72173	0.0060777	0.0226603	no	no
SPBC2D10.11c	nap2	0.0105119	0.004781	0.163275	0.26702	0.0284717	3.71497	0.00614251	0.0227932	no	no
SPAC17G8.04c	arc5	0.0135988	-0.0183922	0.0238773	0.163157	0.257418	3.69146	0.00637352	0.0234634	no	no
SPAC13G7.04c	mac1	-0.102097	-0.471738	-0.396452	-0.0973749	-0.193194	3.66514	0.0066426	0.0243007	no	no
SPAC23A1.12c	frs1	-0.0820435	0.147739	0.118934	0.201324	0.416361	3.63205	0.00699747	0.0254394	no	no
SPAC2G11.11c	prh1	0.154104	0.238535	0.37638	0.390753	0.591451	3.62802	0.00704198	0.0255217	yes	no
SPBC8E4.01c	SPBC8E4.01c	-0.194202	-1.00212	-0.891232	-0.978683	-0.614721	3.61762	0.00715819	0.0258626	yes	yes
SPCC23B6.01c	SPCC23B6.01c	0.0662195	0.0918797	0.286908	0.265746	0.249302	3.61429	0.00719581	0.0259182	no	no
SPBC9B6.11c	SPBC9B6.11c	0.0502542	-0.0311565	0.0445689	0.171148	0.290172	3.59584	0.00740801	0.0264378	no	no
SPBC25H2.05	egd2	-0.0196683	-0.00815953	-0.111224	-0.0897613	-0.181627	3.55913	0.00784942	0.0277584	no	no
SPAC26A3.07c	rpl1101	-0.250651	-0.0722018	-0.0635514	-0.0824365	-0.0898713	3.54701	0.00800097	0.0282089	no	no
SPAC3H1.07	aru1	-0.00620471	-0.0329643	-0.154077	-0.0879541	-0.164282	3.4509	0.00931313	0.0322505	no	no
SPCC18.18c	fum1	0.0920539	0.0252392	0.147971	0.172738	0.236473	3.44774	0.00935985	0.0323164	no	no
SPBP35G2.12	SPBP35G2.12	0.0900396	0.210283	0.691506	1.11312	0.738528	3.43889	0.00949192	0.0326757	no	yes
SPBC23G7.05	sui1	0.0772834	-0.0551662	-0.0173576	-0.120437	-0.307917	3.42747	0.0096651	0.0331741	no	no
SPAC22G7.06c	ura1	0.20047	0.100351	-0.0364504	0.022493	0.288105	3.41914	0.00979341	0.0334179	no	no
SPAC3A12.14	cam1	0.257237	0.0795644	0.224247	0.281543	0.198426	3.40139	0.0100727	0.0342706	no	no
SPBC14C8.06	arc1	0.132121	0.153624	0.382782	0.499384	0.338324	3.35441	0.0108517	0.0367071	no	no
SPBC4F6.14	SPBC4F6.14	0.255606	0.13997	0.396081	0.527868	0.367409	3.32916	0.0112954	0.0376542	yes	no
SPCC16C4.10	SPCC16C4.10	0.0702072	0.149011	0.193924	0.291582	0.201921	3.3275	0.0113253	0.0376542	no	no
SPCC622.09	htb1	0.0455639	0.050462	-0.0291961	-0.00833498	0.279528	3.26902	0.0124281	0.040855	no	no
SPCC1840.03	sal3	-0.20741	-0.228672	-0.431227	-0.385306	-0.000302452	3.25085	0.0127926	0.0418179	no	no
SPAP7G5.05	rpl1002	0.00373615	0.100403	0.202884	-0.023631	0.0468982	3.23678	0.0130821	0.042526	no	no
SPBC1289.07c	rpc40	-0.114126	-0.126786	-0.2856	-0.246487	-0.137573	3.23065	0.0132104	0.0428236	no	no
SPAC23C4.05c	SPAC23C4.05c	0.211386	0.299846	0.294139	0.332008	0.286838	3.22165	0.0134011	0.0433216	no	no
SPBC1E8.02	SPBC1E8.02	0.181355	0.080825	0.473179	0.273167	0.0864375	3.18437	0.0142208	0.0457181	no	no
SPAC4G8.10	gos1	-0.160079	-0.688897	-0.585775	-1.02212	-0.594136	3.17687	0.0143918	0.0460144	no	yes
SPAC20H4.01	utp5	-0.199748	-0.27562	-0.358638	-0.151658	-0.0175039	3.15809	0.0148291	0.047026	no	no
SPAC13G7.02c	ssa1	0.32746	0.408034	0.349133	0.273979	0.111237	3.15415	0.0149225	0.0471939	no	no
SPAC637.05c	vma2	-0.00228288	-0.283433	-0.12761	-0.136263	-0.020811	3.14984	0.0150255	0.0473911	no	no
SPAC2F3.03c	rpa49	-0.544698	-0.320923	-0.567497	-0.547548	-0.1868	3.14698	0.0150941	0.0474793	yes	no
