# Supplementary material for: A global non-coding RNA system modulates fission yeast protein levels in response to stress
Source: Nat Commun. 2014 May 23;5:3947. doi: 10.1038/ncomms4947 (PMC4050258; doi:10.1038/ncomms4947)
Supplement: Supplementary Data 3 — Sense-antisense pairs involving stress-responsive ncRNAs in wild type and Atf21 mutant cells. [file ncomms4947-s4.xlsx]

## Sheet: wild type
246 sense-antisense pairs involving stress-responsive ncRNAs in the wild type cells
ncRNA (antisense)	mRNA (sense)	Symbol of sense mRNA	chromosome	orientation	Pearson correlation coefficient	Sense mRNA is CESR
SPNCRNA.602	SPAC977.10	sod2	I	divergent	0.523972	no
SPNCRNA.605	SPAC1F8.04c	SPAC1F8.04c	I	convergent	0.0738967	no
SPNCRNA.606	SPAC1F8.05	isp3	I	divergent	-0.243821	no
SPNCRNA.607	SPAC1F8.06	fta5	I	divergent	-0.131179	no
SPNCRNA.609	SPAC11D3.14c	SPAC11D3.14c	I	divergent	0.232907	no
SPNCRNA.612	SPAC5H10.01	SPAC5H10.01	I	divergent	-0.212702	no
SPNCRNA.614	SPAC5H10.09c	SPAC5H10.09c	I	divergent	0.651809	no
SPNCRNA.617	SPAC13G6.01c	rad8	I	convergent	0.359503	no
SPNCRNA.618	SPAC13G6.03	gpi7	I	convergent	0.454576	no
SPNCRNA.645	SPAC13C5.03	tht1	I	convergent	0.50613	no
SPNCRNA.645	SPAC13C5.04	SPAC13C5.04	I	convergent	-0.57194	no
SPNCRNA.646	SPAC13C5.07	rad32	I	divergent	-0.13996	no
SPNCRNA.648	SPAC13C5.07	rad32	I	convergent	0.0261018	no
SPNCRNA.651	SPAC24H6.13	SPAC24H6.13	I	divergent	0.0729894	no
SPNCRNA.652	SPAC24H6.11c	SPAC24H6.11c	I	convergent	-0.105444	no
SPNCRNA.657	SPAC227.08c	yth1	I	convergent	0.221152	no
SPNCRNA.663	SPAC3H8.03	img2	I	convergent	-0.235189	no
SPNCRNA.663	SPAC3H8.04	SPAC3H8.04	I	divergent	0.326901	no
SPNCRNA.666	SPAC3H8.09c	nab3	I	convergent	-0.271213	no
SPNCRNA.669	SPAC1F3.09	mug161	I	convergent	0.525627	no
SPNCRNA.674	SPAC1D4.13	byr1	I	convergent	0.3238	no
SPNCRNA.686	SPAC16C9.02c	SPAC16C9.02c	I	convergent	-0.27409	no
SPNCRNA.704	SPAC139.01c	SPAC139.01c	I	divergent	0.331411	no
SPNCRNA.704	SPAC139.02c	oac1	I	convergent	0.357069	no
SPNCRNA.706	SPAC139.05	SPAC139.05	I	convergent	-0.489586	yes
SPNCRNA.706	SPAC139.06	hat1	I	divergent	0.815352	no
SPNCRNA.716	SPAC56F8.11	spc3	I	convergent	0.1354	no
SPNCRNA.718	SPAC22A12.10	SPAC22A12.10	I	convergent	0.277221	no
SPNCRNA.722	SPAC4C5.03	SPAC4C5.03	I	convergent	-0.31873	no
SPNCRNA.722	SPAC4C5.04	rad31	I	divergent	0.350677	no
SPNCRNA.728	SPAC10F6.15	SPAC10F6.15	I	divergent	0.667314	no
SPNCRNA.735	SPAC6F12.15c	cut9	I	divergent	0.0348592	no
SPNCRNA.735	SPAC6F12.16c	mtr4	I	convergent	-0.241315	no
SPNCRNA.747	SPAC23H4.01c	SPAC23H4.01c	I	convergent	0.117703	no
SPNCRNA.763	SPAC1002.09c	dld1	I	divergent	0.248899	no
SPNCRNA.763	SPAC1002.10c	sgt1	I	convergent	0.075713	no
SPNCRNA.764	SPAC1399.05c	SPAC1399.05c	I	convergent	0.356537	no
SPNCRNA.776	SPAC3H1.08c	SPAC3H1.08c	I	divergent	0.42981	no
SPNCRNA.785	SPAC767.01c	vps1	I	divergent	-0.00737977	no
SPNCRNA.789	SPAC607.04	SPAC607.04	I	divergent	0.384031	no
SPNCRNA.795	SPAC20H4.01	utp5	I	convergent	0.181624	no
SPNCRNA.795	SPAC20H4.02	dsc3	I	divergent	0.430559	no
SPNCRNA.801	SPAC13F5.03c	gld1	I	divergent	0.196807	no
SPNCRNA.801	SPAC13F5.04c	SPAC13F5.04c	I	convergent	-0.166121	no
SPNCRNA.802	SPAC13F5.06c	sec10	I	divergent	0.543695	no
SPNCRNA.802	SPAC13F5.07c	SPAC13F5.07c	I	convergent	0.284707	no
SPNCRNA.828	SPAC32A11.02c	SPAC32A11.02c	I	divergent	0.664144	no
SPNCRNA.832	SPAC23H3.15c	SPAC23H3.15c	I	divergent	-0.49167	yes
SPNCRNA.840	SPAC823.02	SPAC823.02	I	divergent	0.161444	no
SPNCRNA.841	SPAC823.14	ptf1	I	convergent	-0.059181	no
SPNCRNA.841	SPAC823.15	ppa1	I	divergent	0.255697	no
SPNCRNA.846	SPAPB2B4.03	cig2	I	convergent	-0.00592416	no
SPNCRNA.857	SPACUNK4.17	SPACUNK4.17	I	convergent	-0.625924	yes
SPNCRNA.872	SPAC31G5.10	eta2	I	divergent	-0.489848	no
SPNCRNA.885	SPAC16A10.07c	taz1	I	divergent	0.556385	no
SPNCRNA.885	SPAC16A10.08c	mug74	I	convergent	0.501759	no
SPNCRNA.887	SPAC688.06c	slx4	I	divergent	0.296009	no
SPNCRNA.887	SPAC688.07c	SPAC688.07c	I	convergent	0.552005	no
SPNCRNA.898	SPAC6G9.06c	pcp1	I	divergent	0.571403	no
SPNCRNA.909	SPAC3A11.08	pcu4	I	convergent	-0.454665	no
SPNCRNA.909	SPAC3A11.07	SPAC3A11.07	I	divergent	-0.102178	no
SPNCRNA.911	SPAC328.02	SPAC328.02	I	convergent	0.799657	no
SPNCRNA.914	SPAC16E8.05c	mde1	I	divergent	-0.0492214	no
SPNCRNA.916	SPAC17A2.02c	SPAC17A2.02c	I	divergent	0.641022	no
SPNCRNA.916	SPAC17A2.03c	vma6	I	convergent	0.627054	no
SPNCRNA.600	SPAC17A2.14	SPAC17A2.14	I	convergent	0.297101	no
SPNCRNA.600	SPAC17G6.03	SPAC17G6.03	I	divergent	0.553513	no
SPNCRNA.926	SPAC15A10.05c	mug182	I	convergent	0.373857	no
SPNCRNA.930	SPAC15A10.13	ppk3	I	convergent	0.61697	no
SPNCRNA.930	SPAC15A10.15	sgo2	I	divergent	0.769211	no
SPNCRNA.936	SPAC1556.01c	rad50	I	divergent	0.553695	no
SPNCRNA.937	SPAC1F12.08	SPAC1F12.08	I	convergent	0.343697	no
SPNCRNA.937	SPAC1F12.09	gpi17	I	divergent	0.918457	no
SPNCRNA.943	SPAC1071.05	SPAC1071.05	I	divergent	0.763551	no
SPNCRNA.946	SPAC926.02	SPAC926.02	I	convergent	0.475606	no
SPNCRNA.949	SPAC2F3.08	sut1	I	convergent	-0.358967	no
SPNCRNA.949	SPAC2F3.09	hem1	I	divergent	0.191553	no
SPNCRNA.952	SPAPB18E9.01	trm5	I	convergent	0.568893	no
SPNCRNA.953	SPAPB18E9.02c	ppk18	I	divergent	0.58315	no
SPNCRNA.953	SPAPB18E9.04c	SPAPB18E9.04c	I	convergent	0.154402	no
SPNCRNA.954	SPAPB15E9.01c	SPAPB15E9.01c	I	divergent	0.423978	no
SPNCRNA.954	SPAPB15E9.02c	SPAPB15E9.02c	I	convergent	0.433791	no
SPNCRNA.972	SPAC694.06c	mrc1	I	convergent	0.400518	no
SPNCRNA.977	SPAC27F1.05c	SPAC27F1.05c	I	divergent	0.450751	no
SPNCRNA.979	SPAC23D3.04c	gpd2	I	divergent	0.716654	no
SPNCRNA.979	SPAC23D3.06c	nup146	I	convergent	0.43735	no
SPNCRNA.1004	SPAC1093.07	SPAC1093.07	I	convergent	0.371797	no
SPNCRNA.1005	SPAC1093.05	SPAC1093.05	I	divergent	-0.0203643	no
SPNCRNA.1019	SPAC458.02c	SPAC458.02c	I	divergent	0.0297101	no
SPNCRNA.1022	SPAPYUG7.05	SPAPYUG7.05	I	convergent	0.0831346	no
SPNCRNA.1022	SPAPYUG7.06	mug67	I	divergent	-0.330199	no
SPNCRNA.1026	SPAC20G4.02c	fus1	I	divergent	0.399994	no
SPNCRNA.1027	SPAC20G4.04c	hus1	I	divergent	0.500178	no
SPNCRNA.1027	SPAC20G4.05c	SPAC20G4.05c	I	convergent	0.211993	no
SPNCRNA.1044	SPAC1006.04c	mcp3	I	divergent	0.45815	no
SPNCRNA.1045	SPAC1250.01	snf21	I	convergent	0.312263	no
SPNCRNA.1060	SPAC19D5.05c	imp3	I	divergent	0.547457	no
SPNCRNA.1060	SPAC19D5.11c	ctf8	I	divergent	0.195496	no
SPNCRNA.1061	SPAC14C4.01c	SPAC14C4.01c	I	divergent	0.208798	no
SPNCRNA.1061	SPAC14C4.02c	smc5	I	convergent	0.764483	no
SPNCRNA.1071	SPAP8A3.05	SPAP8A3.05	I	divergent	0.517598	no
SPNCRNA.525	SPAP8A3.07c	SPAP8A3.07c	I	divergent	0.624255	no
SPNCRNA.1078	SPAC4D7.10c	spt20	I	divergent	0.102278	no
SPNCRNA.1087	SPAC1039.11c	SPAC1039.11c	I	divergent	0.477571	no
SPNCRNA.1307	SPBPB10D8.02c	SPBPB10D8.02c	II	divergent	0.610396	no
SPNCRNA.1312	SPBC359.05	abc3	II	convergent	-0.15863	no
SPNCRNA.1316	SPBC1683.05	SPBC1683.05	II	divergent	0.858994	no
SPNCRNA.1318	SPBC1683.07	mal1	II	convergent	0.0488391	no
SPNCRNA.1318	SPBC1683.08	ght4	II	divergent	0.778162	no
SPNCRNA.1324	SPBC1198.14c	fbp1	II	convergent	-0.199633	no
SPNCRNA.1334	SPBC800.11	SPBC800.11	II	divergent	0.337015	no
SPNCRNA.1336	SPBC1773.07c	sbp1	II	convergent	0.180882	no
SPNCRNA.1351	SPBC106.08c	mug2	II	divergent	-0.416589	no
SPNCRNA.1353	SPBC106.11c	plg7	II	divergent	0.729324	no
SPNCRNA.1353	SPBC106.12c	SPBC106.12c	II	convergent	0.441584	no
SPNCRNA.1358	SPBC428.02c	eca39	II	divergent	0.793798	no
SPNCRNA.1358	SPBC428.03c	pho4	II	convergent	0.54927	yes
SPNCRNA.1364	SPBC1685.04	SPBC1685.04	II	convergent	0.443782	no
SPNCRNA.1364	SPBC1685.05	SPBC1685.05	II	divergent	0.76987	no
SPNCRNA.1371	SPBC354.08c	SPBC354.08c	II	convergent	-0.332452	no
SPNCRNA.1374	SPBC839.06	cta3	II	convergent	-0.850354	no
SPNCRNA.1378	SPBC947.15c	SPBC947.15c	II	convergent	-0.106046	no
SPNCRNA.1378	SPBC947.14c	cbp6	II	divergent	0.675289	no
SPNCRNA.1381	SPBPJ4664.04	SPBPJ4664.04	II	divergent	0.345349	no
SPNCRNA.1389	SPBC36.02c	SPBC36.02c	II	divergent	0.532721	no
SPNCRNA.1408	SPBC1734.03	SPBC1734.03	II	divergent	0.2696	no
SPNCRNA.1412	SPBC1709.07	erg27	II	convergent	0.239667	no
SPNCRNA.1417	SPBC409.11	meu18	II	convergent	-0.201802	no
SPNCRNA.1421	SPBC725.06c	ppk31	II	convergent	0.00334802	no
SPNCRNA.1427	SPBC30B4.01c	wsc1	II	divergent	-0.263444	no
SPNCRNA.1440	SPBC83.12	SPBC83.12	II	convergent	0.730022	no
SPNCRNA.1456	SPBC2F12.12c	SPBC2F12.12c	II	convergent	0.310158	no
SPNCRNA.1457	SPBC2F12.09c	atf21	II	divergent	-0.656362	no
SPNCRNA.1461	SPBC1D7.01	SPBC1D7.01	II	divergent	0.614027	no
SPNCRNA.1467	SPBC9B6.09c	mdl1	II	convergent	-0.413788	no
SPNCRNA.1471	SPBC3H7.07c	ser2	II	convergent	0.815743	no
SPNCRNA.1471	SPBC3H7.06c	pof9	II	divergent	0.333074	no
SPNCRNA.1471	SPBC3H7.05c	SPBC3H7.05c	II	divergent	0.569406	no
SPNCRNA.1473	SPBC3H7.01	spo14	II	convergent	-0.444401	no
SPNCRNA.1474	SPBC3H7.01	spo14	II	divergent	0.0885027	no
SPNCRNA.1488	SPBC23G7.13c	SPBC23G7.13c	II	divergent	0.322349	no
SPNCRNA.1497	SPBC14C8.15	SPBC14C8.15	II	divergent	0.293442	no
SPNCRNA.1505	SPBC24C6.09c	SPBC24C6.09c	II	convergent	-0.711142	yes
SPNCRNA.1511	SPBC1921.05	ape2	II	convergent	-0.214631	no
SPNCRNA.1517	SPBC12C2.07c	SPBC12C2.07c	II	divergent	-0.199633	no
SPNCRNA.1522	SPBC365.01	SPBC365.01	II	divergent	0.393536	no
SPNCRNA.1523	SPBC365.10	arp5	II	convergent	-0.5769	no
SPNCRNA.1523	SPBC365.11	SPBC365.11	II	divergent	-0.872428	no
SPNCRNA.1528	SPBC29A10.09c	SPBC29A10.09c	II	divergent	0.0933637	no
SPNCRNA.1529	SPBC29A10.15	orc1	II	convergent	0.538815	no
SPNCRNA.1531	SPBC2G5.04c	SPBC2G5.04c	II	divergent	0.26563	no
SPNCRNA.1538	SPBC6B1.06c	ubp14	II	convergent	0.14841	no
SPNCRNA.1544	SPBC3E7.13c	syf2	II	divergent	-0.481868	no
SPNCRNA.1544	SPBC3E7.15c	lac1	II	convergent	0.606163	no
SPNCRNA.1548	SPBC336.13c	SPBC336.13c	II	divergent	0.187983	no
SPNCRNA.1548	SPBC336.14c	ppk26	II	convergent	0.169527	no
SPNCRNA.1555	SPAP19A11.05c	mrp7	II	divergent	0.379466	no
SPNCRNA.1557	SPBP19A11.06	lid2	II	convergent	0.200863	no
SPNCRNA.1563	SPBC1703.06	pof10	II	divergent	0.1218	no
SPNCRNA.1565	SPBC2A9.02	SPBC2A9.02	II	divergent	0.383104	yes
SPNCRNA.1566	SPBC2A9.02	SPBC2A9.02	II	convergent	0.228896	yes
SPNCRNA.1566	SPBC2A9.03	SPBC2A9.03	II	divergent	-0.228523	no
SPNCRNA.573	SPBC2D10.05	exg3	II	convergent	-0.181061	yes
SPNCRNA.1571	SPBC2D10.20	ubc1	II	convergent	0.405045	no
SPNCRNA.1575	SPBC15D4.10c	amo1	II	convergent	0.370331	no
SPNCRNA.1576	SPBC15D4.12c	mug98	II	convergent	0.482969	no
SPNCRNA.1576	SPBC15D4.13c	SPBC15D4.13c	II	convergent	-0.169527	no
SPNCRNA.1597	SPBC3B8.03	SPBC3B8.03	II	convergent	0.385258	no
SPNCRNA.1599	SPBC4B4.01c	SPBC4B4.01c	II	convergent	0.207908	no
SPNCRNA.1602	SPBC1718.02	hop1	II	convergent	-0.187604	no
SPNCRNA.1606	SPBPB7E8.01	SPBPB7E8.01	II	divergent	0.47748	yes
SPNCRNA.1610	SPBC1105.10	rav1	II	convergent	-0.0130236	no
SPNCRNA.1611	SPBC1105.12	hhf3	II	divergent	0.460162	no
SPNCRNA.1611	SPBC1105.14	rsv2	II	divergent	0.687771	no
SPNCRNA.1613	SPBC887.02	SPBC887.02	II	convergent	0.378852	no
SPNCRNA.1626	SPBC317.01	mbx2	II	convergent	0.7935	no
SPNCRNA.1626	SPBP8B7.32	SPBP8B7.32	II	divergent	0.641076	no
SPNCRNA.1628	SPBP8B7.07c	set6	II	divergent	0.632644	no
SPNCRNA.1628	SPBP8B7.08c	SPBP8B7.08c	II	convergent	0.433778	no
SPNCRNA.1628	SPBP8B7.09c	los1	II	convergent	0.281607	no
SPNCRNA.1643	SPBC21C3.09c	SPBC21C3.09c	II	divergent	0.384876	no
SPNCRNA.1643	SPBC21C3.10c	SPBC21C3.10c	II	convergent	0.0842587	no
SPNCRNA.111	SPBC26H8.12	SPBC26H8.12	II	convergent	-0.205296	no
SPNCRNA.1656	SPBC3B9.15c	scp1	II	divergent	0.743496	no
SPNCRNA.1656	SPBC3B9.16c	nup120	II	convergent	0.333792	no
SPNCRNA.1658	SPBC215.06c	SPBC215.06c	II	divergent	0.591407	yes
SPNCRNA.1658	SPBC215.07c	pdp2	II	convergent	0.31802	no
SPNCRNA.1659	SPBC215.08c	arg4	II	divergent	-0.302345	no
SPNCRNA.1658	SPBC215.08c	arg4	II	convergent	0.445764	no
SPNCRNA.1659	SPBC215.09c	erg10	II	convergent	-0.129054	no
SPNCRNA.1661	SPBC215.12	cwf10	II	convergent	-0.289275	no
SPNCRNA.1663	SPBC1347.03	meu14	II	divergent	0.0479017	no
SPNCRNA.1663	SPBC1347.04	tim54	II	divergent	0.453518	no
SPNCRNA.1668	SPBC56F2.06	mug147	II	convergent	-0.0605416	no
SPNCRNA.1673	SPBC1861.02	abp2	II	divergent	0.593095	yes
SPNCRNA.577	SPBC1652.02	SPBC1652.02	II	divergent	-0.165162	no
SPNCRNA.1687	SPBC16C6.06	vps10	II	convergent	-0.494882	no
SPNCRNA.1690	SPBC1289.16c	cao2	II	divergent	0.0778408	no
SPNCRNA.1692	SPBC8E4.04	SPBC8E4.04	II	divergent	0.183885	no
SPNCRNA.1096	SPCC1884.01	SPCC1884.01	III	convergent	0.195292	no
SPNCRNA.1100	SPCC757.03c	SPCC757.03c	III	divergent	-0.656095	yes
SPNCRNA.1099	SPCC757.03c	SPCC757.03c	III	convergent	-0.492223	yes
SPNCRNA.1101	SPCC757.13	SPCC757.13	III	divergent	0.537923	no
SPNCRNA.1102	SPCC613.01	SPCC613.01	III	divergent	0.638282	no
SPNCRNA.1103	SPCC613.06	rpl902	III	divergent	0.0649795	no
SPNCRNA.1103	SPCC613.07	SPCC613.07	III	divergent	0.760603	no
SPNCRNA.1104	SPCC613.07	SPCC613.07	III	convergent	0.101214	no
SPNCRNA.1104	SPCC613.08	SPCC613.08	III	divergent	-0.480011	no
SPNCRNA.1105	SPCC613.12c	raf1	III	divergent	0.241118	no
SPNCRNA.1105	SPCC330.01c	rhp16	III	convergent	-0.30561	no
SPNCRNA.1115	SPCC320.03	SPCC320.03	III	divergent	0.512994	yes
SPNCRNA.1133	SPCC594.01	SPCC594.01	III	divergent	0.319016	no
SPNCRNA.1140	SPCC4G3.02	aph1	III	divergent	0.625276	no
SPNCRNA.1140	SPCC364.07	SPCC364.07	III	convergent	-0.492613	no
SPNCRNA.1142	SPCC970.12	mis18	III	divergent	0.491205	no
SPNCRNA.1142	SPCC970.01	rad16	III	convergent	0.822925	no
SPNCRNA.1155	SPCC18B5.11c	cds1	III	divergent	-0.0218725	no
SPNCRNA.1177	SPCC4B3.04c	nte1	III	convergent	0.317043	no
SPNCRNA.1177	SPCC4B3.03c	SPCC4B3.03c	III	divergent	0.310341	no
SPNCRNA.1179	SPCC550.10	meu8	III	convergent	0.305292	no
SPNCRNA.1180	SPCC4E9.01c	rec11	III	divergent	0.332417	no
SPNCRNA.1189	SPCC338.08	ctp1	III	convergent	-0.0722188	no
SPNCRNA.1191	SPCC1281.04	SPCC1281.04	III	divergent	0.365885	no
SPNCRNA.1192	SPCC1281.08	wtf11	III	convergent	0.464501	no
SPNCRNA.1195	SPCC622.13c	tti1	III	divergent	0.396119	no
SPNCRNA.1202	SPCC584.01c	SPCC584.01c	III	convergent	0.017751	no
SPNCRNA.1203	SPCC1753.02c	git3	III	divergent	0.56992	no
SPNCRNA.1214	SPCC663.10	SPCC663.10	III	convergent	0.185147	no
SPNCRNA.1227	SPCC1442.01	ste6	III	divergent	0.0498535	no
SPNCRNA.1227	SPCC1442.02	SPCC1442.02	III	divergent	0.702177	no
SPNCRNA.1235	SPCC1223.03c	gut2	III	convergent	-0.578289	yes
SPNCRNA.1247	SPCC18.02	SPCC18.02	III	convergent	0.249496	no
SPNCRNA.1247	SPCC18.03	SPCC18.03	III	divergent	0.294431	no
SPNCRNA.1252	SPCC290.04	ams2	III	divergent	-0.0724655	no
SPNCRNA.1253	SPCC4F11.03c	SPCC4F11.03c	III	divergent	0.59151	no
SPNCRNA.1253	SPCC4F11.04c	imt2	III	divergent	0.25171	no
SPNCRNA.1257	SPCC1739.15	wtf21	III	convergent	-0.179725	no
SPNCRNA.1263	SPCC576.17c	SPCC576.17c	III	convergent	-0.585691	no
SPNCRNA.1263	SPCC126.01c	SPCC126.01c	III	convergent	0.805299	no
SPNCRNA.1277	SPCC790.02	pep3	III	convergent	-0.155734	no
SPNCRNA.1279	SPCC1840.12	SPCC1840.12	III	divergent	0.665901	no
SPNCRNA.1280	SPCC965.04c	SPCC965.04c	III	divergent	0.387116	no
SPNCRNA.1285	SPCC965.13	SPCC965.13	III	divergent	0.0545432	yes
SPNCRNA.1292	SPCC70.07c	tmp1	III	divergent	-0.181217	no
SPNCRNA.1292	SPCC70.08c	SPCC70.08c	III	convergent	0.14941	no
SPNCRNA.1298	SPCC569.02c	SPCC569.02c	III	convergent	-0.0146266	no

## Sheet: atf21 delete
212 sense-antisense pairs involving stress-responsive ncRNAs in the atf21Δ cells
ncRNA (antisense)	mRNA (sense)	Symbol of sense mRNA	chromosome	orientation	Pearson correlation coefficient	Sense mRNA is CESR
SPNCRNA.602	SPAC977.10	sod2	I	divergent	0.544237	no
SPNCRNA.605	SPAC1F8.04c	SPAC1F8.04c	I	convergent	0.168011	no
SPNCRNA.607	SPAC1F8.06	fta5	I	divergent	-0.157504	no
SPNCRNA.614	SPAC5H10.09c	SPAC5H10.09c	I	divergent	0.738666	no
SPNCRNA.619	SPAC13G6.08	SPAC13G6.08	I	convergent	0.0766535	no
SPNCRNA.619	SPAC13G6.09	SPAC13G6.09	I	divergent	0.0863362	no
SPNCRNA.623	SPAC24B11.09	SPAC24B11.09	I	divergent	0.35639	no
SPNCRNA.630	SPAC1639.01c	SPAC1639.01c	I	divergent	0.0822162	no
SPNCRNA.630	SPAC1639.02c	trk2	I	convergent	0.214186	no
SPNCRNA.645	SPAC13C5.03	tht1	I	convergent	0.67979	no
SPNCRNA.645	SPAC13C5.04	SPAC13C5.04	I	convergent	-0.549842	no
SPNCRNA.646	SPAC13C5.07	rad32	I	divergent	0.306207	no
SPNCRNA.647	SPAC13C5.07	rad32	I	convergent	0.13741	no
SPNCRNA.651	SPAC24H6.13	SPAC24H6.13	I	divergent	0.692063	no
SPNCRNA.652	SPAC24H6.11c	SPAC24H6.11c	I	convergent	0.0622269	no
SPNCRNA.655	SPAC227.19c	SPAC227.19c	I	divergent	0.545741	no
SPNCRNA.655	SPAC227.02c	SPAC227.02c	I	convergent	0.594296	no
SPNCRNA.655	SPAC227.03c	SPAC227.03c	I	convergent	-0.304455	no
SPNCRNA.657	SPAC227.08c	yth1	I	convergent	0.374551	no
SPNCRNA.661	SPAC2F7.09c	SPAC2F7.09c	I	convergent	0.731864	no
SPNCRNA.666	SPAC3H8.09c	nab3	I	convergent	-0.309488	no
SPNCRNA.668	SPAC1F3.07c	rsc58	I	divergent	0.466499	no
SPNCRNA.669	SPAC1F3.09	mug161	I	convergent	0.654148	no
SPNCRNA.671	SPAC1D4.11c	lkh1	I	divergent	-0.00364893	no
SPNCRNA.677	SPAC22G7.02	kap111	I	convergent	0.795509	no
SPNCRNA.677	SPAC22G7.03	SPAC22G7.03	I	divergent	0.515141	no
SPNCRNA.686	SPAC16C9.02c	SPAC16C9.02c	I	convergent	-0.231739	no
SPNCRNA.706	SPAC139.05	SPAC139.05	I	convergent	-0.496511	yes
SPNCRNA.706	SPAC139.06	hat1	I	divergent	0.823403	no
SPNCRNA.716	SPAC56F8.11	spc3	I	convergent	0.250721	no
SPNCRNA.722	SPAC4C5.03	SPAC4C5.03	I	convergent	-0.193997	no
SPNCRNA.722	SPAC4C5.04	rad31	I	divergent	0.529497	no
SPNCRNA.724	SPAC10F6.02c	prp22	I	convergent	-0.234843	no
SPNCRNA.728	SPAC10F6.15	SPAC10F6.15	I	divergent	0.447074	no
SPNCRNA.742	SPAC9.08c	SPAC9.08c	I	convergent	-0.315883	no
SPNCRNA.743	SPAC9.09	met26	I	convergent	-0.162847	no
SPNCRNA.743	SPAC9.10	thi9	I	divergent	0.50291	no
SPNCRNA.761	SPAC17A5.12	ucp7	I	convergent	0.222486	no
SPNCRNA.762	SPAC1610.02c	SPAC1610.02c	I	divergent	0.753569	no
SPNCRNA.762	SPAC1610.03c	crp79	I	divergent	0.17158	no
SPNCRNA.764	SPAC1399.05c	SPAC1399.05c	I	convergent	0.260987	no
SPNCRNA.765	SPAPB1A10.05	SPAPB1A10.05	I	divergent	0.530478	no
SPNCRNA.785	SPAC767.01c	vps1	I	divergent	0.117932	no
SPNCRNA.793	SPAC3C7.14c	obr1	I	convergent	0.48816	no
SPNCRNA.804	SPAC1783.06c	atg12	I	divergent	0.492122	no
SPNCRNA.807	SPAC13D6.01	pof14	I	convergent	-0.212704	no
SPNCRNA.812	SPAC6C3.02c	SPAC6C3.02c	I	convergent	-0.0255212	no
SPNCRNA.828	SPAC32A11.02c	SPAC32A11.02c	I	divergent	0.922385	no
SPNCRNA.832	SPAC23H3.15c	SPAC23H3.15c	I	divergent	-0.420409	yes
SPNCRNA.837	SPAC4A8.06c	SPAC4A8.06c	I	divergent	0.507887	no
SPNCRNA.840	SPAC823.02	SPAC823.02	I	divergent	-0.00672186	no
SPNCRNA.841	SPAC823.14	ptf1	I	convergent	-0.0381169	no
SPNCRNA.841	SPAC823.15	ppa1	I	divergent	0.0239058	no
SPNCRNA.846	SPAPB2B4.03	cig2	I	convergent	-0.24028	no
SPNCRNA.850	SPAC6F6.12	SPAC6F6.12	I	convergent	0.465054	no
SPNCRNA.856	SPAC8F11.03	msh3	I	convergent	0.484651	no
SPNCRNA.856	SPAC8F11.04	SPAC8F11.04	I	divergent	0.459752	yes
SPNCRNA.857	SPACUNK4.17	SPACUNK4.17	I	convergent	-0.581814	yes
SPNCRNA.885	SPAC16A10.07c	taz1	I	divergent	0.66529	no
SPNCRNA.885	SPAC16A10.08c	mug74	I	convergent	0.535187	no
SPNCRNA.887	SPAC688.06c	slx4	I	divergent	0.565783	no
SPNCRNA.887	SPAC688.07c	SPAC688.07c	I	convergent	0.325286	no
SPNCRNA.888	SPAC688.11	end4	I	convergent	-0.0270038	no
SPNCRNA.909	SPAC3A11.08	pcu4	I	convergent	-0.077821	no
SPNCRNA.909	SPAC3A11.07	SPAC3A11.07	I	divergent	0.101619	no
SPNCRNA.911	SPAC328.02	SPAC328.02	I	convergent	0.797025	no
SPNCRNA.916	SPAC17A2.02c	SPAC17A2.02c	I	divergent	0.552214	no
SPNCRNA.916	SPAC17A2.03c	vma6	I	convergent	0.75039	no
SPNCRNA.925	SPAC8C9.04	SPAC8C9.04	I	divergent	-0.11002	no
SPNCRNA.926	SPAC15A10.05c	mug182	I	convergent	-0.0995922	no
SPNCRNA.946	SPAC926.02	SPAC926.02	I	convergent	0.683479	no
SPNCRNA.949	SPAC2F3.08	sut1	I	convergent	-0.288212	no
SPNCRNA.949	SPAC2F3.09	hem1	I	divergent	0.55999	no
SPNCRNA.953	SPAPB18E9.02c	ppk18	I	divergent	0.386264	no
SPNCRNA.953	SPAPB18E9.04c	SPAPB18E9.04c	I	convergent	-0.00804638	no
SPNCRNA.967	SPAC25B8.09	SPAC25B8.09	I	divergent	-0.122766	no
SPNCRNA.967	SPAC25B8.10	SPAC25B8.10	I	divergent	0.151115	no
SPNCRNA.979	SPAC23D3.04c	gpd2	I	divergent	0.825505	no
SPNCRNA.979	SPAC23D3.06c	nup146	I	convergent	0.573145	no
SPNCRNA.982	SPAC23D3.14c	aah2	I	divergent	0.687214	no
SPNCRNA.986	SPAC16.02c	srp2	I	convergent	0.124901	no
SPNCRNA.1027	SPAC20G4.04c	hus1	I	divergent	0.649638	no
SPNCRNA.1027	SPAC20G4.05c	SPAC20G4.05c	I	convergent	-0.161075	no
SPNCRNA.1033	SPAC19B12.01	SPAC19B12.01	I	convergent	-0.207897	yes
SPNCRNA.1034	SPAC19B12.03	bgs3	I	convergent	-0.109705	no
SPNCRNA.1034	SPAC19B12.04	rps3001	I	divergent	0.4539	no
SPNCRNA.1045	SPAC1250.01	snf21	I	convergent	0.628333	no
SPNCRNA.1050	SPAC29A4.06c	SPAC29A4.06c	I	convergent	0.18129	no
SPNCRNA.1060	SPAC19D5.05c	imp3	I	divergent	0.380844	no
SPNCRNA.1060	SPAC19D5.11c	ctf8	I	divergent	0.207859	no
SPNCRNA.1071	SPAP8A3.05	SPAP8A3.05	I	divergent	0.74076	no
SPNCRNA.1083	SPAC29B12.08	SPAC29B12.08	I	divergent	0.101429	no
SPNCRNA.1307	SPBPB10D8.02c	SPBPB10D8.02c	II	divergent	0.596633	no
SPNCRNA.1313	SPBC359.05	abc3	II	convergent	0.0923961	no
SPNCRNA.1312	SPBC359.05	abc3	II	convergent	-0.447184	no
SPNCRNA.1316	SPBC1683.05	SPBC1683.05	II	divergent	0.743949	no
SPNCRNA.1327	SPBC660.06	SPBC660.06	II	convergent	0.150619	yes
SPNCRNA.1327	SPBC660.07	ntp1	II	divergent	-0.110925	yes
SPNCRNA.1334	SPBC800.11	SPBC800.11	II	divergent	-0.00437324	no
SPNCRNA.1336	SPBC1773.07c	sbp1	II	convergent	0.10446	no
SPNCRNA.1337	SPBC1773.08c	omh4	II	convergent	0.329545	no
SPNCRNA.1351	SPBC106.08c	mug2	II	divergent	-0.419024	no
SPNCRNA.1358	SPBC428.02c	eca39	II	divergent	0.281337	no
SPNCRNA.1358	SPBC428.03c	pho4	II	convergent	0.792231	yes
SPNCRNA.1363	SPBC428.14	SPBC428.14	II	convergent	0.06838	no
SPNCRNA.1363	SPBC428.15	SPBC428.15	II	divergent	-0.493267	no
SPNCRNA.1371	SPBC354.08c	SPBC354.08c	II	convergent	-0.155944	no
SPNCRNA.1374	SPBC839.06	cta3	II	convergent	-0.788362	no
SPNCRNA.1378	SPBC947.15c	SPBC947.15c	II	convergent	0.503813	no
SPNCRNA.1378	SPBC947.14c	cbp6	II	divergent	0.357707	no
SPNCRNA.1381	SPBPJ4664.04	SPBPJ4664.04	II	divergent	0.705788	no
SPNCRNA.1384	SPBC530.03c	bag102	II	divergent	0.824396	no
SPNCRNA.1393	SPBC713.03	SPBC713.03	II	divergent	-0.581293	no
SPNCRNA.1407	SPBC337.10c	SPBC337.10c	II	divergent	-0.307424	no
SPNCRNA.1408	SPBC1734.03	SPBC1734.03	II	divergent	0.155009	no
SPNCRNA.1410	SPBC1709.01	chs2	II	divergent	0.383016	no
SPNCRNA.1417	SPBC409.11	meu18	II	convergent	-0.183627	no
SPNCRNA.1419	SPBC409.16c	SPBC409.16c	II	divergent	-0.125608	no
SPNCRNA.1419	SPBC409.17c	SPBC409.17c	II	convergent	-0.300064	no
SPNCRNA.1427	SPBC30B4.01c	wsc1	II	divergent	-0.141548	no
SPNCRNA.1428	SPBC30B4.02c	SPBC30B4.02c	II	convergent	0.507977	no
SPNCRNA.1453	SPBC19C2.06c	mug124	II	divergent	0.132902	no
SPNCRNA.1456	SPBC2F12.12c	SPBC2F12.12c	II	convergent	0.510804	no
SPNCRNA.1461	SPBC1D7.01	SPBC1D7.01	II	divergent	0.422969	no
SPNCRNA.1467	SPBC9B6.09c	mdl1	II	convergent	-0.43066	no
SPNCRNA.1473	SPBC3H7.01	spo14	II	convergent	-0.331574	no
SPNCRNA.1476	SPBC16E9.08	mcp4	II	divergent	0.359842	no
SPNCRNA.1505	SPBC24C6.09c	SPBC24C6.09c	II	convergent	-0.776597	yes
SPNCRNA.1515	SPBC12C2.11	SPBC12C2.11	II	divergent	-0.507006	no
SPNCRNA.1517	SPBC12C2.07c	SPBC12C2.07c	II	divergent	-0.0883394	no
SPNCRNA.1518	SPBC12C2.05c	bzz1	II	divergent	0.579812	no
SPNCRNA.1523	SPBC365.10	arp5	II	convergent	-0.46607	no
SPNCRNA.1523	SPBC365.11	SPBC365.11	II	divergent	-0.607067	no
SPNCRNA.1544	SPBC3E7.13c	syf2	II	divergent	-0.157242	no
SPNCRNA.1544	SPBC3E7.15c	lac1	II	convergent	0.718788	no
SPNCRNA.1546	SPBC336.07	sfc3	II	divergent	0.652771	no
SPNCRNA.1552	SPBC32F12.15	tfb5	II	divergent	-0.231431	no
SPNCRNA.1560	SPBP4H10.10	SPBP4H10.10	II	divergent	-0.209167	yes
SPNCRNA.1565	SPBC2A9.02	SPBC2A9.02	II	divergent	0.582745	yes
SPNCRNA.1566	SPBC2A9.02	SPBC2A9.02	II	convergent	-0.103722	yes
SPNCRNA.1566	SPBC2A9.03	SPBC2A9.03	II	divergent	-0.0571025	no
SPNCRNA.573	SPBC2D10.05	exg3	II	convergent	-0.29633	yes
SPNCRNA.1571	SPBC2D10.20	ubc1	II	convergent	-0.00172126	no
SPNCRNA.1576	SPBC15D4.12c	mug98	II	convergent	0.220641	no
SPNCRNA.1576	SPBC15D4.13c	SPBC15D4.13c	II	convergent	0.301382	no
SPNCRNA.1583	SPBC609.01	SPBC609.01	II	divergent	0.551987	no
SPNCRNA.1597	SPBC3B8.03	SPBC3B8.03	II	convergent	0.331865	no
SPNCRNA.1599	SPBC4B4.01c	SPBC4B4.01c	II	convergent	0.196878	no
SPNCRNA.1602	SPBC1718.02	hop1	II	convergent	0.059314	no
SPNCRNA.1606	SPBPB7E8.01	SPBPB7E8.01	II	divergent	0.707998	yes
SPNCRNA.1610	SPBC1105.10	rav1	II	convergent	0.154728	no
SPNCRNA.1611	SPBC1105.12	hhf3	II	divergent	0.59136	no
SPNCRNA.1611	SPBC1105.14	rsv2	II	divergent	0.693567	no
SPNCRNA.1613	SPBC887.02	SPBC887.02	II	convergent	0.316148	no
SPNCRNA.1626	SPBC317.01	mbx2	II	convergent	0.561571	no
SPNCRNA.1625	SPBC317.01	mbx2	II	divergent	-0.0442396	no
SPNCRNA.1626	SPBP8B7.32	SPBP8B7.32	II	divergent	0.654534	no
SPNCRNA.1633	SPBC13G1.03c	pex14	II	divergent	-0.378856	no
SPNCRNA.1633	SPBC13G1.04c	SPBC13G1.04c	II	convergent	-0.159285	no
SPNCRNA.1635	SPBC13G1.12	did2	II	convergent	0.144934	no
SPNCRNA.1639	SPBC31F10.14c	hip3	II	convergent	0.218347	no
SPNCRNA.111	SPBC26H8.12	SPBC26H8.12	II	convergent	0.209414	no
SPNCRNA.1656	SPBC3B9.15c	scp1	II	divergent	0.890868	no
SPNCRNA.1656	SPBC3B9.16c	nup120	II	convergent	0.617507	no
SPNCRNA.1658	SPBC215.06c	SPBC215.06c	II	divergent	0.767085	yes
SPNCRNA.1658	SPBC215.07c	pdp2	II	convergent	0.493972	no
SPNCRNA.1658	SPBC215.08c	arg4	II	convergent	0.63304	no
SPNCRNA.1661	SPBC215.12	cwf10	II	convergent	0.0399011	no
SPNCRNA.1665	SPBC1347.10	cdc23	II	convergent	0.605476	no
SPNCRNA.1665	SPBC1347.11	sro1	II	divergent	0.705735	no
SPNCRNA.1668	SPBC56F2.06	mug147	II	convergent	0.363414	no
SPNCRNA.1673	SPBC1861.02	abp2	II	divergent	0.67154	yes
SPNCRNA.1682	SPBC16G5.12c	top3	II	divergent	-0.147583	no
SPNCRNA.577	SPBC1652.02	SPBC1652.02	II	divergent	-0.0114768	no
SPNCRNA.1685	SPBC16A3.14	SPBC16A3.14	II	divergent	0.43452	no
SPNCRNA.1685	SPBC16A3.13	meu7	II	convergent	-0.35722	no
SPNCRNA.1687	SPBC16C6.06	vps10	II	convergent	-0.515797	no
SPNCRNA.1690	SPBC1289.16c	cao2	II	divergent	0.181147	no
SPNCRNA.1096	SPCC1884.01	SPCC1884.01	III	convergent	-0.0408289	no
SPNCRNA.1100	SPCC757.03c	SPCC757.03c	III	divergent	0.0529539	yes
SPNCRNA.1101	SPCC757.13	SPCC757.13	III	divergent	0.366457	no
SPNCRNA.1105	SPCC613.12c	raf1	III	divergent	0.605279	no
SPNCRNA.1105	SPCC330.01c	rhp16	III	convergent	-0.0384101	no
SPNCRNA.1115	SPCC320.03	SPCC320.03	III	divergent	0.691993	yes
SPNCRNA.1139	SPCC4G3.07c	phf1	III	convergent	-0.135623	no
SPNCRNA.1139	SPCC4G3.06c	mrpl4	III	divergent	0.298744	no
SPNCRNA.1140	SPCC4G3.02	aph1	III	divergent	0.0714311	no
SPNCRNA.1140	SPCC364.07	SPCC364.07	III	convergent	-0.600214	no
SPNCRNA.1167	SPCC895.09c	ucp12	III	divergent	0.784476	no
SPNCRNA.1174	SPCC4B3.15	mid1	III	divergent	0.588982	no
SPNCRNA.1174	SPCC4B3.14	cwf20	III	convergent	0.0338446	no
SPNCRNA.1179	SPCC550.10	meu8	III	convergent	0.209318	no
SPNCRNA.1189	SPCC338.08	ctp1	III	convergent	-0.156897	no
SPNCRNA.1192	SPCC1281.08	wtf11	III	convergent	0.459817	no
SPNCRNA.1195	SPCC622.13c	tti1	III	divergent	0.487108	no
SPNCRNA.1202	SPCC584.01c	SPCC584.01c	III	convergent	-0.196153	no
SPNCRNA.1212	SPCC777.14	prp4	III	convergent	0.464842	no
SPNCRNA.1212	SPCC777.15	SPCC777.15	III	divergent	0.695485	no
SPNCRNA.1216	SPCC417.05c	chr2	III	convergent	-0.555578	no
SPNCRNA.1227	SPCC1442.01	ste6	III	divergent	0.0141356	no
SPNCRNA.1227	SPCC1442.02	SPCC1442.02	III	divergent	0.583922	no
SPNCRNA.1235	SPCC1223.03c	gut2	III	convergent	-0.610762	yes
SPNCRNA.1246	SPCC18.01c	adg3	III	divergent	0.831333	no
SPNCRNA.1247	SPCC18.02	SPCC18.02	III	convergent	-0.40106	no
SPNCRNA.1247	SPCC18.03	SPCC18.03	III	divergent	0.379817	no
SPNCRNA.1252	SPCC290.04	ams2	III	divergent	0.0196298	no
SPNCRNA.1263	SPCC576.17c	SPCC576.17c	III	convergent	-0.462887	no
SPNCRNA.1263	SPCC126.01c	SPCC126.01c	III	convergent	0.864427	no
SPNCRNA.1271	SPCC1919.01	ppk34	III	convergent	0.10746	no
SPNCRNA.1277	SPCC790.02	pep3	III	convergent	0.047614	no
SPNCRNA.1279	SPCC1840.12	SPCC1840.12	III	divergent	0.289302	no
SPNCRNA.1280	SPCC965.04c	SPCC965.04c	III	divergent	0.337132	no
