# Supplementary material for: A global non-coding RNA system modulates fission yeast protein levels in response to stress
Source: Nat Commun. 2014 May 23;5:3947. doi: 10.1038/ncomms4947 (PMC4050258; doi:10.1038/ncomms4947)
Supplement: Supplementary Data 4 — Sense-antisense pairs involving overlapping gene boundaries involving at least one protein coding locus. [file ncomms4947-s5.xlsx]

## Sheet: Sheet1
Sense-antisense gene pairs involving overlapping 5' and 3' ends
g1	g2	symbol.g1	symbol.g2	biotype.g1	biotype.g2	chromosome	strand.g1	strand.g2	start.g1	start.g2	end.g1	end.g2	orientation	overlap at 5' end	overlap at 3' end
SPAC977.10	SPNCRNA.602	sod2	SPNCRNA.602	protein_coding	ncRNA	I	+	-	50946	50851	53858	51545	divergent	yes	no
SPAC977.16c	SPAC977.17	dak2	SPAC977.17	protein_coding	protein_coding	I	-	+	64559	66219	66980	69821	divergent	yes	no
SPAC1F8.04c	SPNCRNA.605	SPAC1F8.04c	SPNCRNA.605	protein_coding	ncRNA	I	-	+	92387	90949	93931	94038	convergent	yes	yes
SPAC1F8.05	SPNCRNA.606	isp3	SPNCRNA.606	protein_coding	ncRNA	I	+	-	95961	95159	96966	96525	divergent	yes	no
SPAC1F8.06	SPNCRNA.607	fta5	SPNCRNA.607	protein_coding	ncRNA	I	+	-	99871	99046	101431	101140	divergent	yes	no
SPAC11D3.02c	SPNCRNA.608	SPAC11D3.02c	SPNCRNA.608	protein_coding	ncRNA	I	-	+	109829	109628	110455	112377	convergent	yes	yes
SPAC11D3.03c	SPNCRNA.608	SPAC11D3.03c	SPNCRNA.608	protein_coding	ncRNA	I	-	+	110904	109628	112499	112377	convergent	yes	yes
SPAC11D3.04c	SPAC11D3.05	SPAC11D3.04c	mfs2	protein_coding	protein_coding	I	-	+	112514	113950	114445	115962	divergent	yes	no
SPAC11D3.07c	SPAC11D3.06	SPAC11D3.07c	SPAC11D3.06	protein_coding	protein_coding	I	-	+	116054	116331	120309	118189	divergent	no	yes
SPAC11D3.08c	SPAC11D3.09	SPAC11D3.08c	SPAC11D3.09	protein_coding	protein_coding	I	-	+	120321	122187	123785	124116	divergent	yes	no
SPAC11D3.10	SPAC11D3.11c	SPAC11D3.10	SPAC11D3.11c	protein_coding	protein_coding	I	+	-	124907	126951	129053	129316	convergent	no	yes
SPAC11D3.13	SPAC11D3.14c	SPAC11D3.13	SPAC11D3.14c	protein_coding	protein_coding	I	+	-	130148	131190	131268	135736	convergent	no	yes
SPAC11D3.14c	SPNCRNA.609	SPAC11D3.14c	SPNCRNA.609	protein_coding	ncRNA	I	-	+	131190	131203	135736	135541	divergent	yes	yes
SPAC11D3.16c	SPAC11D3.17	SPAC11D3.16c	SPAC11D3.17	protein_coding	protein_coding	I	-	+	140381	141199	141653	144768	divergent	yes	no
SPAC11D3.18c	SPNCRNA.611	SPAC11D3.18c	SPNCRNA.611	protein_coding	ncRNA	I	-	+	144819	144733	146935	146501	convergent	yes	yes
SPAC5H10.01	SPNCRNA.612	SPAC5H10.01	SPNCRNA.612	protein_coding	ncRNA	I	+	-	146974	146871	148055	148041	divergent	yes	yes
SPAC5H10.01	SPAC5H10.02c	SPAC5H10.01	SPAC5H10.02c	protein_coding	protein_coding	I	+	-	146974	148038	148055	150331	convergent	no	yes
SPAC5H10.02c	SPAC5H10.03	SPAC5H10.02c	SPAC5H10.03	protein_coding	protein_coding	I	-	+	148038	149446	150331	152909	divergent	yes	no
SPAC5H10.02c	SPNCRNA.613	SPAC5H10.02c	SPNCRNA.613	protein_coding	ncRNA	I	-	+	148038	148362	150331	149005	divergent	yes	no
SPAC5H10.04	SPAC5H10.05c	SPAC5H10.04	SPAC5H10.05c	protein_coding	protein_coding	I	+	-	152851	153070	155515	155583	convergent	yes	yes
SPAC5H10.09c	SPNCRNA.614	SPAC5H10.09c	SPNCRNA.614	protein_coding	ncRNA	I	-	+	160977	161072	161822	162819	divergent	yes	no
SPAC5H10.10	SPNCRNA.615	SPAC5H10.10	SPNCRNA.615	protein_coding	ncRNA	I	+	-	162756	162257	164635	164455	divergent	yes	yes
SPAC5H10.11	SPAC5H10.12c	gmh1	SPAC5H10.12c	protein_coding	protein_coding	I	+	-	164570	165814	166335	167826	convergent	no	yes
SPAC13G6.01c	SPNCRNA.617	rad8	SPNCRNA.617	protein_coding	ncRNA	I	-	+	170489	170237	174701	174473	convergent	yes	yes
SPAC13G6.02c	SPAC13G6.03	rps101	gpi7	protein_coding	protein_coding	I	-	+	174865	175890	176655	180028	divergent	yes	no
SPAC13G6.03	SPNCRNA.618	gpi7	SPNCRNA.618	protein_coding	ncRNA	I	+	-	175890	176878	180028	177943	convergent	yes	no
SPAC13G6.04	SPAC13G6.05c	tim8	trs33	protein_coding	protein_coding	I	+	-	180272	180903	181069	182254	convergent	no	yes
SPAC13G6.08	SPNCRNA.619	SPAC13G6.08	SPNCRNA.619	protein_coding	ncRNA	I	+	-	187701	188450	190031	190474	convergent	no	yes
SPAC13G6.09	SPNCRNA.619	SPAC13G6.09	SPNCRNA.619	protein_coding	ncRNA	I	+	-	190192	188450	191947	190474	divergent	yes	no
SPAC24B11.06c	SPNCRNA.622	sty1	SPNCRNA.622	protein_coding	ncRNA	I	-	+	206476	206775	208044	209401	divergent	yes	yes
SPAC24B11.07c	SPNCRNA.622	SPAC24B11.07c	SPNCRNA.622	protein_coding	ncRNA	I	-	+	208839	206775	211275	209401	convergent	no	yes
SPAC24B11.09	SPNCRNA.623	SPAC24B11.09	SPNCRNA.623	protein_coding	ncRNA	I	+	-	214093	213527	216962	215928	divergent	yes	no
SPAC24B11.14	SPNCRNA.624	SPAC24B11.14	SPNCRNA.624	protein_coding	ncRNA	I	+	-	230545	229270	231136	230855	divergent	yes	no
SPAC24B11.13	SPAC806.02c	hem3	SPAC806.02c	protein_coding	protein_coding	I	+	-	231311	233032	233488	235164	convergent	no	yes
SPAC806.03c	SPNCRNA.625	rps2601	SPNCRNA.625	protein_coding	ncRNA	I	-	+	235533	235280	236104	237141	convergent	yes	yes
SPAC806.06c	SPAC806.05	SPAC806.06c	SPAC806.05	protein_coding	protein_coding	I	-	+	244206	244214	247074	247574	divergent	yes	yes
SPAC806.07	SPNCRNA.629	ndk1	SPNCRNA.629	protein_coding	ncRNA	I	+	-	247821	247720	248560	248448	divergent	yes	yes
SPAC1639.01c	SPNCRNA.630	SPAC1639.01c	SPNCRNA.630	protein_coding	ncRNA	I	-	+	251173	253719	254600	255964	divergent	yes	no
SPAC1639.02c	SPNCRNA.630	trk2	SPNCRNA.630	protein_coding	ncRNA	I	-	+	255881	253719	259505	255964	convergent	no	yes
SPAC1F5.11c	SPAC1F5.10	tra2	SPAC1F5.10	protein_coding	protein_coding	I	+	-	259603	270893	271053	272610	convergent	no	yes
SPAC1F5.08c	SPAC1F5.06	yam8	lsh1	protein_coding	protein_coding	I	+	-	275089	276657	276661	281347	convergent	no	yes
SPAC1F5.06	SPAC1F5.07c	lsh1	hem14	protein_coding	protein_coding	I	-	+	276657	276723	281347	278573	divergent	no	yes
SPAC18B11.03c	SPNCRNA.636	SPAC18B11.03c	SPNCRNA.636	protein_coding	ncRNA	I	+	-	311920	312215	314040	316276	convergent	no	yes
SPAC18B11.02c	SPNCRNA.636	SPAC18B11.02c	SPNCRNA.636	protein_coding	ncRNA	I	+	-	313974	312215	315335	316276	divergent	yes	yes
SPAC12G12.16c	SPNCRNA.636	SPAC12G12.16c	SPNCRNA.636	protein_coding	ncRNA	I	+	-	315394	312215	317585	316276	divergent	yes	no
SPAC12G12.16c	SPAC12G12.15	SPAC12G12.16c	sif3	protein_coding	protein_coding	I	+	-	315394	316996	317585	319185	convergent	no	yes
SPAC12G12.15	SPNCRNA.637	sif3	SPNCRNA.637	protein_coding	ncRNA	I	-	+	316996	317718	319185	319171	divergent	yes	no
SPAC12G12.13c	SPAC12G12.12	cid14	SPAC12G12.12	protein_coding	protein_coding	I	+	-	321764	324042	324129	325517	convergent	no	yes
SPAC12G12.17	SPAC12G12.08	SPAC12G12.17	mrpl6	protein_coding	protein_coding	I	+	-	332838	333178	333578	334621	convergent	yes	yes
SPAC12G12.08	SPAC12G12.07c	mrpl6	SPAC12G12.07c	protein_coding	protein_coding	I	-	+	333178	334615	334621	336131	divergent	yes	no
SPAC12G12.02	SPAC12G12.01c	SPAC12G12.02	SPAC12G12.01c	protein_coding	protein_coding	I	-	+	345234	346795	347735	350151	divergent	yes	no
SPAC630.04c	SPAC630.03	SPAC630.04c	arp3	protein_coding	protein_coding	I	-	+	350239	350406	353340	352296	divergent	no	yes
SPAC630.06c	SPAC630.05	SPAC630.06c	gyp7	protein_coding	protein_coding	I	-	+	353705	353783	357205	356580	divergent	no	yes
SPAC630.07c	SPNCRNA.641	SPAC630.07c	SPNCRNA.641	protein_coding	ncRNA	I	-	+	357325	358613	359228	359235	divergent	yes	no
SPAC630.15	SPNCRNA.642	mug177	SPNCRNA.642	protein_coding	ncRNA	I	+	-	361557	361498	363654	362202	divergent	no	yes
SPAC630.15	SPAC630.09c	mug177	mug58	protein_coding	protein_coding	I	+	-	361557	362248	363654	363714	convergent	no	yes
SPAC630.12	SPAC630.13c	SPAC630.12	tsc2	protein_coding	protein_coding	I	+	-	368040	369791	369950	374217	convergent	no	yes
SPAC1751.01c	SPAC1751.04	gti1	SPAC1751.04	protein_coding	protein_coding	I	-	+	377844	383580	384751	385433	divergent	yes	no
SPAC1751.04	SPAC1751.02c	SPAC1751.04	rsm19	protein_coding	protein_coding	I	+	-	383580	384886	385433	386195	convergent	no	yes
SPAC31A2.03	SPAC31A2.04c	mrpl11	SPAC31A2.04c	protein_coding	protein_coding	I	+	-	389391	390407	390520	391260	convergent	no	yes
SPAC31A2.06	SPAC31A2.07c	atp25	dbp10	protein_coding	protein_coding	I	+	-	397426	399462	402487	402266	convergent	no	yes
SPAC31A2.09c	SPAC31A2.08	apm4	mrp20	protein_coding	protein_coding	I	-	+	402719	402841	405389	403862	divergent	no	yes
SPAC31A2.12	SPAC31A2.13c	SPAC31A2.12	sft1	protein_coding	protein_coding	I	+	-	411651	414245	414448	414930	convergent	no	yes
SPAC31A2.14	SPAC31A2.15c	bun107	dcc1	protein_coding	protein_coding	I	+	-	414942	417823	418504	419996	convergent	no	yes
SPAC31A2.15c	SPAC31A2.16	dcc1	gef2	protein_coding	protein_coding	I	-	+	417823	419958	419996	423991	divergent	yes	no
SPAC31A2.16	SPAC13C5.01c	gef2	SPAC13C5.01c	protein_coding	protein_coding	I	+	-	419958	423926	423991	425256	convergent	no	yes
SPAC13C5.03	SPNCRNA.645	tht1	SPNCRNA.645	protein_coding	ncRNA	I	+	-	427350	430088	430121	431033	convergent	no	yes
SPAC13C5.04	SPNCRNA.645	SPAC13C5.04	SPNCRNA.645	protein_coding	ncRNA	I	+	-	430056	430088	431032	431033	convergent	yes	yes
SPAC13C5.06c	SPAC13C5.07	mug121	rad32	protein_coding	protein_coding	I	-	+	434102	435170	435179	439980	divergent	yes	no
SPAC13C5.07	SPNCRNA.646	rad32	SPNCRNA.646	protein_coding	ncRNA	I	+	-	435170	435113	439980	436058	divergent	yes	no
SPAC13C5.07	SPNCRNA.647	rad32	SPNCRNA.647	protein_coding	ncRNA	I	+	-	435170	436953	439980	438699	convergent	no	yes
SPAC13C5.07	SPNCRNA.648	rad32	SPNCRNA.648	protein_coding	ncRNA	I	+	-	435170	439141	439980	440079	convergent	no	yes
SPAC24H6.11c	SPNCRNA.652	SPAC24H6.11c	SPNCRNA.652	protein_coding	ncRNA	I	+	-	464120	465302	468581	468551	convergent	no	yes
SPAC24H6.03	SPAC24H6.02c	cul3	SPAC24H6.02c	protein_coding	protein_coding	I	-	+	485723	488339	488811	489482	divergent	yes	no
SPAPB21F2.03	SPAC227.01c	SPAPB21F2.03	SPAC227.01c	protein_coding	protein_coding	I	+	-	498111	498878	499027	500674	convergent	no	yes
SPAC227.19c	SPNCRNA.655	SPAC227.19c	SPNCRNA.655	protein_coding	ncRNA	I	-	+	501117	501407	501485	504208	divergent	yes	no
SPAC227.02c	SPNCRNA.655	SPAC227.02c	SPNCRNA.655	protein_coding	ncRNA	I	-	+	501751	501407	502444	504208	convergent	yes	yes
SPAC227.03c	SPNCRNA.655	SPAC227.03c	SPNCRNA.655	protein_coding	ncRNA	I	-	+	502577	501407	504324	504208	convergent	yes	yes
SPAC227.03c	SPNCRNA.656	SPAC227.03c	SPNCRNA.656	protein_coding	ncRNA	I	-	+	502577	504201	504324	504900	divergent	yes	no
SPAC227.06	SPAC227.07c	SPAC227.06	pab1	protein_coding	protein_coding	I	+	-	506520	507522	507605	509960	convergent	no	yes
SPAC227.08c	SPNCRNA.657	yth1	SPNCRNA.657	protein_coding	ncRNA	I	-	+	510410	510357	511433	511293	convergent	no	yes
SPAC227.08c	SPAC227.09	yth1	SPAC227.09	protein_coding	protein_coding	I	-	+	510410	511350	511433	513382	divergent	yes	no
SPAC227.10	SPAC227.11c	SPAC227.10	SPAC227.11c	protein_coding	protein_coding	I	+	-	513820	513967	514921	517252	convergent	no	yes
SPAC227.11c	SPAC227.12	SPAC227.11c	SPAC227.12	protein_coding	protein_coding	I	-	+	513967	515661	517252	517504	divergent	yes	no
SPAC227.12	SPAC227.13c	SPAC227.12	isu1	protein_coding	protein_coding	I	+	-	515661	517416	517504	519017	convergent	no	yes
SPAC227.16c	SPNCRNA.659	psf3	SPNCRNA.659	protein_coding	ncRNA	I	-	+	527782	526641	528906	528541	convergent	no	yes
SPAC227.17c	SPAC227.18	SPAC227.17c	lys3	protein_coding	protein_coding	I	-	+	529167	530261	530275	531981	divergent	yes	no
SPAC227.18	SPAC2F7.02c	lys3	SPAC2F7.02c	protein_coding	protein_coding	I	+	-	530261	531794	531981	533731	convergent	no	yes
SPAC2F7.04	SPAC2F7.05c	pmc2	SPAC2F7.05c	protein_coding	protein_coding	I	+	-	537888	539919	540012	541640	convergent	no	yes
SPAC2F7.06c	SPNCRNA.660	pol4	SPNCRNA.660	protein_coding	ncRNA	I	-	+	541576	541797	543735	544030	divergent	yes	yes
SPAC2F7.09c	SPNCRNA.661	SPAC2F7.09c	SPNCRNA.661	protein_coding	ncRNA	I	-	+	548768	548568	550726	549658	convergent	no	yes
SPAC2F7.09c	SPAC2F7.10	SPAC2F7.09c	akr1	protein_coding	protein_coding	I	-	+	548768	550630	550726	553595	divergent	yes	no
SPAC2F7.11	SPAC2F7.13c	nrd1	wrs1	protein_coding	protein_coding	I	+	-	555277	558909	559051	560549	convergent	no	yes
SPAC2F7.15	SPAC2F7.16c	rsm24	pld1	protein_coding	protein_coding	I	+	-	563698	565035	565073	569485	convergent	no	yes
SPAC2F7.17	SPAC13A11.01c	SPAC2F7.17	rga8	protein_coding	protein_coding	I	+	-	569550	570753	571876	574417	convergent	no	yes
SPAC13A11.03	SPAC13A11.04c	mcp7	ubp8	protein_coding	protein_coding	I	+	-	578392	579353	579948	581553	convergent	no	yes
SPAC3H8.03	SPNCRNA.663	img2	SPNCRNA.663	protein_coding	ncRNA	I	+	-	590691	590784	592152	592586	convergent	yes	yes
SPAC3H8.04	SPNCRNA.663	SPAC3H8.04	SPNCRNA.663	protein_coding	ncRNA	I	+	-	592226	590784	593906	592586	divergent	yes	no
SPAC3H8.04	SPAC3H8.05c	SPAC3H8.04	mms1	protein_coding	protein_coding	I	+	-	592226	593901	593906	597586	convergent	no	yes
SPAC3H8.09c	SPNCRNA.666	nab3	SPNCRNA.666	protein_coding	ncRNA	I	-	+	604312	604128	607742	606113	convergent	no	yes
SPAC1F3.03	SPAC1F3.04c	SPAC1F3.03	tsr3	protein_coding	protein_coding	I	+	-	617816	621054	622703	622267	convergent	no	yes
SPAC1F3.05	SPAC1F3.06c	SPAC1F3.05	spo15	protein_coding	protein_coding	I	+	-	623091	625173	625407	631401	convergent	no	yes
SPAC1F3.07c	SPNCRNA.668	rsc58	SPNCRNA.668	protein_coding	ncRNA	I	-	+	631511	632595	633102	633291	divergent	yes	no
SPAC1F3.09	SPNCRNA.669	mug161	SPNCRNA.669	protein_coding	ncRNA	I	+	-	633652	633767	636959	634868	convergent	yes	no
SPAC1F3.09	SPAC1F3.10c	mug161	2001-10-01	protein_coding	protein_coding	I	+	-	633652	634898	636959	639430	convergent	yes	yes
SPAC1F3.10c	SPAC1D4.01	2001-10-01	SPAC1D4.01	protein_coding	protein_coding	I	-	+	634898	639405	639430	641280	divergent	yes	no
SPAC1D4.01	SPAC1D4.02c	SPAC1D4.01	SPAC1D4.02c	protein_coding	protein_coding	I	+	-	639405	639545	641280	641680	convergent	no	yes
SPAC1D4.05c	SPAC1D4.04	SPAC1D4.05c	cct2	protein_coding	protein_coding	I	-	+	644623	644667	648097	646547	divergent	no	yes
SPAC1D4.04	SPNCRNA.670	cct2	SPNCRNA.670	protein_coding	ncRNA	I	+	-	644667	643960	646547	644683	divergent	yes	no
SPAC1D4.10	SPAC1D4.11c	trz1	lkh1	protein_coding	protein_coding	I	+	-	653449	656076	656657	660381	convergent	no	yes
SPAC1D4.11c	SPNCRNA.671	lkh1	SPNCRNA.671	protein_coding	ncRNA	I	-	+	656076	660084	660381	664108	divergent	yes	no
SPAC1D4.13	SPNCRNA.674	byr1	SPNCRNA.674	protein_coding	ncRNA	I	+	-	667815	667910	669742	669749	convergent	yes	yes
SPAC1D4.14	SPAC22F3.13	tho2	tsc1	protein_coding	protein_coding	I	+	-	670203	673984	675444	678307	convergent	no	yes
SPAC22F3.12c	SPNCRNA.675	rgs1	SPNCRNA.675	protein_coding	ncRNA	I	+	-	679062	678571	681890	680480	divergent	yes	no
SPAC22F3.03c	SPAC22F3.02	rdh54	atf31	protein_coding	protein_coding	I	+	-	703669	705042	707990	708014	convergent	no	yes
SPAC1296.02	SPAC1296.03c	cox4	sxa2	protein_coding	protein_coding	I	+	-	711238	712217	712354	714070	convergent	no	yes
SPAC1296.04	SPAC1296.05c	mug65	SPAC1296.05c	protein_coding	protein_coding	I	+	-	715377	716874	716978	718168	convergent	no	yes
SPAPJ696.01c	SPAC1296.06	vps17	tah18	protein_coding	protein_coding	I	-	+	719090	719380	723684	721549	divergent	no	yes
SPAPJ696.02	SPAC22G7.01c	SPAPJ696.02	SPAC22G7.01c	protein_coding	protein_coding	I	+	-	724145	725865	725946	728242	convergent	no	yes
SPAC22G7.02	SPNCRNA.677	kap111	SPNCRNA.677	protein_coding	ncRNA	I	+	-	728335	729850	731867	732457	convergent	no	yes
SPAC22G7.03	SPNCRNA.677	SPAC22G7.03	SPNCRNA.677	protein_coding	ncRNA	I	+	-	731933	729850	732759	732457	divergent	yes	no
SPAC22G7.04	SPNCRNA.678	ubp13	SPNCRNA.678	protein_coding	ncRNA	I	+	-	732826	736520	736603	738893	convergent	no	yes
SPAC22G7.05	SPNCRNA.678	SPAC22G7.05	SPNCRNA.678	protein_coding	ncRNA	I	+	-	736722	736520	738782	738893	divergent	yes	yes
SPAC22G7.08	SPAC22G7.09c	ppk8	nup45	protein_coding	protein_coding	I	+	-	749523	751647	751846	753492	convergent	no	yes
SPAC22G7.10	SPAC22G7.11c	SPAC22G7.10	SPAC22G7.11c	protein_coding	protein_coding	I	+	-	753624	754932	755676	755637	convergent	no	yes
SPAC4G8.05	SPAC4G8.06c	ppk14	trm12	protein_coding	protein_coding	I	+	-	770502	772650	772666	774027	convergent	no	yes
SPAC4G8.08	SPNCRNA.682	SPAC4G8.08	SPNCRNA.682	protein_coding	ncRNA	I	+	-	777177	777800	778498	778374	convergent	no	yes
SPAC4G8.09	SPNCRNA.683	SPAC4G8.09	SPNCRNA.683	protein_coding	ncRNA	I	+	-	778431	778805	781324	781335	convergent	no	yes
SPAC4G8.11c	SPAC4G8.10	atp10	gos1	protein_coding	protein_coding	I	-	+	781347	781348	783634	783419	divergent	yes	yes
SPAC4G8.13c	SPNCRNA.684	prz1	SPNCRNA.684	protein_coding	ncRNA	I	-	+	786778	790209	790219	790793	divergent	yes	no
SPAC16C9.01c	SPNCRNA.684	SPAC16C9.01c	SPNCRNA.684	protein_coding	ncRNA	I	-	+	790245	790209	792274	790793	convergent	no	yes
SPAC16C9.01c	SPNCRNA.685	SPAC16C9.01c	SPNCRNA.685	protein_coding	ncRNA	I	-	+	790245	790798	792274	791645	divergent	no	yes
SPAC16C9.02c	SPNCRNA.686	SPAC16C9.02c	SPNCRNA.686	protein_coding	ncRNA	I	-	+	792521	792378	793937	794001	convergent	yes	yes
SPAC16C9.05	SPNCRNA.687	cph1	SPNCRNA.687	protein_coding	ncRNA	I	+	-	799341	799485	800981	800012	convergent	yes	no
SPAC2G11.02	SPAC2G11.03c	urb2	vps45	protein_coding	protein_coding	I	+	-	807894	811443	812194	814228	convergent	no	yes
SPAC2G11.04	SPAC2G11.05c	SPAC2G11.04	SPAC2G11.05c	protein_coding	protein_coding	I	+	-	814218	815388	815490	817984	convergent	no	yes
SPAC2G11.06	SPNCRNA.688	vps4	SPNCRNA.688	protein_coding	ncRNA	I	+	-	817996	818362	819739	819834	convergent	no	yes
SPAC2G11.09	SPAC2G11.10c	SPAC2G11.09	SPAC2G11.10c	protein_coding	protein_coding	I	+	-	823493	826313	826399	828123	convergent	no	yes
SPAC2G11.10c	SPNCRNA.689	SPAC2G11.10c	SPNCRNA.689	protein_coding	ncRNA	I	-	+	826313	826579	828123	828205	divergent	yes	no
SPAC2G11.11c	SPNCRNA.690	prh1	SPNCRNA.690	protein_coding	ncRNA	I	-	+	828321	829234	831629	831663	divergent	yes	no
SPAC2G11.14	SPAC2G11.15c	taf111	tgs1	protein_coding	protein_coding	I	+	-	838228	841471	841562	842624	convergent	no	yes
SPAC521.02	SPNCRNA.692	SPAC521.02	SPNCRNA.692	protein_coding	ncRNA	I	+	-	843197	843102	844165	844243	divergent	no	yes
SPAC521.03	SPAC521.04c	SPAC521.03	SPAC521.04c	protein_coding	protein_coding	I	+	-	844948	846022	846142	849480	convergent	no	yes
SPAC23G3.04	SPAC23G3.05c	ies4	SPAC23G3.05c	protein_coding	protein_coding	I	+	-	872883	874160	874248	875763	convergent	no	yes
SPAC23G3.09	SPAC23G3.10c	taf4	ssr3	protein_coding	protein_coding	I	+	-	884365	884513	885989	887531	convergent	no	yes
SPAC23G3.10c	SPAC23G3.11	ssr3	rpn6	protein_coding	protein_coding	I	-	+	884513	885944	887531	889096	divergent	yes	no
SPAC23G3.11	SPAC23G3.12c	rpn6	SPAC23G3.12c	protein_coding	protein_coding	I	+	-	885944	889058	889096	892211	convergent	no	yes
SPAC22H12.01c	SPAC22H12.02	mug35	tfg3	protein_coding	protein_coding	I	-	+	893278	893996	894532	896547	divergent	yes	no
SPAC1687.02	SPAC1687.03c	SPAC1687.02	rfc4	protein_coding	protein_coding	I	+	-	904026	905077	906347	906465	convergent	no	yes
SPAC1687.04	SPNCRNA.695	mcb1	SPNCRNA.695	protein_coding	ncRNA	I	+	-	906778	906863	908799	908571	convergent	yes	yes
SPAC1687.05	SPAC1687.06c	pli1	rpl44	protein_coding	protein_coding	I	+	-	908736	911227	911854	911720	convergent	no	yes
SPAC1687.10	SPNCRNA.696	mcp1	SPNCRNA.696	protein_coding	ncRNA	I	+	-	919726	919783	922098	920837	convergent	yes	no
SPAC1687.11	SPAC1687.12c	spb1	coq4	protein_coding	protein_coding	I	+	-	922271	925111	925133	926289	convergent	no	yes
SPAC1687.21	SPAC1687.22c	SPAC1687.21	puf3	protein_coding	protein_coding	I	+	-	941942	943265	943335	946909	convergent	no	yes
SPAC222.03c	SPNCRNA.699	tim10	SPNCRNA.699	protein_coding	ncRNA	I	-	+	947876	948715	948800	949365	divergent	yes	no
SPAC222.05c	SPNCRNA.700	mss1	SPNCRNA.700	protein_coding	ncRNA	I	-	+	950912	951028	953006	952560	divergent	no	yes
SPAC222.06	SPAC222.07c	mak16	hri2	protein_coding	protein_coding	I	+	-	953095	954279	954325	956707	convergent	no	yes
SPAC222.11	SPAC222.17	hem13	SPAC222.17	protein_coding	protein_coding	I	+	-	966164	967583	967591	968302	convergent	no	yes
SPAC222.13c	SPNCRNA.701	SPAC222.13c	SPNCRNA.701	protein_coding	ncRNA	I	-	+	970875	972677	973548	973994	divergent	yes	no
SPAC222.14c	SPNCRNA.701	SPAC222.14c	SPNCRNA.701	protein_coding	ncRNA	I	-	+	973843	972677	976782	973994	convergent	no	yes
SPAC222.18	SPAC222.16c	SPAC222.18	csn3	protein_coding	protein_coding	I	+	-	978722	979482	979643	981161	convergent	no	yes
SPAC821.06	SPNCRNA.702	spn2	SPNCRNA.702	protein_coding	ncRNA	I	+	-	990192	990025	991889	991617	divergent	yes	yes
SPAC821.06	SPAC821.07c	spn2	moc3	protein_coding	protein_coding	I	+	-	990192	991632	991889	994230	convergent	no	yes
SPAC821.07c	SPNCRNA.703	moc3	SPNCRNA.703	protein_coding	ncRNA	I	-	+	991632	993887	994230	995063	divergent	yes	no
SPAC821.08c	SPNCRNA.703	slp1	SPNCRNA.703	protein_coding	ncRNA	I	-	+	994941	993887	997625	995063	convergent	no	yes
SPAC139.01c	SPNCRNA.704	SPAC139.01c	SPNCRNA.704	protein_coding	ncRNA	I	-	+	1016103	1018733	1019031	1021093	divergent	yes	no
SPAC139.02c	SPNCRNA.704	oac1	SPNCRNA.704	protein_coding	ncRNA	I	-	+	1019248	1018733	1020838	1021093	convergent	yes	yes
SPAC139.03	SPAC139.04c	SPAC139.03	fap2	protein_coding	protein_coding	I	+	-	1021695	1024002	1024135	1025903	convergent	no	yes
SPAC139.05	SPNCRNA.706	SPAC139.05	SPNCRNA.706	protein_coding	ncRNA	I	+	-	1027811	1028239	1029993	1030659	convergent	yes	yes
SPAC139.06	SPNCRNA.706	hat1	SPNCRNA.706	protein_coding	ncRNA	I	+	-	1030125	1028239	1031941	1030659	divergent	yes	no
SPAC23C4.07	SPAC23C4.06c	tht2	SPAC23C4.06c	protein_coding	protein_coding	I	+	-	1038379	1038515	1041195	1042027	convergent	yes	yes
SPAC23C4.06c	SPAC23C4.08	SPAC23C4.06c	rho3	protein_coding	protein_coding	I	-	+	1038515	1041414	1042027	1043083	divergent	yes	no
SPAC23C4.08	SPAC23C4.09c	rho3	SPAC23C4.09c	protein_coding	protein_coding	I	+	-	1041414	1041980	1043083	1044240	convergent	no	yes
SPAC23C4.11	SPNCRNA.708	atp18	SPNCRNA.708	protein_coding	ncRNA	I	+	-	1047065	1046859	1047741	1048934	divergent	yes	yes
SPAC23C4.15	SPAC23C4.16c	rpb5	atg15	protein_coding	protein_coding	I	+	-	1054665	1055849	1055906	1057578	convergent	no	yes
SPAC23C4.17	SPAC23C4.18c	SPAC23C4.17	rad4	protein_coding	protein_coding	I	+	-	1057701	1058646	1061166	1063306	convergent	no	yes
SPAC23C4.17	SPNCRNA.709	SPAC23C4.17	SPNCRNA.709	protein_coding	ncRNA	I	+	-	1057701	1057647	1061166	1058238	divergent	yes	no
SPAC23C4.19	SPAC1A6.01c	spt5	SPAC1A6.01c	protein_coding	protein_coding	I	+	-	1063729	1066192	1066954	1070006	convergent	no	yes
SPAC1A6.01c	SPAC1A6.02	SPAC1A6.01c	SPAC1A6.02	protein_coding	protein_coding	I	-	+	1066192	1068668	1070006	1070235	divergent	yes	no
SPAC1A6.02	SPAC1A6.03c	SPAC1A6.02	SPAC1A6.03c	protein_coding	protein_coding	I	+	-	1068668	1069923	1070235	1072343	convergent	no	yes
SPAC1A6.06c	SPNCRNA.710	meu31	SPNCRNA.710	protein_coding	ncRNA	I	-	+	1081916	1081802	1083616	1083525	convergent	yes	yes
SPAC1A6.07	SPAC1A6.08c	SPAC1A6.07	mug125	protein_coding	protein_coding	I	+	-	1084068	1086242	1086426	1087505	convergent	no	yes
SPAC30D11.14c	SPAC30D11.13	SPAC30D11.14c	hus5	protein_coding	protein_coding	I	+	-	1092387	1094262	1094379	1095547	convergent	no	yes
SPAC30D11.10	SPNCRNA.711	rad22	SPNCRNA.711	protein_coding	ncRNA	I	-	+	1099489	1099991	1101583	1101663	divergent	yes	yes
SPAC30D11.09	SPNCRNA.712	cwf19	SPNCRNA.712	protein_coding	ncRNA	I	-	+	1101685	1101649	1103890	1103816	convergent	yes	yes
SPAC30D11.08c	SPAC30D11.07	phf2	nth1	protein_coding	protein_coding	I	+	-	1104753	1106430	1106608	1107885	convergent	no	yes
SPAC30D11.06c	SPAC30D11.05	SPAC30D11.06c	aps3	protein_coding	protein_coding	I	+	-	1108485	1109349	1110686	1111221	convergent	no	yes
SPAC56F8.02	SPNCRNA.713	SPAC56F8.02	SPNCRNA.713	protein_coding	ncRNA	I	+	-	1124058	1126901	1129104	1129344	convergent	no	yes
SPAC56F8.11	SPNCRNA.716	spc3	SPNCRNA.716	protein_coding	ncRNA	I	+	-	1145305	1146598	1146800	1148060	convergent	no	yes
SPAC56F8.14c	SPAC56F8.13	mug115	SPAC56F8.13	protein_coding	protein_coding	I	-	+	1148131	1149078	1152178	1150659	divergent	no	yes
SPAC56F8.14c	SPAC56F8.15	mug115	SPAC56F8.15	protein_coding	protein_coding	I	-	+	1148131	1151431	1152178	1153638	divergent	yes	no
SPAC56F8.16	SPAC22A12.01c	esc1	pso2	protein_coding	protein_coding	I	+	-	1153572	1156487	1156804	1159594	convergent	no	yes
SPAC22A12.10	SPAC22A12.09c	SPAC22A12.10	sap114	protein_coding	protein_coding	I	+	-	1172209	1172351	1176801	1174497	convergent	yes	no
SPAC22A12.10	SPNCRNA.718	SPAC22A12.10	SPNCRNA.718	protein_coding	ncRNA	I	+	-	1172209	1175135	1176801	1176651	convergent	no	yes
SPAC22A12.11	SPAC22A12.12c	dak1	SPAC22A12.12c	protein_coding	protein_coding	I	+	-	1176703	1178856	1178897	1180072	convergent	no	yes
SPAC22A12.13	SPAC22A12.14c	mug84	SPAC22A12.14c	protein_coding	protein_coding	I	+	-	1180184	1180999	1181157	1182528	convergent	no	yes
SPAC22A12.17c	SPAC22A12.16	SPAC22A12.17c	SPAC22A12.16	protein_coding	protein_coding	I	-	+	1185837	1186205	1189506	1187928	divergent	no	yes
SPAC4C5.01	SPAC4C5.02c	SPAC4C5.01	ryh1	protein_coding	protein_coding	I	+	-	1192210	1192702	1193756	1195167	convergent	no	yes
SPAC4C5.03	SPNCRNA.722	SPAC4C5.03	SPNCRNA.722	protein_coding	ncRNA	I	+	-	1196723	1197063	1198284	1199912	convergent	no	yes
SPAC4C5.04	SPNCRNA.722	rad31	SPNCRNA.722	protein_coding	ncRNA	I	+	-	1198224	1197063	1199733	1199912	divergent	yes	yes
SPAC10F6.02c	SPNCRNA.724	prp22	SPNCRNA.724	protein_coding	ncRNA	I	-	+	1206812	1206325	1210630	1210885	convergent	yes	yes
SPAC10F6.03c	SPAC10F6.04	cts1	SPAC10F6.04	protein_coding	protein_coding	I	-	+	1211195	1213255	1213553	1216120	divergent	yes	no
SPAC10F6.04	SPAC10F6.05c	SPAC10F6.04	ubc6	protein_coding	protein_coding	I	+	-	1213255	1214788	1216120	1217067	convergent	no	yes
SPAC10F6.09c	SPNCRNA.725	psm3	SPNCRNA.725	protein_coding	ncRNA	I	-	+	1220969	1220911	1224862	1225530	convergent	yes	yes
SPAC10F6.10	SPAC10F6.11c	SPAC10F6.10	atg17	protein_coding	protein_coding	I	+	-	1225464	1226090	1227365	1228894	convergent	no	yes
SPAC10F6.13c	SPNCRNA.726	SPAC10F6.13c	SPNCRNA.726	protein_coding	ncRNA	I	-	+	1230640	1232132	1232155	1233115	divergent	yes	no
SPAC10F6.14c	SPNCRNA.726	SPAC10F6.14c	SPNCRNA.726	protein_coding	ncRNA	I	-	+	1232262	1232132	1234076	1233115	convergent	no	yes
SPAC10F6.15	SPNCRNA.728	SPAC10F6.15	SPNCRNA.728	protein_coding	ncRNA	I	+	-	1235601	1235569	1237035	1238775	divergent	yes	yes
SPAC10F6.16	SPAC10F6.17c	mug134	SPAC10F6.17c	protein_coding	protein_coding	I	+	-	1238896	1239971	1240185	1241970	convergent	no	yes
SPAC56E4.03	SPAC56E4.04c	SPAC56E4.03	cut6	protein_coding	protein_coding	I	+	-	1243849	1245716	1245837	1253559	convergent	no	yes
SPAC56E4.05	SPAC56E4.06c	mug69	ggt2	protein_coding	protein_coding	I	+	-	1255324	1256376	1256414	1258787	convergent	no	yes
SPAC56E4.07	SPAC56E4.06c	SPAC56E4.07	ggt2	protein_coding	protein_coding	I	+	-	1256349	1256376	1260334	1258787	convergent	yes	no
SPAC56E4.07	SPAC1420.01c	SPAC56E4.07	SPAC1420.01c	protein_coding	protein_coding	I	+	-	1256349	1260290	1260334	1262985	convergent	no	yes
SPAC1420.04c	SPAPB17E12.02	cox1101	yip12	protein_coding	protein_coding	I	-	+	1267830	1269930	1270260	1271746	divergent	yes	no
SPAPB17E12.03	SPAPB17E12.04c	SPAPB17E12.03	csn2	protein_coding	protein_coding	I	+	-	1271681	1272557	1273892	1274662	convergent	no	yes
SPAPB17E12.06	SPAPB17E12.07c	sos7	sen2	protein_coding	protein_coding	I	+	-	1276506	1277120	1279000	1279149	convergent	no	yes
SPAPB17E12.11	SPAPB17E12.12c	SPAPB17E12.11	SPAPB17E12.12c	protein_coding	protein_coding	I	+	-	1283080	1284397	1284482	1285586	convergent	no	yes
SPAPB17E12.14c	SPAPB17E12.13	SPAPB17E12.14c	rpl1802	protein_coding	protein_coding	I	-	+	1285525	1285627	1289315	1286338	divergent	no	yes
SPAC1565.01	SPAC1565.02c	SPAC1565.01	SPAC1565.02c	protein_coding	protein_coding	I	+	-	1290931	1292405	1293853	1293926	convergent	no	yes
SPAC1565.03	SPNCRNA.733	SPAC1565.03	SPNCRNA.733	protein_coding	ncRNA	I	+	-	1294306	1294072	1295341	1294990	divergent	yes	yes
SPAC1565.03	SPAC1565.04c	SPAC1565.03	ste4	protein_coding	protein_coding	I	+	-	1294306	1295316	1295341	1296634	convergent	no	yes
SPAC1565.05	SPAC1565.06c	SPAC1565.05	spg1	protein_coding	protein_coding	I	+	-	1297168	1299707	1299830	1301178	convergent	no	yes
SPAC6F12.02	SPAC6F12.03c	rst2	fsv1	protein_coding	protein_coding	I	+	-	1309676	1313236	1313429	1314511	convergent	no	yes
SPAC6F12.05c	SPAC6F12.06	tnr3	SPAC6F12.06	protein_coding	protein_coding	I	-	+	1316981	1318942	1320472	1321136	divergent	yes	no
SPAC6F12.07	SPAC6F12.08c	tom20	SPAC6F12.08c	protein_coding	protein_coding	I	+	-	1321091	1321922	1322357	1324634	convergent	no	yes
SPAC6F12.08c	SPAC6F12.09	SPAC6F12.08c	rdp1	protein_coding	protein_coding	I	-	+	1321922	1324591	1324634	1329061	divergent	yes	no
SPAC6F12.11c	SPAC6F12.12	sfc1	par2	protein_coding	protein_coding	I	-	+	1333347	1335436	1335669	1338402	divergent	yes	no
SPAC6F12.12	SPAC6F12.13c	par2	fps1	protein_coding	protein_coding	I	+	-	1335436	1338365	1338402	1339942	convergent	no	yes
SPAC6F12.14	SPAC6F12.15c	cut23	cut9	protein_coding	protein_coding	I	+	-	1340220	1342057	1342448	1344857	convergent	no	yes
SPAC6F12.15c	SPNCRNA.735	cut9	SPNCRNA.735	protein_coding	ncRNA	I	-	+	1342057	1343999	1344857	1345867	divergent	yes	no
SPAC6F12.16c	SPNCRNA.735	mtr4	SPNCRNA.735	protein_coding	ncRNA	I	-	+	1344924	1343999	1348614	1345867	convergent	no	yes
SPAC19E9.02	SPNCRNA.736	fin1	SPNCRNA.736	protein_coding	ncRNA	I	+	-	1354204	1356930	1357184	1359496	convergent	no	yes
SPAC57A10.04	SPAC57A10.14	mug10	sgf11	protein_coding	protein_coding	I	+	-	1370156	1371478	1371501	1372516	convergent	no	yes
SPAC57A10.07	SPAC57A10.08c	SPAC57A10.07	SPAC57A10.08c	protein_coding	protein_coding	I	+	-	1377248	1378475	1378479	1379898	convergent	no	yes
SPAC20G8.03	SPAC20G8.04c	itr2	SPAC20G8.04c	protein_coding	protein_coding	I	+	-	1393608	1395770	1395820	1398272	convergent	no	yes
SPAC20G8.05c	SPNCRNA.740	cdc15	SPNCRNA.740	protein_coding	ncRNA	I	-	+	1399200	1398982	1402965	1399560	convergent	no	yes
SPAC3A12.08	SPAC3A12.09c	SPAC3A12.08	SPAC3A12.09c	protein_coding	protein_coding	I	+	-	1434874	1435842	1436105	1437837	convergent	no	yes
SPAC3A12.12	SPAC3A12.13c	atp11	SPAC3A12.13c	protein_coding	protein_coding	I	+	-	1441020	1441967	1442352	1443260	convergent	no	yes
SPAC3A12.18	SPAC9.02c	zwf1	SPAC9.02c	protein_coding	protein_coding	I	+	-	1454782	1456798	1456870	1457906	convergent	no	yes
SPAC9.05	SPAC9.06c	fml1	SPAC9.06c	protein_coding	protein_coding	I	+	-	1470851	1473457	1476275	1474671	convergent	no	yes
SPAC9.05	SPAC9.07c	fml1	SPAC9.07c	protein_coding	protein_coding	I	+	-	1470851	1474765	1476275	1476147	convergent	no	yes
SPAC9.08c	SPNCRNA.742	SPAC9.08c	SPNCRNA.742	protein_coding	ncRNA	I	-	+	1476887	1476731	1478399	1478449	convergent	yes	yes
SPAC9.09	SPNCRNA.743	met26	SPNCRNA.743	protein_coding	ncRNA	I	+	-	1478383	1481083	1481172	1482570	convergent	no	yes
SPAC9.10	SPNCRNA.743	thi9	SPNCRNA.743	protein_coding	ncRNA	I	+	-	1481401	1481083	1484752	1482570	divergent	yes	no
SPAC9.11	SPAC9.12c	SPAC9.11	atp12	protein_coding	protein_coding	I	+	-	1485594	1486827	1487904	1488388	convergent	no	yes
SPAC5D6.12	SPAC5D6.09c	SPAC5D6.12	mug86	protein_coding	protein_coding	I	-	+	1492307	1495270	1495689	1498669	divergent	yes	no
SPAC57A7.10c	SPAC57A7.09	sec21	SPAC57A7.09	protein_coding	protein_coding	I	+	-	1521619	1524651	1524855	1526191	convergent	no	yes
SPAC57A7.08	SPAC57A7.07c	pzh1	SPAC57A7.07c	protein_coding	protein_coding	I	-	+	1527565	1529856	1529862	1531247	divergent	yes	no
SPAC57A7.07c	SPAC57A7.06	SPAC57A7.07c	SPAC57A7.06	protein_coding	protein_coding	I	+	-	1529856	1531138	1531247	1534330	convergent	no	yes
SPAC57A7.05	SPAC57A7.04c	SPAC57A7.05	pabp	protein_coding	protein_coding	I	-	+	1534352	1540606	1541786	1545221	divergent	yes	no
SPAC167.07c	SPAC167.05	SPAC167.07c	SPAC167.05	protein_coding	protein_coding	I	+	-	1546286	1549926	1550081	1553310	convergent	no	yes
SPAC167.05	SPAC167.06c	SPAC167.05	mug143	protein_coding	protein_coding	I	-	+	1549926	1550050	1553310	1550889	divergent	no	yes
SPAC167.02	SPAC167.09	ptb1	SPAC167.09	protein_coding	protein_coding	I	-	+	1554880	1557902	1558526	1559475	divergent	yes	no
SPAC167.02	SPAC167.03c	ptb1	snu66	protein_coding	protein_coding	I	-	+	1554880	1554993	1558526	1557929	divergent	no	yes
SPAC167.09	SPAC167.01	SPAC167.09	ire1	protein_coding	protein_coding	I	+	-	1557902	1559383	1559475	1562894	convergent	no	yes
SPAC23H4.21	SPAC23H4.13c	SPAC23H4.21	SPAC23H4.13c	protein_coding	protein_coding	I	-	+	1585742	1586008	1586534	1587570	divergent	yes	yes
SPAC23H4.13c	SPAC23H4.12	SPAC23H4.13c	alp13	protein_coding	protein_coding	I	+	-	1586008	1587022	1587570	1588751	convergent	no	yes
SPAC23H4.12	SPAC23H4.11c	alp13	cnl2	protein_coding	protein_coding	I	-	+	1587022	1588622	1588751	1589730	divergent	yes	no
SPAC23H4.10c	SPAC23H4.09	thi4	cdb4	protein_coding	protein_coding	I	+	-	1589743	1591873	1593248	1593194	convergent	no	yes
SPAC23H4.04	SPNCRNA.746	SPAC23H4.04	SPNCRNA.746	protein_coding	ncRNA	I	-	+	1601412	1600909	1603005	1601622	convergent	no	yes
SPAC23H4.03c	SPAC23H4.02	erv25	ppk9	protein_coding	protein_coding	I	+	-	1603906	1605073	1605116	1607249	convergent	no	yes
SPAC23H4.01c	SPNCRNA.747	SPAC23H4.01c	SPNCRNA.747	protein_coding	ncRNA	I	+	-	1607776	1607902	1611164	1608831	convergent	yes	no
SPAP27G11.03	SPAP27G11.04c	SPAP27G11.03	SPAP27G11.04c	protein_coding	protein_coding	I	+	-	1612816	1614241	1614313	1615625	convergent	no	yes
SPAP27G11.06c	SPNCRNA.749	vas2	SPNCRNA.749	protein_coding	ncRNA	I	-	+	1619483	1620400	1620433	1621506	divergent	yes	no
SPAP27G11.07c	SPNCRNA.749	SPAP27G11.07c	SPNCRNA.749	protein_coding	ncRNA	I	-	+	1620368	1620400	1621358	1621506	divergent	yes	yes
SPAP27G11.14c	SPAP27G11.15	SPAP27G11.14c	slx1	protein_coding	protein_coding	I	-	+	1635716	1638339	1638440	1641062	divergent	yes	no
SPAP27G11.15	SPAC343.01c	slx1	erg8	protein_coding	protein_coding	I	+	-	1638339	1638544	1641062	1641241	convergent	yes	yes
SPAC343.03	SPAC343.04c	apc11	SPAC343.04c	protein_coding	protein_coding	I	+	-	1643043	1643773	1644421	1645862	convergent	no	yes
SPAC343.09	SPNCRNA.752	ubx3	SPNCRNA.752	protein_coding	ncRNA	I	+	-	1653998	1654119	1655830	1656060	convergent	yes	yes
SPAC343.10	SPAC343.11c	met11	msc1	protein_coding	protein_coding	I	+	-	1656143	1658316	1658395	1663346	convergent	no	yes
SPAC343.12	SPAC343.20	rds1	SPAC343.20	protein_coding	protein_coding	I	+	-	1667671	1667955	1669666	1669964	convergent	yes	yes
SPAC343.13	SPAC343.14c	SPAC343.13	SPAC343.14c	protein_coding	protein_coding	I	+	-	1670283	1672197	1672264	1673742	convergent	no	yes
SPAC343.17c	SPAC343.15	SPAC343.17c	tit1	protein_coding	protein_coding	I	-	+	1673685	1673840	1680143	1675661	divergent	no	yes
SPAC343.17c	SPAC343.16	SPAC343.17c	lys2	protein_coding	protein_coding	I	-	+	1673685	1675730	1680143	1678118	divergent	no	yes
SPAC824.02	SPAC824.03c	SPAC824.02	SPAC824.03c	protein_coding	protein_coding	I	+	-	1684601	1688751	1688865	1690187	convergent	no	yes
SPAC824.03c	SPAC824.04	SPAC824.03c	SPAC824.04	protein_coding	protein_coding	I	-	+	1688751	1690187	1690187	1691715	divergent	yes	no
SPAC824.04	SPNCRNA.755	SPAC824.04	SPNCRNA.755	protein_coding	ncRNA	I	+	-	1690187	1690122	1691715	1691922	divergent	yes	yes
SPAC824.08	SPAC824.09c	gda1	SPAC824.09c	protein_coding	protein_coding	I	+	-	1697806	1700133	1700162	1701704	convergent	no	yes
SPAC664.06	SPAC664.07c	rlp7	rad9	protein_coding	protein_coding	I	+	-	1712784	1713920	1713921	1715807	convergent	no	yes
SPAC664.11	SPAC664.12c	ssc1	SPAC664.12c	protein_coding	protein_coding	I	+	-	1725858	1728142	1728189	1730784	convergent	no	yes
SPAC664.12c	SPAC664.13	SPAC664.12c	SPAC664.13	protein_coding	protein_coding	I	-	+	1728142	1729505	1730784	1729858	divergent	yes	no
SPAC17A5.01	SPAC17A5.18c	pex6	rec25	protein_coding	protein_coding	I	+	-	1749862	1751076	1753167	1753681	convergent	no	yes
SPAC17A5.06	SPAC17A5.07c	ptr8	ulp2	protein_coding	protein_coding	I	+	-	1761552	1764233	1764319	1766758	convergent	no	yes
SPAC17A5.11	SPNCRNA.760	rec12	SPNCRNA.760	protein_coding	ncRNA	I	+	-	1772925	1772501	1774203	1774232	divergent	yes	yes
SPAC17A5.12	SPNCRNA.761	ucp7	SPNCRNA.761	protein_coding	ncRNA	I	+	-	1774258	1774296	1776351	1776403	convergent	no	yes
SPAC1610.02c	SPNCRNA.762	SPAC1610.02c	SPNCRNA.762	protein_coding	ncRNA	I	-	+	1791400	1792464	1792494	1795648	divergent	yes	no
SPAC1610.03c	SPNCRNA.762	crp79	SPNCRNA.762	protein_coding	ncRNA	I	-	+	1792433	1792464	1794994	1795648	divergent	no	yes
SPAC1002.02	SPAC1002.03c	mug31	gls2	protein_coding	protein_coding	I	+	-	1799061	1799915	1800053	1803141	convergent	no	yes
SPAC1002.09c	SPNCRNA.763	dld1	SPNCRNA.763	protein_coding	ncRNA	I	-	+	1811408	1813439	1813805	1815920	divergent	yes	no
SPAC1002.10c	SPNCRNA.763	sgt1	SPNCRNA.763	protein_coding	ncRNA	I	-	+	1813740	1813439	1815796	1815920	convergent	yes	yes
SPAC1002.11	SPAC1002.12c	gaa1	SPAC1002.12c	protein_coding	protein_coding	I	+	-	1816490	1818482	1818558	1820420	convergent	no	yes
SPAC1002.20	SPAC1002.15c	SPAC1002.20	pmc5	protein_coding	protein_coding	I	+	-	1823882	1824486	1824630	1827260	convergent	no	yes
SPAC1002.15c	SPAC1002.14	pmc5	itt1	protein_coding	protein_coding	I	-	+	1824486	1824570	1827260	1826248	divergent	no	yes
SPAP11E10.01	SPAP11E10.02c	SPAP11E10.01	mam3	protein_coding	protein_coding	I	+	-	1855318	1856833	1856904	1860727	convergent	no	yes
SPAP11E10.02c	SPAPB1A10.02	mam3	scm3	protein_coding	protein_coding	I	-	+	1856833	1860725	1860727	1863132	divergent	yes	no
SPAPB1A10.05	SPAPB1A10.06c	SPAPB1A10.05	SPAPB1A10.06c	protein_coding	protein_coding	I	+	-	1866753	1867971	1868268	1871913	convergent	no	yes
SPAPB1A10.05	SPNCRNA.765	SPAPB1A10.05	SPNCRNA.765	protein_coding	ncRNA	I	+	-	1866753	1865791	1868268	1866964	divergent	yes	no
SPAPB1A10.08	SPNCRNA.768	SPAPB1A10.08	SPNCRNA.768	protein_coding	ncRNA	I	+	-	1875572	1875085	1877864	1875651	divergent	yes	no
SPAPB1A10.09	SPAPB1A10.10c	ase1	ypt71	protein_coding	protein_coding	I	+	-	1878009	1880698	1880726	1881970	convergent	no	yes
SPAPB1A10.13	SPNCRNA.769	SPAPB1A10.13	SPNCRNA.769	protein_coding	ncRNA	I	+	-	1887459	1886752	1890591	1888797	divergent	yes	no
SPAC140.03	SPNCRNA.771	arb1	SPNCRNA.771	protein_coding	ncRNA	I	+	-	1899904	1899821	1901605	1901995	divergent	yes	yes
SPAC140.04	SPNCRNA.772	SPAC140.04	SPNCRNA.772	protein_coding	ncRNA	I	+	-	1902075	1902262	1903841	1904259	convergent	yes	yes
SPAC110.05	SPAC110.01	SPAC110.05	ppk1	protein_coding	protein_coding	I	-	+	1904196	1905755	1906153	1911747	divergent	yes	no
SPAC110.02	SPNCRNA.773	pds5	SPNCRNA.773	protein_coding	ncRNA	I	+	-	1911836	1913840	1915897	1915898	convergent	no	yes
SPAP14E8.04	SPAP14E8.05c	oma1	SPAP14E8.05c	protein_coding	protein_coding	I	+	-	1926604	1927803	1927914	1928465	convergent	no	yes
SPAC3H1.04c	SPAC3H1.05	mdm31	SPAC3H1.05	protein_coding	protein_coding	I	-	+	1935963	1938279	1938311	1940537	divergent	yes	no
SPAC3H1.05	SPAC3H1.06c	SPAC3H1.05	SPAC3H1.06c	protein_coding	protein_coding	I	+	-	1938279	1940432	1940537	1944540	convergent	no	yes
SPAC3H1.06c	SPAC3H1.07	SPAC3H1.06c	aru1	protein_coding	protein_coding	I	-	+	1940432	1944127	1944540	1945368	divergent	yes	no
SPAC3H1.08c	SPNCRNA.776	SPAC3H1.08c	SPNCRNA.776	protein_coding	ncRNA	I	-	+	1945393	1945459	1946312	1946363	divergent	yes	no
SPAC3H1.09c	SPAC3H1.10	avt3	SPAC3H1.10	protein_coding	protein_coding	I	-	+	1946557	1949244	1949256	1951508	divergent	yes	no
SPAC3H1.10	SPNCRNA.777	SPAC3H1.10	SPNCRNA.777	protein_coding	ncRNA	I	+	-	1949244	1951105	1951508	1953595	convergent	no	yes
SPAC3H1.11	SPNCRNA.783	hsr1	SPNCRNA.783	protein_coding	ncRNA	I	+	-	1957461	1956476	1961546	1957899	divergent	yes	no
SPAC3H1.11	SPAC3H1.12c	hsr1	snt2	protein_coding	protein_coding	I	+	-	1957461	1961293	1961546	1965706	convergent	no	yes
SPAC3H1.12c	SPAC3H1.13	snt2	ppk13	protein_coding	protein_coding	I	-	+	1961293	1965083	1965706	1966458	divergent	yes	no
SPAC9G1.02	SPAC9G1.03c	wis4	rpl3001	protein_coding	protein_coding	I	+	-	1968833	1973479	1973575	1974092	convergent	no	yes
SPAC9G1.05	SPAC9G1.06c	SPAC9G1.05	cyk3	protein_coding	protein_coding	I	+	-	1976706	1976754	1979209	1982206	convergent	yes	yes
SPAC9G1.07	SPAC9G1.08c	SPAC9G1.07	SPAC9G1.08c	protein_coding	protein_coding	I	+	-	1982975	1983123	1984542	1985685	convergent	yes	yes
SPAC9G1.08c	SPAC9G1.09	SPAC9G1.08c	sid1	protein_coding	protein_coding	I	-	+	1983123	1985662	1985685	1991234	divergent	yes	no
SPAC9G1.09	SPAC9G1.10c	sid1	SPAC9G1.10c	protein_coding	protein_coding	I	+	-	1985662	1987258	1991234	1991122	convergent	no	yes
SPAC9G1.12	SPAC9G1.13c	cpd1	swc4	protein_coding	protein_coding	I	+	-	1993568	1995130	1996196	1996858	convergent	no	yes
SPAC767.01c	SPNCRNA.785	vps1	SPNCRNA.785	protein_coding	ncRNA	I	-	+	1996774	1999135	1999613	2000466	divergent	yes	no
SPAC17H9.01	SPNCRNA.786	cid16	SPNCRNA.786	protein_coding	ncRNA	I	+	-	2000656	1999964	2004811	2000691	divergent	yes	no
SPAC17H9.02	SPAC17H9.03c	SPAC17H9.02	rdl1	protein_coding	protein_coding	I	+	-	2004745	2008096	2008108	2009331	convergent	no	yes
SPAC17H9.05	SPAC17H9.06c	ebp2	SPAC17H9.06c	protein_coding	protein_coding	I	+	-	2012859	2014063	2016204	2016932	convergent	no	yes
SPAC17H9.06c	SPAC17H9.07	SPAC17H9.06c	SPAC17H9.07	protein_coding	protein_coding	I	-	+	2014063	2016297	2016932	2017627	divergent	yes	no
SPAC17H9.08	SPAC17H9.09c	SPAC17H9.08	ras1	protein_coding	protein_coding	I	+	-	2017807	2019462	2020483	2020669	convergent	no	yes
SPAC17H9.11	SPAC17H9.12c	gmf1	SPAC17H9.12c	protein_coding	protein_coding	I	+	-	2025054	2025955	2026052	2027090	convergent	no	yes
SPAC17H9.12c	SPNCRNA.788	SPAC17H9.12c	SPNCRNA.788	protein_coding	ncRNA	I	-	+	2025955	2026716	2027090	2027164	divergent	yes	no
SPAC17H9.16	SPAC17H9.17c	tom22	mdm10	protein_coding	protein_coding	I	+	-	2031074	2032009	2032221	2033308	convergent	no	yes
SPAC17H9.20	SPAC607.02c	psc3	SPAC607.02c	protein_coding	protein_coding	I	+	-	2036327	2039370	2040544	2040627	convergent	no	yes
SPAC607.04	SPNCRNA.789	SPAC607.04	SPNCRNA.789	protein_coding	ncRNA	I	+	-	2042399	2042356	2043469	2043361	divergent	yes	yes
SPAC607.05	SPAC607.06c	rpn9	SPAC607.06c	protein_coding	protein_coding	I	+	-	2043745	2045120	2045159	2047166	convergent	no	yes
SPAC3C7.10	SPAC3C7.11c	pex13	cnx1	protein_coding	protein_coding	I	+	-	2084966	2086393	2086433	2088632	convergent	no	yes
SPAC3C7.12	SPAC3C7.13c	tip1	SPAC3C7.13c	protein_coding	protein_coding	I	+	-	2089237	2089555	2091311	2093285	convergent	yes	yes
SPAC3C7.14c	SPNCRNA.793	obr1	SPNCRNA.793	protein_coding	ncRNA	I	-	+	2094110	2093398	2095066	2095721	convergent	yes	yes
SPAC25A8.02	SPAC631.01c	SPAC25A8.02	acp2	protein_coding	protein_coding	I	+	-	2102190	2104030	2104103	2105484	convergent	no	yes
SPAC631.01c	SPAC631.02	acp2	SPAC631.02	protein_coding	protein_coding	I	-	+	2104030	2105472	2105484	2110519	divergent	yes	no
SPAC20H4.01	SPNCRNA.795	utp5	SPNCRNA.795	protein_coding	ncRNA	I	+	-	2111393	2112071	2113866	2114599	convergent	no	yes
SPAC20H4.02	SPNCRNA.795	dsc3	SPNCRNA.795	protein_coding	ncRNA	I	+	-	2113811	2112071	2114930	2114599	divergent	yes	no
SPAC20H4.02	SPAC20H4.03c	dsc3	tfs1	protein_coding	protein_coding	I	+	-	2113811	2114913	2114930	2116435	convergent	no	yes
SPAC20H4.04	SPAC20H4.05c	fml2	SPAC20H4.05c	protein_coding	protein_coding	I	+	-	2116487	2116880	2120279	2120391	convergent	no	yes
SPAC20H4.07	SPNCRNA.796	rhp57	SPNCRNA.796	protein_coding	ncRNA	I	+	-	2122490	2123296	2124506	2125833	convergent	no	yes
SPAC20H4.08	SPNCRNA.796	SPAC20H4.08	SPNCRNA.796	protein_coding	ncRNA	I	+	-	2124684	2123296	2125978	2125833	divergent	yes	yes
SPAC20H4.09	SPNCRNA.797	SPAC20H4.09	SPNCRNA.797	protein_coding	ncRNA	I	+	-	2126067	2127199	2128359	2128488	convergent	no	yes
SPAC20H4.10	SPAC20H4.11c	ufd2	rho5	protein_coding	protein_coding	I	+	-	2128433	2131685	2131713	2133066	convergent	no	yes
SPAC20H4.10	SPNCRNA.797	ufd2	SPNCRNA.797	protein_coding	ncRNA	I	+	-	2128433	2127199	2131713	2128488	divergent	yes	no
SPAC23C11.01	SPAC23C11.02c	SPAC23C11.01	rps23	protein_coding	protein_coding	I	+	-	2133203	2135328	2136010	2135841	convergent	no	yes
SPAC23C11.03	SPAC23C11.04c	SPAC23C11.03	pnk1	protein_coding	protein_coding	I	+	-	2135951	2136034	2138028	2139523	convergent	yes	yes
SPAC23C11.05	SPAC23C11.06c	SPAC23C11.05	SPAC23C11.06c	protein_coding	protein_coding	I	+	-	2140379	2141632	2141698	2143598	convergent	no	yes
SPAC23C11.06c	SPNCRNA.798	SPAC23C11.06c	SPNCRNA.798	protein_coding	ncRNA	I	-	+	2141632	2141671	2143598	2143567	divergent	yes	yes
SPAC23C11.09	SPNCRNA.799	ala1	SPNCRNA.799	protein_coding	ncRNA	I	+	-	2147100	2146730	2150190	2148425	divergent	yes	no
SPAC23C11.11	SPNCRNA.800	cka1	SPNCRNA.800	protein_coding	ncRNA	I	+	-	2152042	2153887	2154223	2154511	convergent	no	yes
SPAC13F5.03c	SPNCRNA.801	gld1	SPNCRNA.801	protein_coding	ncRNA	I	-	+	2174641	2176803	2177050	2179225	divergent	yes	no
SPAC13F5.04c	SPAC13F5.05	SPAC13F5.04c	SPAC13F5.05	protein_coding	protein_coding	I	-	+	2176988	2179175	2179661	2181507	divergent	yes	no
SPAC13F5.04c	SPNCRNA.801	SPAC13F5.04c	SPNCRNA.801	protein_coding	ncRNA	I	-	+	2176988	2176803	2179661	2179225	convergent	no	yes
SPAC13F5.05	SPAC13F5.06c	SPAC13F5.05	sec10	protein_coding	protein_coding	I	+	-	2179175	2181450	2181507	2184521	convergent	no	yes
SPAC13F5.06c	SPNCRNA.802	sec10	SPNCRNA.802	protein_coding	ncRNA	I	-	+	2181450	2184495	2184521	2185764	divergent	yes	no
SPAC13F5.07c	SPNCRNA.802	SPAC13F5.07c	SPNCRNA.802	protein_coding	ncRNA	I	-	+	2184654	2184495	2185990	2185764	convergent	yes	yes
SPAC1783.01	SPAC1783.02c	SPAC1783.01	vps66	protein_coding	protein_coding	I	+	-	2187113	2189354	2190744	2190953	convergent	no	yes
SPAC1783.02c	SPAC1783.03	vps66	fta2	protein_coding	protein_coding	I	-	+	2189354	2190850	2190953	2193879	divergent	yes	no
SPAC1783.03	SPAC1783.04c	fta2	hst4	protein_coding	protein_coding	I	+	-	2190850	2192037	2193879	2193656	convergent	no	yes
SPAC1783.05	SPAC1783.06c	hrp1	atg12	protein_coding	protein_coding	I	+	-	2194820	2199327	2199471	2200168	convergent	no	yes
SPAC1783.06c	SPNCRNA.804	atg12	SPNCRNA.804	protein_coding	ncRNA	I	-	+	2199327	2199428	2200168	2200071	divergent	yes	yes
SPAC18G6.03	SPAC18G6.04c	ypt3	shm2	protein_coding	protein_coding	I	+	-	2215635	2217019	2217134	2219065	convergent	no	yes
SPAC18G6.06	SPAC18G6.07c	SPAC18G6.06	mra1	protein_coding	protein_coding	I	+	-	2228922	2229963	2230058	2231496	convergent	no	yes
SPAC18G6.10	SPAC18G6.11c	lem2	rrn3	protein_coding	protein_coding	I	+	-	2234262	2236712	2236773	2239308	convergent	no	yes
SPAC18G6.13	SPNCRNA.806	SPAC18G6.13	SPNCRNA.806	protein_coding	ncRNA	I	+	-	2241013	2240685	2241357	2241430	divergent	yes	yes
SPAC13D6.01	SPNCRNA.807	pof14	SPNCRNA.807	protein_coding	ncRNA	I	+	-	2245497	2245513	2247128	2247257	convergent	yes	yes
SPAC13D6.04c	SPAC13D6.05	btb3	alp11	protein_coding	protein_coding	I	-	+	2251442	2253359	2253385	2254440	divergent	yes	no
SPAC4G9.02	SPAC4G9.04c	rnh201	SPAC4G9.04c	protein_coding	protein_coding	I	+	-	2254437	2255677	2255856	2259196	convergent	no	yes
SPAC4G9.04c	SPAC4G9.03	SPAC4G9.04c	adk1	protein_coding	protein_coding	I	-	+	2255677	2255837	2259196	2256730	divergent	no	yes
SPAC4G9.05	SPAC4G9.06c	mpf1	chz1	protein_coding	protein_coding	I	+	-	2259353	2259604	2262602	2262510	convergent	yes	yes
SPAC4G9.10	SPAC4G9.11c	arg3	cmb1	protein_coding	protein_coding	I	+	-	2273765	2275503	2275516	2276260	convergent	no	yes
SPAC4G9.12	SPAC4G9.13c	SPAC4G9.12	vps26	protein_coding	protein_coding	I	+	-	2276859	2276891	2278109	2279439	convergent	yes	yes
SPAC4G9.15	SPAC4G9.16c	SPAC4G9.15	rpl901	protein_coding	protein_coding	I	+	-	2282196	2283474	2283537	2284257	convergent	no	yes
SPAC4G9.19	SPAC4G9.20c	SPAC4G9.19	SPAC4G9.20c	protein_coding	protein_coding	I	+	-	2287135	2288356	2288483	2290170	convergent	no	yes
SPAC4G9.22	SPAC13G7.01c	SPAC4G9.22	erg7	protein_coding	protein_coding	I	+	-	2291666	2292636	2292778	2295220	convergent	no	yes
SPAC13G7.07	SPAC13G7.08c	arb2	crb3	protein_coding	protein_coding	I	+	-	2308863	2310271	2310294	2311973	convergent	no	yes
SPAC13G7.11	SPAC13G7.12c	SPAC13G7.11	SPAC13G7.12c	protein_coding	protein_coding	I	+	-	2315095	2315455	2316369	2318318	convergent	no	yes
SPAC6C3.02c	SPNCRNA.812	SPAC6C3.02c	SPNCRNA.812	protein_coding	ncRNA	I	-	+	2324481	2322853	2325288	2325632	convergent	yes	yes
SPAC6C3.04	SPNCRNA.814	cit1	SPNCRNA.814	protein_coding	ncRNA	I	+	-	2327767	2330171	2330289	2330657	convergent	no	yes
SPAC6C3.06c	SPAC6C3.05	SPAC6C3.06c	SPAC6C3.05	protein_coding	protein_coding	I	-	+	2330820	2330833	2335555	2332240	divergent	no	yes
SPAC6C3.09	SPAC17G8.01c	SPAC6C3.09	trl1	protein_coding	protein_coding	I	+	-	2339836	2341251	2341304	2343947	convergent	no	yes
SPAC17G8.02	SPAC17G8.03c	SPAC17G8.02	dpb3	protein_coding	protein_coding	I	+	-	2344065	2345981	2346044	2347368	convergent	no	yes
SPAC17G8.15	SPAC17G8.04c	new1	arc5	protein_coding	protein_coding	I	+	-	2348008	2348292	2348451	2349747	convergent	no	yes
SPAC17G8.05	SPAC17G8.06c	med20	SPAC17G8.06c	protein_coding	protein_coding	I	+	-	2350014	2351150	2351244	2353472	convergent	no	yes
SPAC17G8.09	SPAC17G8.10c	shg1	dma1	protein_coding	protein_coding	I	+	-	2357302	2358028	2358388	2359871	convergent	no	yes
SPAC17G8.12	SPAC17G8.13c	SPAC17G8.12	mst2	protein_coding	protein_coding	I	+	-	2363316	2363499	2367055	2367108	convergent	yes	yes
SPAC22H10.04	SPAC22H10.05c	SPAC22H10.04	SPAC22H10.05c	protein_coding	protein_coding	I	+	-	2376661	2377677	2378678	2380412	convergent	no	yes
SPAC15F9.02	SPAC15F9.03c	seh1	nxt2	protein_coding	protein_coding	I	+	-	2398986	2400650	2400719	2401615	convergent	no	yes
SPAC6B12.04c	SPNCRNA.824	SPAC6B12.04c	SPNCRNA.824	protein_coding	ncRNA	I	-	+	2415952	2416876	2418241	2418250	divergent	yes	no
SPAC6B12.04c	SPAC6B12.18	SPAC6B12.04c	gon7	protein_coding	protein_coding	I	-	+	2415952	2416132	2418241	2416772	divergent	no	yes
SPAC6B12.08	SPNCRNA.825	mug185	SPNCRNA.825	protein_coding	ncRNA	I	+	-	2425757	2424794	2427967	2425918	divergent	yes	no
SPAC6B12.08	SPAC6B12.19	mug185	rsa3	protein_coding	protein_coding	I	+	-	2425757	2427533	2427967	2427775	convergent	no	yes
SPAC6B12.09	SPAC6B12.10c	trm10	spp1	protein_coding	protein_coding	I	+	-	2427902	2428976	2429090	2430742	convergent	no	yes
SPAC6B12.12	SPAC6B12.14c	tom70	SPAC6B12.14c	protein_coding	protein_coding	I	+	-	2433332	2435528	2435623	2437498	convergent	no	yes
SPAC6B12.14c	SPAC6B12.13	SPAC6B12.14c	SPAC6B12.13	protein_coding	protein_coding	I	-	+	2435528	2435833	2437498	2437020	divergent	no	yes
SPAC32A11.02c	SPNCRNA.828	SPAC32A11.02c	SPNCRNA.828	protein_coding	ncRNA	I	-	+	2447839	2450314	2450875	2451737	divergent	yes	no
SPAC19A8.15	SPNCRNA.829	trp2	SPNCRNA.829	protein_coding	ncRNA	I	-	+	2457495	2459475	2459817	2462176	divergent	yes	no
SPAC19A8.14	SPNCRNA.829	SPAC19A8.14	SPNCRNA.829	protein_coding	ncRNA	I	-	+	2460189	2459475	2461046	2462176	convergent	yes	yes
SPAC19A8.13	SPNCRNA.829	usp101	SPNCRNA.829	protein_coding	ncRNA	I	-	+	2461151	2459475	2462268	2462176	convergent	yes	yes
SPAC19A8.13	SPAC19A8.11c	usp101	SPAC19A8.11c	protein_coding	protein_coding	I	-	+	2461151	2462251	2462268	2467428	divergent	yes	no
SPAC19A8.12	SPAC19A8.11c	dcp2	SPAC19A8.11c	protein_coding	protein_coding	I	-	+	2462202	2462251	2465087	2467428	divergent	yes	yes
SPAC19A8.11c	SPAC19A8.10	SPAC19A8.11c	rfp1	protein_coding	protein_coding	I	+	-	2462251	2465369	2467428	2467346	convergent	no	yes
SPAC23H3.06	SPAC23H3.07c	apl6	mrp2	protein_coding	protein_coding	I	+	-	2502790	2504733	2506036	2505904	convergent	no	yes
SPAC23H3.14	SPAC23H3.15c	SPAC23H3.14	SPAC23H3.15c	protein_coding	protein_coding	I	+	-	2521520	2523372	2523453	2524734	convergent	no	yes
SPAC23H3.15c	SPNCRNA.832	SPAC23H3.15c	SPNCRNA.832	protein_coding	ncRNA	I	-	+	2523372	2523434	2524734	2525232	divergent	yes	yes
SPAC25H1.03	SPNCRNA.833	mug66	SPNCRNA.833	protein_coding	ncRNA	I	+	-	2528030	2527828	2528644	2529986	divergent	yes	yes
SPAC25H1.04	SPNCRNA.833	mug105	SPNCRNA.833	protein_coding	ncRNA	I	+	-	2529085	2527828	2529901	2529986	divergent	yes	yes
SPAC25H1.06	SPAC25H1.10c	pcf3	atp19	protein_coding	protein_coding	I	+	-	2531225	2532754	2532877	2533276	convergent	no	yes
SPAC25H1.07	SPAC25H1.08c	emc1	SPAC25H1.08c	protein_coding	protein_coding	I	+	-	2533709	2536605	2536655	2537929	convergent	no	yes
SPAC25H1.09	SPAC4A8.02c	mde5	SPAC4A8.02c	protein_coding	protein_coding	I	+	-	2538102	2538103	2540081	2540785	convergent	yes	yes
SPAC4A8.03c	SPNCRNA.834	ptc4	SPNCRNA.834	protein_coding	ncRNA	I	-	+	2540745	2542866	2543232	2544911	divergent	yes	no
SPAC4A8.06c	SPNCRNA.837	SPAC4A8.06c	SPNCRNA.837	protein_coding	ncRNA	I	-	+	2553801	2553840	2555939	2555738	divergent	no	yes
SPAC4A8.08c	SPNCRNA.838	vrs2	SPNCRNA.838	protein_coding	ncRNA	I	-	+	2558454	2558542	2561989	2561108	divergent	no	yes
SPAC4A8.09c	SPAC4A8.10	cwf21	SPAC4A8.10	protein_coding	protein_coding	I	-	+	2562477	2563655	2564277	2566870	divergent	yes	no
SPAC4A8.10	SPAC4A8.11c	SPAC4A8.10	fas2	protein_coding	protein_coding	I	+	-	2563655	2566866	2566870	2572625	convergent	no	yes
SPAC823.02	SPNCRNA.840	SPAC823.02	SPNCRNA.840	protein_coding	ncRNA	I	+	-	2583804	2583531	2584233	2585065	divergent	yes	yes
SPAC823.07	SPAC823.08c	SPAC823.07	SPAC823.08c	protein_coding	protein_coding	I	+	-	2591413	2592453	2592545	2594218	convergent	no	yes
SPAC823.12	SPAC823.13c	vps11	SPAC823.13c	protein_coding	protein_coding	I	+	-	2601069	2604051	2604177	2605296	convergent	no	yes
SPAC823.14	SPNCRNA.841	ptf1	SPNCRNA.841	protein_coding	ncRNA	I	+	-	2605757	2606374	2607414	2608016	convergent	no	yes
SPAC823.15	SPNCRNA.841	ppa1	SPNCRNA.841	protein_coding	ncRNA	I	+	-	2607670	2606374	2609360	2608016	divergent	yes	no
SPAC823.15	SPAC823.16c	ppa1	mug179	protein_coding	protein_coding	I	+	-	2607670	2609181	2609360	2611001	convergent	no	yes
SPAC823.16c	SPAC7D4.14c	mug179	SPAC7D4.14c	protein_coding	protein_coding	I	-	+	2609181	2610966	2611001	2613002	divergent	yes	no
SPAC7D4.11c	SPAC7D4.10	sec39	vma13	protein_coding	protein_coding	I	+	-	2617856	2620295	2620433	2622315	convergent	no	yes
SPAC7D4.02c	SPAC4F8.15	sfp47	itr1	protein_coding	protein_coding	I	+	-	2637653	2639593	2639631	2642347	convergent	no	yes
SPAC4F8.12c	SPAC4F8.11	spp42	SPAC4F8.11	protein_coding	protein_coding	I	+	-	2650688	2655806	2658024	2661104	convergent	no	yes
SPAC4F8.08	SPAC4F8.07c	mug114	hxk2	protein_coding	protein_coding	I	-	+	2662988	2664345	2665035	2667395	divergent	yes	yes
SPAC4F8.05c	SPAC4F8.04	mrpl28	SPAC4F8.04	protein_coding	protein_coding	I	+	-	2669647	2670293	2670368	2671587	convergent	no	yes
SPAC4F8.02c	SPAC4F8.01	mrpl40	did4	protein_coding	protein_coding	I	+	-	2673637	2674837	2674938	2676012	convergent	no	yes
SPAC644.04	SPAC644.05c	pct1	SPAC644.05c	protein_coding	protein_coding	I	+	-	2676680	2678518	2679291	2679209	convergent	no	yes
SPAC644.11c	SPAC644.10	pkp1	med11	protein_coding	protein_coding	I	-	+	2691298	2691326	2693767	2692150	divergent	no	yes
SPAC644.12	SPAC644.13c	cdc5	SPAC644.13c	protein_coding	protein_coding	I	+	-	2694717	2694904	2697430	2698172	convergent	no	yes
SPAC644.17c	SPAC644.16	mrpl9	SPAC644.16	protein_coding	protein_coding	I	-	+	2701420	2701588	2703846	2703006	divergent	no	yes
SPAPB2B4.03	SPNCRNA.846	cig2	SPNCRNA.846	protein_coding	ncRNA	I	+	-	2709731	2710681	2714162	2712634	convergent	yes	yes
SPAPB2B4.03	SPAPB2B4.04c	cig2	SPAPB2B4.04c	protein_coding	protein_coding	I	+	-	2709731	2712704	2714162	2718444	convergent	no	yes
SPAC6F6.01	SPAC6F6.02c	cch1	pof5	protein_coding	protein_coding	I	+	-	2725990	2732373	2732444	2733967	convergent	no	yes
SPAC6F6.05	SPAC6F6.06c	ost2	rax2	protein_coding	protein_coding	I	+	-	2740496	2741001	2741450	2745312	convergent	no	yes
SPAC6F6.09	SPAC6F6.10c	eaf6	arc2	protein_coding	protein_coding	I	+	-	2748833	2749724	2749765	2751060	convergent	no	yes
SPAC6F6.11c	SPNCRNA.849	SPAC6F6.11c	SPNCRNA.849	protein_coding	ncRNA	I	-	+	2751270	2752633	2752933	2754327	divergent	yes	no
SPAC6F6.12	SPAC6F6.13c	SPAC6F6.12	SPAC6F6.13c	protein_coding	protein_coding	I	+	-	2754502	2756318	2756380	2758924	convergent	no	yes
SPAC6F6.13c	SPNCRNA.851	SPAC6F6.13c	SPNCRNA.851	protein_coding	ncRNA	I	-	+	2756318	2758791	2758924	2760056	divergent	yes	no
SPAC6F6.19	SPNCRNA.851	SPAC6F6.19	SPNCRNA.851	protein_coding	ncRNA	I	-	+	2759155	2758791	2759709	2760056	convergent	yes	yes
SPAC6F6.15	SPAC6F6.16c	ypt5	tpz1	protein_coding	protein_coding	I	+	-	2761907	2762475	2763604	2765950	convergent	no	yes
SPAC6F6.17	SPAC1805.01c	rif1	ppk6	protein_coding	protein_coding	I	+	-	2766283	2770615	2770704	2773500	convergent	no	yes
SPAC1805.03c	SPAC1805.04	trm13	nup132	protein_coding	protein_coding	I	-	+	2775105	2775128	2777120	2781053	divergent	yes	yes
SPAC1805.06c	SPNCRNA.853	hem2	SPNCRNA.853	protein_coding	ncRNA	I	-	+	2783547	2784605	2785086	2785492	divergent	yes	no
SPAC1805.07c	SPNCRNA.853	dad2	SPNCRNA.853	protein_coding	ncRNA	I	-	+	2785159	2784605	2786344	2785492	convergent	no	yes
SPAC1805.08	SPNCRNA.854	dlc1	SPNCRNA.854	protein_coding	ncRNA	I	+	-	2788022	2787208	2788718	2788035	divergent	yes	no
SPAC1805.09c	SPAC1805.10	fmt1	SPAC1805.10	protein_coding	protein_coding	I	-	+	2790112	2791137	2791285	2794932	divergent	yes	no
SPAC1805.10	SPAC1805.12c	SPAC1805.10	uep1	protein_coding	protein_coding	I	+	-	2791137	2794057	2794932	2794801	convergent	no	yes
SPAC1805.10	SPAC1805.11c	SPAC1805.10	rps2602	protein_coding	protein_coding	I	+	-	2791137	2792839	2794932	2793544	convergent	no	yes
SPAC1805.14	SPAC1805.15c	SPAC1805.14	pub2	protein_coding	protein_coding	I	+	-	2795957	2797871	2797948	2800406	convergent	no	yes
SPAC1B2.05	SPAC3F10.02c	mcm5	trk1	protein_coding	protein_coding	I	+	-	2815646	2818022	2820694	2821120	convergent	no	yes
SPAC3F10.04	SPAC3F10.06c	gsa1	SPAC3F10.06c	protein_coding	protein_coding	I	+	-	2823667	2827047	2827612	2828687	convergent	no	yes
SPAC3F10.04	SPAC3F10.05c	gsa1	mug113	protein_coding	protein_coding	I	+	-	2823667	2825583	2827612	2827013	convergent	no	yes
SPAC3F10.19	SPAC3F10.08c	spd2	SPAC3F10.08c	protein_coding	protein_coding	I	+	-	2830300	2831474	2831707	2832797	convergent	no	yes
SPAC3F10.08c	SPAC3F10.09	SPAC3F10.08c	SPAC3F10.09	protein_coding	protein_coding	I	-	+	2831474	2832709	2832797	2834985	divergent	yes	no
SPAC3F10.09	SPAC3F10.10c	SPAC3F10.09	map3	protein_coding	protein_coding	I	+	-	2832709	2833231	2834985	2836168	convergent	no	yes
SPAC3F10.15c	SPAC3F10.13	spo12	ucp6	protein_coding	protein_coding	I	-	+	2845471	2845944	2849267	2848624	divergent	no	yes
SPAC3F10.17	SPAC3F10.18c	SPAC3F10.17	rpl4102	protein_coding	protein_coding	I	+	-	2851905	2853647	2853653	2853947	convergent	no	yes
SPAC8F11.02c	SPAC8F11.03	dph3	msh3	protein_coding	protein_coding	I	-	+	2854405	2855630	2855688	2859170	divergent	yes	no
SPAC8F11.03	SPNCRNA.856	msh3	SPNCRNA.856	protein_coding	ncRNA	I	+	-	2855630	2859020	2859170	2859417	convergent	no	yes
SPAC8F11.04	SPNCRNA.856	SPAC8F11.04	SPNCRNA.856	protein_coding	ncRNA	I	+	-	2859388	2859020	2861935	2859417	divergent	yes	no
SPAC8F11.06	SPAC8F11.07c	brr6	cdc24	protein_coding	protein_coding	I	+	-	2862580	2863730	2863845	2865845	convergent	no	yes
SPACUNK4.17	SPNCRNA.857	SPACUNK4.17	SPNCRNA.857	protein_coding	ncRNA	I	-	+	2872778	2872137	2874687	2874308	convergent	yes	yes
SPACUNK4.14	SPACUNK4.13c	mdb1	SPACUNK4.13c	protein_coding	protein_coding	I	-	+	2882793	2885222	2885542	2886782	divergent	yes	no
SPACUNK4.13c	SPNCRNA.56	SPACUNK4.13c	prl56	protein_coding	ncRNA	I	+	-	2885222	2885670	2886782	2886792	convergent	no	yes
SPACUNK4.10	SPACUNK4.20	SPACUNK4.10	SPACUNK4.20	protein_coding	protein_coding	I	-	+	2891049	2892446	2892803	2893920	divergent	yes	no
SPACUNK4.08	SPACUNK4.07c	SPACUNK4.08	cta4	protein_coding	protein_coding	I	-	+	2895098	2897980	2898012	2901970	divergent	yes	no
SPACUNK4.07c	SPAPYUK71.03c	cta4	syn1	protein_coding	protein_coding	I	+	-	2897980	2901946	2901970	2907275	convergent	no	yes
SPAPYUK71.03c	SPACUNK4.06c	syn1	rpb7	protein_coding	protein_coding	I	-	+	2901946	2902104	2907275	2903133	divergent	no	yes
SPAC513.05	SPAC513.06c	ams1	SPAC513.06c	protein_coding	protein_coding	I	+	-	2914480	2914746	2920278	2920279	convergent	yes	yes
SPAC2E1P3.01	SPAC2E1P3.02c	SPAC2E1P3.01	amt3	protein_coding	protein_coding	I	+	-	2922761	2924692	2924720	2927075	convergent	no	yes
SPAC2E1P3.02c	SPNCRNA.859	amt3	SPNCRNA.859	protein_coding	ncRNA	I	-	+	2924692	2924745	2927075	2926536	divergent	yes	yes
SPAPB24D3.01	SPAPB24D3.02c	SPAPB24D3.01	SPAPB24D3.02c	protein_coding	protein_coding	I	+	-	2947050	2950008	2950086	2952250	convergent	no	yes
SPAPB24D3.02c	SPAPB24D3.03	SPAPB24D3.02c	SPAPB24D3.03	protein_coding	protein_coding	I	-	+	2950008	2952226	2952250	2953762	divergent	yes	no
SPAPB24D3.03	SPAPB24D3.04c	SPAPB24D3.03	mag1	protein_coding	protein_coding	I	+	-	2952226	2953728	2953762	2954932	convergent	no	yes
SPAPB24D3.04c	SPNCRNA.864	mag1	SPNCRNA.864	protein_coding	ncRNA	I	-	+	2953728	2954212	2954932	2955627	divergent	yes	no
SPAPB24D3.06c	SPNCRNA.865	SPAPB24D3.06c	SPNCRNA.865	protein_coding	ncRNA	I	-	+	2955693	2956805	2957733	2959658	divergent	yes	no
SPAPB24D3.07c	SPNCRNA.865	SPAPB24D3.07c	SPNCRNA.865	protein_coding	ncRNA	I	-	+	2957839	2956805	2959192	2959658	convergent	yes	yes
SPAPB1A11.03	SPAPB1A11.04c	SPAPB1A11.03	SPAPB1A11.04c	protein_coding	protein_coding	I	+	-	2984439	2984733	2986118	2988911	convergent	yes	yes
SPAC31G5.04	SPAC31G5.05c	SPAC31G5.04	SPAC31G5.05c	protein_coding	protein_coding	I	+	-	2993423	2994792	2994929	2995933	convergent	no	yes
SPAC31G5.06	SPNCRNA.871	rgg8	SPNCRNA.871	protein_coding	ncRNA	I	+	-	2996304	2996868	2997058	2998123	convergent	no	yes
SPAC31G5.07	SPNCRNA.871	dni1	SPNCRNA.871	protein_coding	ncRNA	I	+	-	2997453	2996868	2998157	2998123	divergent	yes	no
SPAC31G5.08	SPAC31G5.09c	ups1	spk1	protein_coding	protein_coding	I	+	-	2998749	2999546	3001070	3001687	convergent	no	yes
SPAC31G5.10	SPNCRNA.872	eta2	SPNCRNA.872	protein_coding	ncRNA	I	+	-	3002057	3001750	3003766	3004335	divergent	yes	yes
SPAC31G5.14	SPNCRNA.875	gcv1	SPNCRNA.875	protein_coding	ncRNA	I	+	-	3012251	3012486	3014213	3013674	convergent	yes	no
SPAC31G5.15	SPAC31G5.16c	psd3	dpm1	protein_coding	protein_coding	I	+	-	3014259	3014389	3017900	3018849	convergent	yes	yes
SPAC31G5.19	SPAC1786.01c	SPAC31G5.19	SPAC1786.01c	protein_coding	protein_coding	I	+	-	3023051	3028006	3028158	3030516	convergent	no	yes
SPAC24C9.03	SPAC24C9.16c	mvd1	cox8	protein_coding	protein_coding	I	+	-	3041074	3042749	3043306	3043380	convergent	no	yes
SPAC24C9.04	SPAC24C9.05c	SPAC24C9.04	mug70	protein_coding	protein_coding	I	+	-	3043895	3045064	3045082	3047390	convergent	no	yes
SPAC24C9.07c	SPNCRNA.879	bgs2	SPNCRNA.879	protein_coding	ncRNA	I	-	+	3053214	3051825	3059282	3053237	convergent	no	yes
SPAC24C9.08	SPNCRNA.881	SPAC24C9.08	SPNCRNA.881	protein_coding	ncRNA	I	+	-	3061210	3060233	3063526	3061210	divergent	yes	no
SPAC24C9.09	SPAC24C9.10c	SPAC24C9.09	mrp4	protein_coding	protein_coding	I	+	-	3063681	3065326	3066413	3066303	convergent	no	yes
SPAC24C9.14	SPAC24C9.15c	otu1	spn5	protein_coding	protein_coding	I	+	-	3072847	3074267	3077223	3075988	convergent	no	yes
SPAC16A10.01	SPAC16A10.03c	SPAC16A10.01	SPAC16A10.03c	protein_coding	protein_coding	I	+	-	3077159	3080492	3080590	3084667	convergent	no	yes
SPAC16A10.03c	SPAC16A10.02	SPAC16A10.03c	sub1	protein_coding	protein_coding	I	-	+	3080492	3080862	3084667	3083426	divergent	no	yes
SPAC16A10.07c	SPNCRNA.885	taz1	SPNCRNA.885	protein_coding	ncRNA	I	-	+	3091021	3093372	3093570	3095062	divergent	yes	no
SPAC16A10.08c	SPNCRNA.885	mug74	SPNCRNA.885	protein_coding	ncRNA	I	-	+	3093708	3093372	3094885	3095062	convergent	yes	yes
SPAC589.02c	SPNCRNA.886	med13	SPNCRNA.886	protein_coding	ncRNA	I	-	+	3095075	3098723	3098883	3099907	divergent	yes	no
SPAC589.03c	SPNCRNA.886	SPAC589.03c	SPNCRNA.886	protein_coding	ncRNA	I	-	+	3099047	3098723	3100030	3099907	convergent	yes	yes
SPAC589.03c	SPAC589.04	SPAC589.03c	SPAC589.04	protein_coding	protein_coding	I	-	+	3099047	3100014	3100030	3101322	divergent	yes	no
SPAC589.04	SPAC589.05c	SPAC589.04	SPAC589.05c	protein_coding	protein_coding	I	+	-	3100014	3101103	3101322	3102688	convergent	no	yes
SPAC589.09	SPAC589.08c	SPAC589.09	dam1	protein_coding	protein_coding	I	+	-	3105882	3106191	3108318	3106934	convergent	yes	no
SPAC589.09	SPAC589.10c	SPAC589.09	SPAC589.10c	protein_coding	protein_coding	I	+	-	3105882	3108199	3108318	3108931	convergent	no	yes
SPAC688.06c	SPNCRNA.887	slx4	SPNCRNA.887	protein_coding	ncRNA	I	-	+	3116880	3117041	3119162	3119298	divergent	yes	yes
SPAC688.07c	SPNCRNA.887	SPAC688.07c	SPNCRNA.887	protein_coding	ncRNA	I	-	+	3119219	3117041	3122605	3119298	convergent	no	yes
SPAC688.11	SPNCRNA.888	end4	SPNCRNA.888	protein_coding	ncRNA	I	+	-	3134962	3137359	3138666	3138684	convergent	no	yes
SPAC688.12c	SPNCRNA.889	SPAC688.12c	SPNCRNA.889	protein_coding	ncRNA	I	-	+	3138674	3138602	3139779	3139458	convergent	yes	yes
SPAC688.12c	SPAC688.13	SPAC688.12c	scn1	protein_coding	protein_coding	I	-	+	3138674	3139395	3139779	3141117	divergent	yes	no
SPAC688.13	SPNCRNA.890	scn1	SPNCRNA.890	protein_coding	ncRNA	I	+	-	3139395	3141075	3141117	3143182	convergent	no	yes
SPAC688.14	SPNCRNA.890	set13	SPNCRNA.890	protein_coding	ncRNA	I	+	-	3141223	3141075	3143183	3143182	divergent	yes	yes
SPAC3G9.16c	SPNCRNA.891	bet5	SPNCRNA.891	protein_coding	ncRNA	I	+	-	3145214	3144729	3145728	3145622	divergent	yes	no
SPAC3G9.14	SPAC3G9.13c	sak1	msw1	protein_coding	protein_coding	I	-	+	3146948	3150082	3150486	3156856	divergent	yes	no
SPAC3G9.13c	SPAC3G9.12	msw1	peg1	protein_coding	protein_coding	I	+	-	3150082	3152026	3156856	3157492	convergent	no	yes
SPAC3G9.09c	SPNCRNA.892	tif211	SPNCRNA.892	protein_coding	ncRNA	I	+	-	3166394	3166349	3167699	3166977	divergent	yes	no
SPAC1486.01	SPAC1486.02c	SPAC1486.01	dsc2	protein_coding	protein_coding	I	+	-	3185314	3186322	3186584	3188100	convergent	no	yes
SPAC1486.05	SPNCRNA.894	nup189	SPNCRNA.894	protein_coding	ncRNA	I	+	-	3196998	3202438	3202450	3203222	convergent	no	yes
SPAC1486.11	SPNCRNA.894	fmc1	SPNCRNA.894	protein_coding	ncRNA	I	+	-	3202780	3202438	3203137	3203222	divergent	yes	yes
SPAC6G10.09	SPAC6G10.10c	SPAC6G10.09	SPAC6G10.10c	protein_coding	protein_coding	I	+	-	3233580	3236179	3237281	3237503	convergent	no	yes
SPAC6G10.12c	SPNCRNA.897	ace2	SPNCRNA.897	protein_coding	ncRNA	I	-	+	3239232	3239376	3241177	3241996	divergent	yes	no
SPAC6G9.01c	SPNCRNA.897	SPAC6G9.01c	SPNCRNA.897	protein_coding	ncRNA	I	-	+	3241118	3239376	3242432	3241996	convergent	no	yes
SPAC6G9.05	SPAC6G9.06c	pcd1	pcp1	protein_coding	protein_coding	I	+	-	3253202	3254401	3254430	3258320	convergent	no	yes
SPAC6G9.06c	SPNCRNA.898	pcp1	SPNCRNA.898	protein_coding	ncRNA	I	-	+	3254401	3255912	3258320	3258277	divergent	yes	no
SPAC6G9.08	SPAC6G9.09c	ubp6	rpl2401	protein_coding	protein_coding	I	+	-	3259564	3261416	3262222	3261954	convergent	no	yes
SPAC6G9.10c	SPAC6G9.11	sen1	syb1	protein_coding	protein_coding	I	-	+	3262405	3267461	3268066	3269670	divergent	yes	no
SPAC6G9.14	SPAC6G9.15c	SPAC6G9.14	SPAC6G9.15c	protein_coding	protein_coding	I	+	-	3273940	3276492	3278265	3278586	convergent	no	yes
SPAPB1E7.01c	SPAC652.01	SPAPB1E7.01c	SPAC652.01	protein_coding	protein_coding	I	-	+	3281386	3281408	3282730	3283071	divergent	yes	yes
SPAC652.01	SPAPB1E7.02c	SPAC652.01	mcl1	protein_coding	protein_coding	I	+	-	3281408	3283004	3283071	3285778	convergent	no	yes
SPAPB1E7.05	SPAPB1E7.06c	gde1	eme1	protein_coding	protein_coding	I	+	-	3293591	3296334	3297452	3300116	convergent	no	yes
SPAPB1E7.11c	SPAPB1E7.10	SPAPB1E7.11c	rpc17	protein_coding	protein_coding	I	-	+	3316786	3316817	3319038	3317528	divergent	no	yes
SPAPB1E7.14	SPAC2E1P5.01c	iec5	mns1	protein_coding	protein_coding	I	+	-	3321855	3322678	3323689	3324881	convergent	no	yes
SPAC2E1P5.03	SPAC2E1P5.04c	SPAC2E1P5.03	cwg2	protein_coding	protein_coding	I	+	-	3326830	3327940	3329028	3329007	convergent	no	yes
SPAC26A3.02	SPAC26A3.03c	myh1	rmi1	protein_coding	protein_coding	I	+	-	3334824	3334942	3337714	3338202	convergent	yes	yes
SPAC26A3.03c	SPAC26A3.04	rmi1	rpl2002	protein_coding	protein_coding	I	-	+	3334942	3337678	3338202	3338408	divergent	yes	no
SPAC26A3.08	SPAC26A3.09c	smb1	rga2	protein_coding	protein_coding	I	+	-	3346955	3348103	3348195	3352396	convergent	no	yes
SPAC26A3.09c	SPAC26A3.10	rga2	cnt6	protein_coding	protein_coding	I	-	+	3348103	3352347	3352396	3356297	divergent	yes	no
SPAC26A3.10	SPAC26A3.12c	cnt6	dhp1	protein_coding	protein_coding	I	+	-	3352347	3356144	3356297	3361083	convergent	no	yes
SPAC26A3.12c	SPAC26A3.11	dhp1	SPAC26A3.11	protein_coding	protein_coding	I	-	+	3356144	3356375	3361083	3357902	divergent	no	yes
SPAC26A3.15c	SPAC26A3.16	nsp1	dph1	protein_coding	protein_coding	I	-	+	3367472	3369709	3370256	3371384	divergent	yes	no
SPAC26A3.16	SPAC26A3.17c	dph1	SPAC26A3.17c	protein_coding	protein_coding	I	+	-	3369709	3371257	3371384	3372581	convergent	no	yes
SPAC26A3.17c	SPNCRNA.902	SPAC26A3.17c	SPNCRNA.902	protein_coding	ncRNA	I	-	+	3371257	3371461	3372581	3372746	divergent	yes	no
SPAC8E11.02c	SPNCRNA.905	rad24	SPNCRNA.905	protein_coding	ncRNA	I	+	-	3384190	3385556	3385685	3388141	convergent	no	yes
SPAC8E11.01c	SPNCRNA.905	SPAC8E11.01c	SPNCRNA.905	protein_coding	ncRNA	I	+	-	3385899	3385556	3388219	3388141	divergent	yes	yes
SPAC959.02	SPAC959.03c	sec17	SPAC959.03c	protein_coding	protein_coding	I	+	-	3388183	3389719	3389788	3391615	convergent	no	yes
SPAC959.04c	SPAC959.10	omh6	sen15	protein_coding	protein_coding	I	-	+	3391750	3391861	3394014	3393106	divergent	no	yes
SPAC959.08	SPAC959.09c	rpl2102	apc5	protein_coding	protein_coding	I	+	-	3400477	3401091	3401152	3404225	convergent	no	yes
SPAP32A8.02	SPAP32A8.03c	SPAP32A8.02	SPAP32A8.03c	protein_coding	protein_coding	I	+	-	3405955	3407545	3409780	3409630	convergent	no	yes
SPAC3H5.11	SPAC3H5.13	SPAC3H5.11	new4	protein_coding	protein_coding	I	-	+	3412269	3412527	3414736	3413053	divergent	no	yes
SPAC3H5.06c	SPAC3H5.04	pol1	aar2	protein_coding	protein_coding	I	+	-	3430961	3436000	3436241	3438166	convergent	no	yes
SPAC3H5.04	SPAC3H5.05c	aar2	rps1401	protein_coding	protein_coding	I	-	+	3436000	3436186	3438166	3436825	divergent	no	yes
SPAC3A11.14c	SPAC3A11.13	pkl1	SPAC3A11.13	protein_coding	protein_coding	I	+	-	3438848	3441613	3442117	3442297	convergent	no	yes
SPAC3A11.12c	SPNCRNA.908	rpt5	SPNCRNA.908	protein_coding	ncRNA	I	+	-	3443930	3443852	3446017	3446506	divergent	yes	yes
SPAC3A11.11c	SPNCRNA.908	SPAC3A11.11c	SPNCRNA.908	protein_coding	ncRNA	I	+	-	3446262	3443852	3448081	3446506	divergent	yes	no
SPAC3A11.10c	SPAC3A11.09	SPAC3A11.10c	sod22	protein_coding	protein_coding	I	+	-	3448125	3449835	3449855	3452853	convergent	no	yes
SPAC3A11.08	SPNCRNA.909	pcu4	SPNCRNA.909	protein_coding	ncRNA	I	+	-	3452867	3455156	3455747	3456884	convergent	no	yes
SPAC3A11.07	SPNCRNA.909	SPAC3A11.07	SPNCRNA.909	protein_coding	ncRNA	I	+	-	3456694	3455156	3459197	3456884	divergent	yes	no
SPAC3A11.05c	SPAC3A11.04	kms1	SPAC3A11.04	protein_coding	protein_coding	I	+	-	3462282	3462672	3465427	3466357	convergent	yes	yes
SPAC3A11.03	SPAC3A11.02	SPAC3A11.03	cps3	protein_coding	protein_coding	I	+	-	3466459	3467903	3470168	3470242	convergent	no	yes
SPAC328.02	SPNCRNA.911	SPAC328.02	SPNCRNA.911	protein_coding	ncRNA	I	+	-	3475167	3477738	3479160	3479037	convergent	no	yes
SPAC328.06	SPAC328.07c	ubp2	SPAC328.07c	protein_coding	protein_coding	I	+	-	3487193	3491080	3491099	3492653	convergent	no	yes
SPAC328.09	SPAC328.10c	SPAC328.09	rps502	protein_coding	protein_coding	I	+	-	3494642	3496388	3496476	3497435	convergent	no	yes
SPAC16E8.02	SPAC16E8.04c	SPAC16E8.02	SPAC16E8.04c	protein_coding	protein_coding	I	+	-	3504034	3505603	3506896	3507057	convergent	no	yes
SPAC16E8.05c	SPNCRNA.914	mde1	SPNCRNA.914	protein_coding	ncRNA	I	-	+	3507198	3507206	3508537	3508322	divergent	yes	yes
SPAC16E8.09	SPAC16E8.10c	scd1	SPAC16E8.10c	protein_coding	protein_coding	I	+	-	3515632	3518714	3518734	3519812	convergent	no	yes
SPAC16E8.13	SPAC16E8.14c	SPAC16E8.13	tae1	protein_coding	protein_coding	I	+	-	3525227	3526978	3527875	3528225	convergent	no	yes
SPAC16E8.14c	SPAC16E8.15	tae1	tif45	protein_coding	protein_coding	I	-	+	3526978	3527949	3528225	3529446	divergent	yes	no
SPAC17A2.02c	SPNCRNA.916	SPAC17A2.02c	SPNCRNA.916	protein_coding	ncRNA	I	-	+	3552290	3554125	3554138	3554684	divergent	yes	no
SPAC17A2.03c	SPNCRNA.916	vma6	SPNCRNA.916	protein_coding	ncRNA	I	-	+	3554534	3554125	3556722	3554684	convergent	no	yes
SPAC17A2.14	SPNCRNA.600	SPAC17A2.14	SPNCRNA.600	protein_coding	ncRNA	I	+	-	3586167	3588585	3588777	3591355	convergent	no	yes
SPAC17G6.03	SPAC17G6.04c	SPAC17G6.03	cpp1	protein_coding	protein_coding	I	+	-	3590440	3592994	3595067	3596453	convergent	yes	yes
SPAC17G6.03	SPNCRNA.600	SPAC17G6.03	SPNCRNA.600	protein_coding	ncRNA	I	+	-	3590440	3588585	3595067	3591355	divergent	yes	no
SPAC17G6.10	SPAC17G6.11c	ssr1	SPAC17G6.11c	protein_coding	protein_coding	I	+	-	3605621	3607395	3607454	3611122	convergent	no	yes
SPAC17G6.13	SPAC17G6.14c	slt1	uap56	protein_coding	protein_coding	I	+	-	3615585	3617071	3617100	3618932	convergent	no	yes
SPAC8C9.04	SPNCRNA.925	SPAC8C9.04	SPNCRNA.925	protein_coding	ncRNA	I	+	-	3646174	3645889	3648784	3649035	divergent	yes	yes
SPAC8C9.05	SPAC8C9.06c	SPAC8C9.05	ppr4	protein_coding	protein_coding	I	+	-	3649373	3649467	3650629	3654558	convergent	yes	yes
SPAC8C9.06c	SPAC8C9.07	ppr4	SPAC8C9.07	protein_coding	protein_coding	I	-	+	3649467	3654213	3654558	3654875	divergent	yes	no
SPAC8C9.08	SPAC8C9.09c	rps5	mug129	protein_coding	protein_coding	I	+	-	3655124	3656197	3656213	3657691	convergent	no	yes
SPAC8C9.10c	SPAC8C9.11	SPAC8C9.10c	SPAC8C9.11	protein_coding	protein_coding	I	-	+	3657811	3658390	3659118	3659824	divergent	yes	yes
SPAC15A10.01	SPAC8C9.17c	atm1	spc34	protein_coding	protein_coding	I	+	-	3673618	3673699	3677834	3675221	convergent	yes	no
SPAC15A10.05c	SPNCRNA.926	mug182	SPNCRNA.926	protein_coding	ncRNA	I	-	+	3685633	3685389	3686831	3686940	convergent	yes	yes
SPAC15A10.08	SPAC15A10.09c	ain1	SPAC15A10.09c	protein_coding	protein_coding	I	+	-	3692791	3694974	3695013	3696517	convergent	no	yes
SPAC15A10.10	SPNCRNA.928	mde6	SPNCRNA.928	protein_coding	ncRNA	I	+	-	3696549	3697473	3700027	3700084	convergent	yes	yes
SPAC15A10.11	SPAC15A10.12c	ubr11	SPAC15A10.12c	protein_coding	protein_coding	I	+	-	3702494	3708974	3709127	3710234	convergent	no	yes
SPAC15A10.13	SPNCRNA.930	ppk3	SPNCRNA.930	protein_coding	ncRNA	I	+	-	3710527	3711920	3713927	3716625	convergent	no	yes
SPAC15A10.13	SPNCRNA.929	ppk3	SPNCRNA.929	protein_coding	ncRNA	I	+	-	3710527	3710890	3713927	3711593	convergent	yes	no
SPAC15A10.15	SPNCRNA.930	sgo2	SPNCRNA.930	protein_coding	ncRNA	I	+	-	3714084	3711920	3716585	3716625	divergent	yes	yes
SPAC15E1.04	SPAC15E1.05c	SPAC15E1.04	SPAC15E1.05c	protein_coding	protein_coding	I	+	-	3723774	3725837	3725936	3727355	convergent	no	yes
SPAC15E1.05c	SPAC15E1.06	SPAC15E1.05c	vps29	protein_coding	protein_coding	I	-	+	3725837	3727303	3727355	3728410	divergent	yes	no
SPAP7G5.03	SPAP7G5.04c	prm1	lys1	protein_coding	protein_coding	I	+	-	3736525	3739076	3743579	3743492	convergent	no	yes
SPAP4C9.02	SPAC1556.01c	emc5	rad50	protein_coding	protein_coding	I	+	-	3790912	3791753	3791756	3796023	convergent	no	yes
SPAC1556.03	SPAC1556.04c	azr1	cdd1	protein_coding	protein_coding	I	+	-	3799045	3799092	3801693	3801110	convergent	yes	yes
SPAC1556.03	SPAC1556.05c	azr1	cgr1	protein_coding	protein_coding	I	+	-	3799045	3801220	3801693	3804334	convergent	no	yes
SPAC1556.05c	SPAC1556.06	cgr1	meu1-1	protein_coding	protein_coding	I	-	+	3801220	3802551	3804334	3804954	divergent	yes	no
SPAC1F12.05	SPAC1F12.06c	SPAC1F12.05	SPAC1F12.06c	protein_coding	protein_coding	I	+	-	3812515	3812962	3815745	3815706	convergent	yes	yes
SPAC1F12.06c	SPAC1F12.07	SPAC1F12.06c	SPAC1F12.07	protein_coding	protein_coding	I	-	+	3812962	3815681	3815706	3817165	divergent	yes	no
SPAC1F12.08	SPNCRNA.937	SPAC1F12.08	SPNCRNA.937	protein_coding	ncRNA	I	+	-	3817099	3817467	3818568	3818781	convergent	no	yes
SPAC4H3.01	SPAC4H3.02c	SPAC4H3.01	swc3	protein_coding	protein_coding	I	+	-	3821682	3824390	3824461	3825972	convergent	no	yes
SPAC4H3.05	SPAC4H3.16	srs2	SPAC4H3.16	protein_coding	protein_coding	I	+	-	3832332	3833487	3835740	3836171	convergent	no	yes
SPAC4H3.16	SPNCRNA.939	SPAC4H3.16	SPNCRNA.939	protein_coding	ncRNA	I	-	+	3833487	3835808	3836171	3836869	divergent	yes	no
SPAC4H3.06	SPAC4H3.07c	SPAC4H3.06	SPAC4H3.07c	protein_coding	protein_coding	I	+	-	3837306	3838660	3839626	3839443	convergent	no	yes
SPAC4H3.13	SPAC4H3.14c	SPAC4H3.13	SPAC4H3.14c	protein_coding	protein_coding	I	+	-	3852887	3853571	3853574	3854963	convergent	no	yes
SPAC1071.02	SPAC1071.03c	mms19	SPAC1071.03c	protein_coding	protein_coding	I	+	-	3858241	3860907	3861822	3862735	convergent	no	yes
SPAC1071.05	SPNCRNA.943	SPAC1071.05	SPNCRNA.943	protein_coding	ncRNA	I	+	-	3864467	3863740	3866158	3864474	divergent	yes	no
SPAC1071.06	SPAC1071.07c	arp9	rps1502	protein_coding	protein_coding	I	+	-	3866536	3868310	3868410	3869076	convergent	no	yes
SPAC1071.09c	SPAC1071.08	SPAC1071.09c	rpp203	protein_coding	protein_coding	I	-	+	3869017	3869082	3871602	3869610	divergent	no	yes
SPAC1071.13	SPNCRNA.945	SPAC1071.13	SPNCRNA.945	protein_coding	ncRNA	I	+	-	3878007	3879034	3881812	3880272	convergent	yes	no
SPAC1071.11	SPAC1071.12c	SPAC1071.11	stp1	protein_coding	protein_coding	I	+	-	3882010	3883445	3884256	3884346	convergent	no	yes
SPAC926.02	SPNCRNA.946	SPAC926.02	SPNCRNA.946	protein_coding	ncRNA	I	+	-	3884439	3884814	3887309	3886550	convergent	no	yes
SPAC926.05c	SPNCRNA.947	dph4	SPNCRNA.947	protein_coding	ncRNA	I	-	+	3892009	3892032	3892831	3892999	divergent	yes	yes
SPAC323.04	SPAC323.05c	SPAC323.04	SPAC323.05c	protein_coding	protein_coding	I	+	-	3912696	3913472	3914761	3915606	convergent	no	yes
SPAC323.05c	SPNCRNA.948	SPAC323.05c	SPNCRNA.948	protein_coding	ncRNA	I	-	+	3913472	3914874	3915606	3915677	divergent	yes	no
SPAC323.06c	SPNCRNA.948	uba5	SPNCRNA.948	protein_coding	ncRNA	I	-	+	3915560	3914874	3917711	3915677	convergent	no	yes
SPAC2F3.02	SPAC2F3.03c	SPAC2F3.02	rpa49	protein_coding	protein_coding	I	+	-	3924624	3925533	3927430	3927349	convergent	no	yes
SPAC2F3.08	SPNCRNA.949	sut1	SPNCRNA.949	protein_coding	ncRNA	I	+	-	3935124	3936949	3938149	3940336	convergent	no	yes
SPAC2F3.09	SPNCRNA.949	hem1	SPNCRNA.949	protein_coding	ncRNA	I	+	-	3939598	3936949	3942086	3940336	divergent	yes	no
SPAC2F3.09	SPAC2F3.18c	hem1	SPAC2F3.18c	protein_coding	protein_coding	I	+	-	3939598	3942040	3942086	3942965	convergent	no	yes
SPAC2F3.11	SPAC2F3.13c	SPAC2F3.11	SPAC2F3.13c	protein_coding	protein_coding	I	+	-	3946546	3947885	3947987	3950224	convergent	no	yes
SPAC11G7.04	SPAC11G7.05c	ubi1	SPAC11G7.05c	protein_coding	protein_coding	I	+	-	3968932	3969366	3969558	3971294	convergent	no	yes
SPAC11G7.06c	SPAPB18E9.01	mug132	trm5	protein_coding	protein_coding	I	-	+	3971564	3974310	3974699	3976265	divergent	yes	no
SPAPB18E9.01	SPNCRNA.952	trm5	SPNCRNA.952	protein_coding	ncRNA	I	+	-	3974310	3974635	3976265	3976212	convergent	no	yes
SPAPB18E9.01	SPAPB18E9.02c	trm5	ppk18	protein_coding	protein_coding	I	+	-	3974310	3976252	3976265	3982149	convergent	no	yes
SPAPB18E9.02c	SPNCRNA.953	ppk18	SPNCRNA.953	protein_coding	ncRNA	I	-	+	3976252	3981077	3982149	3982894	divergent	yes	no
SPAPB18E9.04c	SPNCRNA.953	SPAPB18E9.04c	SPNCRNA.953	protein_coding	ncRNA	I	-	+	3982325	3981077	3985104	3982894	convergent	no	yes
SPAPB15E9.01c	SPNCRNA.954	SPAPB15E9.01c	SPNCRNA.954	protein_coding	ncRNA	I	-	+	3987033	3991342	3991388	3993560	divergent	yes	no
SPAPB15E9.02c	SPNCRNA.954	SPAPB15E9.02c	SPNCRNA.954	protein_coding	ncRNA	I	-	+	3991830	3991342	3994099	3993560	convergent	yes	yes
SPAPB15E9.02c	SPAPB15E9.06	SPAPB15E9.02c	SPAPB15E9.06	protein_coding	protein_coding	I	-	+	3991830	3993495	3994099	3995104	divergent	yes	no
SPAC27E2.02	SPNCRNA.955	SPAC27E2.02	SPNCRNA.955	protein_coding	ncRNA	I	+	-	4004221	4004553	4005792	4005632	convergent	no	yes
SPAC27E2.02	SPAC27E2.03c	SPAC27E2.02	SPAC27E2.03c	protein_coding	protein_coding	I	+	-	4004221	4005717	4005792	4007722	convergent	no	yes
SPAC27E2.05	SPAC27E2.06c	cdc1	SPAC27E2.06c	protein_coding	protein_coding	I	+	-	4015050	4016534	4016557	4018850	convergent	no	yes
SPAC27E2.09	SPAC27E2.10c	mak2	rfc3	protein_coding	protein_coding	I	+	-	4027002	4034145	4034337	4035920	convergent	no	yes
SPAC19G12.02c	SPAC19G12.04	pms1	SPAC19G12.04	protein_coding	protein_coding	I	-	+	4044821	4049307	4049384	4050971	divergent	yes	no
SPAC19G12.02c	SPAC19G12.03	pms1	cda1	protein_coding	protein_coding	I	-	+	4044821	4047209	4049384	4049353	divergent	yes	no
SPAC19G12.12	SPAC19G12.13c	dlp1	poz1	protein_coding	protein_coding	I	+	-	4068498	4068603	4069929	4070968	convergent	yes	yes
SPAC19G12.14	SPAC19G12.15c	its3	tpp1	protein_coding	protein_coding	I	+	-	4072137	4074998	4075036	4077914	convergent	no	yes
SPAC23A1.03	SPAC23A1.04c	apt1	mnl1	protein_coding	protein_coding	I	+	-	4083624	4084455	4084596	4087736	convergent	no	yes
SPAC23A1.06c	SPAC23A1.07	cmk2	SPAC23A1.07	protein_coding	protein_coding	I	-	+	4089794	4092110	4092140	4093122	divergent	yes	no
SPAC23A1.17	SPAC23A1.18c	SPAC23A1.17	mrp51	protein_coding	protein_coding	I	+	-	4106702	4111970	4112044	4113727	convergent	no	yes
SPAC26H5.03	SPNCRNA.959	pcf2	SPNCRNA.959	protein_coding	ncRNA	I	+	-	4119431	4119468	4121874	4120689	convergent	yes	no
SPAC26H5.05	SPNCRNA.961	SPAC26H5.05	SPNCRNA.961	protein_coding	ncRNA	I	+	-	4125000	4128633	4128805	4129794	convergent	no	yes
SPAC26H5.06	SPNCRNA.961	pot1	SPNCRNA.961	protein_coding	ncRNA	I	+	-	4129145	4128633	4132350	4129794	divergent	yes	no
SPAC26H5.06	SPAC26H5.07c	pot1	SPAC26H5.07c	protein_coding	protein_coding	I	+	-	4129145	4131406	4132350	4133498	convergent	no	yes
SPAC26H5.11	SPNCRNA.964	mug56	SPNCRNA.964	protein_coding	ncRNA	I	+	-	4142849	4142300	4147291	4143913	divergent	yes	no
SPAC26H5.12	SPAC26H5.13c	rpo41	kei1	protein_coding	protein_coding	I	+	-	4147643	4150008	4151509	4153031	convergent	no	yes
SPAC25B8.03	SPAC25B8.04c	psd2	mss51	protein_coding	protein_coding	I	+	-	4157827	4160598	4160623	4162328	convergent	no	yes
SPAC25B8.04c	SPAC25B8.05	mss51	SPAC25B8.05	protein_coding	protein_coding	I	-	+	4160598	4162277	4162328	4164207	divergent	yes	no
SPAC25B8.05	SPAC25B8.06c	SPAC25B8.05	SPAC25B8.06c	protein_coding	protein_coding	I	+	-	4162277	4162367	4164207	4165940	convergent	yes	yes
SPAC25B8.07c	SPAC25B8.20	SPAC25B8.07c	SPAC25B8.20	protein_coding	protein_coding	I	-	+	4166006	4166658	4167734	4167704	divergent	yes	yes
SPAC25B8.09	SPNCRNA.967	SPAC25B8.09	SPNCRNA.967	protein_coding	ncRNA	I	+	-	4170550	4170479	4171657	4172438	divergent	yes	yes
SPAC25B8.10	SPNCRNA.967	SPAC25B8.10	SPNCRNA.967	protein_coding	ncRNA	I	+	-	4172123	4170479	4173547	4172438	divergent	yes	no
SPAC25B8.14	SPAC25B8.15c	mal2	SPAC25B8.15c	protein_coding	protein_coding	I	+	-	4185113	4185378	4187416	4187542	convergent	yes	yes
SPAC25B8.15c	SPAC25B8.16	SPAC25B8.15c	SPAC25B8.16	protein_coding	protein_coding	I	-	+	4185378	4187325	4187542	4189859	divergent	yes	no
SPAC25B8.18	SPAC25B8.19c	SPAC25B8.18	SPAC25B8.19c	protein_coding	protein_coding	I	+	-	4191410	4192070	4192157	4195228	convergent	no	yes
SPAC683.02c	SPNCRNA.969	SPAC683.02c	SPNCRNA.969	protein_coding	ncRNA	I	-	+	4197466	4197369	4198686	4199832	convergent	yes	yes
SPAC694.02	SPNCRNA.971	SPAC694.02	SPNCRNA.971	protein_coding	ncRNA	I	+	-	4200148	4205572	4205612	4206759	convergent	no	yes
SPAC694.03	SPNCRNA.971	SPAC694.03	SPNCRNA.971	protein_coding	ncRNA	I	+	-	4205733	4205572	4207777	4206759	divergent	yes	yes
SPAC694.03	SPAC694.04c	SPAC694.03	SPAC694.04c	protein_coding	protein_coding	I	+	-	4205733	4206693	4207777	4208253	convergent	no	yes
SPAC694.06c	SPNCRNA.972	mrc1	SPNCRNA.972	protein_coding	ncRNA	I	-	+	4209203	4209000	4212453	4212436	convergent	yes	yes
SPAC1F7.03	SPAC1F7.14c	pkd2	tam6	protein_coding	protein_coding	I	+	-	4219677	4222648	4222702	4222893	convergent	no	yes
SPAC1F7.09c	SPAC1F7.10	SPAC1F7.09c	SPAC1F7.10	protein_coding	protein_coding	I	-	+	4241812	4243421	4243446	4244823	divergent	yes	no
SPAC1F7.10	SPAC1F7.11c	SPAC1F7.10	SPAC1F7.11c	protein_coding	protein_coding	I	+	-	4243421	4244723	4244823	4247894	convergent	no	yes
SPAC21E11.04	SPAC21E11.05c	ppr1	cyp8	protein_coding	protein_coding	I	+	-	4254672	4254965	4255695	4257641	convergent	no	yes
SPAC21E11.08	SPAC2C4.03c	lcb2	smd2	protein_coding	protein_coding	I	+	-	4261533	4263953	4263964	4264621	convergent	no	yes
SPAC2C4.09	SPAC2C4.10c	SPAC2C4.09	SPAC2C4.10c	protein_coding	protein_coding	I	+	-	4276009	4276925	4277492	4278035	convergent	no	yes
SPAC2C4.12c	SPAC2C4.13	SPAC2C4.12c	vma16	protein_coding	protein_coding	I	-	+	4279661	4281426	4281428	4284515	divergent	yes	no
SPAC2C4.13	SPAC2C4.14c	vma16	ppk11	protein_coding	protein_coding	I	+	-	4281426	4282491	4284515	4284568	convergent	no	yes
SPAC25G10.01	SPAC25G10.02	SPAC25G10.01	cce1	protein_coding	protein_coding	I	+	-	4295138	4296936	4297332	4298605	convergent	no	yes
SPAC25G10.03	SPAC25G10.04c	zip1	rec10	protein_coding	protein_coding	I	+	-	4299757	4301367	4301402	4303885	convergent	no	yes
SPAC27F1.05c	SPNCRNA.977	SPAC27F1.05c	SPNCRNA.977	protein_coding	ncRNA	I	-	+	4323424	4323522	4325633	4325624	divergent	yes	yes
SPAC27F1.08	SPAC27F1.09c	pdt1	prp10	protein_coding	protein_coding	I	+	-	4330993	4333135	4333166	4336797	convergent	no	yes
SPAC23D3.04c	SPNCRNA.979	gpd2	SPNCRNA.979	protein_coding	ncRNA	I	-	+	4342230	4343822	4344039	4346458	divergent	yes	no
SPAC23D3.06c	SPNCRNA.979	nup146	SPNCRNA.979	protein_coding	ncRNA	I	-	+	4346357	4343822	4350846	4346458	convergent	no	yes
SPAC23D3.06c	SPAC23D3.07	nup146	pup1	protein_coding	protein_coding	I	-	+	4346357	4350803	4350846	4352369	divergent	yes	no
SPAC23D3.07	SPAC23D3.09	pup1	arp42	protein_coding	protein_coding	I	+	-	4350803	4352333	4352369	4355333	convergent	no	yes
SPAC23D3.09	SPAC23D3.08	arp42	usp108	protein_coding	protein_coding	I	-	+	4352333	4352440	4355333	4355260	divergent	yes	yes
SPAC23D3.10c	SPAC23D3.11	eng2	ayr1	protein_coding	protein_coding	I	-	+	4355410	4357920	4358242	4360891	divergent	yes	no
SPAC23D3.11	SPNCRNA.980	ayr1	SPNCRNA.980	protein_coding	ncRNA	I	+	-	4357920	4358458	4360891	4362334	convergent	yes	yes
SPAC23D3.16	SPAC23D3.17	SPAC23D3.16	SPAC23D3.17	protein_coding	protein_coding	I	+	-	4365547	4366000	4366456	4367171	convergent	no	yes
SPAC23D3.17	SPNCRNA.981	SPAC23D3.17	SPNCRNA.981	protein_coding	ncRNA	I	-	+	4366000	4366465	4367171	4367503	divergent	yes	yes
SPAC1527.03	SPAC30.01c	SPAC1527.03	sec72	protein_coding	protein_coding	I	+	-	4384450	4386842	4386950	4392522	convergent	no	yes
SPAC29E6.02	SPAC29E6.03c	prp3	uso1	protein_coding	protein_coding	I	+	-	4403839	4405990	4409596	4409338	convergent	no	yes
SPAC29E6.05c	SPAC29E6.04	SPAC29E6.05c	nnf1	protein_coding	protein_coding	I	-	+	4409678	4409773	4411336	4410391	divergent	no	yes
SPAC16.02c	SPNCRNA.986	srp2	SPNCRNA.986	protein_coding	ncRNA	I	-	+	4424648	4424582	4427046	4427095	convergent	yes	yes
SPAC9E9.05	SPAC9E9.06c	SPAC9E9.05	SPAC9E9.06c	protein_coding	protein_coding	I	+	-	4444387	4445573	4446593	4447549	convergent	no	yes
SPAC9E9.08	SPAC9E9.09c	rad26	SPAC9E9.09c	protein_coding	protein_coding	I	+	-	4450589	4453280	4453369	4455187	convergent	no	yes
SPAC9E9.10c	SPNCRNA.990	cbh1	SPNCRNA.990	protein_coding	ncRNA	I	-	+	4458920	4458176	4460959	4461222	convergent	yes	yes
SPAC17C9.16c	SPNCRNA.991	mfs1	SPNCRNA.991	protein_coding	ncRNA	I	+	-	4472472	4472218	4474744	4473227	divergent	yes	no
SPAC17C9.15c	SPAC17C9.14	SPAC17C9.15c	SPAC17C9.14	protein_coding	protein_coding	I	+	-	4475148	4475785	4476658	4476962	convergent	no	yes
SPAC17C9.13c	SPAC17C9.12	cut8	SPAC17C9.12	protein_coding	protein_coding	I	+	-	4477472	4477935	4479000	4479970	convergent	no	yes
SPAC17C9.11c	SPAC17C9.10	SPAC17C9.11c	stm1	protein_coding	protein_coding	I	+	-	4480191	4481792	4481986	4483837	convergent	no	yes
SPAC17C9.10	SPAC17C9.09c	stm1	tim13	protein_coding	protein_coding	I	-	+	4481792	4483738	4483837	4484657	divergent	yes	no
SPAC17C9.06	SPAC17C9.05c	sam50	pmc3	protein_coding	protein_coding	I	-	+	4488524	4490444	4490553	4491942	divergent	yes	no
SPAC1851.03	SPAC1851.04c	ckb1	ric1	protein_coding	protein_coding	I	+	-	4502333	4503486	4505734	4506928	convergent	no	yes
SPAC1851.04c	SPNCRNA.992	ric1	SPNCRNA.992	protein_coding	ncRNA	I	-	+	4503486	4505708	4506928	4510013	divergent	yes	no
SPAC27D7.02c	SPNCRNA.992	SPAC27D7.02c	SPNCRNA.992	protein_coding	ncRNA	I	-	+	4507217	4505708	4509970	4510013	convergent	yes	yes
SPAC27D7.04	SPAC27D7.05c	omt2	apc14	protein_coding	protein_coding	I	+	-	4517412	4517810	4518818	4518562	convergent	no	yes
SPAC637.04	SPAC637.05c	SPAC637.04	vma2	protein_coding	protein_coding	I	+	-	4543486	4546813	4546946	4548985	convergent	no	yes
SPAC637.11	SPAC637.12c	rpm2	mst1	protein_coding	protein_coding	I	+	-	4558823	4559101	4561448	4562918	convergent	yes	yes
SPAC31F12.01	SPAC12B10.01c	zds1	SPAC12B10.01c	protein_coding	protein_coding	I	+	-	4566342	4570305	4571134	4575656	convergent	no	yes
SPAC12B10.03	SPNCRNA.1001	bun62	SPNCRNA.1001	protein_coding	ncRNA	I	+	-	4578164	4580561	4580722	4582160	convergent	no	yes
SPAC12B10.04	SPNCRNA.1001	SPAC12B10.04	SPNCRNA.1001	protein_coding	ncRNA	I	+	-	4580656	4580561	4582281	4582160	divergent	yes	yes
SPAC12B10.05	SPAC12B10.06c	icp55	SPAC12B10.06c	protein_coding	protein_coding	I	+	-	4582299	4584473	4584511	4585226	convergent	no	yes
SPAC12B10.07	SPAC12B10.08c	acp1	SPAC12B10.08c	protein_coding	protein_coding	I	+	-	4584465	4586309	4586536	4588764	convergent	no	yes
SPAC12B10.07	SPAC12B10.06c	acp1	SPAC12B10.06c	protein_coding	protein_coding	I	+	-	4584465	4584473	4586536	4585226	convergent	yes	no
SPAC12B10.08c	SPAC12B10.09	SPAC12B10.08c	SPAC12B10.09	protein_coding	protein_coding	I	-	+	4586309	4588250	4588764	4589793	divergent	yes	no
SPAC12B10.11	SPNCRNA.1002	exg2	SPNCRNA.1002	protein_coding	ncRNA	I	+	-	4591855	4591803	4593567	4593532	divergent	yes	no
SPAC12B10.15c	SPNCRNA.1003	SPAC12B10.15c	SPNCRNA.1003	protein_coding	ncRNA	I	-	+	4600263	4599993	4600817	4600855	convergent	yes	yes
SPAC1093.07	SPNCRNA.1004	SPAC1093.07	SPNCRNA.1004	protein_coding	ncRNA	I	-	+	4604880	4604711	4606871	4606362	convergent	yes	yes
SPAC1093.07	SPAC1093.01	SPAC1093.07	ppr5	protein_coding	protein_coding	I	-	+	4604880	4606299	4606871	4611737	divergent	yes	no
SPAC1093.03	SPAC1093.04c	SPAC1093.03	SPAC1093.04c	protein_coding	protein_coding	I	+	-	4613443	4613715	4617157	4618620	convergent	no	yes
SPAC1093.05	SPAC1093.06c	SPAC1093.05	dhc1	protein_coding	protein_coding	I	+	-	4619603	4622166	4622351	4635111	convergent	no	yes
SPAC1093.05	SPNCRNA.1005	SPAC1093.05	SPNCRNA.1005	protein_coding	ncRNA	I	+	-	4619603	4619539	4622351	4621625	divergent	yes	no
SPAC30C2.03	SPNCRNA.1007	SPAC30C2.03	SPNCRNA.1007	protein_coding	ncRNA	I	+	-	4637119	4636966	4637943	4638001	divergent	yes	yes
SPAC30C2.05	SPAC30C2.06c	erv14	dml1	protein_coding	protein_coding	I	+	-	4639678	4640549	4640813	4642326	convergent	no	yes
SPAC30C2.06c	SPAC30C2.07	dml1	SPAC30C2.07	protein_coding	protein_coding	I	-	+	4640549	4642290	4642326	4645177	divergent	yes	no
SPAC30C2.08	SPNCRNA.1008	SPAC30C2.08	SPNCRNA.1008	protein_coding	ncRNA	I	+	-	4645460	4647230	4647689	4649094	convergent	no	yes
SPAC1635.01	SPNCRNA.1008	SPAC1635.01	SPNCRNA.1008	protein_coding	ncRNA	I	+	-	4648900	4647230	4650466	4649094	divergent	yes	no
SPAC144.03	SPNCRNA.1011	ade2	SPNCRNA.1011	protein_coding	ncRNA	I	+	-	4654662	4654513	4656456	4655254	divergent	yes	no
SPAC144.06	SPAC144.07c	apl5	SPAC144.07c	protein_coding	protein_coding	I	+	-	4664299	4667119	4668408	4668769	convergent	no	yes
SPAC144.07c	SPAC144.08	SPAC144.07c	SPAC144.08	protein_coding	protein_coding	I	-	+	4667119	4668470	4668769	4671381	divergent	yes	no
SPAC144.08	SPAC144.09c	SPAC144.08	sfc2	protein_coding	protein_coding	I	+	-	4668470	4669627	4671381	4671454	convergent	no	yes
SPAC144.11	SPNCRNA.1015	rps1102	SPNCRNA.1015	protein_coding	ncRNA	I	+	-	4674587	4674037	4675181	4675800	divergent	yes	yes
SPAC144.12	SPAC144.13c	SPAC144.12	srw1	protein_coding	protein_coding	I	+	-	4675116	4677611	4678174	4681148	convergent	no	yes
SPAC144.12	SPNCRNA.1015	SPAC144.12	SPNCRNA.1015	protein_coding	ncRNA	I	+	-	4675116	4674037	4678174	4675800	divergent	yes	no
SPAC144.14	SPAC144.15c	klp8	cog1	protein_coding	protein_coding	I	+	-	4681264	4681470	4683244	4685737	convergent	yes	yes
SPAC144.17c	SPAC144.16	SPAC144.17c	SPAC144.16	protein_coding	protein_coding	I	-	+	4686302	4686462	4689196	4688886	divergent	yes	yes
SPAC144.18	SPNCRNA.1016	vrg4	SPNCRNA.1016	protein_coding	ncRNA	I	+	-	4689241	4689540	4691828	4690068	convergent	yes	no
SPAC1834.05	SPAC1834.06c	alg9	pmo25	protein_coding	protein_coding	I	+	-	4702256	4704488	4704743	4706031	convergent	no	yes
SPAC1834.09	SPAC1834.10c	mug51	SPAC1834.10c	protein_coding	protein_coding	I	+	-	4716549	4717677	4717760	4718455	convergent	no	yes
SPAC1834.11c	SPNCRNA.1018	sec18	SPNCRNA.1018	protein_coding	ncRNA	I	-	+	4718513	4721254	4721597	4722882	divergent	yes	no
SPAC17D4.02	SPAC17D4.03c	cdc45	cis4	protein_coding	protein_coding	I	+	-	4724742	4726782	4726846	4729409	convergent	no	yes
SPAC17D4.04	SPAC458.02c	SPAC17D4.04	SPAC458.02c	protein_coding	protein_coding	I	+	-	4729678	4732068	4732140	4733951	convergent	no	yes
SPAC458.02c	SPNCRNA.1019	SPAC458.02c	SPNCRNA.1019	protein_coding	ncRNA	I	-	+	4732068	4733588	4733951	4734102	divergent	yes	no
SPAC458.03	SPAC458.04c	tel2	dil1	protein_coding	protein_coding	I	+	-	4734087	4737481	4737598	4738962	convergent	no	yes
SPAC458.05	SPNCRNA.1020	pik3	SPNCRNA.1020	protein_coding	ncRNA	I	+	-	4740188	4742717	4742814	4743476	convergent	no	yes
SPAC458.06	SPNCRNA.1020	SPAC458.06	SPNCRNA.1020	protein_coding	ncRNA	I	+	-	4742809	4742717	4744346	4743476	divergent	yes	no
SPAC458.07	SPAPYUG7.02c	tfa1	sin1	protein_coding	protein_coding	I	+	-	4744528	4746022	4746206	4748489	convergent	no	yes
SPAPYUG7.03c	SPNCRNA.1021	mid2	SPNCRNA.1021	protein_coding	ncRNA	I	-	+	4748861	4748524	4751456	4752562	convergent	yes	yes
SPAPYUG7.04c	SPNCRNA.1021	rpb9	SPNCRNA.1021	protein_coding	ncRNA	I	-	+	4751390	4748524	4752521	4752562	convergent	yes	yes
SPAPYUG7.06	SPNCRNA.1022	mug67	SPNCRNA.1022	protein_coding	ncRNA	I	+	-	4754130	4753883	4754926	4754807	divergent	yes	yes
SPAC1782.01	SPAC1782.02c	ecm29	SPAC1782.02c	protein_coding	protein_coding	I	+	-	4754862	4760053	4760226	4761239	convergent	no	yes
SPAC1782.05	SPAC1782.06c	SPAC1782.05	phb1	protein_coding	protein_coding	I	+	-	4764357	4765618	4765742	4766877	convergent	no	yes
SPAC1782.07	SPAC1782.08c	qcr8	rex3	protein_coding	protein_coding	I	+	-	4767042	4767907	4767986	4769529	convergent	no	yes
SPAC1782.08c	SPNCRNA.1023	rex3	SPNCRNA.1023	protein_coding	ncRNA	I	-	+	4767907	4767923	4769529	4769721	divergent	yes	no
SPAC1782.12c	SPAC1782.11	SPAC1782.12c	met14	protein_coding	protein_coding	I	-	+	4773459	4773628	4775369	4774653	divergent	no	yes
SPAC11H11.02c	SPAC11H11.01	mug162	sst6	protein_coding	protein_coding	I	-	+	4775517	4775688	4778622	4777440	divergent	no	yes
SPAC11H11.03c	SPAC11H11.04	SPAC11H11.03c	mam2	protein_coding	protein_coding	I	-	+	4779020	4780224	4780284	4781922	divergent	yes	no
SPAC22F8.09	SPAC22F8.10c	rrp16	sap145	protein_coding	protein_coding	I	+	-	4803032	4804513	4804584	4806453	convergent	no	yes
SPAC22F8.11	SPAC22F8.12c	plc1	shf1	protein_coding	protein_coding	I	+	-	4807494	4807981	4811555	4811405	convergent	no	yes
SPAC22F8.11	SPNCRNA.1025	plc1	SPNCRNA.1025	protein_coding	ncRNA	I	+	-	4807494	4806662	4811555	4807991	divergent	yes	no
SPAC20G4.01	SPAC20G4.02c	caf16	fus1	protein_coding	protein_coding	I	+	-	4811984	4813111	4813179	4817790	convergent	no	yes
SPAC20G4.02c	SPNCRNA.1026	fus1	SPNCRNA.1026	protein_coding	ncRNA	I	-	+	4813111	4814239	4817790	4817443	divergent	yes	no
SPAC20G4.04c	SPNCRNA.1027	hus1	SPNCRNA.1027	protein_coding	ncRNA	I	-	+	4820987	4821574	4822706	4824734	divergent	yes	no
SPAC20G4.04c	SPNCRNA.54	hus1	prl54	protein_coding	ncRNA	I	-	+	4820987	4820804	4822706	4821352	convergent	no	yes
SPAC20G4.05c	SPNCRNA.1027	SPAC20G4.05c	SPNCRNA.1027	protein_coding	ncRNA	I	-	+	4822869	4821574	4824867	4824734	convergent	yes	yes
SPAC4F10.05c	SPNCRNA.1028	SPAC4F10.05c	SPNCRNA.1028	protein_coding	ncRNA	I	-	+	4837605	4837762	4838626	4838650	divergent	yes	no
SPAC4F10.06	SPAC4F10.07c	SPAC4F10.06	atg13	protein_coding	protein_coding	I	+	-	4838959	4840485	4840514	4843723	convergent	no	yes
SPAC4F10.08	SPNCRNA.1029	mug126	SPNCRNA.1029	protein_coding	ncRNA	I	+	-	4843779	4844661	4846395	4846130	convergent	yes	yes
SPAC4F10.15c	SPNCRNA.1031	wsp1	SPNCRNA.1031	protein_coding	ncRNA	I	-	+	4861253	4861450	4863516	4863757	divergent	yes	yes
SPAC4F10.16c	SPNCRNA.1031	SPAC4F10.16c	SPNCRNA.1031	protein_coding	ncRNA	I	-	+	4863739	4861450	4869888	4863757	convergent	no	yes
SPAC4F10.16c	SPAC4F10.17	SPAC4F10.16c	SPAC4F10.17	protein_coding	protein_coding	I	-	+	4863739	4868326	4869888	4869283	divergent	yes	no
SPAC4F10.18	SPAC4F10.19c	nup37	SPAC4F10.19c	protein_coding	protein_coding	I	+	-	4870284	4871939	4872026	4873024	convergent	no	yes
SPAC19B12.01	SPNCRNA.1033	SPAC19B12.01	SPNCRNA.1033	protein_coding	ncRNA	I	+	-	4875418	4875424	4878120	4878190	convergent	yes	yes
SPAC19B12.03	SPNCRNA.1034	bgs3	SPNCRNA.1034	protein_coding	ncRNA	I	+	-	4882814	4889798	4889915	4890204	convergent	no	yes
SPAC19B12.04	SPNCRNA.1034	rps3001	SPNCRNA.1034	protein_coding	ncRNA	I	+	-	4890186	4889798	4890829	4890204	divergent	yes	no
SPAC19B12.04	SPAC19B12.05c	rps3001	fcp1	protein_coding	protein_coding	I	+	-	4890186	4890740	4890829	4893805	convergent	no	yes
SPAC19B12.10	SPAC19B12.12c	sst2	yip11	protein_coding	protein_coding	I	+	-	4901551	4904221	4904311	4906394	convergent	no	yes
SPAC19B12.10	SPAC19B12.11c	sst2	SPAC19B12.11c	protein_coding	protein_coding	I	+	-	4901551	4903418	4904311	4904283	convergent	no	yes
SPAPB8E5.02c	SPNCRNA.1035	rpn502	SPNCRNA.1035	protein_coding	ncRNA	I	-	+	4909367	4911086	4911100	4911440	divergent	yes	no
SPAPB8E5.03	SPAPB8E5.04c	mae1	SPAPB8E5.04c	protein_coding	protein_coding	I	+	-	4912237	4913971	4914182	4915513	convergent	no	yes
SPAPB8E5.09	SPAC1B3.01c	rvb1	SPAC1B3.01c	protein_coding	protein_coding	I	+	-	4924227	4925782	4926065	4927980	convergent	no	yes
SPAC1B3.05	SPNCRNA.1038	not3	SPNCRNA.1038	protein_coding	ncRNA	I	+	-	4934547	4936907	4937012	4937569	convergent	no	yes
SPAC1B3.08	SPAC1B3.09c	SPAC1B3.08	SPAC1B3.09c	protein_coding	protein_coding	I	+	-	4942200	4944132	4944230	4945814	convergent	no	yes
SPAC1B3.11c	SPAC1B3.20	ypt4	SPAC1B3.20	protein_coding	protein_coding	I	-	+	4948541	4948562	4950238	4949118	divergent	no	yes
SPAC1B3.12c	SPAC1B3.13	rpb10	SPAC1B3.13	protein_coding	protein_coding	I	-	+	4950341	4951337	4951480	4954199	divergent	yes	no
SPAC1B3.14	SPAC1B3.15c	vma3	SPAC1B3.15c	protein_coding	protein_coding	I	+	-	4954542	4955644	4955675	4958764	convergent	no	yes
SPAC1B3.18c	SPAC1952.01	mrps18	SPAC1952.01	protein_coding	protein_coding	I	-	+	4966990	4967939	4968398	4969888	divergent	yes	no
SPAC1952.05	SPAC1952.06c	gcn5	SPAC1952.06c	protein_coding	protein_coding	I	+	-	4973601	4975630	4975698	4978148	convergent	no	yes
SPAC1952.08c	SPAC1952.07	SPAC1952.08c	rad1	protein_coding	protein_coding	I	-	+	4978273	4978392	4981008	4980303	divergent	no	yes
SPAC1952.11c	SPNCRNA.1041	ure2	SPNCRNA.1041	protein_coding	ncRNA	I	-	+	4986541	4986628	4989670	4989780	divergent	yes	yes
SPAC1952.12c	SPNCRNA.1041	csn71	SPNCRNA.1041	protein_coding	ncRNA	I	-	+	4989725	4986628	4991010	4989780	convergent	no	yes
SPAC1952.13	SPAC1952.14c	ned1	mrpl25	protein_coding	protein_coding	I	+	-	4991106	4993624	4993629	4994533	convergent	no	yes
SPAC1952.15c	SPAC1952.16	rec24	rga9	protein_coding	protein_coding	I	-	+	4994792	4995327	4997222	5000816	divergent	yes	yes
SPAC1952.16	SPAC1952.17c	rga9	SPAC1952.17c	protein_coding	protein_coding	I	+	-	4995327	4999993	5000816	5002396	convergent	no	yes
SPAC890.03	SPAC890.04c	ppk16	SPAC890.04c	protein_coding	protein_coding	I	+	-	5004615	5007016	5007087	5009628	convergent	no	yes
SPAC890.04c	SPAC890.05	SPAC890.04c	SPAC890.05	protein_coding	protein_coding	I	-	+	5007016	5009365	5009628	5010806	divergent	yes	no
SPAC890.05	SPNCRNA.1042	SPAC890.05	SPNCRNA.1042	protein_coding	ncRNA	I	+	-	5009365	5009787	5010806	5011504	convergent	yes	yes
SPAC890.06	SPAC890.07c	SPAC890.06	rmt1	protein_coding	protein_coding	I	+	-	5011683	5015959	5016066	5018021	convergent	no	yes
SPAC22E12.02	SPAC22E12.03c	SPAC22E12.02	SPAC22E12.03c	protein_coding	protein_coding	I	+	-	5021952	5022786	5024151	5023906	convergent	no	yes
SPAC22E12.04	SPAC22E12.05c	ccs1	rer1	protein_coding	protein_coding	I	+	-	5024830	5026143	5026218	5027475	convergent	no	yes
SPAC22E12.08	SPAC22E12.09c	rrn10	krp1	protein_coding	protein_coding	I	+	-	5033373	5034187	5034586	5036621	convergent	no	yes
SPAC2E12.02	SPAC2E12.03c	hsf1	SPAC2E12.03c	protein_coding	protein_coding	I	+	-	5059273	5061722	5062056	5063721	convergent	no	yes
SPAC1006.02	SPAC1006.03c	asa1	red1	protein_coding	protein_coding	I	+	-	5069559	5070931	5070998	5074055	convergent	no	yes
SPAC1006.04c	SPNCRNA.1044	mcp3	SPNCRNA.1044	protein_coding	ncRNA	I	-	+	5074102	5074150	5078206	5077557	divergent	no	yes
SPAC1250.01	SPNCRNA.1045	snf21	SPNCRNA.1045	protein_coding	ncRNA	I	-	+	5100148	5098866	5104194	5100248	convergent	no	yes
SPAC29A4.19c	SPAC29A4.18	cta5	prw1	protein_coding	protein_coding	I	+	-	5106559	5110278	5113025	5111962	convergent	no	yes
SPAC29A4.17c	SPAC29A4.16	SPAC29A4.17c	hal4	protein_coding	protein_coding	I	+	-	5113027	5113913	5114151	5116750	convergent	no	yes
SPAC29A4.14c	SPAC29A4.13	SPAC29A4.14c	SPAC29A4.13	protein_coding	protein_coding	I	+	-	5119515	5120840	5121734	5122136	convergent	no	yes
SPAC29A4.11	SPAC29A4.12c	rga3	mug108	protein_coding	protein_coding	I	-	+	5123328	5124554	5129129	5125643	divergent	no	yes
SPAC29A4.10	SPNCRNA.1049	rrn5	SPNCRNA.1049	protein_coding	ncRNA	I	-	+	5129264	5129191	5131929	5131963	convergent	yes	yes
SPAC29A4.09	SPNCRNA.1049	SPAC29A4.09	SPNCRNA.1049	protein_coding	ncRNA	I	-	+	5131870	5129191	5133110	5131963	convergent	no	yes
SPAC29A4.08c	SPAC29A4.07	prp19	srb6	protein_coding	protein_coding	I	+	-	5133204	5133784	5135342	5136031	convergent	no	yes
SPAC29A4.06c	SPNCRNA.1050	SPAC29A4.06c	SPNCRNA.1050	protein_coding	ncRNA	I	+	-	5136040	5136083	5137368	5137380	convergent	yes	yes
SPAC29A4.06c	SPAC29A4.05	SPAC29A4.06c	cam2	protein_coding	protein_coding	I	+	-	5136040	5137314	5137368	5138212	convergent	no	yes
SPAC26F1.13c	SPNCRNA.1052	lrs1	SPNCRNA.1052	protein_coding	ncRNA	I	+	-	5148780	5152335	5152492	5153843	convergent	no	yes
SPAC26F1.12c	SPNCRNA.1052	SPAC26F1.12c	SPNCRNA.1052	protein_coding	ncRNA	I	+	-	5153823	5152335	5155228	5153843	divergent	yes	no
SPAC26F1.05	SPNCRNA.1056	mug106	SPNCRNA.1056	protein_coding	ncRNA	I	-	+	5174625	5174913	5175819	5176145	divergent	yes	yes
SPAC26F1.04c	SPAC26F1.03	etr1	pda1	protein_coding	protein_coding	I	+	-	5177808	5179652	5179736	5181308	convergent	no	yes
SPAC26F1.04c	SPNCRNA.1057	etr1	SPNCRNA.1057	protein_coding	ncRNA	I	+	-	5177808	5177805	5179736	5178160	divergent	yes	no
SPAC19D5.01	SPAC19D5.02c	pyp2	SPAC19D5.02c	protein_coding	protein_coding	I	+	-	5202366	5205155	5205202	5206288	convergent	no	yes
SPAC19D5.05c	SPNCRNA.1060	imp3	SPNCRNA.1060	protein_coding	ncRNA	I	-	+	5218789	5219594	5219613	5220187	divergent	yes	no
SPAC19D5.11c	SPNCRNA.1060	ctf8	SPNCRNA.1060	protein_coding	ncRNA	I	-	+	5219548	5219594	5220112	5220187	divergent	yes	yes
SPAC14C4.01c	SPAC19D5.07	SPAC14C4.01c	uga1	protein_coding	protein_coding	I	-	+	5221803	5222447	5226054	5224795	divergent	no	yes
SPAC14C4.01c	SPNCRNA.1061	SPAC14C4.01c	SPNCRNA.1061	protein_coding	ncRNA	I	-	+	5221803	5224998	5226054	5226317	divergent	yes	yes
SPAC14C4.02c	SPNCRNA.1061	smc5	SPNCRNA.1061	protein_coding	ncRNA	I	-	+	5226179	5224998	5230259	5226317	convergent	no	yes
SPAC14C4.02c	SPAC14C4.16	smc5	dad3	protein_coding	protein_coding	I	-	+	5226179	5229798	5230259	5230900	divergent	yes	no
SPAC14C4.04	SPAC14C4.05c	B22918-2	man1	protein_coding	protein_coding	I	+	-	5233954	5235156	5235661	5238388	convergent	no	yes
SPAC14C4.09	SPAC14C4.10c	agn1	SPAC14C4.10c	protein_coding	protein_coding	I	+	-	5243953	5245900	5245966	5247580	convergent	no	yes
SPAC14C4.11	SPAC14C4.12c	SPAC14C4.11	laf1	protein_coding	protein_coding	I	+	-	5247703	5250520	5250638	5252325	convergent	no	yes
SPAC14C4.14	SPAC14C4.15c	atp1	SPAC14C4.15c	protein_coding	protein_coding	I	+	-	5256726	5259112	5261958	5261851	convergent	no	yes
SPAC14C4.14	SPAPJ760.02c	atp1	abp1	protein_coding	protein_coding	I	+	-	5256726	5261935	5261958	5265104	convergent	no	yes
SPAC11E3.03	SPAC11E3.04c	pcs1	ubc13	protein_coding	protein_coding	I	+	-	5286053	5287180	5287290	5288137	convergent	no	yes
SPAC11E3.05	SPNCRNA.1067	SPAC11E3.05	SPNCRNA.1067	protein_coding	ncRNA	I	+	-	5288245	5292484	5292558	5293268	convergent	no	yes
SPAC11E3.06	SPNCRNA.1067	map1	SPNCRNA.1067	protein_coding	ncRNA	I	+	-	5292648	5292484	5294751	5293268	divergent	yes	no
SPAC11E3.07	SPAC11E3.08c	vma4	nse6	protein_coding	protein_coding	I	+	-	5294961	5296049	5296384	5297794	convergent	no	yes
SPAC11E3.11c	SPAC11E3.12	SPAC11E3.11c	SPAC11E3.12	protein_coding	protein_coding	I	-	+	5302220	5305696	5305725	5308686	divergent	yes	no
SPAC11E3.12	SPAC11E3.13c	SPAC11E3.12	gas5	protein_coding	protein_coding	I	+	-	5305696	5306742	5308686	5309063	convergent	no	yes
SPAP8A3.02c	SPNCRNA.1070	ofd2	SPNCRNA.1070	protein_coding	ncRNA	I	-	+	5315471	5315770	5316692	5317020	divergent	yes	yes
SPAP8A3.05	SPNCRNA.1071	SPAP8A3.05	SPNCRNA.1071	protein_coding	ncRNA	I	+	-	5321727	5320613	5325075	5321854	divergent	yes	no
SPAP8A3.06	SPAP8A3.07c	SPAP8A3.06	SPAP8A3.07c	protein_coding	protein_coding	I	+	-	5325582	5326386	5326435	5328455	convergent	no	yes
SPAP8A3.07c	SPNCRNA.525	SPAP8A3.07c	SPNCRNA.525	protein_coding	ncRNA	I	-	+	5326386	5328400	5328455	5329064	divergent	yes	no
SPAP8A3.08	SPAP8A3.09c	cdc4	paa1	protein_coding	protein_coding	I	+	-	5329177	5330096	5331057	5333012	convergent	no	yes
SPAP8A3.12c	SPNCRNA.1074	tpp2	SPNCRNA.1074	protein_coding	ncRNA	I	-	+	5336681	5340572	5340639	5342997	divergent	yes	no
SPAP8A3.13c	SPNCRNA.1074	SPAP8A3.13c	SPNCRNA.1074	protein_coding	ncRNA	I	-	+	5340960	5340572	5343594	5342997	convergent	yes	yes
SPAC4D7.03	SPAC4D7.04c	pop2	SPAC4D7.04c	protein_coding	protein_coding	I	+	-	5354801	5357357	5357385	5358837	convergent	no	yes
SPAC4D7.05	SPAC4D7.06c	sum1	SPAC4D7.06c	protein_coding	protein_coding	I	+	-	5358881	5360356	5360504	5361666	convergent	no	yes
SPAC4D7.06c	SPNCRNA.1077	SPAC4D7.06c	SPNCRNA.1077	protein_coding	ncRNA	I	-	+	5360356	5360569	5361666	5361844	divergent	yes	yes
SPAC4D7.07c	SPNCRNA.1077	SPAC4D7.07c	SPNCRNA.1077	protein_coding	ncRNA	I	-	+	5361612	5360569	5364085	5361844	convergent	no	yes
SPAC4D7.10c	SPNCRNA.1078	spt20	SPNCRNA.1078	protein_coding	ncRNA	I	-	+	5369400	5370228	5371874	5372083	divergent	yes	no
SPAC4D7.11	SPAC4D7.14	dsc4	new13	protein_coding	protein_coding	I	+	-	5372018	5373191	5373807	5373636	convergent	no	yes
SPAC3G6.02	SPAC3G6.03c	dss1	SPAC3G6.03c	protein_coding	protein_coding	I	+	-	5383013	5383705	5383811	5385561	convergent	no	yes
SPAC3G6.05	SPAC3G6.06c	SPAC3G6.05	rad2	protein_coding	protein_coding	I	+	-	5387884	5389586	5389677	5391518	convergent	no	yes
SPAC3G6.06c	SPNCRNA.1079	rad2	SPNCRNA.1079	protein_coding	ncRNA	I	-	+	5389586	5389615	5391518	5390903	divergent	no	yes
SPAC3G6.08	SPAC3G6.09c	erv1	tps2	protein_coding	protein_coding	I	+	-	5393499	5394489	5394534	5397413	convergent	no	yes
SPAC3G6.11	SPAC3G6.13c	chl1	rpl4101	protein_coding	protein_coding	I	+	-	5398679	5401849	5402410	5402276	convergent	no	yes
SPAC29B12.01	SPAC29B12.02c	ino80	set2	protein_coding	protein_coding	I	+	-	5403181	5408180	5408330	5411132	convergent	no	yes
SPAC29B12.04	SPNCRNA.1080	snz1	SPNCRNA.1080	protein_coding	ncRNA	I	+	-	5414891	5413728	5416193	5414935	divergent	yes	no
SPAC29B12.05c	SPNCRNA.1081	SPAC29B12.05c	SPNCRNA.1081	protein_coding	ncRNA	I	-	+	5416197	5416345	5417408	5417406	divergent	yes	yes
SPAC29B12.06c	SPNCRNA.1081	rcd1	SPNCRNA.1081	protein_coding	ncRNA	I	-	+	5417366	5416345	5418973	5417406	convergent	no	yes
SPAC29B12.07	SPNCRNA.1082	sec16	SPNCRNA.1082	protein_coding	ncRNA	I	+	-	5419733	5423742	5426266	5426981	convergent	no	yes
SPAC29B12.08	SPNCRNA.1083	SPAC29B12.08	SPNCRNA.1083	protein_coding	ncRNA	I	+	-	5427297	5426978	5431523	5428275	divergent	yes	no
SPAC1039.06	SPAC1039.07c	SPAC1039.06	SPAC1039.07c	protein_coding	protein_coding	I	+	-	5460198	5462118	5462354	5463989	convergent	no	yes
SPAC1039.07c	SPAC1039.08	SPAC1039.07c	SPAC1039.08	protein_coding	protein_coding	I	-	+	5462118	5463863	5463989	5465172	divergent	yes	no
SPAC1039.08	SPNCRNA.1086	SPAC1039.08	SPNCRNA.1086	protein_coding	ncRNA	I	+	-	5463863	5463940	5465172	5466070	convergent	yes	yes
SPAC1039.09	SPNCRNA.1086	isp5	SPNCRNA.1086	protein_coding	ncRNA	I	+	-	5465377	5463940	5468649	5466070	divergent	yes	no
SPAC1039.10	SPAC1039.11c	mmf2	SPAC1039.11c	protein_coding	protein_coding	I	+	-	5470432	5471270	5471520	5474941	convergent	no	yes
SPAC1039.11c	SPNCRNA.1087	SPAC1039.11c	SPNCRNA.1087	protein_coding	ncRNA	I	-	+	5471270	5472729	5474941	5475847	divergent	yes	no
SPAC922.05c	SPAC922.06	SPAC922.05c	SPAC922.06	protein_coding	protein_coding	I	-	+	5482879	5485096	5486451	5486287	divergent	yes	no
SPAC922.07c	SPNCRNA.1090	SPAC922.07c	SPNCRNA.1090	protein_coding	ncRNA	I	-	+	5486848	5487525	5488830	5488928	divergent	yes	no
SPAC869.10c	SPNCRNA.1091	put4	SPNCRNA.1091	protein_coding	ncRNA	I	+	-	5492902	5492628	5495156	5494800	divergent	yes	no
SPBPB8B6.04c	SPNCRNA.1301	grt1	SPNCRNA.1301	protein_coding	ncRNA	II	-	+	47369	50110	51220	52193	divergent	yes	no
SPBPB21E7.01c	SPNCRNA.1302	eno102	SPNCRNA.1302	protein_coding	ncRNA	II	-	+	58136	58453	59704	59684	divergent	yes	no
SPBPB10D8.01	SPBPB10D8.02c	SPBPB10D8.01	SPBPB10D8.02c	protein_coding	protein_coding	II	+	-	80899	83229	83357	85631	convergent	no	yes
SPBPB10D8.02c	SPNCRNA.1307	SPBPB10D8.02c	SPNCRNA.1307	protein_coding	ncRNA	II	-	+	83229	83799	85631	85528	divergent	yes	no
SPBC359.02	SPNCRNA.1309	alr2	SPNCRNA.1309	protein_coding	ncRNA	II	+	-	107583	107514	109353	108774	divergent	yes	no
SPBC359.05	SPNCRNA.1313	abc3	SPNCRNA.1313	protein_coding	ncRNA	II	+	-	122657	127382	127461	128570	convergent	no	yes
SPBC1683.02	SPBC1683.03c	SPBC1683.02	SPBC1683.03c	protein_coding	protein_coding	II	+	-	136622	138298	138470	140377	convergent	no	yes
SPBC1683.05	SPNCRNA.1316	SPBC1683.05	SPNCRNA.1316	protein_coding	ncRNA	II	+	-	147915	145701	150574	148807	divergent	yes	no
SPBC1683.07	SPBC1683.06c	mal1	SPBC1683.06c	protein_coding	protein_coding	II	+	-	151490	151789	155630	153659	convergent	yes	no
SPBC1683.07	SPNCRNA.1318	mal1	SPNCRNA.1318	protein_coding	ncRNA	II	+	-	151490	154521	155630	156642	convergent	no	yes
SPBC1683.08	SPNCRNA.1318	ght4	SPNCRNA.1318	protein_coding	ncRNA	II	+	-	155751	154521	159570	156642	divergent	yes	no
SPBC1683.08	SPNCRNA.1319	ght4	SPNCRNA.1319	protein_coding	ncRNA	II	+	-	155751	157362	159570	158316	convergent	yes	no
SPBC1683.11c	SPBC1683.12	SPBC1683.11c	SPBC1683.12	protein_coding	protein_coding	II	-	+	166550	166814	168643	170140	divergent	yes	no
SPBC1198.01	SPNCRNA.1320	SPBC1198.01	SPNCRNA.1320	protein_coding	ncRNA	II	+	-	172378	172716	174315	174355	convergent	yes	yes
SPBC1198.04c	SPNCRNA.1321	zas1	SPNCRNA.1321	protein_coding	ncRNA	II	-	+	177469	177551	180735	178869	divergent	no	yes
SPBC1198.05	SPBC1198.06c	SPBC1198.05	SPBC1198.06c	protein_coding	protein_coding	II	+	-	181602	182515	182528	184651	convergent	no	yes
SPBC1198.08	SPBC1198.10c	SPBC1198.08	slm5	protein_coding	protein_coding	II	+	-	187366	188789	189153	191818	convergent	no	yes
SPBC1198.10c	SPBC1198.09	slm5	ubc16	protein_coding	protein_coding	II	-	+	188789	189392	191818	191786	divergent	yes	yes
SPBC1198.09	SPBC1198.11c	ubc16	reb1	protein_coding	protein_coding	II	+	-	189392	191752	191786	193850	convergent	no	yes
SPBC1198.14c	SPNCRNA.1324	fbp1	SPNCRNA.1324	protein_coding	ncRNA	II	-	+	197660	197369	199474	200995	convergent	yes	yes
SPBC660.06	SPNCRNA.1327	SPBC660.06	SPNCRNA.1327	protein_coding	ncRNA	II	+	-	204405	205583	205721	206910	convergent	no	yes
SPBC660.07	SPNCRNA.1327	ntp1	SPNCRNA.1327	protein_coding	ncRNA	II	+	-	206580	205583	209641	206910	divergent	yes	no
SPBC660.11	SPBC660.12c	tcg1	SPBC660.12c	protein_coding	protein_coding	II	+	-	215127	215522	216901	218682	convergent	no	yes
SPBC800.06	SPNCRNA.1332	brx1	SPNCRNA.1332	protein_coding	ncRNA	II	+	-	262562	262125	263669	263868	divergent	yes	yes
SPBC800.07c	SPBC800.08	tsf1	gcd10	protein_coding	protein_coding	II	-	+	263802	265305	266793	267229	divergent	yes	no
SPBC800.11	SPNCRNA.1334	SPBC800.11	SPNCRNA.1334	protein_coding	ncRNA	II	+	-	275388	275118	277238	275866	divergent	yes	no
SPBC800.12c	SPNCRNA.1335	SPBC800.12c	SPNCRNA.1335	protein_coding	ncRNA	II	-	+	277941	278235	279285	279160	divergent	yes	yes
SPBC1773.01	SPBC1773.02c	SPBC1773.01	SPBC1773.02c	protein_coding	protein_coding	II	+	-	281440	283603	283779	284901	convergent	no	yes
SPBC1773.04	SPBC1773.05c	SPBC1773.04	tms1	protein_coding	protein_coding	II	+	-	288556	290730	290758	292250	convergent	no	yes
SPBC1773.07c	SPNCRNA.1336	sbp1	SPNCRNA.1336	protein_coding	ncRNA	II	-	+	296047	294730	297199	296112	convergent	no	yes
SPBC1773.08c	SPNCRNA.1337	omh4	SPNCRNA.1337	protein_coding	ncRNA	II	-	+	297726	297389	299093	299135	convergent	yes	yes
SPBC1773.16c	SPNCRNA.301	SPBC1773.16c	SPNCRNA.301	protein_coding	ncRNA	II	-	+	317694	320610	320922	321519	divergent	yes	no
SPBC1271.15c	SPBC1271.14	SPBC1271.15c	SPBC1271.14	protein_coding	protein_coding	II	+	-	333519	336351	336676	338426	convergent	no	yes
SPBC1271.13	SPNCRNA.1342	mrpl8	SPNCRNA.1342	protein_coding	ncRNA	II	-	+	340696	340209	341753	340750	convergent	no	yes
SPBC1271.03c	SPBC1271.02	SPBC1271.03c	stt3	protein_coding	protein_coding	II	+	-	367192	368439	368573	370940	convergent	no	yes
SPBC106.01	SPBC106.02c	mph1	srx1	protein_coding	protein_coding	II	+	-	373692	376253	376292	377036	convergent	no	yes
SPBC106.03	SPNCRNA.1350	SPBC106.03	SPNCRNA.1350	protein_coding	ncRNA	II	+	-	378360	376976	380053	378395	divergent	yes	no
SPBC106.04	SPBC106.05c	ada1	tim11	protein_coding	protein_coding	II	+	-	380287	383297	383300	384085	convergent	no	yes
SPBC106.06	SPBC106.07c	cct4	SPBC106.07c	protein_coding	protein_coding	II	+	-	384208	384370	386095	387219	convergent	no	yes
SPBC106.08c	SPNCRNA.1351	mug2	SPNCRNA.1351	protein_coding	ncRNA	II	-	+	387156	387803	388840	388988	divergent	yes	yes
SPBC106.11c	SPNCRNA.1353	plg7	SPNCRNA.1353	protein_coding	ncRNA	II	-	+	399003	400819	401020	401999	divergent	yes	no
SPBC106.12c	SPNCRNA.1353	SPBC106.12c	SPNCRNA.1353	protein_coding	ncRNA	II	-	+	400954	400819	402514	401999	convergent	no	yes
SPBC106.12c	SPBC106.13	SPBC106.12c	SPBC106.13	protein_coding	protein_coding	II	-	+	400954	402509	402514	404213	divergent	yes	no
SPBC106.13	SPBC106.14c	SPBC106.13	sda1	protein_coding	protein_coding	II	+	-	402509	404099	404213	406902	convergent	no	yes
SPBC106.14c	SPBC106.15	sda1	idi1	protein_coding	protein_coding	II	-	+	404099	406839	406902	407908	divergent	yes	no
SPBC106.16	SPBC106.17c	pre6	cys2	protein_coding	protein_coding	II	+	-	409158	410720	410766	412795	convergent	no	yes
SPBC582.03	SPBC582.04c	cdc13	SPBC582.04c	protein_coding	protein_coding	II	+	-	420076	423269	423276	425446	convergent	no	yes
SPBC582.05c	SPNCRNA.1356	brc1	SPNCRNA.1356	protein_coding	ncRNA	II	-	+	426160	428944	429013	430390	divergent	yes	no
SPBC582.09	SPBC582.10c	pex11	SPBC582.10c	protein_coding	protein_coding	II	+	-	434811	436090	436173	439017	convergent	no	yes
SPBC582.10c	SPNCRNA.1357	SPBC582.10c	SPNCRNA.1357	protein_coding	ncRNA	II	-	+	436090	437846	439017	439998	divergent	yes	no
SPBC428.01c	SPNCRNA.1357	nup107	SPNCRNA.1357	protein_coding	ncRNA	II	-	+	438999	437846	442078	439998	convergent	no	yes
SPBC428.02c	SPNCRNA.1358	eca39	SPNCRNA.1358	protein_coding	ncRNA	II	-	+	442344	443757	443980	445437	divergent	yes	no
SPBC428.03c	SPNCRNA.1358	pho4	SPNCRNA.1358	protein_coding	ncRNA	II	-	+	445324	443757	447177	445437	convergent	no	yes
SPBC428.05c	SPNCRNA.1360	arg12	SPNCRNA.1360	protein_coding	ncRNA	II	-	+	449440	450808	451091	451618	divergent	yes	no
SPBC428.06c	SPNCRNA.1360	rxt2	SPNCRNA.1360	protein_coding	ncRNA	II	-	+	451027	450808	453062	451618	convergent	no	yes
SPBC428.08c	SPBC428.07	clr4	meu6	protein_coding	protein_coding	II	-	+	453996	454108	458487	456553	divergent	no	yes
SPBC428.14	SPBC428.13c	SPBC428.14	mob1	protein_coding	protein_coding	II	+	-	469369	469388	472140	470150	convergent	yes	no
SPBC428.14	SPNCRNA.1363	SPBC428.14	SPNCRNA.1363	protein_coding	ncRNA	II	+	-	469369	472031	472140	473716	convergent	no	yes
SPBC428.15	SPNCRNA.1363	SPBC428.15	SPNCRNA.1363	protein_coding	ncRNA	II	+	-	472084	472031	473687	473716	divergent	yes	yes
SPBC902.04	SPBC902.05c	SPBC902.04	idh2	protein_coding	protein_coding	II	+	-	489823	491874	492221	493812	convergent	no	yes
SPBC1685.01	SPBC1685.02c	pmp1	rps1202	protein_coding	protein_coding	II	+	-	496534	498389	499230	499069	convergent	no	yes
SPBC1685.04	SPNCRNA.1364	SPBC1685.04	SPNCRNA.1364	protein_coding	ncRNA	II	+	-	502384	503961	504193	505097	convergent	no	yes
SPBC1685.05	SPNCRNA.1364	SPBC1685.05	SPNCRNA.1364	protein_coding	ncRNA	II	+	-	504397	503961	509056	505097	divergent	yes	no
SPBC1685.08	SPNCRNA.1365	cti6	SPNCRNA.1365	protein_coding	ncRNA	II	+	-	514147	513254	515953	514175	divergent	yes	no
SPBC1685.17	SPBC1685.12c	SPBC1685.17	SPBC1685.12c	protein_coding	protein_coding	II	+	-	522603	522659	523313	525686	convergent	yes	yes
SPBC1685.17	SPNCRNA.1366	SPBC1685.17	SPNCRNA.1366	protein_coding	ncRNA	II	+	-	522603	520406	523313	522725	divergent	yes	no
SPBC1685.12c	SPNCRNA.1367	SPBC1685.12c	SPNCRNA.1367	protein_coding	ncRNA	II	-	+	522659	523271	525686	525609	divergent	yes	yes
SPBC1685.12c	SPBC1685.13	SPBC1685.12c	fhn1	protein_coding	protein_coding	II	-	+	522659	525509	525686	528544	divergent	yes	no
SPBC649.03	SPNCRNA.1368	rhp14	SPNCRNA.1368	protein_coding	ncRNA	II	+	-	536652	536739	538069	539154	convergent	yes	yes
SPBC354.01	SPBC354.02c	gtp1	sec61	protein_coding	protein_coding	II	+	-	543359	544751	544836	547039	convergent	no	yes
SPBC354.04	SPBC354.05c	SPBC354.04	sre2	protein_coding	protein_coding	II	+	-	550165	551130	551271	555362	convergent	no	yes
SPBC354.05c	SPBC354.06	sre2	mrps16	protein_coding	protein_coding	II	-	+	551130	554749	555362	557248	divergent	yes	no
SPBC354.08c	SPNCRNA.1371	SPBC354.08c	SPNCRNA.1371	protein_coding	ncRNA	II	-	+	561122	561072	564808	562378	convergent	no	yes
SPBC354.11c	SPBC354.12	SPBC354.11c	gpd3	protein_coding	protein_coding	II	-	+	574658	578063	578723	580056	divergent	yes	no
SPBC354.13	SPBC354.14c	rga6	vac8	protein_coding	protein_coding	II	+	-	581098	583608	583861	586015	convergent	no	yes
SPBC839.02	SPBC839.03c	SPBC839.02	SPBC839.03c	protein_coding	protein_coding	II	+	-	597310	599279	599334	600645	convergent	no	yes
SPBC839.03c	SPNCRNA.1373	SPBC839.03c	SPNCRNA.1373	protein_coding	ncRNA	II	-	+	599279	599413	600645	600456	divergent	yes	yes
SPBC839.06	SPNCRNA.1374	cta3	SPNCRNA.1374	protein_coding	ncRNA	II	+	-	607214	608000	611989	611638	convergent	yes	yes
SPBC839.10	SPBC839.11c	usp107	hut1	protein_coding	protein_coding	II	+	-	618349	618428	620884	621873	convergent	no	yes
SPBC115.02c	SPNCRNA.1377	SPBC115.02c	SPNCRNA.1377	protein_coding	ncRNA	II	+	-	637370	637575	639291	639965	convergent	yes	yes
SPBC115.01c	SPNCRNA.1377	rrp46	SPNCRNA.1377	protein_coding	ncRNA	II	+	-	639273	637575	641343	639965	divergent	yes	no
SPBC947.15c	SPNCRNA.1378	SPBC947.15c	SPNCRNA.1378	protein_coding	ncRNA	II	+	-	641285	643863	643906	644853	convergent	no	yes
SPBC947.14c	SPNCRNA.1378	cbp6	SPNCRNA.1378	protein_coding	ncRNA	II	+	-	644120	643863	645012	644853	divergent	yes	yes
SPBC947.14c	SPBC947.13	cbp6	rba50	protein_coding	protein_coding	II	+	-	644120	644833	645012	646781	convergent	no	yes
SPBC947.11c	SPBC947.10	elg1	dsc1	protein_coding	protein_coding	II	+	-	649865	652950	652980	655450	convergent	no	yes
SPBC947.03c	SPBC947.02	naa38	apl2	protein_coding	protein_coding	II	+	-	676629	676633	679324	679966	convergent	no	yes
SPBPJ4664.04	SPNCRNA.1381	SPBPJ4664.04	SPNCRNA.1381	protein_coding	ncRNA	II	+	-	701799	700027	705817	701807	divergent	yes	no
SPBC119.02	SPNCRNA.1382	ubc4	SPNCRNA.1382	protein_coding	ncRNA	II	+	-	715227	714523	716311	715767	divergent	yes	no
SPBC119.12	SPBC119.13c	SPBC119.12	prp31	protein_coding	protein_coding	II	+	-	740220	741836	741876	743917	convergent	no	yes
SPBC119.13c	SPBC119.18	prp31	SPBC119.18	protein_coding	protein_coding	II	-	+	741836	743879	743917	744637	divergent	yes	no
SPBC119.16c	SPBC119.15	SPBC119.16c	SPBC119.15	protein_coding	protein_coding	II	-	+	745971	747778	750738	749216	divergent	no	yes
SPBC119.16c	SPBC119.17	SPBC119.16c	SPBC119.17	protein_coding	protein_coding	II	-	+	745971	750719	750738	754123	divergent	yes	no
SPBC577.03c	SPBC577.04	SPBC577.03c	SPBC577.04	protein_coding	protein_coding	II	-	+	754411	756549	756616	758027	divergent	yes	no
SPBC577.03c	SPBC577.02	SPBC577.03c	rpl3801	protein_coding	protein_coding	II	-	+	754411	754621	756616	755300	divergent	no	yes
SPBC577.07	SPBC577.08c	ubp10	txl1	protein_coding	protein_coding	II	+	-	764540	766352	766395	767536	convergent	no	yes
SPBC530.03c	SPNCRNA.1384	bag102	SPNCRNA.1384	protein_coding	ncRNA	II	-	+	790664	792137	792183	793215	divergent	yes	no
SPBC530.13	SPBC530.14c	lsc1	dsk1	protein_coding	protein_coding	II	+	-	824063	824805	825870	827995	convergent	no	yes
SPBC36.02c	SPNCRNA.1389	SPBC36.02c	SPNCRNA.1389	protein_coding	ncRNA	II	-	+	836908	841331	841625	842790	divergent	yes	no
SPBC36.03c	SPNCRNA.1391	SPBC36.03c	SPNCRNA.1391	protein_coding	ncRNA	II	-	+	843017	845324	845684	846320	divergent	yes	no
SPBC36.13	SPNCRNA.1391	SPBC36.13	SPNCRNA.1391	protein_coding	ncRNA	II	-	+	845622	845324	846322	846320	convergent	yes	yes
SPBC36.04	SPBC36.05c	cys11	clr6	protein_coding	protein_coding	II	+	-	847930	849345	849485	851518	convergent	no	yes
SPBC36.06c	SPBC36.07	spo9	iki3	protein_coding	protein_coding	II	-	+	851808	853583	853592	857560	divergent	yes	no
SPBC36.08c	SPBC36.09	cog2	sap61	protein_coding	protein_coding	II	-	+	853526	858423	858442	860614	divergent	yes	no
SPBC36.08c	SPBC36.07	cog2	iki3	protein_coding	protein_coding	II	-	+	853526	853583	858442	857560	divergent	no	yes
SPBC36.11	SPBC36.12c	SPBC36.11	git7	protein_coding	protein_coding	II	+	-	862494	864655	864710	866083	convergent	no	yes
SPBC713.03	SPNCRNA.1393	SPBC713.03	SPNCRNA.1393	protein_coding	ncRNA	II	+	-	871169	870993	873408	872235	divergent	yes	no
SPBC713.03	SPBC713.04c	SPBC713.03	SPBC713.04c	protein_coding	protein_coding	II	+	-	871169	873265	873408	876158	convergent	no	yes
SPBC713.04c	SPBC713.05	SPBC713.04c	SPBC713.05	protein_coding	protein_coding	II	-	+	873265	876116	876158	877468	divergent	yes	no
SPBC713.06	SPBC713.07c	adl1	SPBC713.07c	protein_coding	protein_coding	II	+	-	877402	878397	882319	882180	convergent	no	yes
SPBC713.10	SPBC713.11c	tim16	pmp3	protein_coding	protein_coding	II	+	-	886481	887573	887647	888695	convergent	no	yes
SPBC713.13	SPNCRNA.1395	SPBC713.13	SPNCRNA.1395	protein_coding	ncRNA	II	-	+	889557	889339	891152	891607	convergent	yes	yes
SPBC216.02	SPNCRNA.1397	mcp5	SPNCRNA.1397	protein_coding	ncRNA	II	+	-	898070	897892	901363	901405	divergent	yes	yes
SPBC216.04c	SPBC216.05	SPBC216.04c	rad3	protein_coding	protein_coding	II	-	+	902993	903253	903856	913629	divergent	yes	no
SPBC216.05	SPBC216.06c	rad3	swi1	protein_coding	protein_coding	II	+	-	903253	907370	913629	914892	convergent	no	yes
SPBC216.07c	SPBC646.02	tor2	cwf11	protein_coding	protein_coding	II	-	+	915085	922395	922447	926641	divergent	yes	no
SPBC646.03	SPNCRNA.1398	SPBC646.03	SPNCRNA.1398	protein_coding	ncRNA	II	+	-	926760	926899	928797	928892	convergent	no	yes
SPBC646.04	SPNCRNA.1398	pla1	SPNCRNA.1398	protein_coding	ncRNA	II	+	-	928847	926899	931046	928892	divergent	yes	no
SPBC646.04	SPBC646.05c	pla1	erg9	protein_coding	protein_coding	II	+	-	928847	931002	931046	932484	convergent	no	yes
SPBC646.12c	SPBC646.11	gap1	cct6	protein_coding	protein_coding	II	-	+	942688	942898	948223	944922	divergent	no	yes
SPBP35G2.16c	SPNCRNA.1400	ecl2	SPNCRNA.1400	protein_coding	ncRNA	II	-	+	961007	963076	963780	963774	divergent	yes	no
SPBP35G2.17	SPBP35G2.02	SPBP35G2.17	SPBP35G2.02	protein_coding	protein_coding	II	-	+	963856	963900	965899	968891	divergent	yes	yes
SPBP35G2.02	SPBP35G2.03c	SPBP35G2.02	sgo1	protein_coding	protein_coding	II	+	-	963900	967736	968891	968767	convergent	no	yes
SPBP35G2.07	SPBP35G2.08c	ilv1	air1	protein_coding	protein_coding	II	+	-	976926	979358	979390	980870	convergent	no	yes
SPBP35G2.08c	SPBP35G2.09	air1	usp103	protein_coding	protein_coding	II	-	+	979358	980867	980870	981978	divergent	yes	no
SPBP35G2.10	SPBP35G2.11c	mit1	SPBP35G2.11c	protein_coding	protein_coding	II	+	-	981944	986383	986422	988594	convergent	no	yes
SPBP35G2.12	SPBP35G2.13c	SPBP35G2.12	swc2	protein_coding	protein_coding	II	+	-	988916	990227	990326	991832	convergent	no	yes
SPBP35G2.13c	SPNCRNA.1402	swc2	SPNCRNA.1402	protein_coding	ncRNA	II	-	+	990227	991484	991832	992571	divergent	yes	no
SPBC146.02	SPNCRNA.1403	SPBC146.02	SPNCRNA.1403	protein_coding	ncRNA	II	+	-	1000714	1000805	1002162	1001832	convergent	yes	yes
SPBC146.04	SPBC146.05c	SPBC146.04	cwf25	protein_coding	protein_coding	II	+	-	1007901	1008690	1008710	1010162	convergent	no	yes
SPBC146.06c	SPNCRNA.1404	SPBC146.06c	SPNCRNA.1404	protein_coding	ncRNA	II	-	+	1010348	1010239	1013231	1011278	convergent	no	yes
SPBC146.07	SPBC146.08c	prp2	SPBC146.08c	protein_coding	protein_coding	II	+	-	1013254	1014863	1015179	1015825	convergent	no	yes
SPBC146.10	SPBC146.11c	mug57	mug97	protein_coding	protein_coding	II	+	-	1019517	1020184	1021681	1021749	convergent	no	yes
SPBC146.12	SPBC146.13c	coq6	myo1	protein_coding	protein_coding	II	+	-	1021973	1023963	1024021	1028192	convergent	no	yes
SPBC337.02c	SPNCRNA.42	SPBC337.02c	prl42	protein_coding	ncRNA	II	-	+	1032557	1032324	1033776	1032771	convergent	no	yes
SPBC337.09	SPBC337.10c	erg28	SPBC337.10c	protein_coding	protein_coding	II	+	-	1047238	1047833	1048402	1049923	convergent	no	yes
SPBC337.10c	SPNCRNA.1407	SPBC337.10c	SPNCRNA.1407	protein_coding	ncRNA	II	-	+	1047833	1048425	1049923	1049492	divergent	yes	yes
SPBC337.14	SPBC337.15c	rpb4	coq7	protein_coding	protein_coding	II	+	-	1055529	1056491	1056502	1057512	convergent	no	yes
SPBC1734.03	SPNCRNA.1408	SPBC1734.03	SPNCRNA.1408	protein_coding	ncRNA	II	+	-	1063950	1063805	1066654	1066718	divergent	yes	yes
SPBC1734.04	SPBC1734.05c	anp1	spf31	protein_coding	protein_coding	II	+	-	1066787	1068961	1069768	1070077	convergent	no	yes
SPBC1734.05c	SPBC1734.06	spf31	rhp18	protein_coding	protein_coding	II	-	+	1068961	1069887	1070077	1072065	divergent	yes	no
SPBC1734.06	SPBC1734.07c	rhp18	SPBC1734.07c	protein_coding	protein_coding	II	+	-	1069887	1070188	1072065	1073608	convergent	yes	yes
SPBC1734.09	SPBC1734.10c	SPBC1734.09	SPBC1734.10c	protein_coding	protein_coding	II	+	-	1076073	1076179	1079446	1079027	convergent	yes	yes
SPBC1734.11	SPBC1734.12c	mas5	alg12	protein_coding	protein_coding	II	+	-	1080922	1083316	1083347	1085370	convergent	no	yes
SPBC1734.11	SPNCRNA.1409	mas5	SPNCRNA.1409	protein_coding	ncRNA	II	+	-	1080922	1079941	1083347	1081342	divergent	yes	no
SPBC1734.15	SPBC1734.16c	rsc4	pst3	protein_coding	protein_coding	II	+	-	1088957	1089163	1091034	1094818	convergent	yes	yes
SPBC1709.01	SPNCRNA.1410	chs2	SPNCRNA.1410	protein_coding	ncRNA	II	+	-	1095163	1094760	1098228	1096264	divergent	yes	no
SPBC1709.01	SPBC1709.02c	chs2	vrs1	protein_coding	protein_coding	II	+	-	1095163	1098188	1098228	1101503	convergent	no	yes
SPBC1709.03	SPBC1709.04c	SPBC1709.03	cyp3	protein_coding	protein_coding	II	+	-	1102238	1103600	1103802	1105088	convergent	no	yes
SPBC1709.07	SPNCRNA.1412	erg27	SPNCRNA.1412	protein_coding	ncRNA	II	+	-	1110817	1110897	1112435	1112356	convergent	no	yes
SPBC1709.09	SPBC1709.10c	rrf1	atx1	protein_coding	protein_coding	II	+	-	1118360	1119387	1119457	1120335	convergent	no	yes
SPBC1709.12	SPBC1709.13c	rid1	set10	protein_coding	protein_coding	II	+	-	1122785	1124433	1126031	1126087	convergent	no	yes
SPBC1709.14	SPBC1709.15c	SPBC1709.14	cft2	protein_coding	protein_coding	II	+	-	1126316	1127954	1127990	1130425	convergent	no	yes
SPBC1709.15c	SPNCRNA.1413	cft2	SPNCRNA.1413	protein_coding	ncRNA	II	-	+	1127954	1127972	1130425	1130513	divergent	yes	no
SPBC1709.16c	SPNCRNA.1413	SPBC1709.16c	SPNCRNA.1413	protein_coding	ncRNA	II	-	+	1130500	1127972	1132460	1130513	convergent	no	yes
SPBC1709.16c	SPBC1709.17	SPBC1709.16c	SPBC1709.17	protein_coding	protein_coding	II	-	+	1130500	1130811	1132460	1134168	divergent	yes	yes
SPBC1709.19c	SPNCRNA.1414	SPBC1709.19c	SPNCRNA.1414	protein_coding	ncRNA	II	-	+	1136612	1136741	1137771	1137967	divergent	yes	yes
SPBC409.04c	SPBC409.03	mis12	swi5	protein_coding	protein_coding	II	-	+	1137753	1137901	1139676	1139030	divergent	no	yes
SPBC409.04c	SPNCRNA.1414	mis12	SPNCRNA.1414	protein_coding	ncRNA	II	-	+	1137753	1136741	1139676	1137967	convergent	no	yes
SPBC409.09c	SPNCRNA.1416	mis13	SPNCRNA.1416	protein_coding	ncRNA	II	-	+	1154304	1154473	1155626	1155774	divergent	yes	yes
SPBC409.11	SPNCRNA.1417	meu18	SPNCRNA.1417	protein_coding	ncRNA	II	+	-	1158533	1158658	1160295	1160848	convergent	no	yes
SPBC409.13	SPBC409.14c	SPBC409.13	mrps17	protein_coding	protein_coding	II	+	-	1165419	1166520	1166729	1167359	convergent	no	yes
SPBC409.14c	SPNCRNA.1418	mrps17	SPNCRNA.1418	protein_coding	ncRNA	II	-	+	1166520	1166826	1167359	1167420	divergent	yes	yes
SPBC409.15	SPBC409.16c	SPBC409.15	SPBC409.16c	protein_coding	protein_coding	II	+	-	1167509	1168027	1168516	1169391	convergent	no	yes
SPBC409.16c	SPNCRNA.1419	SPBC409.16c	SPNCRNA.1419	protein_coding	ncRNA	II	-	+	1168027	1168819	1169391	1169357	divergent	yes	no
SPBC409.17c	SPNCRNA.1419	SPBC409.17c	SPNCRNA.1419	protein_coding	ncRNA	II	-	+	1169327	1168819	1170675	1169357	convergent	no	yes
SPBC409.19c	SPBC409.18	SPBC409.19c	SPBC409.18	protein_coding	protein_coding	II	-	+	1171307	1171492	1174224	1172644	divergent	no	yes
SPBC409.21	SPBC1306.01c	sec66	SPBC1306.01c	protein_coding	protein_coding	II	+	-	1176673	1177876	1177909	1180530	convergent	no	yes
SPBC725.01	SPNCRNA.1420	SPBC725.01	SPNCRNA.1420	protein_coding	ncRNA	II	+	-	1200564	1202211	1203137	1202992	convergent	no	yes
SPBC725.04	SPBC725.05c	SPBC725.04	SPBC725.05c	protein_coding	protein_coding	II	+	-	1208655	1210791	1210856	1212428	convergent	no	yes
SPBC725.06c	SPNCRNA.1421	ppk31	SPNCRNA.1421	protein_coding	ncRNA	II	-	+	1212690	1212519	1216671	1216202	convergent	yes	yes
SPBC725.10	SPBC725.11c	SPBC725.10	php2	protein_coding	protein_coding	II	+	-	1224480	1224943	1226219	1227026	convergent	yes	yes
SPBC725.12	SPBC725.13c	nbl1	psf2	protein_coding	protein_coding	II	+	-	1227762	1228148	1228307	1229239	convergent	no	yes
SPBC725.13c	SPBC725.14	psf2	arg6	protein_coding	protein_coding	II	-	+	1228148	1229153	1229239	1230915	divergent	yes	no
SPBC725.16	SPBC725.17c	res1	rrn11	protein_coding	protein_coding	II	+	-	1232588	1235505	1235587	1236505	convergent	no	yes
SPBC651.02	SPBC651.03c	SPBC651.02	gyp10	protein_coding	protein_coding	II	+	-	1239966	1241431	1241464	1243207	convergent	no	yes
SPBC651.02	SPNCRNA.1422	SPBC651.02	SPNCRNA.1422	protein_coding	ncRNA	II	+	-	1239966	1240147	1241464	1241248	convergent	yes	yes
SPBC651.04	SPBC651.05c	SPBC651.04	dot2	protein_coding	protein_coding	II	+	-	1244708	1245920	1247154	1247116	convergent	no	yes
SPBC651.07	SPBC651.08c	SPBC651.07	rpc1	protein_coding	protein_coding	II	+	-	1248596	1249831	1249996	1254496	convergent	no	yes
SPBC651.10	SPBC651.11c	nse5	apm3	protein_coding	protein_coding	II	+	-	1257452	1259189	1259192	1260810	convergent	no	yes
SPBC3D6.05	SPBC3D6.06c	ptp4	prs5	protein_coding	protein_coding	II	+	-	1277905	1279752	1279799	1281465	convergent	no	yes
SPBC3D6.10	SPBC3D6.11c	apn2	slx8	protein_coding	protein_coding	II	+	-	1287406	1288188	1290094	1290276	convergent	no	yes
SPBC3D6.12	SPBC3D6.13c	SPBC3D6.12	pdi2	protein_coding	protein_coding	II	+	-	1290498	1293360	1293435	1296034	convergent	no	yes
SPBC30B4.01c	SPNCRNA.1427	wsc1	SPNCRNA.1427	protein_coding	ncRNA	II	-	+	1297676	1297699	1301328	1298710	divergent	no	yes
SPBC30B4.02c	SPNCRNA.1428	SPBC30B4.02c	SPNCRNA.1428	protein_coding	ncRNA	II	-	+	1301597	1301570	1304152	1304114	convergent	yes	yes
SPBC30B4.05	SPBC30B4.06c	kap109	SPBC30B4.06c	protein_coding	protein_coding	II	+	-	1313163	1316220	1316375	1318472	convergent	no	yes
SPBC30B4.06c	SPNCRNA.1429	SPBC30B4.06c	SPNCRNA.1429	protein_coding	ncRNA	II	-	+	1316220	1318125	1318472	1318834	divergent	yes	no
SPBC30B4.07c	SPBC30B4.08	tfb4	eri1	protein_coding	protein_coding	II	-	+	1319070	1320595	1320617	1323215	divergent	yes	no
SPBC30B4.08	SPBC27B12.01c	eri1	mmm1	protein_coding	protein_coding	II	+	-	1320595	1320982	1323215	1323310	convergent	no	yes
SPBC27B12.02	SPBC27B12.03c	SPBC27B12.02	erg32	protein_coding	protein_coding	II	+	-	1323523	1324193	1324374	1325832	convergent	no	yes
SPBC27B12.08	SPBC27B12.09c	sip1	SPBC27B12.09c	protein_coding	protein_coding	II	+	-	1335689	1341602	1344204	1343112	convergent	no	yes
SPBC27B12.08	SPBC27B12.10c	sip1	tom7	protein_coding	protein_coding	II	+	-	1335689	1343502	1344204	1344272	convergent	no	yes
SPBC8D2.01	SPBC8D2.02c	gsk31	SPBC8D2.02c	protein_coding	protein_coding	II	+	-	1358544	1360989	1361020	1363295	convergent	no	yes
SPBC8D2.06	SPBC8D2.07c	irs1	sfc9	protein_coding	protein_coding	II	+	-	1369014	1372488	1372569	1375055	convergent	no	yes
SPBC8D2.10c	SPBC8D2.11	rmt3	SPBC8D2.11	protein_coding	protein_coding	II	-	+	1375889	1378386	1379351	1380215	divergent	yes	no
SPBC8D2.11	SPBC8D2.12c	SPBC8D2.11	SPBC8D2.12c	protein_coding	protein_coding	II	+	-	1378386	1380044	1380215	1381896	convergent	no	yes
SPBC8D2.14c	SPBC8D2.13	sed5	shq1	protein_coding	protein_coding	II	-	+	1381910	1382002	1385162	1385138	divergent	yes	yes
SPBC8D2.15	SPBC8D2.16c	lip5	SPBC8D2.16c	protein_coding	protein_coding	II	+	-	1385496	1386312	1387679	1389186	convergent	no	yes
SPBC8D2.17	SPBC8D2.18c	SPBC8D2.17	SPBC8D2.18c	protein_coding	protein_coding	II	+	-	1389535	1391439	1391667	1393012	convergent	no	yes
SPBC17A3.02	SPBC17A3.03c	SPBC17A3.02	SPBC17A3.03c	protein_coding	protein_coding	II	+	-	1403125	1403946	1404185	1405796	convergent	no	yes
SPBC17A3.08	SPBC17A3.09c	SPBC17A3.08	aim22	protein_coding	protein_coding	II	+	-	1416205	1416555	1417863	1419124	convergent	no	yes
SPBC17A3.09c	SPBC17A3.10	aim22	pas4	protein_coding	protein_coding	II	-	+	1416555	1418685	1419124	1420225	divergent	yes	no
SPBC691.01	SPBC691.02c	pfa5	SPBC691.02c	protein_coding	protein_coding	II	+	-	1420381	1420525	1421900	1424023	convergent	yes	yes
SPBC691.04	SPBC691.05c	SPBC691.04	SPBC691.05c	protein_coding	protein_coding	II	+	-	1428700	1430519	1430679	1432984	convergent	no	yes
SPBP22H7.03	SPNCRNA.1433	SPBP22H7.03	SPNCRNA.1433	protein_coding	ncRNA	II	+	-	1436249	1437140	1437475	1437858	convergent	no	yes
SPBP22H7.04	SPBP22H7.05c	SPBP22H7.04	SPBP22H7.05c	protein_coding	protein_coding	II	+	-	1437967	1438542	1440557	1442780	convergent	no	yes
SPBP22H7.09c	SPNCRNA.1434	mis15	SPNCRNA.1434	protein_coding	ncRNA	II	-	+	1448815	1449900	1450155	1450935	divergent	yes	no
SPBC32H8.01c	SPNCRNA.1434	SPBC32H8.01c	SPNCRNA.1434	protein_coding	ncRNA	II	-	+	1450371	1449900	1451104	1450935	convergent	no	yes
SPBC32H8.04c	SPBC32H8.03	SPBC32H8.04c	bem46	protein_coding	protein_coding	II	-	+	1457291	1457557	1460149	1458849	divergent	no	yes
SPBC11B10.01	SPBC11B10.02c	alg2	his3	protein_coding	protein_coding	II	+	-	1486094	1488036	1489535	1489773	convergent	no	yes
SPBC11B10.03	SPBC11B10.04c	cog8	mrps28	protein_coding	protein_coding	II	+	-	1490470	1491579	1492697	1492989	convergent	no	yes
SPBC11B10.05c	SPBC11B10.06	rsp1	sws1	protein_coding	protein_coding	II	-	+	1493052	1494818	1495570	1496011	divergent	yes	no
SPBC11B10.06	SPBC11B10.07c	sws1	ivn1	protein_coding	protein_coding	II	+	-	1494818	1495924	1496011	1497640	convergent	no	yes
SPBC1215.01	SPBC1215.02c	shy1	naa25	protein_coding	protein_coding	II	+	-	1505171	1506385	1509451	1509516	convergent	no	yes
SPBC83.01	SPBC83.02c	ucp8	rpl4302	protein_coding	protein_coding	II	+	-	1510190	1513330	1513963	1513749	convergent	no	yes
SPBC83.05	SPBC83.06c	SPBC83.05	SPBC83.06c	protein_coding	protein_coding	II	+	-	1517508	1520030	1520101	1520699	convergent	no	yes
SPBC83.08	SPBC83.09c	rvb2	SPBC83.09c	protein_coding	protein_coding	II	+	-	1523927	1525577	1525726	1527155	convergent	no	yes
SPBC83.12	SPNCRNA.1440	SPBC83.12	SPNCRNA.1440	protein_coding	ncRNA	II	+	-	1531635	1531916	1532788	1532931	convergent	yes	yes
SPBC83.13	SPBC83.14c	SPBC83.13	rfc5	protein_coding	protein_coding	II	+	-	1533249	1534421	1534551	1536292	convergent	no	yes
SPBC27.03	SPNCRNA.1446	meu25	SPNCRNA.1446	protein_coding	ncRNA	II	+	-	1563859	1563622	1566027	1565852	divergent	yes	yes
SPBC27.03	SPNCRNA.1447	meu25	SPNCRNA.1447	protein_coding	ncRNA	II	+	-	1563859	1565961	1566027	1569530	convergent	no	yes
SPBC27.04	SPNCRNA.1447	uds1	SPNCRNA.1447	protein_coding	ncRNA	II	+	-	1566403	1565961	1569561	1569530	divergent	yes	no
SPBC27.08c	SPNCRNA.1448	sua1	SPNCRNA.1448	protein_coding	ncRNA	II	-	+	1571423	1572366	1573100	1574375	divergent	yes	no
SPBC28F2.05c	SPNCRNA.1449	SPBC28F2.05c	SPNCRNA.1449	protein_coding	ncRNA	II	-	+	1578052	1578093	1579102	1579286	divergent	yes	yes
SPBC28F2.06c	SPNCRNA.1449	mdm12	SPNCRNA.1449	protein_coding	ncRNA	II	-	+	1579042	1578093	1580296	1579286	convergent	no	yes
SPBC28F2.06c	SPBC28F2.07	mdm12	sfr1	protein_coding	protein_coding	II	-	+	1579042	1580286	1580296	1581880	divergent	yes	no
SPBC28F2.07	SPBC28F2.08c	sfr1	SPBC28F2.08c	protein_coding	protein_coding	II	+	-	1580286	1581815	1581880	1584320	convergent	no	yes
SPBC28F2.09	SPBC28F2.10c	toa1	ngg1	protein_coding	protein_coding	II	+	-	1585178	1586592	1586688	1588443	convergent	no	yes
SPBC28F2.10c	SPNCRNA.1450	ngg1	SPNCRNA.1450	protein_coding	ncRNA	II	-	+	1586592	1587684	1588443	1588850	divergent	yes	no
SPBC21B10.13c	SPBC21B10.12	yox1	rec6	protein_coding	protein_coding	II	+	-	1648153	1648948	1650147	1649671	convergent	no	yes
SPBC21B10.13c	SPBC21B10.11	yox1	dpm2	protein_coding	protein_coding	II	+	-	1648153	1649990	1650147	1650658	convergent	no	yes
SPBC21B10.09	SPBC21B10.14	SPBC21B10.09	ymr31	protein_coding	protein_coding	II	-	+	1651920	1651978	1654486	1652538	divergent	no	yes
SPBC21B10.03c	SPBC21B10.02	SPBC21B10.03c	SPBC21B10.02	protein_coding	protein_coding	II	+	-	1666721	1669649	1669755	1670399	convergent	no	yes
SPBC19C2.01	SPNCRNA.1451	cdc28	SPNCRNA.1451	protein_coding	ncRNA	II	+	-	1670449	1670520	1673825	1675238	convergent	yes	yes
SPBC19C2.02	SPNCRNA.1451	pmt1	SPNCRNA.1451	protein_coding	ncRNA	II	+	-	1673950	1670520	1675523	1675238	divergent	yes	yes
SPBC19C2.06c	SPNCRNA.1453	mug124	SPNCRNA.1453	protein_coding	ncRNA	II	-	+	1685238	1686427	1688060	1687926	divergent	yes	yes
SPBC19C2.10	SPNCRNA.1454	SPBC19C2.10	SPNCRNA.1454	protein_coding	ncRNA	II	+	-	1695044	1695093	1697172	1696776	convergent	yes	no
SPBC19C2.12	SPBC19C2.13c	mrpl51	ctu2	protein_coding	protein_coding	II	+	-	1699978	1700751	1700965	1702122	convergent	no	yes
SPBC19C2.13c	SPBC19C2.14	ctu2	smd3	protein_coding	protein_coding	II	-	+	1700751	1700904	1702122	1702760	divergent	yes	no
SPBC2F12.12c	SPNCRNA.1456	SPBC2F12.12c	SPNCRNA.1456	protein_coding	ncRNA	II	+	-	1712841	1713002	1714938	1714577	convergent	yes	no
SPBC2F12.11c	SPBC2F12.10	rep2	SPBC2F12.10	protein_coding	protein_coding	II	+	-	1717715	1719225	1719322	1720988	convergent	no	yes
SPBC2F12.09c	SPNCRNA.1457	atf21	SPNCRNA.1457	protein_coding	ncRNA	II	+	-	1722231	1721083	1724450	1724641	divergent	yes	yes
SPBC2F12.05c	SPBC2F12.04	SPBC2F12.05c	rpl1701	protein_coding	protein_coding	II	+	-	1728749	1733330	1733339	1734053	convergent	no	yes
SPBC2F12.03c	SPNCRNA.1458	SPBC2F12.03c	SPNCRNA.1458	protein_coding	ncRNA	II	+	-	1734240	1737874	1738362	1739062	convergent	no	yes
SPBC2F12.02c	SPNCRNA.1458	mrpl7	SPNCRNA.1458	protein_coding	ncRNA	II	+	-	1738568	1737874	1740097	1739062	divergent	yes	no
SPBC2F12.02c	SPBC1D7.05	mrpl7	byr2	protein_coding	protein_coding	II	+	-	1738568	1740048	1740097	1742504	convergent	no	yes
SPBC1D7.01	SPNCRNA.1461	SPBC1D7.01	SPNCRNA.1461	protein_coding	ncRNA	II	-	+	1755901	1756425	1757290	1757286	divergent	yes	yes
SPBC11G11.01	SPBC11G11.02c	fis1	end3	protein_coding	protein_coding	II	+	-	1757520	1758096	1759229	1760517	convergent	no	yes
SPBC11G11.06c	SPBC11G11.05	sme1	rpa34	protein_coding	protein_coding	II	-	+	1763466	1763709	1765258	1764620	divergent	no	yes
SPBC18H10.05	SPBC18H10.06c	SPBC18H10.05	swd2	protein_coding	protein_coding	II	+	-	1779259	1781945	1781985	1783260	convergent	no	yes
SPBC18H10.06c	SPBC18H10.07	swd2	SPBC18H10.07	protein_coding	protein_coding	II	-	+	1781945	1782330	1783260	1785933	divergent	yes	no
SPBC18H10.07	SPBC18H10.08c	SPBC18H10.07	ubp4	protein_coding	protein_coding	II	+	-	1782330	1783861	1785933	1786542	convergent	no	yes
SPBC18H10.08c	SPBC18H10.09	ubp4	SPBC18H10.09	protein_coding	protein_coding	II	-	+	1783861	1786280	1786542	1789197	divergent	yes	no
SPBC18H10.09	SPBC18H10.10c	SPBC18H10.09	saf4	protein_coding	protein_coding	II	+	-	1786280	1786609	1789197	1789159	convergent	no	yes
SPBC18H10.13	SPNCRNA.1464	rps1402	SPNCRNA.1464	protein_coding	ncRNA	II	+	-	1792312	1792853	1792936	1793729	convergent	no	yes
SPBC18H10.16	SPBC18H10.17c	can1	SPBC18H10.17c	protein_coding	protein_coding	II	+	-	1796634	1800125	1801952	1801506	convergent	no	yes
SPBC18H10.19	SPBC18H10.20c	atg14	SPBC18H10.20c	protein_coding	protein_coding	II	+	-	1806207	1808258	1808317	1810338	convergent	no	yes
SPBC9B6.03	SPBC9B6.04c	SPBC9B6.03	tuf1	protein_coding	protein_coding	II	+	-	1817454	1819756	1819848	1821476	convergent	no	yes
SPBC9B6.09c	SPNCRNA.1467	mdl1	SPNCRNA.1467	protein_coding	ncRNA	II	-	+	1828456	1828226	1831060	1831124	convergent	yes	yes
SPBC9B6.10	SPBC9B6.11c	cdc37	SPBC9B6.11c	protein_coding	protein_coding	II	+	-	1831062	1831376	1833130	1834883	convergent	no	yes
SPBC9B6.11c	SPNCRNA.1468	SPBC9B6.11c	SPNCRNA.1468	protein_coding	ncRNA	II	-	+	1831376	1834618	1834883	1835635	divergent	yes	no
SPBC28E12.01c	SPNCRNA.1468	apc13	SPNCRNA.1468	protein_coding	ncRNA	II	-	+	1834888	1834618	1835295	1835635	convergent	yes	yes
SPBC28E12.05	SPBC28E12.06c	esf2	lvs1	protein_coding	protein_coding	II	+	-	1844942	1846387	1850285	1854534	convergent	no	yes
SPBC3H7.07c	SPNCRNA.1471	ser2	SPNCRNA.1471	protein_coding	ncRNA	II	+	-	1870281	1871696	1871749	1873777	convergent	no	yes
SPBC3H7.06c	SPNCRNA.1471	pof9	SPNCRNA.1471	protein_coding	ncRNA	II	+	-	1871847	1871696	1873320	1873777	divergent	yes	yes
SPBC3H7.05c	SPBC3H7.04	SPBC3H7.05c	SPBC3H7.04	protein_coding	protein_coding	II	+	-	1873513	1875654	1875657	1876846	convergent	no	yes
SPBC3H7.05c	SPNCRNA.1471	SPBC3H7.05c	SPNCRNA.1471	protein_coding	ncRNA	II	+	-	1873513	1871696	1875657	1873777	divergent	yes	no
SPBC3H7.03c	SPBC3H7.02	SPBC3H7.03c	SPBC3H7.02	protein_coding	protein_coding	II	+	-	1879006	1884123	1884199	1887940	convergent	no	yes
SPBC3H7.01	SPNCRNA.1473	spo14	SPNCRNA.1473	protein_coding	ncRNA	II	-	+	1889972	1888087	1891820	1891429	convergent	no	yes
SPBC3H7.01	SPNCRNA.1474	spo14	SPNCRNA.1474	protein_coding	ncRNA	II	-	+	1889972	1891572	1891820	1892648	divergent	yes	no
SPBP16F5.04	SPBP16F5.05c	ubc7	SPBP16F5.05c	protein_coding	protein_coding	II	+	-	1905712	1907025	1907025	1907808	convergent	no	yes
SPBC16E9.03c	SPBC16E9.19	coa1	SPBC16E9.19	protein_coding	protein_coding	II	-	+	1920391	1921480	1921835	1923662	divergent	yes	no
SPBC16E9.19	SPBC16E9.06c	SPBC16E9.19	uvi31	protein_coding	protein_coding	II	+	-	1921480	1921776	1923662	1926244	convergent	no	yes
SPBC16E9.06c	SPBC16E9.05	uvi31	erg6	protein_coding	protein_coding	II	-	+	1921776	1923596	1926244	1925394	divergent	no	yes
SPBC16E9.08	SPNCRNA.1476	mcp4	SPNCRNA.1476	protein_coding	ncRNA	II	+	-	1928803	1928623	1929870	1930472	divergent	yes	yes
SPBC16E9.12c	SPNCRNA.1478	pab2	SPNCRNA.1478	protein_coding	ncRNA	II	-	+	1939371	1940059	1940829	1941445	divergent	yes	yes
SPBC1E8.02	SPBC1E8.03c	SPBC1E8.02	SPBC1E8.03c	protein_coding	protein_coding	II	+	-	1957656	1960005	1960881	1962527	convergent	no	yes
SPBC1A4.03c	SPBC1A4.04	top2	SPBC1A4.04	protein_coding	protein_coding	II	-	+	1976161	1982026	1982842	1984420	divergent	yes	no
SPBC1A4.05	SPBC1A4.06c	blt1	tam41	protein_coding	protein_coding	II	+	-	1984412	1986826	1988552	1988467	convergent	no	yes
SPBC1A4.05	SPBC1A4.07c	blt1	SPBC1A4.07c	protein_coding	protein_coding	II	+	-	1984412	1988498	1988552	1990473	convergent	no	yes
SPBC1A4.09	SPBC1A4.10c	SPBC1A4.09	pmc1	protein_coding	protein_coding	II	+	-	1993791	1996006	1998937	1999152	convergent	no	yes
SPBP23A10.03c	SPBP23A10.02	SPBP23A10.03c	pkr1	protein_coding	protein_coding	II	-	+	1999257	1999817	2000861	2001036	divergent	yes	yes
SPBP23A10.05	SPBP23A10.17	ssr4	SPBP23A10.17	protein_coding	protein_coding	II	+	-	2003654	2004089	2005862	2005875	convergent	no	yes
SPBP23A10.17	SPBP23A10.06	SPBP23A10.17	SPBP23A10.06	protein_coding	protein_coding	II	-	+	2004089	2005850	2005875	2007600	divergent	yes	no
SPBP23A10.10	SPBP23A10.11c	ppk32	SPBP23A10.11c	protein_coding	protein_coding	II	+	-	2016395	2018920	2018936	2021589	convergent	no	yes
SPBP23A10.13	SPBP23A10.14c	orc4	ell1	protein_coding	protein_coding	II	+	-	2025363	2028610	2028676	2031173	convergent	no	yes
SPBC29A3.06	SPBC29A3.07c	SPBC29A3.06	sab14	protein_coding	protein_coding	II	+	-	2048170	2049997	2050092	2050956	convergent	no	yes
SPBC29A3.13	SPNCRNA.1484	pdp1	SPNCRNA.1484	protein_coding	ncRNA	II	-	+	2059635	2060778	2062413	2062436	divergent	yes	yes
SPBC29A3.13	SPBC29A3.12	pdp1	rps902	protein_coding	protein_coding	II	-	+	2059635	2059741	2062413	2060438	divergent	no	yes
SPBC18E5.01	SPBC18E5.02c	SPBC18E5.01	SPBC18E5.02c	protein_coding	protein_coding	II	+	-	2075370	2076986	2077178	2079050	convergent	no	yes
SPBC18E5.11c	SPBC18E5.10	edc3	SPBC18E5.10	protein_coding	protein_coding	II	-	+	2092551	2092713	2095975	2095872	divergent	yes	yes
SPBC23G7.13c	SPNCRNA.1488	SPBC23G7.13c	SPNCRNA.1488	protein_coding	ncRNA	II	-	+	2123087	2123317	2125438	2125438	divergent	yes	no
SPBC23G7.14	SPBC23G7.15c	SPBC23G7.14	rpp202	protein_coding	protein_coding	II	+	-	2126496	2127990	2128132	2128518	convergent	no	yes
SPBC1711.03	SPNCRNA.1489	aim27	SPNCRNA.1489	protein_coding	ncRNA	II	+	-	2138269	2137529	2139748	2139540	divergent	yes	yes
SPBC1711.07	SPNCRNA.1490	SPBC1711.07	SPNCRNA.1490	protein_coding	ncRNA	II	+	-	2145592	2145545	2147913	2145829	divergent	yes	no
SPBC1711.08	SPBC1711.09c	SPBC1711.08	SPBC1711.09c	protein_coding	protein_coding	II	+	-	2148983	2150790	2150801	2151973	convergent	no	yes
SPBC1711.17	SPBC17G9.02c	prp16	SPBC17G9.02c	protein_coding	protein_coding	II	+	-	2166108	2169820	2169933	2171436	convergent	no	yes
SPBC17G9.05	SPNCRNA.1492	rct1	SPNCRNA.1492	protein_coding	ncRNA	II	+	-	2177733	2178059	2179449	2179406	convergent	no	yes
SPBC17G9.05	SPBC17G9.06c	rct1	SPBC17G9.06c	protein_coding	protein_coding	II	+	-	2177733	2179341	2179449	2180791	convergent	no	yes
SPBC14C8.07c	SPNCRNA.1495	cdc18	SPNCRNA.1495	protein_coding	ncRNA	II	-	+	2215955	2217261	2218031	2218094	divergent	yes	no
SPBC14C8.10	SPBC14C8.11c	mrpl24	SPBC14C8.11c	protein_coding	protein_coding	II	+	-	2218178	2221627	2223157	2223792	convergent	no	yes
SPBC14C8.10	SPBC14C8.19	mrpl24	tam10	protein_coding	protein_coding	II	+	-	2218178	2218540	2223157	2219196	convergent	yes	no
SPBC14C8.10	SPBC14C8.09c	mrpl24	SPBC14C8.09c	protein_coding	protein_coding	II	+	-	2218178	2219430	2223157	2220322	convergent	yes	no
SPBC14C8.11c	SPBC14C8.12	SPBC14C8.11c	rpb8	protein_coding	protein_coding	II	-	+	2221627	2223641	2223792	2224720	divergent	yes	no
SPBC14C8.13	SPBC14C8.14c	SPBC14C8.13	pol5	protein_coding	protein_coding	II	+	-	2225083	2225986	2228837	2229087	convergent	no	yes
SPBC14C8.15	SPNCRNA.1497	SPBC14C8.15	SPNCRNA.1497	protein_coding	ncRNA	II	+	-	2229935	2229637	2233336	2230156	divergent	yes	no
SPBC14C8.15	SPBC14C8.16c	SPBC14C8.15	bot1	protein_coding	protein_coding	II	+	-	2229935	2231539	2233336	2233275	convergent	no	yes
SPBC15C4.03	SPBC15C4.04c	SPBC15C4.03	SPBC15C4.04c	protein_coding	protein_coding	II	+	-	2240872	2242388	2242475	2244722	convergent	no	yes
SPBC15C4.04c	SPNCRNA.1498	SPBC15C4.04c	SPNCRNA.1498	protein_coding	ncRNA	II	-	+	2242388	2243874	2244722	2245657	divergent	yes	no
SPBC21H7.07c	SPNCRNA.1500	his5	SPNCRNA.1500	protein_coding	ncRNA	II	-	+	2266351	2266290	2267397	2267665	convergent	yes	yes
SPBC16H5.14c	SPBC16H5.13	SPBC16H5.14c	SPBC16H5.13	protein_coding	protein_coding	II	+	-	2268073	2269397	2270305	2273358	convergent	no	yes
SPBC16H5.07c	SPBC16H5.06	ppa2	rip1	protein_coding	protein_coding	II	+	-	2286917	2288882	2290445	2290179	convergent	no	yes
SPBC16H5.15	SPBC16H5.05c	SPBC16H5.15	cyp7	protein_coding	protein_coding	II	-	+	2290595	2290639	2291371	2293252	divergent	yes	yes
SPBC16H5.05c	SPBC16H5.04	cyp7	SPBC16H5.04	protein_coding	protein_coding	II	+	-	2290639	2293238	2293252	2294154	convergent	no	yes
SPBC16H5.03c	SPBC16H5.02	fub2	pfk1	protein_coding	protein_coding	II	+	-	2294913	2297164	2297241	2300512	convergent	no	yes
SPBC12D12.01	SPBC12D12.02c	sad1	cdm1	protein_coding	protein_coding	II	+	-	2303681	2305691	2306661	2306339	convergent	no	yes
SPBC12D12.03	SPBC12D12.04c	cct1	pck2	protein_coding	protein_coding	II	+	-	2307309	2309126	2309574	2313301	convergent	no	yes
SPBC12D12.04c	SPBC12D12.09	pck2	rev7	protein_coding	protein_coding	II	-	+	2309126	2313096	2313301	2314605	divergent	yes	no
SPBC12D12.09	SPBC12D12.05c	rev7	SPBC12D12.05c	protein_coding	protein_coding	II	+	-	2313096	2314207	2314605	2316047	convergent	no	yes
SPBC12D12.06	SPBC12D12.07c	srb11	trx2	protein_coding	protein_coding	II	+	-	2316099	2317361	2317654	2318581	convergent	no	yes
SPBC24C6.05	SPNCRNA.1503	sec28	SPNCRNA.1503	protein_coding	ncRNA	II	+	-	2327364	2327472	2328501	2330741	convergent	yes	yes
SPBC24C6.06	SPNCRNA.1503	gpa1	SPNCRNA.1503	protein_coding	ncRNA	II	+	-	2329672	2327472	2331890	2330741	divergent	yes	no
SPBC24C6.07	SPBC24C6.08c	cdc14	bhd1	protein_coding	protein_coding	II	+	-	2332020	2332228	2335029	2335104	convergent	yes	yes
SPBC24C6.09c	SPNCRNA.1505	SPBC24C6.09c	SPNCRNA.1505	protein_coding	ncRNA	II	-	+	2335176	2335158	2337787	2337882	convergent	yes	yes
SPBC24C6.11	SPBC19G7.01c	cwf14	msh2	protein_coding	protein_coding	II	+	-	2343566	2343653	2347300	2347813	convergent	yes	yes
SPBC19G7.02	SPBC19G7.03c	SPBC19G7.02	rps3002	protein_coding	protein_coding	II	+	-	2347885	2348960	2349206	2349453	convergent	no	yes
SPBC19G7.03c	SPBC19G7.04	rps3002	SPBC19G7.04	protein_coding	protein_coding	II	-	+	2348960	2349142	2349453	2350982	divergent	yes	no
SPBC19G7.04	SPBC19G7.05c	SPBC19G7.04	bgs1	protein_coding	protein_coding	II	+	-	2349142	2350922	2350982	2357405	convergent	no	yes
SPBC19G7.06	SPBC19G7.07c	mbx1	ppr3	protein_coding	protein_coding	II	+	-	2357533	2359374	2361156	2363595	convergent	yes	yes
SPBC19G7.09	SPBC19G7.10c	ulp1	SPBC19G7.10c	protein_coding	protein_coding	II	+	-	2367079	2368835	2369193	2371661	convergent	no	yes
SPBC19G7.13	SPBC19G7.14c	tbf1	cog5	protein_coding	protein_coding	II	+	-	2373930	2375703	2376516	2377311	convergent	no	yes
SPBC19G7.15	SPBC19G7.19	nup44	SPBC19G7.19	protein_coding	protein_coding	II	+	-	2377928	2379611	2379664	2380121	convergent	no	yes
SPBC19G7.16	SPNCRNA.1508	iws1	SPNCRNA.1508	protein_coding	ncRNA	II	+	-	2380487	2380550	2382242	2382306	convergent	yes	yes
SPBC19G7.17	SPNCRNA.1508	SPBC19G7.17	SPNCRNA.1508	protein_coding	ncRNA	II	+	-	2382300	2380550	2384668	2382306	divergent	yes	no
SPBC36B7.04	SPBC36B7.05c	SPBC36B7.04	SPBC36B7.05c	protein_coding	protein_coding	II	+	-	2389462	2390937	2390997	2392223	convergent	no	yes
SPBC36B7.08c	SPBC36B7.07	SPBC36B7.08c	tlg1	protein_coding	protein_coding	II	-	+	2393472	2393535	2395636	2395530	divergent	no	yes
SPBC36B7.09	SPNCRNA.1509	gcn2	SPNCRNA.1509	protein_coding	ncRNA	II	+	-	2395941	2395573	2401552	2396485	divergent	yes	no
SPBP18G5.03	SPBC1921.01c	toc1	rpl35b	protein_coding	protein_coding	II	+	-	2403509	2405319	2405332	2406061	convergent	no	yes
SPBC1921.02	SPBC1921.03c	rad60	mex67	protein_coding	protein_coding	II	+	-	2406801	2408152	2408273	2410181	convergent	no	yes
SPBC1921.05	SPNCRNA.1510	ape2	SPNCRNA.1510	protein_coding	ncRNA	II	+	-	2411677	2411417	2416541	2412526	divergent	yes	no
SPBC1921.05	SPNCRNA.1511	ape2	SPNCRNA.1511	protein_coding	ncRNA	II	+	-	2411677	2416379	2416541	2416742	convergent	no	yes
SPBC21D10.11c	SPBC21D10.10	nfs1	bdc1	protein_coding	protein_coding	II	+	-	2422568	2424415	2424529	2425584	convergent	no	yes
SPBC21D10.07	SPBC21D10.08c	cmc1	SPBC21D10.08c	protein_coding	protein_coding	II	-	+	2432036	2432073	2433590	2433891	divergent	yes	yes
SPBC12C2.09c	SPBC12C2.08	SPBC12C2.09c	dnm1	protein_coding	protein_coding	II	+	-	2457242	2458816	2458979	2461775	convergent	no	yes
SPBC12C2.07c	SPNCRNA.1517	SPBC12C2.07c	SPNCRNA.1517	protein_coding	ncRNA	II	+	-	2463134	2462782	2464361	2464335	divergent	yes	yes
SPBC12C2.07c	SPBC12C2.06	SPBC12C2.07c	SPBC12C2.06	protein_coding	protein_coding	II	+	-	2463134	2464269	2464361	2466047	convergent	no	yes
SPBC12C2.06	SPBC12C2.05c	SPBC12C2.06	bzz1	protein_coding	protein_coding	II	-	+	2464269	2466018	2466047	2468739	divergent	yes	no
SPBC12C2.05c	SPNCRNA.1518	bzz1	SPNCRNA.1518	protein_coding	ncRNA	II	+	-	2466018	2465985	2468739	2468003	divergent	yes	no
SPBC557.02c	SPNCRNA.1520	SPBC557.02c	SPNCRNA.1520	protein_coding	ncRNA	II	-	+	2488245	2488718	2488936	2491866	divergent	yes	no
SPBC557.03c	SPNCRNA.1520	pim1	SPNCRNA.1520	protein_coding	ncRNA	II	-	+	2489019	2488718	2491122	2491866	convergent	yes	yes
SPBC557.04	SPBC365.20c	ppk29	pnc1	protein_coding	protein_coding	II	+	-	2491803	2494114	2495218	2497857	convergent	no	yes
SPBC557.04	SPNCRNA.1521	ppk29	SPNCRNA.1521	protein_coding	ncRNA	II	+	-	2491803	2491067	2495218	2492032	divergent	yes	no
SPBC365.20c	SPBC557.05	pnc1	SPBC557.05	protein_coding	protein_coding	II	-	+	2494114	2495197	2497857	2497598	divergent	yes	yes
SPBC365.01	SPNCRNA.1522	SPBC365.01	SPNCRNA.1522	protein_coding	ncRNA	II	+	-	2499539	2499101	2501351	2499784	divergent	yes	no
SPBC365.01	SPBC365.02c	SPBC365.01	cox10	protein_coding	protein_coding	II	+	-	2499539	2501202	2501351	2502688	convergent	no	yes
SPBC365.06	SPBC365.08c	pmt3	SPBC365.08c	protein_coding	protein_coding	II	+	-	2506815	2509332	2510260	2510505	convergent	no	yes
SPBC365.06	SPBC365.07c	pmt3	SPBC365.07c	protein_coding	protein_coding	II	+	-	2506815	2507521	2510260	2509349	convergent	no	yes
SPBC365.10	SPNCRNA.1523	arp5	SPNCRNA.1523	protein_coding	ncRNA	II	+	-	2512580	2515001	2515047	2516186	convergent	no	yes
SPBC365.11	SPNCRNA.1523	SPBC365.11	SPNCRNA.1523	protein_coding	ncRNA	II	+	-	2515189	2515001	2516757	2516186	divergent	yes	yes
SPBC365.11	SPBC365.12c	SPBC365.11	ish1	protein_coding	protein_coding	II	+	-	2515189	2516125	2516757	2518792	convergent	no	yes
SPBC365.15	SPNCRNA.1524	alp4	SPNCRNA.1524	protein_coding	ncRNA	II	+	-	2523969	2526379	2527134	2529466	convergent	no	yes
SPBC29A10.02	SPBC29A10.03c	spo5	pcf1	protein_coding	protein_coding	II	+	-	2536164	2538128	2538254	2540104	convergent	no	yes
SPBC29A10.04	SPNCRNA.1526	psm1	SPNCRNA.1526	protein_coding	ncRNA	II	+	-	2540660	2545090	2545157	2546359	convergent	no	yes
SPBC29A10.05	SPBC29A10.06c	exo1	ely5	protein_coding	protein_coding	II	+	-	2545502	2547339	2547971	2548692	convergent	no	yes
SPBC29A10.05	SPNCRNA.1526	exo1	SPNCRNA.1526	protein_coding	ncRNA	II	+	-	2545502	2545090	2547971	2546359	divergent	yes	no
SPBC29A10.06c	SPBC29A10.07	ely5	SPBC29A10.07	protein_coding	protein_coding	II	-	+	2547339	2548681	2548692	2552601	divergent	yes	no
SPBC29A10.08	SPBC29A10.09c	gas2	SPBC29A10.09c	protein_coding	protein_coding	II	+	-	2554009	2554177	2555531	2557200	convergent	no	yes
SPBC29A10.15	SPNCRNA.1529	orc1	SPNCRNA.1529	protein_coding	ncRNA	II	+	-	2571077	2571145	2573477	2573169	convergent	yes	no
SPBC29A10.17	SPBC29A10.16c	SPBC29A10.17	SPBC29A10.16c	protein_coding	protein_coding	II	+	-	2573701	2574663	2575822	2576202	convergent	no	yes
SPBC2G5.01	SPBC2G5.02c	SPBC2G5.01	SPBC2G5.02c	protein_coding	protein_coding	II	+	-	2576500	2577791	2577868	2580148	convergent	no	yes
SPBC2G5.03	SPBC2G5.04c	ctu1	SPBC2G5.04c	protein_coding	protein_coding	II	+	-	2581919	2582992	2583104	2584300	convergent	no	yes
SPBC2G5.04c	SPNCRNA.1531	SPBC2G5.04c	SPNCRNA.1531	protein_coding	ncRNA	II	-	+	2582992	2584028	2584300	2586436	divergent	yes	no
SPBC25B2.01	SPBC25B2.02c	SPBC25B2.01	mam1	protein_coding	protein_coding	II	+	-	2594358	2596405	2596452	2600854	convergent	no	yes
SPBC25B2.03	SPNCRNA.1533	SPBC25B2.03	SPNCRNA.1533	protein_coding	ncRNA	II	+	-	2601773	2600790	2604653	2602096	divergent	yes	no
SPBC25B2.03	SPBC25B2.04c	SPBC25B2.03	mtg1	protein_coding	protein_coding	II	+	-	2601773	2604587	2604653	2605899	convergent	no	yes
SPBC25B2.04c	SPNCRNA.1535	mtg1	SPNCRNA.1535	protein_coding	ncRNA	II	-	+	2604587	2605104	2605899	2605868	divergent	yes	no
SPBC25B2.08	SPBC25B2.09c	SPBC25B2.08	mrs1	protein_coding	protein_coding	II	+	-	2611366	2612912	2612917	2615280	convergent	no	yes
SPBC6B1.04	SPBC6B1.05c	mde4	atg7	protein_coding	protein_coding	II	+	-	2632699	2634227	2635971	2636702	convergent	no	yes
SPBC6B1.06c	SPNCRNA.1538	ubp14	SPNCRNA.1538	protein_coding	ncRNA	II	-	+	2637329	2637176	2640099	2640172	convergent	yes	yes
SPBC6B1.07	SPBC6B1.08c	prp1	ofd1	protein_coding	protein_coding	II	+	-	2641904	2644726	2644897	2646729	convergent	no	yes
SPBC6B1.10	SPBC3E7.01	prp17	fab1	protein_coding	protein_coding	II	+	-	2651044	2651580	2659395	2659459	convergent	yes	yes
SPBC3E7.04c	SPNCRNA.1542	SPBC3E7.04c	SPNCRNA.1542	protein_coding	ncRNA	II	-	+	2662488	2662500	2664652	2665063	divergent	yes	no
SPBC3E7.08c	SPBC3E7.09	rad13	SPBC3E7.09	protein_coding	protein_coding	II	-	+	2672990	2676552	2676799	2678723	divergent	yes	no
SPBC3E7.09	SPNCRNA.1543	SPBC3E7.09	SPNCRNA.1543	protein_coding	ncRNA	II	+	-	2676552	2677219	2678723	2678765	convergent	no	yes
SPBC3E7.10	SPNCRNA.1543	fma1	SPNCRNA.1543	protein_coding	ncRNA	II	+	-	2678672	2677219	2680283	2678765	divergent	yes	no
SPBC3E7.10	SPBC3E7.11c	fma1	SPBC3E7.11c	protein_coding	protein_coding	II	+	-	2678672	2680226	2680283	2681786	convergent	no	yes
SPBC3E7.13c	SPNCRNA.1544	syf2	SPNCRNA.1544	protein_coding	ncRNA	II	-	+	2683836	2683994	2684834	2685662	divergent	yes	yes
SPBC3E7.15c	SPBC3E7.14	lac1	smf1	protein_coding	protein_coding	II	-	+	2684885	2685614	2688168	2686887	divergent	no	yes
SPBC3E7.15c	SPNCRNA.1544	lac1	SPNCRNA.1544	protein_coding	ncRNA	II	-	+	2684885	2683994	2688168	2685662	convergent	no	yes
SPBC3E7.16c	SPBC4F6.04	leu3	rpl2502	protein_coding	protein_coding	II	-	+	2688416	2690601	2690687	2691722	divergent	yes	no
SPBC4F6.10	SPBC4F6.11c	vps901	SPBC4F6.11c	protein_coding	protein_coding	II	+	-	2707735	2709784	2711825	2711675	convergent	no	yes
SPBC4F6.14	SPBC4F6.15c	SPBC4F6.14	swi10	protein_coding	protein_coding	II	+	-	2716857	2718967	2719120	2720391	convergent	no	yes
SPBC4F6.15c	SPNCRNA.1545	swi10	SPNCRNA.1545	protein_coding	ncRNA	II	-	+	2718967	2719716	2720391	2720622	divergent	yes	no
SPBC4F6.16c	SPNCRNA.1545	ero11	SPNCRNA.1545	protein_coding	ncRNA	II	-	+	2720540	2719716	2722662	2720622	convergent	no	yes
SPBC18A7.02c	SPBC18A7.01	SPBC18A7.02c	SPBC18A7.01	protein_coding	protein_coding	II	-	+	2729015	2729195	2732404	2730774	divergent	no	yes
SPBC336.04	SPBC336.05c	cdc6	SPBC336.05c	protein_coding	protein_coding	II	+	-	2743619	2745480	2748596	2748552	convergent	no	yes
SPBC336.04	SPBC336.06c	cdc6	rnh1	protein_coding	protein_coding	II	+	-	2743619	2748489	2748596	2750034	convergent	no	yes
SPBC336.07	SPNCRNA.1546	sfc3	SPNCRNA.1546	protein_coding	ncRNA	II	+	-	2750876	2750684	2755161	2754656	divergent	yes	no
SPBC336.08	SPBC336.10c	spc24	tif512	protein_coding	protein_coding	II	+	-	2755392	2758645	2759388	2759294	convergent	no	yes
SPBC336.08	SPBC336.09c	spc24	rrn7	protein_coding	protein_coding	II	+	-	2755392	2756276	2759388	2758582	convergent	no	yes
SPBC336.11	SPBC336.12c	vps52	cdc10	protein_coding	protein_coding	II	+	-	2759472	2760741	2761211	2763830	convergent	no	yes
SPBC336.13c	SPNCRNA.1548	SPBC336.13c	SPNCRNA.1548	protein_coding	ncRNA	II	-	+	2764129	2764286	2765263	2765303	divergent	yes	yes
SPBC336.14c	SPNCRNA.1548	ppk26	SPNCRNA.1548	protein_coding	ncRNA	II	-	+	2765269	2764286	2767767	2765303	convergent	no	yes
SPBC32F12.16	SPBC32F12.03c	new17	gpx1	protein_coding	protein_coding	II	+	-	2788344	2788863	2788887	2789614	convergent	no	yes
SPBC32F12.04	SPBC32F12.05c	gtb1	cwf12	protein_coding	protein_coding	II	+	-	2791160	2793140	2794184	2794328	convergent	no	yes
SPBC32F12.06	SPBC32F12.07c	pch1	SPBC32F12.07c	protein_coding	protein_coding	II	+	-	2794446	2795240	2797457	2797769	convergent	no	yes
SPBC32F12.10	SPBC32F12.17	SPBC32F12.10	SPBC32F12.17	protein_coding	protein_coding	II	+	-	2802295	2804369	2804487	2807566	convergent	no	yes
SPBC32F12.17	SPNCRNA.1550	SPBC32F12.17	SPNCRNA.1550	protein_coding	ncRNA	II	-	+	2804369	2805984	2807566	2807593	divergent	yes	no
SPBC32F12.15	SPNCRNA.1552	tfb5	SPNCRNA.1552	protein_coding	ncRNA	II	+	-	2809816	2809509	2810539	2810368	divergent	yes	yes
SPBC32F12.15	SPBC32F12.12c	tfb5	SPBC32F12.12c	protein_coding	protein_coding	II	+	-	2809816	2810445	2810539	2811854	convergent	no	yes
SPBC19C7.01	SPBC19C7.02	mni1	ubr1	protein_coding	protein_coding	II	-	+	2811798	2813108	2813211	2819450	divergent	yes	no
SPBC19C7.04c	SPNCRNA.1553	SPBC19C7.04c	SPNCRNA.1553	protein_coding	ncRNA	II	-	+	2825251	2826631	2826700	2828674	divergent	yes	no
SPBC19C7.06	SPBC19C7.07c	prs1	sen34	protein_coding	protein_coding	II	+	-	2831724	2833988	2834130	2835231	convergent	no	yes
SPBC19C7.11	SPBC19C7.12c	SPBC19C7.11	omh1	protein_coding	protein_coding	II	+	-	2842770	2842901	2845623	2847549	convergent	yes	yes
SPBP4H10.04	SPBP4H10.05c	ppb1	spe2	protein_coding	protein_coding	II	+	-	2873842	2876070	2876109	2877566	convergent	no	yes
SPBP4H10.10	SPNCRNA.1560	SPBP4H10.10	SPNCRNA.1560	protein_coding	ncRNA	II	+	-	2890645	2888192	2891823	2892009	divergent	yes	yes
SPBP4H10.15	SPBP4H10.16c	SPBP4H10.15	SPBP4H10.16c	protein_coding	protein_coding	II	+	-	2902818	2905962	2906068	2907243	convergent	no	yes
SPBP4H10.20	SPBP4H10.21c	nhm1	sld5	protein_coding	protein_coding	II	+	-	2911931	2913472	2913532	2914333	convergent	no	yes
SPBC1703.02	SPBC1703.03c	rsc9	SPBC1703.03c	protein_coding	protein_coding	II	+	-	2916188	2918788	2918985	2921101	convergent	no	yes
SPBC1703.06	SPNCRNA.1563	pof10	SPNCRNA.1563	protein_coding	ncRNA	II	+	-	2925471	2925352	2927790	2927873	divergent	yes	yes
SPBC1703.07	SPBC1703.08c	SPBC1703.07	SPBC1703.08c	protein_coding	protein_coding	II	+	-	2927960	2929485	2931207	2931288	convergent	no	yes
SPBC2A9.02	SPNCRNA.1565	SPBC2A9.02	SPNCRNA.1565	protein_coding	ncRNA	II	+	-	2948202	2947353	2950388	2948814	divergent	yes	no
SPBC2A9.02	SPNCRNA.1566	SPBC2A9.02	SPNCRNA.1566	protein_coding	ncRNA	II	+	-	2948202	2950352	2950388	2952480	convergent	no	yes
SPBC2A9.03	SPNCRNA.1566	SPBC2A9.03	SPNCRNA.1566	protein_coding	ncRNA	II	+	-	2951071	2950352	2952556	2952480	divergent	yes	no
SPBC2A9.07c	SPNCRNA.1567	SPBC2A9.07c	SPNCRNA.1567	protein_coding	ncRNA	II	-	+	2958679	2958979	2960389	2961056	divergent	yes	yes
SPBC2A9.14	SPNCRNA.1567	SPBC2A9.14	SPNCRNA.1567	protein_coding	ncRNA	II	-	+	2960367	2958979	2961154	2961056	convergent	yes	yes
SPBC2A9.10	SPBC2A9.11c	SPBC2A9.10	SPBC2A9.11c	protein_coding	protein_coding	II	+	-	2964018	2965105	2965576	2966645	convergent	no	yes
SPBC2D10.05	SPNCRNA.573	exg3	SPNCRNA.573	protein_coding	ncRNA	II	+	-	2974778	2975053	2976604	2976498	convergent	no	yes
SPBC2D10.06	SPBC2D10.07c	rep1	SPBC2D10.07c	protein_coding	protein_coding	II	+	-	2976695	2978736	2978838	2979469	convergent	no	yes
SPBC2D10.08c	SPNCRNA.1568	SPBC2D10.08c	SPNCRNA.1568	protein_coding	ncRNA	II	-	+	2979661	2979889	2980446	2980556	divergent	yes	no
SPBC2D10.09	SPBC2D10.10c	SPBC2D10.09	fib1	protein_coding	protein_coding	II	+	-	2980791	2982427	2982440	2983735	convergent	no	yes
SPBC2D10.13	SPBC2D10.14c	est1	myo51	protein_coding	protein_coding	II	+	-	2988592	2990178	2990276	2994929	convergent	no	yes
SPBC2D10.15c	SPBC2D10.16	pth1	mhf1	protein_coding	protein_coding	II	-	+	2995103	2996302	2996353	2997147	divergent	yes	no
SPBC2D10.17	SPNCRNA.1570	clr1	SPNCRNA.1570	protein_coding	ncRNA	II	+	-	2997081	3001074	3001136	3003417	convergent	no	yes
SPBC2D10.18	SPNCRNA.1570	abc1	SPNCRNA.1570	protein_coding	ncRNA	II	+	-	3001076	3001074	3003276	3003417	divergent	yes	yes
SPBC2D10.20	SPBC15D4.01c	ubc1	klp9	protein_coding	protein_coding	II	+	-	3004091	3005478	3008103	3007839	convergent	no	yes
SPBC2D10.20	SPNCRNA.1571	ubc1	SPNCRNA.1571	protein_coding	ncRNA	II	+	-	3004091	3007917	3008103	3011223	convergent	no	yes
SPBC15D4.09c	SPNCRNA.1574	met3	SPNCRNA.1574	protein_coding	ncRNA	II	-	+	3026393	3026241	3028430	3028547	convergent	yes	yes
SPBC15D4.10c	SPNCRNA.1575	amo1	SPNCRNA.1575	protein_coding	ncRNA	II	-	+	3028685	3028484	3030224	3030291	convergent	yes	yes
SPBC15D4.12c	SPNCRNA.1576	mug98	SPNCRNA.1576	protein_coding	ncRNA	II	-	+	3031750	3031556	3032129	3032784	convergent	yes	yes
SPBC15D4.13c	SPNCRNA.1576	SPBC15D4.13c	SPNCRNA.1576	protein_coding	ncRNA	II	-	+	3032492	3031556	3033222	3032784	convergent	no	yes
SPBC13E7.02	SPBC13E7.03c	cwf24	SPBC13E7.03c	protein_coding	protein_coding	II	+	-	3041445	3041640	3043524	3046042	convergent	yes	yes
SPBC13E7.07	SPBC13E7.08c	SPBC13E7.07	SPBC13E7.08c	protein_coding	protein_coding	II	+	-	3052449	3052520	3055355	3055287	convergent	no	yes
SPBC13E7.09	SPBC13E7.10c	vrp1	brf1	protein_coding	protein_coding	II	+	-	3055289	3056037	3058803	3058618	convergent	no	yes
SPBC30D10.12c	SPBC30D10.11	rsm27	gpi1	protein_coding	protein_coding	II	+	-	3072290	3072909	3074762	3075410	convergent	no	yes
SPBC30D10.09c	SPBC30D10.08	SPBC30D10.09c	mgm101	protein_coding	protein_coding	II	+	-	3083317	3084277	3084348	3085466	convergent	no	yes
SPBC30D10.07c	SPBC30D10.06	SPBC30D10.07c	lsm4	protein_coding	protein_coding	II	+	-	3085930	3086053	3088899	3088940	convergent	yes	yes
SPBC30D10.05c	SPBC30D10.04	SPBC30D10.05c	swi3	protein_coding	protein_coding	II	+	-	3089997	3090859	3090914	3091603	convergent	no	yes
SPBC30D10.04	SPNCRNA.1579	swi3	SPNCRNA.1579	protein_coding	ncRNA	II	-	+	3090859	3090851	3091603	3091859	convergent	yes	yes
SPBC30D10.03c	SPBC30D10.02	SPBC30D10.03c	SPBC30D10.02	protein_coding	protein_coding	II	+	-	3092004	3093595	3093655	3094680	convergent	no	yes
SPBC1778.02	SPBC1778.03c	rap1	SPBC1778.03c	protein_coding	protein_coding	II	+	-	3098295	3100643	3100698	3102688	convergent	no	yes
SPBC1778.05c	SPBC1778.04	SPBC1778.05c	spo6	protein_coding	protein_coding	II	-	+	3102902	3103110	3105980	3104934	divergent	no	yes
SPBC1778.07	SPBC1778.08c	SPBC1778.07	arc3	protein_coding	protein_coding	II	+	-	3109892	3111115	3111270	3112285	convergent	no	yes
SPBC1778.09	SPBC1778.10c	SPBC1778.09	ppk21	protein_coding	protein_coding	II	+	-	3112395	3114231	3114397	3116630	convergent	no	yes
SPBC4C3.10c	SPBC4C3.09	pre3	SPBC4C3.09	protein_coding	protein_coding	II	+	-	3117052	3118837	3118883	3120548	convergent	no	yes
SPBC4C3.08	SPNCRNA.1580	mug136	SPNCRNA.1580	protein_coding	ncRNA	II	-	+	3120771	3120577	3122439	3122246	convergent	no	yes
SPBC405.01	SPBC405.02c	ade1	SPBC405.02c	protein_coding	protein_coding	II	+	-	3140566	3143300	3143304	3145216	convergent	no	yes
SPBC609.01	SPNCRNA.1583	SPBC609.01	SPNCRNA.1583	protein_coding	ncRNA	II	+	-	3155857	3154095	3161616	3156370	divergent	yes	no
SPBC609.02	SPNCRNA.1584	ptn1	SPNCRNA.1584	protein_coding	ncRNA	II	+	-	3161728	3161772	3162941	3163104	convergent	yes	yes
SPBC609.04	SPNCRNA.1585	caf5	SPNCRNA.1585	protein_coding	ncRNA	II	+	-	3166119	3166406	3168485	3167382	convergent	yes	no
SPBC776.04	SPNCRNA.1586	sec2302	SPNCRNA.1586	protein_coding	ncRNA	II	+	-	3178560	3178326	3181338	3181780	divergent	yes	yes
SPBC776.05	SPNCRNA.1586	SPBC776.05	SPNCRNA.1586	protein_coding	ncRNA	II	+	-	3181709	3178326	3183754	3181780	divergent	yes	no
SPBC776.05	SPBC776.06c	SPBC776.05	SPBC776.06c	protein_coding	protein_coding	II	+	-	3181709	3183642	3183754	3186195	convergent	no	yes
SPBC776.09	SPBC776.10c	ste13	cog6	protein_coding	protein_coding	II	+	-	3191319	3193253	3193807	3195791	convergent	no	yes
SPBC776.14	SPBC776.15c	plh1	kgd2	protein_coding	protein_coding	II	+	-	3204345	3206576	3208235	3208717	convergent	no	yes
SPBC776.18c	SPBC776.17	pmh1	SPBC776.17	protein_coding	protein_coding	II	-	+	3211191	3211305	3213737	3212274	divergent	no	yes
SPBC21.01	SPBC21.03c	mis17	SPBC21.03c	protein_coding	protein_coding	II	+	-	3214158	3215872	3215938	3219354	convergent	no	yes
SPBC21.03c	SPBC21.02	SPBC21.03c	SPBC21.02	protein_coding	protein_coding	II	-	+	3215872	3216184	3219354	3219312	divergent	yes	yes
SPBC21.03c	SPBC21.04	SPBC21.03c	med8	protein_coding	protein_coding	II	-	+	3215872	3219316	3219354	3222152	divergent	yes	no
SPBC21.04	SPBC21.05c	med8	ral2	protein_coding	protein_coding	II	+	-	3219316	3219942	3222152	3222399	convergent	no	yes
SPBC21.06c	SPNCRNA.1587	cdc7	SPNCRNA.1587	protein_coding	ncRNA	II	-	+	3222351	3222453	3226506	3224035	divergent	no	yes
SPBC19F8.01c	SPBC19F8.02	spn7	SPBC19F8.02	protein_coding	protein_coding	II	-	+	3228620	3231326	3231394	3232080	divergent	yes	no
SPBC19F8.03c	SPNCRNA.1589	SPBC19F8.03c	SPNCRNA.1589	protein_coding	ncRNA	II	-	+	3232085	3234548	3234591	3235830	divergent	yes	no
SPBC19F8.04c	SPNCRNA.1589	SPBC19F8.04c	SPNCRNA.1589	protein_coding	ncRNA	II	-	+	3234645	3234548	3235811	3235830	convergent	yes	yes
SPBC19F8.05	SPBC19F8.06c	SPBC19F8.05	meu22	protein_coding	protein_coding	II	+	-	3238083	3239038	3241828	3242818	convergent	no	yes
SPBC25H2.06c	SPBC25H2.05	hrf1	egd2	protein_coding	protein_coding	II	+	-	3272841	3274928	3275183	3275541	convergent	no	yes
SPBC25H2.04c	SPBC25H2.03	tim22	SPBC25H2.03	protein_coding	protein_coding	II	+	-	3275640	3276584	3276791	3279552	convergent	no	yes
SPBC20F10.01	SPBC20F10.02c	gar1	SPBC20F10.02c	protein_coding	protein_coding	II	+	-	3283347	3284436	3284486	3286488	convergent	no	yes
SPBC20F10.03	SPBC20F10.04c	SPBC20F10.03	nse4	protein_coding	protein_coding	II	+	-	3287675	3289340	3289422	3290903	convergent	no	yes
SPBC20F10.04c	SPBC20F10.05	nse4	nrl1	protein_coding	protein_coding	II	-	+	3289340	3290696	3290903	3294106	divergent	yes	no
SPBC20F10.07	SPBC20F10.08c	SPBC20F10.07	SPBC20F10.08c	protein_coding	protein_coding	II	+	-	3295412	3297527	3298548	3301277	convergent	no	yes
SPBC17D11.01	SPBC17D11.02c	nep1	hrd1	protein_coding	protein_coding	II	+	-	3304727	3306390	3306572	3308685	convergent	no	yes
SPBC17D11.03c	SPNCRNA.1591	SPBC17D11.03c	SPNCRNA.1591	protein_coding	ncRNA	II	-	+	3309213	3310251	3310387	3311647	divergent	yes	no
SPBC17D11.04c	SPNCRNA.1591	nto1	SPNCRNA.1591	protein_coding	ncRNA	II	-	+	3310435	3310251	3313029	3311647	convergent	no	yes
SPBC17D1.02	SPBC17D1.03c	dph2	SPBC17D1.03c	protein_coding	protein_coding	II	+	-	3329701	3331682	3331727	3333060	convergent	no	yes
SPBC17D1.04	SPNCRNA.1593	acr1	SPNCRNA.1593	protein_coding	ncRNA	II	+	-	3333461	3333406	3335085	3334893	divergent	yes	yes
SPBC17D1.06	SPBC17D1.07c	dbp3	SPBC17D1.07c	protein_coding	protein_coding	II	+	-	3338604	3340660	3340901	3345299	convergent	no	yes
SPBC17D1.07c	SPBC11C11.01	SPBC17D1.07c	SPBC11C11.01	protein_coding	protein_coding	II	-	+	3340660	3344152	3345299	3346442	divergent	yes	no
SPBC11C11.09c	SPBC11C11.10	rpl502	SPBC11C11.10	protein_coding	protein_coding	II	-	+	3364710	3365690	3365690	3367172	divergent	yes	no
SPBC3B8.10c	SPBC3B8.09	nem1	SPBC3B8.09	protein_coding	protein_coding	II	+	-	3373276	3375459	3375552	3377375	convergent	no	yes
SPBC3B8.07c	SPNCRNA.1595	dsd1	SPNCRNA.1595	protein_coding	ncRNA	II	+	-	3380787	3379312	3383137	3381141	divergent	yes	no
SPBC3B8.06	SPNCRNA.1596	SPBC3B8.06	SPNCRNA.1596	protein_coding	ncRNA	II	-	+	3383266	3385207	3385721	3385832	divergent	yes	no
SPBC3B8.05	SPNCRNA.1596	SPBC3B8.05	SPNCRNA.1596	protein_coding	ncRNA	II	-	+	3385802	3385207	3387458	3385832	convergent	no	yes
SPBC3B8.03	SPNCRNA.1597	SPBC3B8.03	SPNCRNA.1597	protein_coding	ncRNA	II	-	+	3391684	3390915	3393331	3393891	convergent	yes	yes
SPBC3B8.01c	SPBC13A2.01c	arh1	SPBC13A2.01c	protein_coding	protein_coding	II	+	-	3397303	3397894	3399191	3400193	convergent	no	yes
SPBC13A2.03	SPBC13A2.04c	SPBC13A2.03	SPBC13A2.04c	protein_coding	protein_coding	II	+	-	3403501	3405575	3405610	3408492	convergent	no	yes
SPBC4B4.01c	SPNCRNA.1599	SPBC4B4.01c	SPNCRNA.1599	protein_coding	ncRNA	II	-	+	3411334	3409507	3413051	3412197	convergent	no	yes
SPBC4B4.06	SPBC4B4.07c	vps25	usp102	protein_coding	protein_coding	II	+	-	3422377	3423222	3424422	3424668	convergent	no	yes
SPBC4B4.09	SPBC4B4.10c	usp105	atg5	protein_coding	protein_coding	II	+	-	3429718	3432104	3432178	3433533	convergent	no	yes
SPBC4B4.11	SPBC4B4.12c	SPBC4B4.11	SPBC4B4.12c	protein_coding	protein_coding	II	+	-	3433534	3433808	3437508	3434686	convergent	no	yes
SPBC4B4.11	SPBC2G2.01c	SPBC4B4.11	liz1	protein_coding	protein_coding	II	+	-	3433534	3434778	3437508	3437306	convergent	no	yes
SPBC2G2.06c	SPBC2G2.05	apl1	rpl1603	protein_coding	protein_coding	II	-	+	3443225	3443226	3446388	3445951	divergent	no	yes
SPBC2G2.08	SPBC2G2.09c	ade9	crs1	protein_coding	protein_coding	II	+	-	3448865	3452323	3452766	3453406	convergent	no	yes
SPBC2G2.11	SPBC2G2.13c	myr1	SPBC2G2.13c	protein_coding	protein_coding	II	+	-	3455136	3456962	3457007	3460381	convergent	no	yes
SPBC2G2.13c	SPBC2G2.12	SPBC2G2.13c	hrs1	protein_coding	protein_coding	II	-	+	3456962	3457163	3460381	3458912	divergent	no	yes
SPBC2G2.14	SPBC2G2.15c	SPBC2G2.14	mrm2	protein_coding	protein_coding	II	+	-	3461272	3462585	3463865	3464279	convergent	no	yes
SPBC2G2.16	SPBC2G2.17c	SPBC2G2.16	SPBC2G2.17c	protein_coding	protein_coding	II	+	-	3464694	3466270	3466309	3467797	convergent	no	yes
SPBC2G2.17c	SPNCRNA.1601	SPBC2G2.17c	SPNCRNA.1601	protein_coding	ncRNA	II	-	+	3466270	3466568	3467797	3469109	divergent	yes	yes
SPBC1718.02	SPNCRNA.1602	hop1	SPNCRNA.1602	protein_coding	ncRNA	II	+	-	3472319	3472409	3474169	3474227	convergent	no	yes
SPBC1718.05	SPNCRNA.1603	trs31	SPNCRNA.1603	protein_coding	ncRNA	II	+	-	3478461	3478536	3479741	3479968	convergent	yes	yes
SPBC1718.06	SPNCRNA.1603	msp1	SPNCRNA.1603	protein_coding	ncRNA	II	+	-	3479675	3478536	3482664	3479968	divergent	yes	no
SPBPB7E8.01	SPNCRNA.1606	SPBPB7E8.01	SPNCRNA.1606	protein_coding	ncRNA	II	+	-	3491819	3491435	3496777	3494442	divergent	yes	no
SPBPB7E8.02	SPNCRNA.1607	SPBPB7E8.02	SPNCRNA.1607	protein_coding	ncRNA	II	+	-	3498388	3496926	3502150	3498873	divergent	yes	no
SPBC1105.06	SPBC1105.07c	pmc4	SPBC1105.07c	protein_coding	protein_coding	II	+	-	3517401	3517625	3519089	3520192	convergent	no	yes
SPBC1105.10	SPNCRNA.1610	rav1	SPNCRNA.1610	protein_coding	ncRNA	II	+	-	3524531	3526856	3528845	3528695	convergent	no	yes
SPBC1105.10	SPBC1105.11c	rav1	hht3	protein_coding	protein_coding	II	+	-	3524531	3528800	3528845	3529657	convergent	no	yes
SPBC1105.11c	SPBC1105.12	hht3	hhf3	protein_coding	protein_coding	II	-	+	3528800	3529657	3529657	3530388	divergent	yes	no
SPBC1105.12	SPNCRNA.1611	hhf3	SPNCRNA.1611	protein_coding	ncRNA	II	+	-	3529657	3529599	3530388	3530978	divergent	yes	yes
SPBC1105.14	SPBC1105.13c	rsv2	SPBC1105.13c	protein_coding	protein_coding	II	+	-	3530760	3531243	3535288	3532680	convergent	yes	no
SPBC1105.14	SPNCRNA.1611	rsv2	SPNCRNA.1611	protein_coding	ncRNA	II	+	-	3530760	3529599	3535288	3530978	divergent	yes	no
SPBC1105.14	SPBC1105.15c	rsv2	htd2	protein_coding	protein_coding	II	+	-	3530760	3535262	3535288	3536935	convergent	no	yes
SPBC1105.16c	SPNCRNA.1612	rpr2	SPNCRNA.1612	protein_coding	ncRNA	II	-	+	3537178	3537068	3538070	3538112	convergent	yes	yes
SPBC1105.17	SPBC1105.18c	cnp1	SPBC1105.18c	protein_coding	protein_coding	II	+	-	3538181	3538995	3540163	3539933	convergent	no	yes
SPBC887.02	SPBC887.03c	SPBC887.02	noc3	protein_coding	protein_coding	II	+	-	3541021	3543322	3546032	3545997	convergent	no	yes
SPBC887.08	SPBC887.09c	SPBC887.08	SPBC887.09c	protein_coding	protein_coding	II	+	-	3551930	3552680	3552732	3555688	convergent	no	yes
SPBC887.11	SPNCRNA.1615	pus2	SPNCRNA.1615	protein_coding	ncRNA	II	+	-	3559270	3559167	3561112	3560896	divergent	yes	yes
SPBC887.12	SPBC887.13c	SPBC887.12	SPBC887.13c	protein_coding	protein_coding	II	+	-	3561654	3565749	3565982	3567518	convergent	no	yes
SPBC887.15c	SPNCRNA.1616	sur2	SPNCRNA.1616	protein_coding	ncRNA	II	-	+	3570849	3572653	3572677	3574232	divergent	yes	no
SPBC887.17	SPBC887.18c	SPBC887.17	hfi1	protein_coding	protein_coding	II	+	-	3575420	3578033	3578114	3579743	convergent	no	yes
SPBC887.19	SPNCRNA.1618	rft1	SPNCRNA.1618	protein_coding	ncRNA	II	+	-	3580145	3580722	3583740	3582044	convergent	no	yes
SPBC887.19	SPBC418.01c	rft1	his4	protein_coding	protein_coding	II	+	-	3580145	3581989	3583740	3583918	convergent	no	yes
SPBC418.02	SPBC16D10.01c	SPBC418.02	SPBC16D10.01c	protein_coding	protein_coding	II	+	-	3584891	3585210	3587346	3588651	convergent	yes	yes
SPBC16D10.03	SPBC16D10.04c	pgp2	dna2	protein_coding	protein_coding	II	+	-	3590920	3592291	3592684	3597002	convergent	no	yes
SPBC16D10.03	SPNCRNA.1620	pgp2	SPNCRNA.1620	protein_coding	ncRNA	II	+	-	3590920	3591011	3592684	3592357	convergent	yes	yes
SPBC16D10.05	SPNCRNA.1621	mok13	SPNCRNA.1621	protein_coding	ncRNA	II	+	-	3597571	3597308	3604899	3597967	divergent	yes	no
SPBC16D10.06	SPNCRNA.1622	zrt1	SPNCRNA.1622	protein_coding	ncRNA	II	+	-	3607199	3605352	3609330	3607271	divergent	yes	no
SPBC16D10.06	SPBC16D10.07c	zrt1	sir2	protein_coding	protein_coding	II	+	-	3607199	3609217	3609330	3611858	convergent	no	yes
SPBC317.01	SPNCRNA.1626	mbx2	SPNCRNA.1626	protein_coding	ncRNA	II	+	-	3622580	3626024	3628658	3631136	convergent	yes	yes
SPBC317.01	SPNCRNA.1625	mbx2	SPNCRNA.1625	protein_coding	ncRNA	II	+	-	3622580	3622474	3628658	3625877	divergent	yes	no
SPBP8B7.32	SPNCRNA.1626	SPBP8B7.32	SPNCRNA.1626	protein_coding	ncRNA	II	+	-	3629876	3626024	3634113	3631136	divergent	yes	yes
SPBP8B7.32	SPBP8B7.01c	SPBP8B7.32	pop7	protein_coding	protein_coding	II	+	-	3629876	3633502	3634113	3634812	convergent	no	yes
SPBP8B7.04	SPBP8B7.05c	mug45	SPBP8B7.05c	protein_coding	protein_coding	II	+	-	3638411	3640904	3640971	3643081	convergent	no	yes
SPBP8B7.07c	SPNCRNA.1628	set6	SPNCRNA.1628	protein_coding	ncRNA	II	-	+	3643793	3645288	3645580	3647532	divergent	yes	no
SPBP8B7.08c	SPNCRNA.1628	SPBP8B7.08c	SPNCRNA.1628	protein_coding	ncRNA	II	-	+	3645544	3645288	3646961	3647532	convergent	yes	yes
SPBP8B7.09c	SPNCRNA.1628	los1	SPNCRNA.1628	protein_coding	ncRNA	II	-	+	3647074	3645288	3650172	3647532	convergent	no	yes
SPBP8B7.11	SPBP8B7.12c	nxt3	fta3	protein_coding	protein_coding	II	+	-	3652214	3654184	3654253	3655279	convergent	no	yes
SPBP8B7.13	SPBP8B7.14c	vac7	dpb2	protein_coding	protein_coding	II	+	-	3655454	3656748	3656797	3658973	convergent	no	yes
SPBP8B7.17c	SPNCRNA.1629	SPBP8B7.17c	SPNCRNA.1629	protein_coding	ncRNA	II	-	+	3665670	3667803	3667932	3670174	divergent	yes	no
SPBP8B7.18c	SPNCRNA.1629	SPBP8B7.18c	SPNCRNA.1629	protein_coding	ncRNA	II	-	+	3667950	3667803	3670139	3670174	convergent	yes	yes
SPBP8B7.20c	SPBP8B7.19	SPBP8B7.20c	spt16	protein_coding	protein_coding	II	-	+	3671160	3671316	3676674	3674622	divergent	no	yes
SPBP8B7.23	SPBP8B7.24c	SPBP8B7.23	atg8	protein_coding	protein_coding	II	+	-	3681874	3684281	3684412	3685459	convergent	no	yes
SPBP8B7.26	SPNCRNA.1630	SPBP8B7.26	SPNCRNA.1630	protein_coding	ncRNA	II	+	-	3687087	3688095	3688150	3690231	convergent	no	yes
SPBP8B7.27	SPNCRNA.1630	mug30	SPNCRNA.1630	protein_coding	ncRNA	II	+	-	3688331	3688095	3691849	3690231	divergent	yes	no
SPBP8B7.27	SPBP8B7.28c	mug30	stc1	protein_coding	protein_coding	II	+	-	3688331	3691008	3691849	3691942	convergent	no	yes
SPBP8B7.31	SPBC19F5.01c	SPBP8B7.31	puc1	protein_coding	protein_coding	II	+	-	3698072	3699198	3699346	3702782	convergent	no	yes
SPBC19F5.04	SPBC19F5.05c	SPBC19F5.04	ppp1	protein_coding	protein_coding	II	+	-	3709184	3711419	3711433	3713713	convergent	no	yes
SPBC25D12.06	SPBC13G1.14c	SPBC25D12.06	SPBC13G1.14c	protein_coding	protein_coding	II	+	-	3725278	3726995	3728372	3728200	convergent	no	yes
SPBC25D12.06	SPBC13G1.01c	SPBC25D12.06	nam9	protein_coding	protein_coding	II	+	-	3725278	3728195	3728372	3729325	convergent	no	yes
SPBC13G1.02	SPBC13G1.03c	SPBC13G1.02	pex14	protein_coding	protein_coding	II	+	-	3729706	3731297	3731389	3732631	convergent	no	yes
SPBC13G1.03c	SPNCRNA.1633	pex14	SPNCRNA.1633	protein_coding	ncRNA	II	-	+	3731297	3731456	3732631	3733953	divergent	yes	no
SPBC13G1.04c	SPNCRNA.1633	SPBC13G1.04c	SPNCRNA.1633	protein_coding	ncRNA	II	-	+	3732634	3731456	3734079	3733953	convergent	yes	yes
SPBC13G1.05	SPBC13G1.06c	SPBC13G1.05	isd11	protein_coding	protein_coding	II	+	-	3734388	3736597	3736981	3737530	convergent	no	yes
SPBC13G1.07	SPBC13G1.08c	swf1	ash2	protein_coding	protein_coding	II	+	-	3737558	3738915	3738937	3741408	convergent	no	yes
SPBC13G1.09	SPBC13G1.10c	SPBC13G1.09	mug81	protein_coding	protein_coding	II	+	-	3742371	3743973	3744092	3749997	convergent	no	yes
SPBC13G1.12	SPNCRNA.1635	did2	SPNCRNA.1635	protein_coding	ncRNA	II	+	-	3752317	3752375	3753680	3753612	convergent	no	yes
SPBC13G1.13	SPNCRNA.1636	tfb2	SPNCRNA.1636	protein_coding	ncRNA	II	+	-	3753813	3755596	3755717	3756574	convergent	no	yes
SPBC31F10.02	SPNCRNA.1636	SPBC31F10.02	SPNCRNA.1636	protein_coding	ncRNA	II	+	-	3755822	3755596	3756649	3756574	divergent	yes	yes
SPBC31F10.03	SPBC31F10.04c	SPBC31F10.03	srb4	protein_coding	protein_coding	II	+	-	3756583	3757414	3759376	3759491	convergent	no	yes
SPBC31F10.05	SPBC31F10.06c	mug37	sar1	protein_coding	protein_coding	II	+	-	3759880	3760610	3761184	3761884	convergent	no	yes
SPBC31F10.12	SPBC31F10.13c	SPBC31F10.12	hip1	protein_coding	protein_coding	II	+	-	3773299	3774138	3774272	3777499	convergent	no	yes
SPBC31F10.14c	SPNCRNA.1639	hip3	SPNCRNA.1639	protein_coding	ncRNA	II	-	+	3777660	3777569	3783478	3778478	convergent	no	yes
SPBC31F10.16	SPBC31F10.17c	SPBC31F10.16	SPBC31F10.17c	protein_coding	protein_coding	II	+	-	3785745	3787745	3788313	3788935	convergent	no	yes
SPBC21C3.01c	SPNCRNA.1640	vps13a	SPNCRNA.1640	protein_coding	ncRNA	II	-	+	3788890	3789314	3798775	3791261	divergent	no	yes
SPBC21C3.03	SPBC21C3.04c	SPBC21C3.03	SPBC21C3.04c	protein_coding	protein_coding	II	+	-	3801900	3803224	3804469	3805100	convergent	no	yes
SPBC21C3.06	SPBC21C3.07c	SPBC21C3.06	SPBC21C3.07c	protein_coding	protein_coding	II	+	-	3807090	3807091	3807918	3808991	convergent	no	yes
SPBC21C3.07c	SPNCRNA.1642	SPBC21C3.07c	SPNCRNA.1642	protein_coding	ncRNA	II	-	+	3807091	3808058	3808991	3809101	divergent	yes	no
SPBC21C3.08c	SPNCRNA.1642	car2	SPNCRNA.1642	protein_coding	ncRNA	II	-	+	3809059	3808058	3810816	3809101	convergent	no	yes
SPBC21C3.09c	SPNCRNA.1643	SPBC21C3.09c	SPNCRNA.1643	protein_coding	ncRNA	II	-	+	3810897	3811017	3812481	3813377	divergent	yes	yes
SPBC21C3.10c	SPNCRNA.1643	SPBC21C3.10c	SPNCRNA.1643	protein_coding	ncRNA	II	-	+	3812415	3811017	3813549	3813377	convergent	yes	yes
SPBC21C3.11	SPBC21C3.12c	ubx4	SPBC21C3.12c	protein_coding	protein_coding	II	+	-	3815437	3816890	3816979	3817780	convergent	no	yes
SPBC23E6.02	SPBC23E6.03c	SPBC23E6.02	nta1	protein_coding	protein_coding	II	+	-	3839329	3839653	3844105	3844097	convergent	no	yes
SPBC23E6.02	SPBC23E6.04c	SPBC23E6.02	utp10	protein_coding	protein_coding	II	+	-	3839329	3844087	3844105	3849519	convergent	no	yes
SPBC23E6.05	SPBC23E6.06c	arx1	SPBC23E6.06c	protein_coding	protein_coding	II	+	-	3849937	3851565	3851579	3852678	convergent	no	yes
SPBC23E6.08	SPNCRNA.1645	sat1	SPNCRNA.1645	protein_coding	ncRNA	II	+	-	3856185	3856053	3860016	3858922	divergent	yes	yes
SPBC211.01	SPBC211.02c	rsm10	cwf3	protein_coding	protein_coding	II	+	-	3870132	3870710	3872820	3873758	convergent	no	yes
SPBC211.06	SPBC211.07c	gfh1	ubc8	protein_coding	protein_coding	II	+	-	3883666	3885535	3885727	3886954	convergent	no	yes
SPBC1604.17c	SPBC1604.15	tti2	gpi16	protein_coding	protein_coding	II	+	-	3899988	3900976	3901542	3904592	convergent	no	yes
SPBC1604.15	SPBC1604.16c	gpi16	SPBC1604.16c	protein_coding	protein_coding	II	-	+	3900976	3901632	3904592	3902410	divergent	no	yes
SPBC1604.13c	SPBC1604.12	mrpl32	SPBC1604.12	protein_coding	protein_coding	II	+	-	3907817	3908635	3908731	3911582	convergent	no	yes
SPBC1604.08c	SPBC1604.07	imp1	atp4	protein_coding	protein_coding	II	+	-	3916583	3918404	3918514	3920078	convergent	no	yes
SPBC1604.07	SPBC1604.06c	atp4	SPBC1604.06c	protein_coding	protein_coding	II	-	+	3918404	3920068	3920078	3921674	divergent	yes	no
SPBC1604.06c	SPBC1604.05	SPBC1604.06c	pgi1	protein_coding	protein_coding	II	+	-	3920068	3921659	3921674	3923567	convergent	no	yes
SPBC1604.05	SPNCRNA.1648	pgi1	SPNCRNA.1648	protein_coding	ncRNA	II	-	+	3921659	3923215	3923567	3925557	divergent	yes	no
SPBC1604.04	SPNCRNA.1648	SPBC1604.04	SPNCRNA.1648	protein_coding	ncRNA	II	-	+	3923954	3923215	3925407	3925557	convergent	yes	yes
SPBC1604.02c	SPBC1604.01	ppr1	mug158	protein_coding	protein_coding	II	+	-	3928130	3930495	3932309	3933343	convergent	no	yes
SPBC1677.02	SPBC1677.03c	dpm3	SPBC1677.03c	protein_coding	protein_coding	II	+	-	3934519	3935430	3935571	3937872	convergent	no	yes
SPBC26H8.02c	SPNCRNA.1650	sec9	SPNCRNA.1650	protein_coding	ncRNA	II	-	+	3941984	3943844	3944032	3944685	divergent	yes	no
SPBC26H8.03	SPBC26H8.04c	cho2	SPBC26H8.04c	protein_coding	protein_coding	II	+	-	3945742	3948910	3948940	3953924	convergent	no	yes
SPBC26H8.16	SPNCRNA.1651	SPBC26H8.16	SPNCRNA.1651	protein_coding	ncRNA	II	-	+	3962860	3962699	3963804	3963115	convergent	no	yes
SPBC26H8.10	SPBC26H8.11c	dis3	SPBC26H8.11c	protein_coding	protein_coding	II	+	-	3970898	3974097	3974218	3974994	convergent	no	yes
SPBC26H8.12	SPNCRNA.111	SPBC26H8.12	SPNCRNA.111	protein_coding	ncRNA	II	+	-	3976620	3978331	3978355	3982106	convergent	no	yes
SPBC3B9.01	SPBC3B9.02c	SPBC3B9.01	cwf28	protein_coding	protein_coding	II	+	-	3990414	3991612	3991685	3993019	convergent	no	yes
SPBC3B9.02c	SPNCRNA.1653	cwf28	SPNCRNA.1653	protein_coding	ncRNA	II	-	+	3991612	3991620	3993019	3993214	divergent	yes	yes
SPBC3B9.05	SPBC3B9.06c	SPBC3B9.05	atg3	protein_coding	protein_coding	II	+	-	3997584	3998467	3998531	3999894	convergent	no	yes
SPBC3B9.07c	SPNCRNA.1655	rpa43	SPNCRNA.1655	protein_coding	ncRNA	II	-	+	4000467	4000573	4001584	4001683	divergent	yes	no
SPBC3B9.08c	SPNCRNA.1655	mnh1	SPNCRNA.1655	protein_coding	ncRNA	II	-	+	4001529	4000573	4002842	4001683	convergent	no	yes
SPBC3B9.08c	SPBC3B9.09	mnh1	vps36	protein_coding	protein_coding	II	-	+	4001529	4002816	4002842	4004866	divergent	yes	no
SPBC3B9.10	SPBC3B9.22c	vti1	dad4	protein_coding	protein_coding	II	+	-	4004858	4005063	4006201	4006493	convergent	no	yes
SPBC3B9.12	SPBC3B9.13c	trs23	rpp102	protein_coding	protein_coding	II	+	-	4008114	4008717	4008829	4009443	convergent	no	yes
SPBC3B9.15c	SPNCRNA.1656	scp1	SPNCRNA.1656	protein_coding	ncRNA	II	-	+	4011148	4014998	4015280	4016577	divergent	yes	no
SPBC3B9.16c	SPNCRNA.1656	nup120	SPNCRNA.1656	protein_coding	ncRNA	II	-	+	4015226	4014998	4018932	4016577	convergent	no	yes
SPBC215.03c	SPBC215.02	csn1	bob1	protein_coding	protein_coding	II	-	+	4027314	4027366	4029873	4029143	divergent	no	yes
SPBC215.06c	SPNCRNA.1658	SPBC215.06c	SPNCRNA.1658	protein_coding	ncRNA	II	-	+	4037989	4038885	4038940	4043168	divergent	yes	no
SPBC215.07c	SPNCRNA.1658	pdp2	SPNCRNA.1658	protein_coding	ncRNA	II	-	+	4039174	4038885	4041267	4043168	convergent	yes	yes
SPBC215.08c	SPNCRNA.1659	arg4	SPNCRNA.1659	protein_coding	ncRNA	II	-	+	4041439	4043158	4045476	4045767	divergent	yes	no
SPBC215.08c	SPNCRNA.1658	arg4	SPNCRNA.1658	protein_coding	ncRNA	II	-	+	4041439	4038885	4045476	4043168	convergent	no	yes
SPBC215.09c	SPNCRNA.1659	erg10	SPNCRNA.1659	protein_coding	ncRNA	II	-	+	4045723	4043158	4047346	4045767	convergent	no	yes
SPBC215.12	SPNCRNA.1661	cwf10	SPNCRNA.1661	protein_coding	ncRNA	II	+	-	4052563	4054164	4055979	4055996	convergent	no	yes
SPBC215.13	SPBC215.14c	SPBC215.13	vps20	protein_coding	protein_coding	II	+	-	4056051	4058186	4058223	4059253	convergent	no	yes
SPBC1347.01c	SPNCRNA.1662	rev1	SPNCRNA.1662	protein_coding	ncRNA	II	-	+	4061232	4061570	4064411	4064564	divergent	yes	no
SPBC1347.03	SPNCRNA.1663	meu14	SPNCRNA.1663	protein_coding	ncRNA	II	+	-	4066294	4066172	4067457	4067821	divergent	no	yes
SPBC1347.04	SPBC1347.05c	tim54	SPBC1347.05c	protein_coding	protein_coding	II	+	-	4067814	4069163	4069167	4070800	convergent	no	yes
SPBC1347.04	SPNCRNA.1663	tim54	SPNCRNA.1663	protein_coding	ncRNA	II	+	-	4067814	4066172	4069167	4067821	divergent	yes	no
SPBC1347.04	SPNCRNA.1664	tim54	SPNCRNA.1664	protein_coding	ncRNA	II	+	-	4067814	4067776	4069167	4069155	divergent	yes	yes
SPBC1347.07	SPBC1347.08c	rex2	SPBC1347.08c	protein_coding	protein_coding	II	+	-	4073448	4073720	4075761	4077086	convergent	no	yes
SPBC1347.10	SPNCRNA.1665	cdc23	SPNCRNA.1665	protein_coding	ncRNA	II	+	-	4078960	4079082	4081564	4082041	convergent	yes	yes
SPBC1347.11	SPNCRNA.1665	sro1	SPNCRNA.1665	protein_coding	ncRNA	II	+	-	4081869	4079082	4083198	4082041	divergent	yes	no
SPBC1347.12	SPBC1347.13c	arp1	SPBC1347.13c	protein_coding	protein_coding	II	+	-	4083633	4085349	4085508	4086593	convergent	no	yes
SPBC56F2.08c	SPNCRNA.1667	SPBC56F2.08c	SPNCRNA.1667	protein_coding	ncRNA	II	+	-	4096919	4099940	4100074	4103093	convergent	no	yes
SPBC56F2.07c	SPNCRNA.1667	SPBC56F2.07c	SPNCRNA.1667	protein_coding	ncRNA	II	+	-	4100540	4099940	4103224	4103093	divergent	yes	yes
SPBC56F2.06	SPNCRNA.1668	mug147	SPNCRNA.1668	protein_coding	ncRNA	II	-	+	4104214	4104163	4106013	4105623	convergent	yes	yes
SPBC1861.02	SPNCRNA.1673	abp2	SPNCRNA.1673	protein_coding	ncRNA	II	+	-	4130876	4129491	4133635	4131375	divergent	yes	no
SPBC1861.03	SPBC1861.04c	mak10	SPBC1861.04c	protein_coding	protein_coding	II	+	-	4133665	4135960	4138620	4139734	convergent	no	yes
SPBC1861.05	SPNCRNA.1675	SPBC1861.05	SPNCRNA.1675	protein_coding	ncRNA	II	+	-	4140190	4140236	4144368	4142469	convergent	yes	no
SPBC14F5.02	SPBC14F5.03c	SPBC14F5.02	kap123	protein_coding	protein_coding	II	+	-	4151465	4153236	4153311	4157111	convergent	no	yes
SPBC14F5.08	SPBC14F5.09c	med7	ade8	protein_coding	protein_coding	II	+	-	4172385	4172822	4175788	4175534	convergent	no	yes
SPBC14F5.08	SPBC14F5.10c	med7	SPBC14F5.10c	protein_coding	protein_coding	II	+	-	4172385	4175472	4175788	4178057	convergent	no	yes
SPBC3F6.03	SPNCRNA.1678	trr1	SPNCRNA.1678	protein_coding	ncRNA	II	+	-	4189144	4188757	4191448	4190763	divergent	yes	no
SPBC3F6.05	SPBC342.01c	rga1	alg6	protein_coding	protein_coding	II	+	-	4196034	4199356	4200033	4201947	convergent	no	yes
SPBC342.05	SPBC342.06c	crb2	rtt109	protein_coding	protein_coding	II	+	-	4210933	4213486	4213577	4214782	convergent	no	yes
SPBC342.06c	SPNCRNA.1680	rtt109	SPNCRNA.1680	protein_coding	ncRNA	II	-	+	4213486	4213720	4214782	4215008	divergent	yes	no
SPBC16G5.01	SPBC16G5.02c	rpn12	SPBC16G5.02c	protein_coding	protein_coding	II	+	-	4214947	4215993	4216117	4217363	convergent	no	yes
SPBC16G5.04	SPBC16G5.05c	mrpl23	SPBC16G5.05c	protein_coding	protein_coding	II	+	-	4219752	4220587	4220616	4222612	convergent	no	yes
SPBC16G5.06	SPBC16G5.07c	SPBC16G5.06	SPBC16G5.07c	protein_coding	protein_coding	II	+	-	4222736	4223952	4225382	4225758	convergent	no	yes
SPBC16G5.08	SPNCRNA.1681	trp4	SPNCRNA.1681	protein_coding	ncRNA	II	+	-	4226724	4226161	4228615	4226902	divergent	yes	no
SPBC16G5.10	SPBC16G5.11c	SPBC16G5.10	bag101	protein_coding	protein_coding	II	+	-	4231874	4232584	4234086	4233932	convergent	no	yes
SPBC16G5.10	SPBC16G5.12c	SPBC16G5.10	top3	protein_coding	protein_coding	II	+	-	4231874	4233868	4234086	4236432	convergent	no	yes
SPBC16G5.12c	SPNCRNA.1682	top3	SPNCRNA.1682	protein_coding	ncRNA	II	-	+	4233868	4234033	4236432	4236335	divergent	yes	no
SPBC16G5.13	SPNCRNA.1683	ptf2	SPNCRNA.1683	protein_coding	ncRNA	II	+	-	4236878	4236633	4238341	4237762	divergent	yes	yes
SPBC16G5.13	SPBC16G5.14c	ptf2	rps3	protein_coding	protein_coding	II	+	-	4236878	4238212	4238341	4239340	convergent	no	yes
SPBC1652.02	SPNCRNA.577	SPBC1652.02	SPNCRNA.577	protein_coding	ncRNA	II	+	-	4256055	4255755	4259457	4259164	divergent	yes	yes
SPBC16A3.17c	SPNCRNA.1684	SPBC16A3.17c	SPNCRNA.1684	protein_coding	ncRNA	II	+	-	4264257	4264123	4267626	4265302	divergent	yes	no
SPBC16A3.17c	SPBC16A3.16	SPBC16A3.17c	SPBC16A3.16	protein_coding	protein_coding	II	+	-	4264257	4267056	4267626	4268306	convergent	no	yes
SPBC16A3.14	SPNCRNA.1685	SPBC16A3.14	SPNCRNA.1685	protein_coding	ncRNA	II	-	+	4270991	4272084	4272152	4273442	divergent	yes	no
SPBC16A3.13	SPNCRNA.1685	meu7	SPNCRNA.1685	protein_coding	ncRNA	II	-	+	4272341	4272084	4274665	4273442	convergent	no	yes
SPBC16A3.12c	SPBC16A3.11	SPBC16A3.12c	eso1	protein_coding	protein_coding	II	+	-	4275226	4276864	4277062	4279656	convergent	no	yes
SPBC16A3.09c	SPNCRNA.1686	ufd1	SPNCRNA.1686	protein_coding	ncRNA	II	+	-	4282124	4282594	4283614	4283835	convergent	no	yes
SPBC16A3.07c	SPBC16A3.06	nrm1	SPBC16A3.06	protein_coding	protein_coding	II	+	-	4285899	4287142	4288583	4288924	convergent	no	yes
SPBC16A3.06	SPBC16A3.05c	SPBC16A3.06	rae1	protein_coding	protein_coding	II	-	+	4287142	4288914	4288924	4290900	divergent	yes	no
SPBC16A3.05c	SPBC16A3.04	rae1	rsm25	protein_coding	protein_coding	II	+	-	4288914	4290896	4290900	4292035	convergent	no	yes
SPBC16A3.02c	SPBC16A3.01	SPBC16A3.02c	spn3	protein_coding	protein_coding	II	+	-	4296979	4298727	4298874	4300961	convergent	no	yes
SPBC543.03c	SPBC543.04	pku80	SPBC543.04	protein_coding	protein_coding	II	-	+	4303023	4305178	4305467	4307927	divergent	yes	no
SPBC543.04	SPBC543.05c	SPBC543.04	SPBC543.05c	protein_coding	protein_coding	II	+	-	4305178	4307906	4307927	4309986	convergent	no	yes
SPBC543.10	SPBC16C6.01c	get1	SPBC16C6.01c	protein_coding	protein_coding	II	+	-	4318850	4319837	4320442	4321858	convergent	no	yes
SPBC244.01c	SPBC1539.01c	sid4	SPBC1539.01c	protein_coding	protein_coding	II	+	-	4360092	4362882	4363926	4363784	convergent	no	yes
SPBC1539.02	SPNCRNA.1688	SPBC1539.02	SPNCRNA.1688	protein_coding	ncRNA	II	+	-	4363863	4367088	4367876	4368303	convergent	no	yes
SPBC1539.02	SPBC1539.03c	SPBC1539.02	SPBC1539.03c	protein_coding	protein_coding	II	+	-	4363863	4365346	4367876	4366949	convergent	no	yes
SPBC1289.05c	SPNCRNA.1689	vma10	SPNCRNA.1689	protein_coding	ncRNA	II	-	+	4391989	4391437	4392721	4392038	convergent	no	yes
SPBC1289.09	SPBC1289.10c	tim21	adn2	protein_coding	protein_coding	II	+	-	4399249	4400383	4400401	4402885	convergent	no	yes
SPBC1289.12	SPBC1289.13c	usp109	SPBC1289.13c	protein_coding	protein_coding	II	+	-	4405835	4407285	4407803	4409733	convergent	no	yes
SPBC1289.16c	SPNCRNA.1690	cao2	SPNCRNA.1690	protein_coding	ncRNA	II	-	+	4426157	4426298	4428785	4428764	divergent	yes	no
SPBC8E4.04	SPNCRNA.1692	SPBC8E4.04	SPNCRNA.1692	protein_coding	ncRNA	II	-	+	4432247	4433153	4433501	4434056	divergent	yes	no
SPBPB2B2.10c	SPBPB2B2.11	gal7	SPBPB2B2.11	protein_coding	protein_coding	II	-	+	4482234	4483683	4483799	4487313	divergent	yes	no
SPBPB2B2.11	SPBPB2B2.12c	SPBPB2B2.11	gal10	protein_coding	protein_coding	II	+	-	4483683	4484023	4487313	4487569	convergent	yes	yes
SPCC1884.01	SPNCRNA.1096	SPCC1884.01	SPNCRNA.1096	protein_coding	ncRNA	III	+	-	36972	37658	38788	39319	convergent	no	yes
SPCC1884.02	SPCC757.02c	nic1	SPCC757.02c	protein_coding	protein_coding	III	+	-	43480	44814	46985	46961	convergent	no	yes
SPCC757.03c	SPNCRNA.1100	SPCC757.03c	SPNCRNA.1100	protein_coding	ncRNA	III	-	+	47325	47513	48577	48882	divergent	yes	yes
SPCC757.03c	SPNCRNA.1099	SPCC757.03c	SPNCRNA.1099	protein_coding	ncRNA	III	-	+	47325	46987	48577	47566	convergent	no	yes
SPCC757.04	SPCC757.05c	SPCC757.04	SPCC757.05c	protein_coding	protein_coding	III	+	-	50292	52598	52850	54368	convergent	no	yes
SPCC757.08	SPCC757.09c	SPCC757.08	rnc1	protein_coding	protein_coding	III	+	-	62686	64099	64464	66972	convergent	no	yes
SPCC757.10	SPCC757.11c	vph2	SPCC757.11c	protein_coding	protein_coding	III	+	-	68088	69195	69479	71282	convergent	no	yes
SPCC757.13	SPNCRNA.1101	SPCC757.13	SPNCRNA.1101	protein_coding	ncRNA	III	+	-	77080	76549	79816	78816	divergent	yes	no
SPCC613.01	SPNCRNA.1102	SPCC613.01	SPNCRNA.1102	protein_coding	ncRNA	III	+	-	80382	79848	82220	80436	divergent	yes	no
SPCC613.03	SPCC613.04c	SPCC613.03	rng3	protein_coding	protein_coding	III	+	-	85128	86164	88460	88770	convergent	no	yes
SPCC613.06	SPNCRNA.1103	rpl902	SPNCRNA.1103	protein_coding	ncRNA	III	+	-	89684	89569	90644	91413	divergent	yes	yes
SPCC613.07	SPNCRNA.1103	SPCC613.07	SPNCRNA.1103	protein_coding	ncRNA	III	+	-	91153	89569	92898	91413	divergent	yes	no
SPCC613.07	SPNCRNA.1104	SPCC613.07	SPNCRNA.1104	protein_coding	ncRNA	III	+	-	91153	91505	92898	94317	convergent	yes	yes
SPCC613.08	SPNCRNA.1104	SPCC613.08	SPNCRNA.1104	protein_coding	ncRNA	III	+	-	93061	91505	94425	94317	divergent	yes	yes
SPCC613.12c	SPNCRNA.1105	raf1	SPNCRNA.1105	protein_coding	ncRNA	III	-	+	99716	101801	102315	105553	divergent	yes	no
SPCC330.01c	SPNCRNA.1105	rhp16	SPNCRNA.1105	protein_coding	ncRNA	III	-	+	102424	101801	106750	105553	convergent	no	yes
SPCC330.01c	SPCC330.02	rhp16	rhp7	protein_coding	protein_coding	III	-	+	102424	105535	106750	107848	divergent	yes	no
SPCC330.19c	SPNCRNA.1106	SPCC330.19c	SPNCRNA.1106	protein_coding	ncRNA	III	-	+	107859	107963	108710	108780	divergent	yes	yes
SPCC330.13	SPNCRNA.1112	rpc37	SPNCRNA.1112	protein_coding	ncRNA	III	+	-	136733	136635	137783	137551	divergent	yes	no
SPCC320.13c	SPCC320.12	ark1	atp23	protein_coding	protein_coding	III	+	-	141627	142939	143038	144172	convergent	no	yes
SPCC320.06	SPNCRNA.1114	SPCC320.06	SPNCRNA.1114	protein_coding	ncRNA	III	-	+	152941	153044	159654	153390	divergent	no	yes
SPCC320.04c	SPCC320.03	SPCC320.04c	SPCC320.03	protein_coding	protein_coding	III	+	-	162907	165563	165664	170811	convergent	no	yes
SPCC320.03	SPNCRNA.1115	SPCC320.03	SPNCRNA.1115	protein_coding	ncRNA	III	-	+	165563	170340	170811	174289	divergent	yes	no
SPCC1235.03	SPCC1235.04c	SPCC1235.03	SPCC1235.04c	protein_coding	protein_coding	III	+	-	178975	180697	180813	182489	convergent	no	yes
SPCC1235.07	SPCC1235.08c	fta7	pdh1	protein_coding	protein_coding	III	+	-	190580	191695	192114	194803	convergent	no	yes
SPCC1235.08c	SPCC1235.09	pdh1	hif2	protein_coding	protein_coding	III	-	+	191695	194371	194803	196528	divergent	yes	no
SPCC1235.09	SPCC1235.10c	hif2	sec6	protein_coding	protein_coding	III	+	-	194371	196513	196528	199449	convergent	no	yes
SPCC548.04	SPCC548.05c	urm1	SPCC548.05c	protein_coding	protein_coding	III	+	-	223267	223353	225759	225756	convergent	yes	yes
SPCC794.01c	SPCC794.02	SPCC794.01c	wtf5	protein_coding	protein_coding	III	-	+	239463	241472	241999	245622	divergent	yes	no
SPCC794.08	SPCC794.09c	SPCC794.08	ef1a-a	protein_coding	protein_coding	III	+	-	265315	267955	268006	269523	convergent	no	yes
SPCC794.10	SPCC794.11c	SPCC794.10	SPCC794.11c	protein_coding	protein_coding	III	+	-	270895	272670	272943	274787	convergent	no	yes
SPCC553.11c	SPCC553.10	SPCC553.11c	SPCC553.10	protein_coding	protein_coding	III	+	-	281839	283181	283213	285072	convergent	no	yes
SPCC553.08c	SPNCRNA.1126	SPCC553.08c	SPNCRNA.1126	protein_coding	ncRNA	III	+	-	289720	289992	293230	293300	convergent	no	yes
SPCC553.07c	SPCC553.06	kpa1	swp1	protein_coding	protein_coding	III	+	-	293373	295229	295247	296631	convergent	no	yes
SPCC553.07c	SPNCRNA.1127	kpa1	SPNCRNA.1127	protein_coding	ncRNA	III	+	-	293373	294475	295247	295295	convergent	no	yes
SPCC736.02	SPCC736.03c	SPCC736.02	SPCC736.03c	protein_coding	protein_coding	III	+	-	313035	314077	314226	315861	convergent	no	yes
SPCC736.06	SPCC736.07c	SPCC736.06	SPCC736.07c	protein_coding	protein_coding	III	+	-	322506	324831	326767	327376	convergent	no	yes
SPCC736.07c	SPCC736.08	SPCC736.07c	cbf11	protein_coding	protein_coding	III	-	+	324831	327324	327376	330732	divergent	yes	no
SPCC736.08	SPCC736.09c	cbf11	SPCC736.09c	protein_coding	protein_coding	III	+	-	327324	329570	330732	330657	convergent	no	yes
SPCC594.01	SPNCRNA.1133	SPCC594.01	SPNCRNA.1133	protein_coding	ncRNA	III	+	-	352251	351210	357773	353119	divergent	yes	no
SPCC594.03	SPNCRNA.1134	SPCC594.03	SPNCRNA.1134	protein_coding	ncRNA	III	+	-	361356	361092	362629	362377	divergent	yes	yes
SPCC594.03	SPCC594.04c	SPCC594.03	SPCC594.04c	protein_coding	protein_coding	III	+	-	361356	362375	362629	363826	convergent	no	yes
SPCC1682.01	SPCC1682.02c	qcr9	mcm3	protein_coding	protein_coding	III	+	-	371210	371443	372055	375325	convergent	no	yes
SPCC1682.05c	SPCC1682.04	srp68	cdc31	protein_coding	protein_coding	III	-	+	378099	378192	381034	381250	divergent	no	yes
SPCC1682.07	SPCC1682.08c	ssl1	mcp2	protein_coding	protein_coding	III	+	-	384170	386020	386047	388386	convergent	no	yes
SPCC1682.10	SPCC1682.11c	rpn8	SPCC1682.11c	protein_coding	protein_coding	III	+	-	390674	392022	392092	394274	convergent	no	yes
SPCC306.11	SPCC4G3.19	SPCC306.11	alp16	protein_coding	protein_coding	III	+	-	430385	432264	432270	435465	convergent	no	yes
SPCC4G3.19	SPNCRNA.1138	alp16	SPNCRNA.1138	protein_coding	ncRNA	III	-	+	432264	433884	435465	437312	divergent	yes	no
SPCC4G3.18	SPNCRNA.1138	SPCC4G3.18	SPNCRNA.1138	protein_coding	ncRNA	III	-	+	435804	433884	438607	437312	convergent	no	yes
SPCC4G3.16	SPCC4G3.15c	SPCC4G3.16	not2	protein_coding	protein_coding	III	-	+	439865	441550	441594	442914	divergent	yes	no
SPCC4G3.14	SPCC4G3.13c	mdj1	SPCC4G3.13c	protein_coding	protein_coding	III	-	+	442924	445088	445260	446630	divergent	yes	no
SPCC4G3.09c	SPCC4G3.08	gyp3	psk1	protein_coding	protein_coding	III	+	-	455068	457709	457759	459466	convergent	no	yes
SPCC4G3.07c	SPNCRNA.1139	phf1	SPNCRNA.1139	protein_coding	ncRNA	III	+	-	459847	461820	461914	462523	convergent	no	yes
SPCC4G3.06c	SPNCRNA.1139	mrpl4	SPNCRNA.1139	protein_coding	ncRNA	III	+	-	461951	461820	462470	462523	divergent	yes	yes
SPCC4G3.04c	SPCC4G3.03	coq5	SPCC4G3.03	protein_coding	protein_coding	III	+	-	464904	466208	466234	468381	convergent	no	yes
SPCC4G3.02	SPNCRNA.1140	aph1	SPNCRNA.1140	protein_coding	ncRNA	III	-	+	468323	468550	469915	470462	divergent	yes	yes
SPCC364.07	SPNCRNA.1140	SPCC364.07	SPNCRNA.1140	protein_coding	ncRNA	III	-	+	470073	468550	472362	470462	convergent	no	yes
SPCC364.04c	SPCC364.03	SPCC364.04c	rpl1702	protein_coding	protein_coding	III	+	-	479644	481893	482327	482861	convergent	no	yes
SPCC364.02c	SPCC364.01	bis1	cif1	protein_coding	protein_coding	III	+	-	483349	484820	484897	486386	convergent	no	yes
SPCC970.10c	SPCC970.09	brl2	sec8	protein_coding	protein_coding	III	+	-	489829	490016	493167	495983	convergent	yes	yes
SPCC970.04c	SPCC970.03	mob2	SPCC970.03	protein_coding	protein_coding	III	+	-	507476	509925	510334	511627	convergent	no	yes
SPCC970.12	SPNCRNA.1142	mis18	SPNCRNA.1142	protein_coding	ncRNA	III	-	+	513931	514111	514810	514905	divergent	yes	no
SPCC970.01	SPNCRNA.1142	rad16	SPNCRNA.1142	protein_coding	ncRNA	III	-	+	514796	514111	518379	514905	convergent	no	yes
SPCC962.01	SPCC962.02c	SPCC962.01	bir1	protein_coding	protein_coding	III	+	-	541063	545805	546012	549313	convergent	no	yes
SPCC962.05	SPCC962.06c	ast1	bpb1	protein_coding	protein_coding	III	+	-	553995	556241	556291	558287	convergent	no	yes
SPCC1672.01	SPCC1672.02c	SPCC1672.01	sap1	protein_coding	protein_coding	III	+	-	559679	561576	565267	563819	convergent	no	yes
SPCC1672.03c	SPNCRNA.1143	SPCC1672.03c	SPNCRNA.1143	protein_coding	ncRNA	III	-	+	565688	565548	568197	568691	convergent	yes	yes
SPCC1672.04c	SPNCRNA.1143	SPCC1672.04c	SPNCRNA.1143	protein_coding	ncRNA	III	-	+	568462	565548	569900	568691	convergent	no	yes
SPCC1672.10	SPCC1672.11c	mis16	SPCC1672.11c	protein_coding	protein_coding	III	+	-	584117	585811	585893	589943	convergent	no	yes
SPCC1183.01	SPNCRNA.1145	sec15	SPNCRNA.1145	protein_coding	ncRNA	III	+	-	591763	594465	595029	595349	convergent	no	yes
SPCC1183.02	SPNCRNA.1145	SPCC1183.02	SPNCRNA.1145	protein_coding	ncRNA	III	+	-	594963	594465	596054	595349	divergent	yes	no
SPCC1183.02	SPCC1183.03c	SPCC1183.02	SPCC1183.03c	protein_coding	protein_coding	III	+	-	594963	595451	596054	597344	convergent	no	yes
SPCC1183.05c	SPCC1183.06	lig4	ung1	protein_coding	protein_coding	III	-	+	599420	603006	603753	604420	divergent	yes	no
SPCC1183.10	SPNCRNA.1146	wtf10	SPNCRNA.1146	protein_coding	ncRNA	III	+	-	615398	616785	617622	618617	convergent	no	yes
SPCC5E4.04	SPCC5E4.05c	cut1	SPCC5E4.05c	protein_coding	protein_coding	III	+	-	643347	649474	649578	650958	convergent	no	yes
SPCC5E4.05c	SPNCRNA.1149	SPCC5E4.05c	SPNCRNA.1149	protein_coding	ncRNA	III	-	+	649474	650169	650958	650942	divergent	yes	no
SPCC5E4.10c	SPNCRNA.1149	SPCC5E4.10c	SPNCRNA.1149	protein_coding	ncRNA	III	-	+	650897	650169	652710	650942	convergent	no	yes
SPCC5E4.10c	SPCC5E4.06	SPCC5E4.10c	smc6	protein_coding	protein_coding	III	-	+	650897	652648	652710	656420	divergent	yes	no
SPCC5E4.06	SPNCRNA.1150	smc6	SPNCRNA.1150	protein_coding	ncRNA	III	+	-	652648	652645	656420	656485	divergent	yes	yes
SPCC16C4.19	SPNCRNA.1151	SPCC16C4.19	SPNCRNA.1151	protein_coding	ncRNA	III	+	-	657370	658518	658818	659575	convergent	no	yes
SPCC16C4.01	SPNCRNA.1151	sif2	SPNCRNA.1151	protein_coding	ncRNA	III	+	-	658752	658518	660714	659575	divergent	yes	no
SPCC16C4.06c	SPCC16C4.05	SPCC16C4.06c	SPCC16C4.05	protein_coding	protein_coding	III	-	+	668412	668532	671378	669367	divergent	no	yes
SPCC16C4.06c	SPCC16C4.21	SPCC16C4.06c	SPCC16C4.21	protein_coding	protein_coding	III	-	+	668412	671244	671378	671555	divergent	yes	no
SPCC16C4.15	SPCC16C4.16c	rml2	SPCC16C4.16c	protein_coding	protein_coding	III	+	-	695886	697422	697482	698599	convergent	no	yes
SPCC16C4.17	SPCC16C4.18c	mug123	taf6	protein_coding	protein_coding	III	+	-	698826	699064	700064	701735	convergent	no	yes
SPCC18B5.11c	SPNCRNA.1155	cds1	SPNCRNA.1155	protein_coding	ncRNA	III	-	+	739361	740307	741424	741273	divergent	yes	no
SPCC14G10.02	SPCC14G10.03c	SPCC14G10.02	ump1	protein_coding	protein_coding	III	+	-	742948	747501	747870	748632	convergent	no	yes
SPCC1020.11c	SPCC1020.10	SPCC1020.11c	oca2	protein_coding	protein_coding	III	+	-	757330	758368	758483	762656	convergent	no	yes
SPCC1020.09	SPNCRNA.1158	gnr1	SPNCRNA.1158	protein_coding	ncRNA	III	-	+	765936	765556	767541	767481	convergent	yes	yes
SPCC1020.06c	SPNCRNA.1159	tal1	SPNCRNA.1159	protein_coding	ncRNA	III	+	-	773329	772342	774834	773345	divergent	yes	no
SPCC1020.06c	SPCC1020.05	tal1	SPCC1020.05	protein_coding	protein_coding	III	+	-	773329	774790	774834	777899	convergent	no	yes
SPCC1393.05	SPCC1393.06c	ers1	SPCC1393.06c	protein_coding	protein_coding	III	+	-	801149	804483	804543	806120	convergent	no	yes
SPCC2H8.04	SPCC2H8.05c	SPCC2H8.04	SPCC2H8.05c	protein_coding	protein_coding	III	+	-	831122	832066	832140	833537	convergent	no	yes
SPCC63.07	SPCC63.08c	SPCC63.07	atg1	protein_coding	protein_coding	III	+	-	848519	849833	849886	852705	convergent	no	yes
SPCC63.11	SPCC63.12c	prp28	pup3	protein_coding	protein_coding	III	+	-	856979	859221	859292	860476	convergent	no	yes
SPCC16A11.02	SPCC16A11.03c	utp13	SPCC16A11.03c	protein_coding	protein_coding	III	+	-	869674	871973	872275	874089	convergent	no	yes
SPCC16A11.03c	SPCC16A11.04	SPCC16A11.03c	snx12	protein_coding	protein_coding	III	-	+	871973	874032	874089	877803	divergent	yes	no
SPCC16A11.06c	SPCC16A11.07	gpi10	coq10	protein_coding	protein_coding	III	-	+	878983	881100	881444	882894	divergent	yes	no
SPCC16A11.11	SPCC16A11.12c	mrpl31	ubp1	protein_coding	protein_coding	III	+	-	888629	889281	889295	892390	convergent	no	yes
SPCC16A11.17	SPCC24B10.02c	cdc21	SPCC24B10.02c	protein_coding	protein_coding	III	+	-	900327	903283	903425	905116	convergent	no	yes
SPCC24B10.07	SPCC24B10.08c	gad8	ada2	protein_coding	protein_coding	III	+	-	912457	915040	915238	916824	convergent	no	yes
SPCC24B10.11c	SPCC24B10.12	mft1	cgi121	protein_coding	protein_coding	III	-	+	920086	921391	921872	921946	divergent	yes	no
SPCC24B10.15	SPCC24B10.16c	SPCC24B10.15	SPCC24B10.16c	protein_coding	protein_coding	III	+	-	927401	927629	929438	930409	convergent	yes	yes
SPCC24B10.18	SPCC24B10.19c	SPCC24B10.18	SPCC24B10.19c	protein_coding	protein_coding	III	+	-	931924	932737	932847	935154	convergent	no	yes
SPCC24B10.22	SPCPB16A4.02c	pog1	SPCPB16A4.02c	protein_coding	protein_coding	III	+	-	940806	944516	944722	946457	convergent	no	yes
SPCC1795.10c	SPCC1795.09	SPCC1795.10c	yps1	protein_coding	protein_coding	III	+	-	977009	978227	978563	980985	convergent	no	yes
SPCC1795.08c	SPCC1795.07	vid21	SPCC1795.07	protein_coding	protein_coding	III	+	-	980951	981146	984908	985207	convergent	no	yes
SPCC1795.06	SPCC1795.05c	map2	SPCC1795.05c	protein_coding	protein_coding	III	-	+	986014	988395	989739	989709	divergent	yes	no
SPCC1795.04c	SPNCRNA.128	pre10	rrk1	protein_coding	ncRNA	III	+	-	990627	989942	992059	990834	divergent	yes	no
SPCC1795.01c	SPCC895.03c	mad3	SPCC895.03c	protein_coding	protein_coding	III	+	-	997355	998797	998839	1000613	convergent	no	yes
SPCC895.07	SPCC895.08c	alp14	SPCC895.08c	protein_coding	protein_coding	III	+	-	1011412	1014272	1014314	1016267	convergent	no	yes
SPCC895.09c	SPNCRNA.1167	ucp12	SPNCRNA.1167	protein_coding	ncRNA	III	-	+	1016696	1020996	1022436	1022248	divergent	yes	no
SPCC825.02	SPCC825.03c	SPCC825.02	psy1	protein_coding	protein_coding	III	+	-	1025389	1027501	1027919	1029258	convergent	no	yes
SPCC825.04c	SPNCRNA.1168	naa40	SPNCRNA.1168	protein_coding	ncRNA	III	-	+	1029207	1030121	1030884	1031044	divergent	no	yes
SPCC825.05c	SPNCRNA.1168	SPCC825.05c	SPNCRNA.1168	protein_coding	ncRNA	III	-	+	1030996	1030121	1032789	1031044	convergent	no	yes
SPCC1259.02c	SPNCRNA.1169	SPCC1259.02c	SPNCRNA.1169	protein_coding	ncRNA	III	-	+	1034065	1037198	1037848	1039245	divergent	yes	no
SPCC1259.06	SPCC1259.16	taf8	SPCC1259.16	protein_coding	protein_coding	III	+	-	1043607	1043624	1044997	1045331	convergent	yes	yes
SPCC1259.08	SPCC1259.09c	SPCC1259.08	pdx1	protein_coding	protein_coding	III	+	-	1047664	1049947	1050064	1051870	convergent	no	yes
SPCC1259.09c	SPCC1259.10	pdx1	pgp1	protein_coding	protein_coding	III	-	+	1049947	1051858	1051870	1053763	divergent	yes	no
SPCC1259.10	SPCC1259.11c	pgp1	gyp2	protein_coding	protein_coding	III	+	-	1051858	1053669	1053763	1056194	convergent	no	yes
SPCC4B3.18	SPCC4B3.20	SPCC4B3.18	cmc2	protein_coding	protein_coding	III	-	+	1142616	1144468	1144737	1144799	divergent	yes	no
SPCC4B3.15	SPNCRNA.1174	mid1	SPNCRNA.1174	protein_coding	ncRNA	III	-	+	1147316	1150712	1151324	1151843	divergent	yes	no
SPCC4B3.14	SPNCRNA.1174	cwf20	SPNCRNA.1174	protein_coding	ncRNA	III	-	+	1150769	1150712	1151773	1151843	convergent	yes	yes
SPCC4B3.12	SPCC4B3.11c	set9	SPCC4B3.11c	protein_coding	protein_coding	III	-	+	1153914	1156111	1156553	1156556	divergent	yes	no
SPCC4B3.09c	SPCC4B3.08	SPCC4B3.09c	lsg1	protein_coding	protein_coding	III	+	-	1160439	1161241	1162316	1162302	convergent	no	yes
SPCC4B3.07	SPCC4B3.06c	nro1	SPCC4B3.06c	protein_coding	protein_coding	III	-	+	1162472	1163990	1164171	1165874	divergent	yes	no
SPCC4B3.06c	SPNCRNA.1176	SPCC4B3.06c	SPNCRNA.1176	protein_coding	ncRNA	III	+	-	1163990	1164366	1165874	1166231	convergent	yes	yes
SPCC4B3.04c	SPNCRNA.1177	nte1	SPNCRNA.1177	protein_coding	ncRNA	III	+	-	1168517	1168934	1173299	1173282	convergent	no	yes
SPCC4B3.03c	SPNCRNA.1177	SPCC4B3.03c	SPNCRNA.1177	protein_coding	ncRNA	III	+	-	1173236	1168934	1175650	1173282	divergent	yes	no
SPCC4B3.02c	SPCC4B3.01	SPCC4B3.02c	tum1	protein_coding	protein_coding	III	+	-	1176687	1177720	1177794	1178984	convergent	no	yes
SPCC550.03c	SPNCRNA.1178	SPCC550.03c	SPNCRNA.1178	protein_coding	ncRNA	III	-	+	1187669	1189433	1191396	1191497	divergent	yes	no
SPCC550.05	SPCC550.06c	nse1	hsp10	protein_coding	protein_coding	III	+	-	1193982	1194996	1196023	1195816	convergent	no	yes
SPCC550.10	SPNCRNA.1179	meu8	SPNCRNA.1179	protein_coding	ncRNA	III	+	-	1204315	1204934	1206695	1206655	convergent	yes	yes
SPCC550.14	SPCC550.15c	vgl1	SPCC550.15c	protein_coding	protein_coding	III	+	-	1216836	1221239	1221449	1223176	convergent	no	yes
SPCC645.04	SPCC645.05c	nse3	myo2	protein_coding	protein_coding	III	+	-	1232122	1233231	1233374	1238262	convergent	no	yes
SPCC645.10	SPCC645.11c	SPCC645.10	mug117	protein_coding	protein_coding	III	+	-	1255164	1256651	1257566	1257493	convergent	no	yes
SPCC23B6.01c	SPNCRNA.1182	SPCC23B6.01c	SPNCRNA.1182	protein_coding	ncRNA	III	-	+	1264347	1263755	1266936	1264380	convergent	no	yes
SPCC1322.01	SPNCRNA.1184	rpm1	SPNCRNA.1184	protein_coding	ncRNA	III	+	-	1283099	1286213	1286259	1287739	convergent	no	yes
SPCC1322.02	SPNCRNA.1184	SPCC1322.02	SPNCRNA.1184	protein_coding	ncRNA	III	+	-	1286193	1286213	1287531	1287739	convergent	yes	yes
SPCC1322.04	SPCC1322.05c	SPCC1322.04	SPCC1322.05c	protein_coding	protein_coding	III	+	-	1292109	1293804	1294029	1296160	convergent	no	yes
SPCC1322.06	SPCC1322.07c	kap113	mug150	protein_coding	protein_coding	III	+	-	1296627	1299511	1300577	1302574	convergent	no	yes
SPCC1322.07c	SPCC1322.08	mug150	srk1	protein_coding	protein_coding	III	-	+	1299511	1301970	1302574	1305468	divergent	yes	no
SPCC1322.09	SPNCRNA.1185	SPCC1322.09	SPNCRNA.1185	protein_coding	ncRNA	III	+	-	1306146	1307546	1307897	1309445	convergent	no	yes
SPCC1322.16	SPCC132.01c	phb2	SPCC132.01c	protein_coding	protein_coding	III	+	-	1323760	1325057	1325076	1328438	convergent	no	yes
SPCC132.03	SPCC132.04c	SPCC132.03	gdh2	protein_coding	protein_coding	III	+	-	1331168	1332569	1332587	1336197	convergent	no	yes
SPCC338.17c	SPCC338.16	rad21	pof3	protein_coding	protein_coding	III	+	-	1342923	1345278	1346239	1347289	convergent	no	yes
SPCC338.11c	SPNCRNA.1188	rrg1	SPNCRNA.1188	protein_coding	ncRNA	III	+	-	1356162	1355614	1357371	1357669	divergent	yes	yes
SPCC338.08	SPNCRNA.1189	ctp1	SPNCRNA.1189	protein_coding	ncRNA	III	-	+	1358737	1358647	1360260	1360719	convergent	yes	yes
SPCC338.04	SPCC338.03c	cid2	SPCC338.03c	protein_coding	protein_coding	III	-	+	1367724	1368354	1368405	1369793	divergent	yes	no
SPCC1281.04	SPNCRNA.1191	SPCC1281.04	SPNCRNA.1191	protein_coding	ncRNA	III	+	-	1386524	1384966	1387961	1388056	divergent	yes	yes
SPCC1281.08	SPCC1281.07c	wtf11	SPCC1281.07c	protein_coding	protein_coding	III	+	-	1396887	1397188	1400821	1398780	convergent	yes	no
SPCC1281.08	SPNCRNA.1192	wtf11	SPNCRNA.1192	protein_coding	ncRNA	III	+	-	1396887	1400016	1400821	1400808	convergent	no	yes
SPCC622.01c	SPCC622.02	SPCC622.01c	SPCC622.02	protein_coding	protein_coding	III	-	+	1403451	1404560	1404929	1405667	divergent	yes	no
SPCC622.02	SPCC622.03c	SPCC622.02	SPCC622.03c	protein_coding	protein_coding	III	+	-	1404560	1404867	1405667	1406563	convergent	yes	yes
SPCC622.03c	SPCC622.04	SPCC622.03c	SPCC622.04	protein_coding	protein_coding	III	-	+	1404867	1405658	1406563	1407258	divergent	yes	yes
SPCC622.05	SPCC622.06c	SPCC622.05	SPCC622.06c	protein_coding	protein_coding	III	+	-	1407256	1408088	1409338	1410043	convergent	yes	yes
SPCC622.06c	SPCC622.07	SPCC622.06c	SPCC622.07	protein_coding	protein_coding	III	-	+	1408088	1409275	1410043	1410143	divergent	yes	no
SPCC622.08c	SPNCRNA.1194	hta1	SPNCRNA.1194	protein_coding	ncRNA	III	-	+	1411144	1410745	1412214	1412364	convergent	yes	yes
SPCC622.09	SPCC622.10c	htb1	SPCC622.10c	protein_coding	protein_coding	III	+	-	1412387	1413420	1413677	1416243	convergent	no	yes
SPCC622.11	SPCC622.12c	SPCC622.11	gdh1	protein_coding	protein_coding	III	+	-	1417100	1419131	1419224	1421212	convergent	no	yes
SPCC622.13c	SPNCRNA.1195	tti1	SPNCRNA.1195	protein_coding	ncRNA	III	-	+	1421146	1421592	1425868	1424955	divergent	no	yes
SPCC622.14	SPCC622.15c	SPCC622.14	SPCC622.15c	protein_coding	protein_coding	III	+	-	1426997	1428743	1429463	1430882	convergent	no	yes
SPCC622.16c	SPNCRNA.1196	epe1	SPNCRNA.1196	protein_coding	ncRNA	III	-	+	1431048	1431135	1435036	1433068	divergent	no	yes
SPCC61.01c	SPCC622.19	str2	jmj4	protein_coding	protein_coding	III	-	+	1435212	1438134	1442233	1439921	divergent	no	yes
SPCC61.01c	SPCC622.18	str2	rpl6	protein_coding	protein_coding	III	-	+	1435212	1437118	1442233	1438010	divergent	no	yes
SPCC61.05	SPNCRNA.1197	SPCC61.05	SPNCRNA.1197	protein_coding	ncRNA	III	+	-	1449159	1451418	1451611	1452653	convergent	no	yes
SPCC11E10.01	SPNCRNA.1197	SPCC11E10.01	SPNCRNA.1197	protein_coding	ncRNA	III	+	-	1451701	1451418	1454632	1452653	divergent	yes	no
SPCC11E10.01	SPCC11E10.02c	SPCC11E10.01	gpi8	protein_coding	protein_coding	III	+	-	1451701	1454541	1454632	1456141	convergent	no	yes
SPCC11E10.03	SPNCRNA.1198	mug1	SPNCRNA.1198	protein_coding	ncRNA	III	+	-	1456203	1456192	1457855	1457784	divergent	yes	yes
SPCC11E10.08	SPNCRNA.1200	rik1	SPNCRNA.1200	protein_coding	ncRNA	III	+	-	1467695	1467366	1471912	1468208	divergent	yes	no
SPCC11E10.08	SPCC11E10.09c	rik1	SPCC11E10.09c	protein_coding	protein_coding	III	+	-	1467695	1468210	1471912	1473908	convergent	no	yes
SPCC188.02	SPCC188.04c	par1	spc25	protein_coding	protein_coding	III	+	-	1475494	1478061	1478103	1482328	convergent	no	yes
SPCC188.04c	SPCC188.03	spc25	cnd3	protein_coding	protein_coding	III	-	+	1478061	1478178	1482328	1481959	divergent	no	yes
SPCC188.07	SPCC188.08c	ccq1	ubp5	protein_coding	protein_coding	III	+	-	1486077	1488553	1488678	1492475	convergent	no	yes
SPCC188.09c	SPNCRNA.1201	SPCC188.09c	SPNCRNA.1201	protein_coding	ncRNA	III	-	+	1492788	1492674	1496408	1493595	convergent	no	yes
SPCC584.14	SPCC584.15c	mug160	SPCC584.15c	protein_coding	protein_coding	III	+	-	1518448	1520356	1520391	1523329	convergent	no	yes
SPCC584.01c	SPNCRNA.1202	SPCC584.01c	SPNCRNA.1202	protein_coding	ncRNA	III	-	+	1526472	1525414	1529891	1528475	convergent	no	yes
SPCC584.05	SPCC1753.01c	sec1	ssb2	protein_coding	protein_coding	III	+	-	1538043	1538390	1541984	1542108	convergent	no	yes
SPCC1753.02c	SPNCRNA.1203	git3	SPNCRNA.1203	protein_coding	ncRNA	III	-	+	1542333	1545574	1546161	1549995	divergent	yes	no
SPCC1753.04	SPNCRNA.1204	tol1	SPNCRNA.1204	protein_coding	ncRNA	III	+	-	1549929	1551330	1551397	1552587	convergent	no	yes
SPCC1753.05	SPCC162.12	rsm1	tco89	protein_coding	protein_coding	III	+	-	1551385	1552594	1554137	1554681	convergent	no	yes
SPCC1753.05	SPNCRNA.1204	rsm1	SPNCRNA.1204	protein_coding	ncRNA	III	+	-	1551385	1551330	1554137	1552587	divergent	yes	yes
SPCC162.11c	SPCC162.10	SPCC162.11c	ppk33	protein_coding	protein_coding	III	+	-	1556001	1557811	1557913	1561207	convergent	no	yes
SPCC162.06c	SPCC162.05	SPCC162.06c	coq3	protein_coding	protein_coding	III	+	-	1576664	1578091	1578092	1579162	convergent	no	yes
SPCC162.03	SPCC162.02c	SPCC162.03	SPCC162.02c	protein_coding	protein_coding	III	-	+	1582584	1584118	1584149	1587560	divergent	yes	no
SPCC13B11.01	SPCC13B11.02c	adh1	SPCC13B11.02c	protein_coding	protein_coding	III	+	-	1589427	1589996	1592889	1593818	convergent	yes	yes
SPCC13B11.03c	SPNCRNA.1209	SPCC13B11.03c	SPNCRNA.1209	protein_coding	ncRNA	III	-	+	1594872	1594598	1596605	1595339	convergent	no	yes
SPCC777.02	SPCC777.03c	SPCC777.02	SPCC777.03c	protein_coding	protein_coding	III	+	-	1599056	1601266	1601388	1604737	convergent	no	yes
SPCC777.03c	SPNCRNA.1210	SPCC777.03c	SPNCRNA.1210	protein_coding	ncRNA	III	-	+	1601266	1601457	1604737	1602924	divergent	yes	yes
SPCC777.03c	SPCC777.04	SPCC777.03c	SPCC777.04	protein_coding	protein_coding	III	-	+	1601266	1602954	1604737	1604750	divergent	yes	no
SPCC777.05	SPCC777.06c	gtr2	SPCC777.06c	protein_coding	protein_coding	III	+	-	1605061	1606351	1606539	1607953	convergent	no	yes
SPCC777.06c	SPNCRNA.1211	SPCC777.06c	SPNCRNA.1211	protein_coding	ncRNA	III	-	+	1606351	1606589	1607953	1608068	divergent	yes	yes
SPCC777.07	SPCC777.08c	omh3	bit61	protein_coding	protein_coding	III	+	-	1609353	1611047	1612830	1612779	convergent	no	yes
SPCC777.11	SPCC777.12c	SPCC777.11	SPCC777.12c	protein_coding	protein_coding	III	+	-	1616391	1616592	1618353	1618210	convergent	yes	yes
SPCC777.11	SPCC777.17c	SPCC777.11	SPCC777.17c	protein_coding	protein_coding	III	+	-	1616391	1618146	1618353	1619330	convergent	no	yes
SPCC777.14	SPNCRNA.1212	prp4	SPNCRNA.1212	protein_coding	ncRNA	III	+	-	1622498	1622525	1624475	1625429	convergent	yes	yes
SPCC777.15	SPNCRNA.1212	SPCC777.15	SPNCRNA.1212	protein_coding	ncRNA	III	+	-	1624612	1622525	1626267	1625429	divergent	yes	no
SPCC777.15	SPCC663.01c	SPCC777.15	ekc1	protein_coding	protein_coding	III	+	-	1624612	1625987	1626267	1629437	convergent	no	yes
SPCC663.08c	SPNCRNA.1213	SPCC663.08c	SPNCRNA.1213	protein_coding	ncRNA	III	-	+	1647689	1647025	1648808	1649005	convergent	yes	yes
SPCC663.09c	SPCC663.10	SPCC663.09c	SPCC663.10	protein_coding	protein_coding	III	-	+	1649040	1650366	1650734	1653177	divergent	yes	no
SPCC663.10	SPNCRNA.1214	SPCC663.10	SPNCRNA.1214	protein_coding	ncRNA	III	+	-	1650366	1650949	1653177	1652838	convergent	yes	yes
SPCC663.12	SPCC663.13c	cid12	naa50	protein_coding	protein_coding	III	+	-	1655666	1656901	1660080	1657583	convergent	no	yes
SPCC417.05c	SPNCRNA.1216	chr2	SPNCRNA.1216	protein_coding	ncRNA	III	-	+	1675008	1674603	1677146	1675220	convergent	no	yes
SPCC417.09c	SPCC417.10	SPCC417.09c	SPCC417.10	protein_coding	protein_coding	III	-	+	1691219	1694169	1695091	1697592	divergent	yes	no
SPCC191.05c	SPCC191.06	SPCC191.05c	SPCC191.06	protein_coding	protein_coding	III	-	+	1711955	1712027	1713007	1714631	divergent	yes	yes
SPCC191.06	SPNCRNA.1220	SPCC191.06	SPNCRNA.1220	protein_coding	ncRNA	III	+	-	1712027	1712984	1714631	1713595	convergent	yes	no
SPCC191.09c	SPNCRNA.1222	gst1	SPNCRNA.1222	protein_coding	ncRNA	III	-	+	1719143	1719592	1720128	1720715	divergent	yes	no
SPCC1450.09c	SPNCRNA.1226	SPCC1450.09c	SPNCRNA.1226	protein_coding	ncRNA	III	-	+	1741202	1741332	1745250	1745175	divergent	yes	yes
SPCC1450.12	SPCC1450.13c	SPCC1450.12	SPCC1450.13c	protein_coding	protein_coding	III	+	-	1754133	1757320	1757395	1758409	convergent	no	yes
SPCC1450.14c	SPCC1450.15	ero12	SPCC1450.15	protein_coding	protein_coding	III	-	+	1758944	1761158	1763118	1763220	divergent	yes	no
SPCC1450.15	SPCC1450.16c	SPCC1450.15	SPCC1450.16c	protein_coding	protein_coding	III	+	-	1761158	1763151	1763220	1765309	convergent	no	yes
SPCC1442.01	SPNCRNA.1227	ste6	SPNCRNA.1227	protein_coding	ncRNA	III	+	-	1765913	1765433	1768971	1769380	divergent	yes	yes
SPCC1442.02	SPNCRNA.1227	SPCC1442.02	SPNCRNA.1227	protein_coding	ncRNA	III	+	-	1768960	1765433	1771181	1769380	divergent	yes	no
SPCC1442.03	SPCC1442.04c	SPCC1442.03	SPCC1442.04c	protein_coding	protein_coding	III	+	-	1771217	1773331	1773479	1775533	convergent	no	yes
SPCC1442.06	SPCC1442.07c	pre8	SPCC1442.07c	protein_coding	protein_coding	III	+	-	1778069	1779522	1780442	1780705	convergent	no	yes
SPCC1442.10c	SPCC1442.09	rpb3	trp3	protein_coding	protein_coding	III	-	+	1782897	1783641	1787006	1785552	divergent	no	yes
SPCC1442.12	SPCC1442.13c	pps1	SPCC1442.13c	protein_coding	protein_coding	III	+	-	1789259	1790811	1791260	1792123	convergent	no	yes
SPCC1442.13c	SPNCRNA.1229	SPCC1442.13c	SPNCRNA.1229	protein_coding	ncRNA	III	-	+	1790811	1791386	1792123	1792600	divergent	yes	no
SPCC1442.16c	SPNCRNA.1230	zta1	SPNCRNA.1230	protein_coding	ncRNA	III	-	+	1794719	1795741	1796107	1796894	divergent	yes	no
SPCC1442.17c	SPNCRNA.1230	ist1	SPNCRNA.1230	protein_coding	ncRNA	III	-	+	1796041	1795741	1797445	1796894	convergent	no	yes
SPCC285.03	SPNCRNA.1231	SPCC285.03	SPNCRNA.1231	protein_coding	ncRNA	III	+	-	1797921	1799929	1799933	1801147	convergent	no	yes
SPCC285.04	SPNCRNA.1231	SPCC285.04	SPNCRNA.1231	protein_coding	ncRNA	III	+	-	1800727	1799929	1801508	1801147	divergent	yes	no
SPCC285.05	SPNCRNA.1232	SPCC285.05	SPNCRNA.1232	protein_coding	ncRNA	III	+	-	1802086	1803665	1804181	1804635	convergent	no	yes
SPCC285.08	SPCC285.09c	ret2	cgs2	protein_coding	protein_coding	III	+	-	1809290	1810337	1810832	1812646	convergent	no	yes
SPCC285.14	SPCC285.16c	trs130	msh6	protein_coding	protein_coding	III	+	-	1823311	1827452	1829111	1831715	convergent	no	yes
SPCC285.14	SPCC285.15c	trs130	rps2802	protein_coding	protein_coding	III	+	-	1823311	1826905	1829111	1827487	convergent	no	yes
SPCC1223.03c	SPNCRNA.1235	gut2	SPNCRNA.1235	protein_coding	ncRNA	III	-	+	1840594	1839787	1843300	1844115	convergent	yes	yes
SPCC1223.10c	SPNCRNA.1236	eaf1	SPNCRNA.1236	protein_coding	ncRNA	III	-	+	1860094	1859963	1862041	1860577	convergent	no	yes
SPCC1223.12c	SPCC1223.13	meu10	cbf12	protein_coding	protein_coding	III	-	+	1866916	1870438	1871663	1875842	divergent	yes	no
SPCC1223.12c	SPNCRNA.1237	meu10	SPNCRNA.1237	protein_coding	ncRNA	III	-	+	1866916	1867057	1871663	1868077	divergent	no	yes
SPCC1223.12c	SPNCRNA.1238	meu10	SPNCRNA.1238	protein_coding	ncRNA	III	-	+	1866916	1868057	1871663	1869906	divergent	yes	yes
SPCC297.03	SPNCRNA.1239	ssp1	SPNCRNA.1239	protein_coding	ncRNA	III	+	-	1878434	1877676	1882310	1878730	divergent	yes	no
SPCC297.03	SPCC297.04c	ssp1	set7	protein_coding	protein_coding	III	+	-	1878434	1880992	1882310	1882276	convergent	no	yes
SPCC297.05	SPCC297.06c	SPCC297.05	SPCC297.06c	protein_coding	protein_coding	III	+	-	1882453	1885725	1885849	1886860	convergent	no	yes
SPCC737.03c	SPCC737.04	ima1	SPCC737.04	protein_coding	protein_coding	III	-	+	1888103	1891328	1891959	1893817	divergent	yes	no
SPCC737.04	SPNCRNA.1241	SPCC737.04	SPNCRNA.1241	protein_coding	ncRNA	III	+	-	1891328	1893662	1893817	1894406	convergent	no	yes
SPCC737.05	SPCC737.06c	SPCC737.05	SPCC737.06c	protein_coding	protein_coding	III	+	-	1894976	1895954	1897924	1897559	convergent	no	yes
SPCC737.05	SPCC737.07c	SPCC737.05	SPCC737.07c	protein_coding	protein_coding	III	+	-	1894976	1897817	1897924	1900464	convergent	no	yes
SPCC737.08	SPCC737.09c	SPCC737.08	hmt1	protein_coding	protein_coding	III	+	-	1900472	1914756	1914833	1917707	convergent	no	yes
SPCC74.01	SPCC74.02c	sly1	SPCC74.02c	protein_coding	protein_coding	III	+	-	1923102	1924680	1925473	1928314	convergent	no	yes
SPCC18.01c	SPNCRNA.1246	adg3	SPNCRNA.1246	protein_coding	ncRNA	III	-	+	1947837	1952103	1952619	1953433	divergent	yes	no
SPCC18.02	SPNCRNA.1247	SPCC18.02	SPNCRNA.1247	protein_coding	ncRNA	III	+	-	1953367	1955420	1955467	1955959	convergent	no	yes
SPCC18.03	SPNCRNA.1247	SPCC18.03	SPNCRNA.1247	protein_coding	ncRNA	III	+	-	1955678	1955420	1959359	1955959	divergent	yes	no
SPCC18.04	SPCC18.05c	pof6	SPCC18.05c	protein_coding	protein_coding	III	+	-	1960078	1962945	1963015	1964811	convergent	no	yes
SPCC18.08	SPCC18.09c	SPCC18.08	SPCC18.09c	protein_coding	protein_coding	III	+	-	1970713	1970754	1973665	1973851	convergent	yes	yes
SPCC18.10	SPCC18.11c	SPCC18.10	sdc1	protein_coding	protein_coding	III	+	-	1974699	1975472	1976525	1976711	convergent	no	yes
SPCC18.12c	SPNCRNA.1250	utp23	SPNCRNA.1250	protein_coding	ncRNA	III	-	+	1977107	1976795	1978642	1978348	convergent	yes	yes
SPCC18.12c	SPCC18.13	utp23	SPCC18.13	protein_coding	protein_coding	III	-	+	1977107	1978528	1978642	1980365	divergent	yes	no
SPCC18.14c	SPCC18.15	rpp0	SPCC18.15	protein_coding	protein_coding	III	-	+	1980536	1982194	1983006	1985220	divergent	yes	no
SPCC18.15	SPCC18.16c	SPCC18.15	fmn1	protein_coding	protein_coding	III	+	-	1982194	1985203	1985220	1986034	convergent	no	yes
SPCC290.04	SPNCRNA.1252	ams2	SPNCRNA.1252	protein_coding	ncRNA	III	+	-	2001145	2000677	2004364	2003895	divergent	yes	yes
SPCC4F11.03c	SPNCRNA.1253	SPCC4F11.03c	SPNCRNA.1253	protein_coding	ncRNA	III	-	+	2006651	2008071	2008106	2009851	divergent	yes	no
SPCC4F11.04c	SPNCRNA.1253	imt2	SPNCRNA.1253	protein_coding	ncRNA	III	-	+	2007921	2008071	2010840	2009851	divergent	yes	yes
SPCC4F11.04c	SPCC4F11.05	imt2	SPCC4F11.05	protein_coding	protein_coding	III	-	+	2007921	2010426	2010840	2010789	divergent	yes	no
SPCC1739.01	SPCC1739.02c	SPCC1739.01	mrpl22	protein_coding	protein_coding	III	+	-	2024482	2028174	2029066	2029226	convergent	no	yes
SPCC1739.03	SPCC1739.04c	hrr1	SPCC1739.04c	protein_coding	protein_coding	III	+	-	2029261	2032885	2034205	2034392	convergent	no	yes
SPCC1739.07	SPCC1739.08c	cti1	SPCC1739.08c	protein_coding	protein_coding	III	+	-	2041086	2041789	2042711	2044397	convergent	no	yes
SPCC1739.10	SPCC1739.11c	mug33	cdc11	protein_coding	protein_coding	III	+	-	2047508	2049130	2049286	2052636	convergent	no	yes
SPCC1739.15	SPNCRNA.1257	wtf21	SPNCRNA.1257	protein_coding	ncRNA	III	+	-	2064172	2065404	2066664	2067340	convergent	no	yes
SPCC576.02	SPCC576.19c	SPCC576.02	SPCC576.19c	protein_coding	protein_coding	III	+	-	2081176	2081247	2084027	2081606	convergent	yes	no
SPCC576.06c	SPCC576.07	SPCC576.06c	ret3	protein_coding	protein_coding	III	-	+	2092017	2092995	2093726	2094869	divergent	yes	no
SPCC576.09	SPNCRNA.1261	rps20	SPNCRNA.1261	protein_coding	ncRNA	III	+	-	2096504	2095994	2097017	2096985	divergent	yes	yes
SPCC576.12c	SPCC576.13	mhf2	swc5	protein_coding	protein_coding	III	-	+	2100849	2101753	2102839	2102400	divergent	yes	no
SPCC576.12c	SPCC576.14	mhf2	dph5	protein_coding	protein_coding	III	-	+	2100849	2102587	2102839	2103817	divergent	yes	no
SPCC576.17c	SPNCRNA.1263	SPCC576.17c	SPNCRNA.1263	protein_coding	ncRNA	III	-	+	2111240	2111204	2113660	2116520	convergent	yes	yes
SPCC126.01c	SPNCRNA.1263	SPCC126.01c	SPNCRNA.1263	protein_coding	ncRNA	III	-	+	2115206	2111204	2116868	2116520	convergent	yes	yes
SPCC126.02c	SPNCRNA.1264	pku70	SPNCRNA.1264	protein_coding	ncRNA	III	-	+	2117095	2117021	2119699	2118767	convergent	no	yes
SPCC126.03	SPCC126.04c	pus1	sgf73	protein_coding	protein_coding	III	+	-	2120626	2122510	2122630	2123996	convergent	no	yes
SPCC126.04c	SPNCRNA.1265	sgf73	SPNCRNA.1265	protein_coding	ncRNA	III	-	+	2122510	2123639	2123996	2124434	divergent	yes	no
SPCC126.05c	SPNCRNA.1265	mrpl17	SPNCRNA.1265	protein_coding	ncRNA	III	-	+	2124133	2123639	2125769	2124434	convergent	no	yes
SPCC126.05c	SPCC126.06	mrpl17	twf1	protein_coding	protein_coding	III	-	+	2124133	2125759	2125769	2127454	divergent	yes	no
SPCC126.06	SPCC126.07c	twf1	SPCC126.07c	protein_coding	protein_coding	III	+	-	2125759	2127413	2127454	2129904	convergent	no	yes
SPCC126.10	SPCC126.11c	iah1	SPCC126.11c	protein_coding	protein_coding	III	+	-	2134446	2135604	2135714	2136917	convergent	no	yes
SPCC126.13c	SPCC126.14	SPCC126.13c	prp18	protein_coding	protein_coding	III	-	+	2139883	2140983	2141364	2143550	divergent	yes	no
SPCC126.14	SPCC126.15c	prp18	sec65	protein_coding	protein_coding	III	+	-	2140983	2142291	2143550	2143550	convergent	no	yes
SPCC1620.05	SPCC1620.06c	SPCC1620.05	SPCC1620.06c	protein_coding	protein_coding	III	+	-	2152135	2152833	2157975	2155161	convergent	no	yes
SPCC1620.05	SPCC1620.07c	SPCC1620.05	SPCC1620.07c	protein_coding	protein_coding	III	+	-	2152135	2155261	2157975	2157552	convergent	no	yes
SPCC1620.08	SPCC1620.09c	SPCC1620.08	tfg1	protein_coding	protein_coding	III	+	-	2159159	2161195	2161295	2163190	convergent	no	yes
SPCC1620.09c	SPCC1620.10	tfg1	cwf26	protein_coding	protein_coding	III	-	+	2161195	2163164	2163190	2164505	divergent	yes	no
SPCC1620.10	SPCC1620.12c	cwf26	SPCC1620.12c	protein_coding	protein_coding	III	+	-	2163164	2164463	2164505	2170064	convergent	no	yes
SPCC1620.12c	SPCC1620.11	SPCC1620.12c	nup97	protein_coding	protein_coding	III	-	+	2164463	2165020	2170064	2168871	divergent	no	yes
SPCC1620.13	SPNCRNA.1268	SPCC1620.13	SPNCRNA.1268	protein_coding	ncRNA	III	+	-	2171337	2170528	2172463	2171521	divergent	yes	no
SPCC1620.13	SPCC1620.14c	SPCC1620.13	snf22	protein_coding	protein_coding	III	+	-	2171337	2171573	2172463	2179601	convergent	no	yes
SPCC830.10	SPCC830.11c	SPCC830.10	SPCC830.11c	protein_coding	protein_coding	III	+	-	2201407	2202723	2202938	2204133	convergent	no	yes
SPCC830.11c	SPCC1919.01	SPCC830.11c	ppk34	protein_coding	protein_coding	III	-	+	2202723	2204089	2204133	2206069	divergent	yes	no
SPCC1919.01	SPNCRNA.1271	ppk34	SPNCRNA.1271	protein_coding	ncRNA	III	+	-	2204089	2204097	2206069	2205588	convergent	yes	no
SPCC1919.02	SPCC1919.03c	SPCC1919.02	amk2	protein_coding	protein_coding	III	+	-	2206200	2207485	2207594	2209022	convergent	no	yes
SPCC1919.05	SPCC1919.06c	ski3	wtf25	protein_coding	protein_coding	III	+	-	2212710	2217816	2218608	2220401	convergent	no	yes
SPCC1919.07	SPCC1919.08c	SPCC1919.07	mrpl33	protein_coding	protein_coding	III	+	-	2220806	2221979	2222258	2222620	convergent	no	yes
SPCC1919.12c	SPNCRNA.1275	SPCC1919.12c	SPNCRNA.1275	protein_coding	ncRNA	III	-	+	2231453	2236114	2236121	2237407	divergent	yes	no
SPCC1919.13c	SPNCRNA.1275	SPCC1919.13c	SPNCRNA.1275	protein_coding	ncRNA	III	-	+	2236061	2236114	2237390	2237407	divergent	yes	yes
SPCC1919.14c	SPNCRNA.1275	bdp1	SPNCRNA.1275	protein_coding	ncRNA	III	-	+	2237405	2236114	2239360	2237407	convergent	no	yes
SPCC1919.15	SPNCRNA.1276	brl1	SPNCRNA.1276	protein_coding	ncRNA	III	+	-	2239819	2239857	2242154	2242131	convergent	yes	yes
SPCC790.02	SPNCRNA.1277	pep3	SPNCRNA.1277	protein_coding	ncRNA	III	+	-	2242247	2243952	2245648	2245575	convergent	no	yes
SPCC1840.04	SPCC1840.05c	pca1	SPCC1840.05c	protein_coding	protein_coding	III	+	-	2263904	2265535	2267305	2267963	convergent	no	yes
SPCC1840.12	SPNCRNA.1279	SPCC1840.12	SPNCRNA.1279	protein_coding	ncRNA	III	+	-	2281612	2280653	2284101	2284409	divergent	yes	yes
SPCC965.03	SPCC965.04c	vma8	SPCC965.04c	protein_coding	protein_coding	III	+	-	2285010	2286794	2286855	2289391	convergent	no	yes
SPCC965.04c	SPNCRNA.1280	SPCC965.04c	SPNCRNA.1280	protein_coding	ncRNA	III	-	+	2286794	2286843	2289391	2289468	divergent	yes	yes
SPCC965.09	SPNCRNA.1284	SPCC965.09	SPNCRNA.1284	protein_coding	ncRNA	III	+	-	2300543	2301821	2302268	2302280	convergent	no	yes
SPCC965.10	SPCC965.11c	SPCC965.10	SPCC965.11c	protein_coding	protein_coding	III	+	-	2302442	2303540	2305222	2308275	convergent	no	yes
SPCC965.11c	SPCC965.12	SPCC965.11c	SPCC965.12	protein_coding	protein_coding	III	-	+	2303540	2305902	2308275	2307857	divergent	yes	no
SPCC965.13	SPNCRNA.1286	SPCC965.13	SPNCRNA.1286	protein_coding	ncRNA	III	+	-	2310096	2314400	2314400	2317255	convergent	no	yes
SPCC965.13	SPNCRNA.1285	SPCC965.13	SPNCRNA.1285	protein_coding	ncRNA	III	+	-	2310096	2308782	2314400	2311926	divergent	yes	no
SPCC965.14c	SPNCRNA.1286	SPCC965.14c	SPNCRNA.1286	protein_coding	ncRNA	III	+	-	2314517	2314400	2315434	2317255	divergent	yes	yes
SPCC1494.01	SPNCRNA.1286	SPCC1494.01	SPNCRNA.1286	protein_coding	ncRNA	III	+	-	2315606	2314400	2317771	2317255	divergent	yes	no
SPCC1494.03	SPCC1494.04c	arz1	tyr1	protein_coding	protein_coding	III	+	-	2324957	2327041	2327051	2328706	convergent	no	yes
SPCC1494.05c	SPNCRNA.1289	ubp12	SPNCRNA.1289	protein_coding	ncRNA	III	-	+	2328869	2331324	2332513	2332742	divergent	yes	no
SPCC1494.06c	SPNCRNA.1289	SPCC1494.06c	SPNCRNA.1289	protein_coding	ncRNA	III	-	+	2332688	2331324	2334958	2332742	convergent	no	yes
SPCC70.03c	SPNCRNA.1290	SPCC70.03c	SPNCRNA.1290	protein_coding	ncRNA	III	-	+	2350268	2352296	2352631	2353126	divergent	yes	no
SPCC70.04c	SPNCRNA.1290	SPCC70.04c	SPNCRNA.1290	protein_coding	ncRNA	III	-	+	2352568	2352296	2354572	2353126	convergent	no	yes
SPCC70.05c	SPNCRNA.520	SPCC70.05c	SPNCRNA.520	protein_coding	ncRNA	III	-	+	2358510	2363184	2363630	2363761	divergent	yes	no
SPCC70.06	SPCC70.07c	SPCC70.06	tmp1	protein_coding	protein_coding	III	+	-	2364158	2365736	2367323	2367556	convergent	no	yes
SPCC70.07c	SPNCRNA.1292	tmp1	SPNCRNA.1292	protein_coding	ncRNA	III	-	+	2365736	2367506	2367556	2368757	divergent	yes	no
SPCC70.08c	SPNCRNA.1292	SPCC70.08c	SPNCRNA.1292	protein_coding	ncRNA	III	-	+	2367804	2367506	2368636	2368757	convergent	yes	yes
SPCC70.10	SPCC1827.08c	SPCC70.10	pof7	protein_coding	protein_coding	III	+	-	2370832	2371514	2371916	2373502	convergent	no	yes
SPCC1827.04	SPCC1827.05c	SPCC1827.04	SPCC1827.05c	protein_coding	protein_coding	III	+	-	2382309	2384639	2384707	2385780	convergent	no	yes
SPCP1E11.03	SPCP1E11.04c	mug170	pal1	protein_coding	protein_coding	III	+	-	2394675	2396196	2396196	2398296	convergent	no	yes
SPCP1E11.06	SPCP1E11.07c	apl4	cwf18	protein_coding	protein_coding	III	+	-	2401975	2404643	2404803	2405884	convergent	no	yes
SPCC569.02c	SPNCRNA.1298	SPCC569.02c	SPNCRNA.1298	protein_coding	ncRNA	III	+	-	2432505	2432823	2433520	2433573	convergent	no	yes
