# Supplementary material for: A global non-coding RNA system modulates fission yeast protein levels in response to stress
Source: Nat Commun. 2014 May 23;5:3947. doi: 10.1038/ncomms4947 (PMC4050258; doi:10.1038/ncomms4947)
Supplement: Supplementary Data 5 — 5′ and 3′ ends that displayed significant changes in length relative to 0 min during osmotic stress. Separate worksheets also record all estimated 5′ and 3′ ends across the genome. [file ncomms4947-s6.xlsx]

## Sheet: Significant 5' extensions
List of significant 5' extensions
Gene ID	Symbol	Z score	Mean boundary extent at 0 min	Mean boundary extent at different time point in wild type cells					Mean boundary extent at different time point in atf21Δ					Number of replicates with longer boundary extent compare to t=0 in wild type cells					Number of replicates with longer boundary extent compare to t=0 in atf21Δ					Permutation P-value	BH-adjusted P-value	Form divergent pairs with	Known stress genes ?
				15 min	30 min	60 min	120 min	180 min	15 min	30 min	60 min	120 min	180 min	15 min	30 min	60 min	120 min	180 min	15 min	30 min	60 min	120 min	180 min
SPAC4H3.03c	SPAC4H3.03c	700.357	264	657	694	709	382	458	692	719	712	506	341	1	1	2	1	0	1	3	3	0	0	0.002	0.066		cesr
SPBC21C3.19	SPBC21C3.19	135.692	108	135	141	128	128	134	137	186	137	134	126	2	3	1	0	2	2	3	2	1	1	0.0024	0.066		cesr
SPCPB16A4.07	SPCPB16A4.07	166.695	122	165	169	117	150	136	173	178	158	142	150	1	1	0	0	0	2	3	0	0	0	0.0065	0.0775
SPAC6F6.11c	SPAC6F6.11c	40.5999	19	18	16	17	20	16	19	6	17	55	21	0	0	0	0	0	0	0	0	3	0	0.0069	0.0775	SPNCRNA.849
SPBC19C2.13c	ctu2	152.142	133	128	58	190	108	130	90	206	141	128	128	0	0	2	0	0	0	3	0	0	0	0.0082	0.0775	smd3
SPBC27.08c	sua1	78.1555	35	21	54	44	76	63	45	87	56	69	36	0	1	0	2	0	0	3	1	1	0	0.0093	0.0775	SPNCRNA.1448
SPBC11C11.04c	alp1	383.56	344	166	334	311	430	310	311	373	501	321	314	0	0	0	2	0	0	1	3	0	0	0.0134	0.0775
SPBP22H7.06	SPBP22H7.06	590.726	568	460	553	586	578	613	584	574	564	586	598	0	1	2	2	3	1	0	0	2	2	0.0148	0.0775
SPCC962.01	SPCC962.01	219.847	201	193	226	205	205	205	247	206	225	206	195	0	1	0	0	0	3	0	1	0	0	0.0155	0.0775
SPAC139.04c	fap2	343.519	228	265	403	205	273	264	222	530	218	181	164	0	1	0	0	0	1	3	0	0	0	0.0168	0.0775	SPNCRNA.705
SPBC660.05	SPBC660.05	236.212	85	248	256	100	122	141	251	250	185	111	89	3	3	0	0	0	3	3	1	0	0	0.0196	0.0775		cesr
SPBC1A4.03c	top2	1799.17	1668	1001	1795	1778	1616	1655	1571	1825	1896	1889	1739	0	2	1	0	1	0	2	3	2	1	0.0215	0.0775	SPBC1A4.04, SPNCRNA.384
SPAC1705.03c	ecm33	338.422	330	325	327	330	372	330	328	328	332	329	328	0	0	0	3	0	0	0	1	0	0	0.0269	0.0775
SPBC29A10.13	atp7	131.084	125	125	127	128	127	126	125	130	131	164	187	0	0	1	1	0	0	2	1	3	1	0.0301	0.0775
SPAC23C11.06c	SPAC23C11.06c	457.846	241	498	643	388	320	462	452	591	418	367	249	2	3	0	0	1	2	3	2	1	0	0.0304	0.0775		cesr
SPAC1687.14c	SPAC1687.14c	439.96	293	177	377	312	386	411	308	463	401	398	249	0	1	0	1	1	0	3	2	1	0	0.0308	0.0775
SPAC1F3.01	rrp6	36.1515	25	19	22	27	39	25	64	25	25	32	33	0	0	0	2	0	3	1	0	1	1	0.0308	0.0775
SPCC613.01	SPCC613.01	201.147	148	108	133	84	133	262	130	152	226	193	135	0	1	0	0	3	1	1	1	1	1	0.0309	0.0775	SPNCRNA.1102
SPBC3D6.09	dpb4	199.929	192	193	199	214	229	208	210	208	207	305	206	1	1	2	3	2	1	2	3	3	1	0.0332	0.0775
SPAC23C11.13c	hpt1	97.1416	78	63	182	64	81	84	90	68	71	85	72	0	3	0	1	1	2	0	0	0	0	0.0337	0.0775
SPAC27D7.14c	tpr1	297.046	167	98	471	193	133	160	156	613	156	175	181	0	3	0	0	0	0	3	0	0	0	0.0338	0.0775
SPAC1B9.02c	sck1	100.673	93	67	108	99	95	101	93	120	94	179	97	0	1	1	0	1	0	1	0	3	1	0.0351	0.0775	SPNCRNA.193, SPNCRNA.823
SPBC215.07c	pdp2	39.2617	34	14	30	37	30	39	34	123	41	35	29	0	0	1	0	1	1	3	2	1	0	0.0352	0.0775
SPAC56E4.06c	ggt2	350.687	305	311	313	345	274	313	367	418	281	307	294	1	1	1	0	1	2	3	1	0	0	0.0379	0.0775
SPBC106.06	cct4	14.7149	11	20	16	16	15	11	26	17	43	15	30	1	2	2	2	1	3	2	2	2	2	0.0403	0.0775
SPCC757.08	SPCC757.08	234.429	197	248	285	237	265	222	265	314	299	243	206	2	3	2	3	1	2	3	3	2	1	0.0412	0.0775
SPBC3H7.04	SPBC3H7.04	204.86	176	177	193	211	204	248	188	152	218	197	163	0	1	2	2	3	1	0	2	1	0	0.0427	0.0775
SPCC757.10	vph2	276.796	250	258	318	243	228	237	321	413	316	314	226	1	1	0	1	1	1	3	2	2	0	0.0428	0.0775
SPBC23G7.16	ctr6	89.4392	83	105	90	76	82	133	106	120	85	110	130	2	2	1	0	3	1	3	1	3	3	0.0434	0.0775
SPAC6C3.02c	SPAC6C3.02c	189.722	164	150	163	160	178	157	193	240	153	167	169	1	0	0	1	0	2	3	0	0	0	0.0459	0.0775
SPAC222.13c	SPAC222.13c	234.586	218	255	268	227	248	202	279	227	301	285	233	1	2	1	2	0	2	1	2	3	2	0.047	0.0775	SPNCRNA.701
SPBC106.19	SPBC106.19	231.503	198	244	186	225	226	228	291	192	213	243	188	2	0	1	1	1	3	0	0	2	0	0.0485	0.0775
SPAC3H1.04c	mdm31	165.089	163	156	181	193	163	164	213	184	225	160	241	0	1	2	0	1	1	3	2	0	2	0.0486	0.0775
SPAC22A12.16	SPAC22A12.16	57.1714	55	50	52	56	62	52	64	65	57	60	94	0	0	1	2	0	2	3	1	2	3	0.0489	0.0775	SPAC22A12.17c

## Sheet: Significant 3' extensions
List of significant 3' extensions
Gene ID	Symbol	Z score	Mean boundary extent at 0 min	Mean boundary extent at different time point in wild type cells					Mean boundary extent at different time point in atf21Δ					Number of replicates with longer boundary extent compare to t=0 in wild type cells					Number of replicates with longer boundary extent compare to t=0 in atf21Δ					Permutation P-value	BH-adjusted P-value	Form convergent pairs with	Known stress genes ?
				15 min	30 min	60 min	120 min	180 min	15 min	30 min	60 min	120 min	180 min	15 min	30 min	60 min	120 min	180 min	15 min	30 min	60 min	120 min	180 min
SPAC167.04	pam17	397.522	380	322	340	398	400	386	390	387	401	373	413	0	1	2	3	1	2	1	2	0	1	0.0016	0.0611241
SPBC1105.13c	SPBC1105.13c	517.174	447	472	526	511	279	372	545	559	499	418	482	1	2	1	0	0	3	3	0	0	0	0.0046	0.0611241	rsv2	cesr
SPBC16G5.04	mrpl23	172.133	167	146	176	170	165	169	164	201	162	176	167	0	2	2	1	1	2	3	0	3	1	0.0051	0.0611241	SPBC16G5.05c
SPBC660.06	SPBC660.06	226.76	147	280	268	185	108	117	251	266	254	208	137	3	3	2	0	0	2	3	2	1	1	0.0072	0.0611241	SPNCRNA.1327	cesr
SPCC1223.03c	gut2	113.936	34	30	190	158	140	76	168	248	171	175	115	0	3	2	2	1	2	3	3	3	2	0.009	0.0611241	SPNCRNA.504, SPNCRNA.1235	cesr
SPBC146.03c	cut3	201.14	161	109	126	224	204	254	204	153	257	236	217	0	0	2	2	3	2	0	3	3	2	0.0094	0.0611241
SPBC660.05	SPBC660.05	550.044	380	650	651	417	202	272	686	658	287	572	562	3	3	0	0	0	3	3	0	2	1	0.0098	0.0611241		cesr
SPAC630.09c	mug58	450.154	428	278	448	421	439	353	435	446	459	490	437	0	2	0	1	0	0	0	1	3	1	0.0099	0.0611241	mug177
SPAC2F3.05c	SPAC2F3.05c	163.977	119	75	170	169	171	124	149	186	157	128	156	1	2	2	2	0	2	3	2	0	2	0.0101	0.0611241		cesr
SPCPB16A4.04c	trm8	279.063	215	30	178	295	393	308	481	262	362	366	245	0	1	2	3	2	1	2	2	3	1	0.0106	0.0611241	SPNCRNA.477
SPAC9.12c	atp12	276.473	253	214	225	244	292	254	228	233	255	282	270	0	0	0	2	0	0	0	0	3	1	0.0111	0.0611241	SPAC9.11
SPAC13G6.15c	SPAC13G6.15c	707.312	598	599	659	671	723	738	614	730	594	658	597	1	1	2	3	3	1	2	0	1	0	0.0114	0.0611241
SPBC365.01	SPBC365.01	426.566	371	388	395	451	378	427	394	417	418	412	353	0	0	3	0	2	0	0	1	1	0	0.0126	0.0611241	cox10
SPAPB17E12.03	SPAPB17E12.03	917.159	870	738	873	872	830	954	879	891	901	920	866	0	1	0	0	3	0	1	1	1	0	0.0135	0.0611241	csn2
SPBC651.05c	dot2	160.787	136	68	117	157	138	170	144	157	152	175	140	1	1	2	1	2	0	1	1	3	1	0.0135	0.0611241	SPBC651.04
SPBC215.11c	SPBC215.11c	104.913	90	87	102	131	108	99	128	103	119	101	92	0	1	1	1	0	1	0	3	0	1	0.0142	0.0611241		cesr
SPCPB16A4.07	SPCPB16A4.07	314.412	208	406	312	250	265	171	407	381	287	229	301	3	0	0	0	0	2	2	2	0	1	0.0156	0.0611241	SPCPB16A4.06c, SPNCRNA.1162
SPBC17A3.04c	rar1	454.639	404	340	351	395	417	484	381	433	409	447	361	0	0	0	2	3	1	1	0	2	0	0.0195	0.0611241
SPAC343.12	rds1	381.502	336	369	399	373	385	393	383	420	374	380	371	1	2	0	1	1	1	3	0	1	1	0.022	0.0611241	SPAC343.20	cesr
SPBC428.15	SPBC428.15	95.7764	79	83	56	98	122	80	58	59	109	121	79	1	0	1	1	0	0	0	1	3	0	0.0221	0.0611241	SPNCRNA.1363, rhb1, wpl1
SPBC2G2.11	myr1	186.088	166	137	109	145	177	203	147	136	184	209	140	1	0	0	2	2	1	0	1	3	0	0.0243	0.0611241	SPBC2G2.13c
SPBC11C11.06c	SPBC11C11.06c	194.847	176	266	297	280	209	238	329	299	263	200	188	2	3	3	1	3	3	3	3	1	1	0.025	0.0611241	SPBC11C11.05	cesr
SPAPB17E12.04c	csn2	375.555	334	160	367	370	372	421	394	362	309	372	352	0	1	1	1	3	2	1	0	1	1	0.0255	0.0611241	yip12, SPAPB17E12.03
SPAC17A2.09c	csx1	525.007	478	252	487	472	477	471	425	530	498	515	492	0	0	0	0	0	0	3	1	2	1	0.0256	0.0611241
SPAC23G3.06	SPAC23G3.06	343.399	341	299	345	327	391	395	317	360	359	336	326	1	1	0	2	3	0	2	1	1	0	0.0263	0.0611241
SPBC16D10.06	zrt1	218.171	216	191	203	216	268	243	229	216	208	275	209	0	0	0	2	2	1	0	0	3	1	0.0271	0.0611241	sir2
SPCC663.01c	ekc1	578.879	543	507	497	508	550	618	572	601	578	609	559	0	0	0	1	2	2	1	2	3	1	0.0273	0.0611241	SPCC777.15
SPBC3B9.10	vti1	179.102	164	181	159	170	177	226	152	171	184	178	173	2	0	1	2	2	0	1	3	1	2	0.0277	0.0611241	dad4
SPCC63.12c	pup3	434.446	348	336	415	381	465	345	411	508	341	404	383	0	1	1	3	0	2	3	0	2	1	0.0292	0.0611241	prp28
SPBC12D12.03	cct1	154.441	150	140	166	152	151	150	172	164	139	158	181	1	3	1	0	0	1	2	0	1	1	0.0294	0.0611241	pck2
SPAC21E11.03c	pcr1	695.873	361	512	734	270	399	444	738	720	387	549	456	1	3	0	0	0	3	3	0	1	0	0.0305	0.0611241		cesr
SPAC22H12.01c	mug35	424.658	394	431	443	466	422	432	458	453	510	402	393	2	2	3	2	1	2	2	3	1	0	0.0307	0.0611241
SPAC12B10.02c	SPAC12B10.02c	70.6731	62	37	48	80	57	83	76	111	90	77	73	1	0	2	0	2	1	2	3	1	1	0.0315	0.0611241
SPCC74.05	rpl2702	239.817	174	339	253	245	254	203	261	197	216	192	231	3	2	1	2	1	2	1	2	1	2	0.0322	0.0611241
SPBC16A3.12c	SPBC16A3.12c	228.338	190	125	167	199	182	211	179	214	199	276	183	0	0	0	0	1	1	1	1	3	0	0.0324	0.0611241	eso1
SPAC144.13c	srw1	524.745	404	220	562	572	477	590	324	556	513	583	629	0	2	2	1	2	1	2	1	2	3	0.0325	0.0611241	rps1102, SPAC144.12
SPCC1322.08	srk1	667.53	614	721	743	562	670	705	720	818	638	666	633	3	3	0	2	1	3	3	1	2	1	0.033	0.0611241
SPCC757.09c	rnc1	1385.92	1318	1260	1304	1291	1266	1258	1413	1355	1280	1363	1294	1	1	0	0	0	3	1	0	1	0	0.0335	0.0611241	SPCC757.08
SPBC3E7.12c	chr1	393.582	382	401	367	410	384	383	408	382	374	380	465	1	0	1	0	0	1	0	0	0	3	0.0344	0.0611241
SPCC757.12	SPCC757.12	182.311	147	210	174	151	247	166	279	210	164	164	196	2	0	0	1	0	3	1	0	0	1	0.0349	0.0611241
SPAC2C4.17c	SPAC2C4.17c	309.719	279	350	374	279	321	299	381	314	292	304	294	2	3	0	1	0	2	1	0	0	0	0.0362	0.0611241		cesr, osmostress_specific
SPCC757.15	SPCC757.15	937.055	851	696	845	980	816	734	1125	1216	1048	822	826	1	1	1	0	0	2	3	2	0	0	0.0363	0.0611241
SPCC594.01	SPCC594.01	503.872	467	412	488	513	547	557	498	529	497	523	516	0	1	2	3	2	2	1	1	1	2	0.0365	0.0611241	SPCC594.02c, SPNCRNA.1134
SPAC3H5.04	aar2	586.348	207	478	696	365	374	320	513	607	781	387	148	1	3	1	0	1	1	2	3	1	0	0.0368	0.0611241	pol1
SPAP8A3.04c	hsp9	479.9	396	603	626	489	529	445	599	655	421	562	431	3	3	1	2	0	3	3	0	2	0	0.0371	0.0611241		cesr
SPBC649.04	uvi15	677.298	655	708	664	662	666	661	713	682	764	652	625	2	0	0	1	0	1	1	3	0	0	0.0371	0.0611241
SPBC1198.08	SPBC1198.08	149.266	120	196	171	175	161	159	143	180	167	179	186	2	2	2	2	2	2	2	2	3	3	0.0373	0.0611241	slm5
SPBC17D1.02	dph2	210.897	138	121	93	122	151	243	171	142	176	159	150	1	0	0	0	3	0	0	0	0	1	0.0376	0.0611241	SPBC17D1.03c
SPAC22H10.13	zym1	229.788	202	141	350	301	268	226	222	298	295	338	220	0	3	3	2	2	1	3	3	3	0	0.0381	0.0611241		cesr
SPCC576.10c	rpt3	397.828	395	372	415	421	380	399	442	393	411	415	398	0	2	1	0	2	3	0	2	3	1	0.0382	0.0611241
SPBC16C6.05	SPBC16C6.05	180.599	172	196	182	222	175	215	237	199	186	209	191	2	2	2	1	3	2	1	2	3	2	0.0385	0.0611241
SPBC19G7.01c	msh2	518.754	302	127	280	625	594	333	533	625	422	322	145	0	1	3	2	1	2	2	1	1	0	0.0385	0.0611241	cwf14
SPBC32F12.04	gtb1	963.406	915	916	936	925	984	968	958	943	909	939	876	1	1	1	3	2	1	1	0	1	0	0.0392	0.0611241	cwf12
SPAC24B11.05	SPAC24B11.05	395.205	318	280	364	330	341	305	295	439	245	323	279	0	2	0	1	0	0	3	0	1	0	0.04	0.0611241	sty1
SPCC970.05	rpl3601	123.811	74	121	105	152	90	96	79	79	170	141	105	2	1	2	0	1	0	0	3	2	1	0.0408	0.0611241
SPCC757.07c	ctt1	240.678	152	308	266	189	181	156	291	286	206	186	185	3	2	0	0	0	2	1	1	0	1	0.0411	0.0611241		cesr
SPBC106.02c	srx1	209.786	166	277	187	173	179	201	280	276	182	184	184	3	0	0	0	2	3	3	0	0	1	0.0417	0.0611241	mph1
SPBC21C3.19	SPBC21C3.19	449.152	379	447	485	403	394	410	554	463	405	438	401	1	2	0	0	0	3	1	0	1	0	0.0417	0.0611241	git1	cesr
SPBC1539.04	tts1	353.087	317	302	351	364	307	347	353	373	398	395	357	1	1	2	0	1	2	2	3	3	2	0.0431	0.0611241		cesr
SPCC1183.11	SPCC1183.11	150.354	129	162	149	148	152	135	159	170	173	133	128	1	2	2	2	0	1	3	3	0	0	0.0436	0.0611241	mug73	cesr, osmostress_specific
SPAC10F6.06	vip1	280.34	232	254	277	257	219	230	393	244	256	231	191	2	2	1	0	0	3	0	1	1	0	0.0439	0.0611241	mug94	cesr
SPCP31B10.07	eft202	97.1447	86	129	134	138	157	133	142	200	151	105	122	2	1	2	3	2	3	2	2	1	1	0.0444	0.0611241	rpl35a
SPAC10F6.11c	atg17	766.401	422	632	555	781	433	431	922	904	579	512	668	1	0	2	1	0	2	3	1	1	1	0.0452	0.0611241	SPAC10F6.10
SPAPB24D3.08c	SPAPB24D3.08c	155.786	100	54	92	167	115	100	92	160	119	231	108	0	0	1	0	0	0	1	0	3	0	0.0456	0.0611241		cesr
SPCC622.01c	SPCC622.01c	822.458	800	801	790	835	821	841	771	836	805	849	822	0	0	2	1	2	0	2	0	3	1	0.0458	0.0611241
SPAC23H3.15c	SPAC23H3.15c	303.064	209	430	304	298	256	258	381	345	260	276	230	3	2	2	0	0	3	3	0	1	0	0.0463	0.0611241	SPNCRNA.831, SPAC23H3.14, SPNCRNA.832	cesr
SPBC32F12.03c	gpx1	234.441	230	302	586	276	254	276	396	538	284	247	274	3	3	2	1	2	3	3	3	1	3	0.0465	0.0611241	rec14, new17	cesr
SPCC1672.02c	sap1	792.963	766	842	764	764	825	767	802	865	772	758	774	3	0	0	2	0	1	2	1	0	0	0.0469	0.0611241	SPCC1672.01
SPCC4G3.13c	SPCC4G3.13c	467.135	338	403	324	398	521	368	336	329	383	358	357	1	0	1	3	0	0	0	1	0	0	0.0469	0.0611241
SPAC637.04	SPAC637.04	47.3135	26	56	19	63	49	101	30	81	56	101	29	2	0	2	2	3	1	2	3	1	0	0.0473	0.0611241	SPNCRNA.997, vma2
SPBP8B7.19	spt16	114.519	105	156	185	118	151	111	137	106	163	124	89	2	3	2	3	1	1	1	3	1	0	0.0477	0.0611241
SPAC732.01	vma11	587.25	578	524	562	631	637	618	563	661	581	621	637	1	0	2	2	2	0	3	1	2	2	0.0479	0.0611241	SPAC732.02c
SPBC146.13c	myo1	265.155	228	237	240	234	231	298	248	272	232	309	225	1	1	0	1	3	1	2	0	3	1	0.0479	0.0611241	coq6
SPCC1322.04	SPCC1322.04	268.171	266	268	307	272	282	270	271	415	284	273	269	1	3	2	2	2	2	3	3	2	1	0.0483	0.0611241	SPCC1322.05c
SPCC1739.10	mug33	273.101	240	286	252	291	301	329	306	312	227	251	251	2	0	2	2	2	3	3	0	0	0	0.0492	0.0611241	cdc11
SPBC1E8.02	SPBC1E8.02	349.379	130	367	48	382	415	160	501	394	50	117	10	1	0	1	1	0	3	1	0	0	0	0.0499	0.0611241	SPBC1E8.03c

## Sheet: Length of all 5' ends
Length of untranslated regions beyond the 5' CDS boundary in response to osmotic stress
Column heading explain:
WT_15_r1: Wild type, 15 min after sorbitol treatment, replicate 1
MUT_15_r1: atf21Δ, 15 min after sorbitol treatment, replicate 1
Gene ID	WT_0_r1	WT_0_r2	WT_0_r3	WT_15_r1	WT_15_r2	WT_15_r3	WT_30_r1	WT_30_r2	WT_30_r3	WT_60_r1	WT_60_r2	WT_60_r3	WT_120_r1	WT_120_r2	WT_120_r3	WT_180_r1	WT_180_r2	WT_180_r3	MUT_0_r1	MUT_0_r2	MUT_0_r3	MUT_15_r1	MUT_15_r2	MUT_15_r3	MUT_30_r1	MUT_30_r2	MUT_30_r3	MUT_60_r1	MUT_60_r2	MUT_60_r3	MUT_120_r1	MUT_120_r2	MUT_120_r3	MUT_180_r1	MUT_180_r2	MUT_180_r3
SPAC1002.03c	90	87	127	127	91	0	76	76	64	80	91	86	87	92	88	107	66	90	85	86	86	88	76	85	85	86	86	82	84	83	130	110	88	91	85	67
SPAC1002.04c	83	65	59	73	61	10	93	58	87	71	72	71	80	58	84	80	82	66	60	63	65	141	67	76	79	86	85	63	77	33	70	64	72	71	89	58
SPAC1002.07c	39	33	41	58	37	35	88	64	35	30	39	36	36	36	35	36	41	36	37	41	39	59	43	41	57	82	41	36	78	36	35	36	59	58	36	41
SPAC1002.10c	77	92	112	62	75	13	53	113	120	0	142	8	137	125	115	165	124	82	112	160	112	124	112	0	142	92	62	112	109	124	158	61	108	112	112	33
SPAC1002.11	139	96	142	87	107	20	132	147	135	147	148	131	149	149	148	142	130	132	121	151	157	97	110	26	142	142	161	150	164	164	132	133	149	135	143	141
SPAC1002.13c	238	243	306	245	234	247	244	239	295	234	337	241	245	239	241	244	266	313	259	247	242	243	283	234	237	235	244	247	246	236	241	241	242	237	240	241
SPAC1002.18	375	353	337	181	293	122	332	399	260	344	334	413	338	101	297	301	146	289	102	374	373	243	101	150	451	387	304	407	348	417	302	367	337	293	409	260
SPAC1006.01	323	322	323	319	325	325	328	325	315	322	326	327	322	323	330	322	330	320	323	325	325	323	326	322	326	337	326	320	321	327	326	322	325	382	332	320
SPAC1006.02	101	97	114	30	0	58	85	180	65	66	74	104	143	129	126	99	130	130	99	111	137	65	64	0	57	100	64	130	105	106	135	105	114	76	105	103
SPAC1006.05c	306	306	316	181	307	91	289	148	208	142	161	310	300	294	255	306	140	306	142	309	309	255	302	165	284	144	277	251	254	161	308	169	157	304	281	186
SPAC1006.06	382	381	376	352	379	258	378	285	382	353	362	376	360	362	375	376	387	381	356	361	456	356	352	268	382	376	381	376	338	415	441	375	375	351	383	381
SPAC1006.07	35	36	35	33	37	33	33	36	99	34	37	49	34	34	38	35	52	55	34	34	34	35	37	38	34	34	39	36	35	34	34	35	39	52	60	34
SPAC1006.08	100	103	100	141	163	90	124	88	91	62	109	113	108	98	62	98	109	96	101	129	89	74	113	86	61	100	91	83	94	101	90	92	103	88	109	119
SPAC1006.09	625	625	634	303	538	0	624	577	622	616	630	628	628	619	629	627	627	624	592	636	624	573	709	621	570	620	634	622	622	629	620	605	625	625	620	625
SPAC1039.01	820	325	900	368	576	0	473	536	501	326	495	460	482	587	523	480	455	774	583	627	772	0	514	459	1022	658	583	475	453	453	549	178	818	750	661	588
SPAC1039.02	374	471	623	626	369	211	346	369	354	3	136	814	546	439	36	787	329	288	215	240	1020	366	266	654	731	950	666	392	692	241	232	542	346	185	439	46
SPAC1039.03	557	492	550	530	400	102	526	430	434	450	526	538	529	528	524	525	530	326	529	554	538	593	445	493	462	466	555	554	559	527	529	527	554	503	440	431
SPAC105.02c	32	25	35	29	34	10	38	39	26	43	39	38	34	38	34	32	36	32	39	39	37	39	38	12	32	37	42	39	38	30	36	40	38	35	39	32
SPAC105.03c	103	96	93	62	161	88	85	84	86	85	116	77	121	127	113	116	108	126	94	106	75	73	98	86	87	74	97	98	137	161	98	108	110	107	92	81
SPAC1071.01c	112	109	112	110	112	95	98	111	108	93	111	108	112	106	109	93	104	134	109	110	119	117	112	111	112	110	111	111	110	111	115	95	111	112	112	112
SPAC1071.02	289	210	200	198	181	158	199	184	182	199	201	209	199	199	202	209	211	199	197	209	322	209	199	197	173	207	198	208	180	198	182	188	210	289	255	186
SPAC1071.08	55	54	53	57	54	51	56	56	66	51	55	52	71	62	55	58	79	55	56	55	60	56	122	49	51	67	55	56	53	55	54	54	54	56	63	54
SPAC1071.10c	1437	1439	1441	1441	1438	1432	1432	1434	1433	1432	1442	1437	1439	1462	1443	1441	1441	1442	1441	1446	1465	1439	1432	1432	1432	1432	1432	1431	1431	1451	1439	1440	1438	1437	1437	1433
SPAC1071.11	546	559	548	108	133	0	0	4	431	0	460	399	511	105	459	20	516	53	379	106	482	0	50	263	106	0	202	449	0	563	426	317	253	268	172	0
SPAC1071.12c	297	272	295	272	284	274	277	272	272	272	288	288	292	278	292	288	290	276	276	288	284	284	291	288	287	261	277	279	277	297	277	278	276	309	274	292
SPAC1093.02	88	19	23	3	113	13	15	16	21	14	47	22	143	17	45	50	28	17	21	51	30	19	16	7	116	17	68	29	46	21	16	25	28	32	20	14
SPAC1093.04c	288	285	281	301	274	115	278	274	263	286	279	282	274	289	296	291	278	279	284	284	274	297	296	87	526	273	273	275	296	280	283	295	300	299	287	141
SPAC1093.06c	703	602	591	162	566	79	237	601	590	163	605	594	313	590	628	620	590	568	604	606	627	242	192	330	744	416	602	580	603	597	674	593	620	594	728	583
SPAC10F6.01c	523	527	526	525	525	518	527	662	527	525	526	523	523	528	534	520	523	526	528	527	529	523	527	527	527	527	526	527	523	527	525	529	526	633	528	527
SPAC10F6.02c	114	110	112	110	83	86	72	109	112	110	113	117	116	114	110	115	114	107	110	91	115	113	110	90	114	102	108	117	72	112	126	108	113	113	108	74
SPAC10F6.03c	69	46	47	47	47	63	47	63	47	45	47	47	49	47	63	46	47	47	47	139	47	47	65	47	47	47	47	47	45	46	69	42	51	50	47	47
SPAC10F6.04	148	15	17	6	30	0	0	37	15	37	98	21	489	46	45	43	69	20	50	11	43	0	36	45	36	19	287	39	40	37	216	46	147	34	14	144
SPAC10F6.05c	1073	1074	1078	1080	1083	1075	1074	1079	1074	1075	1080	1096	1080	1128	1092	1074	1076	1075	1074	1078	1172	1080	1080	1075	1080	1144	1080	1074	1162	1074	1075	1097	1074	1084	1130	1076
SPAC10F6.06	60	30	31	28	32	28	30	36	32	37	55	61	32	33	31	32	35	32	30	37	31	34	32	30	32	40	35	36	31	31	32	31	36	31	79	29
SPAC10F6.11c	168	32	163	161	171	104	159	165	149	158	162	167	167	164	174	166	160	162	174	172	162	165	174	80	174	173	173	167	153	173	162	172	167	166	172	164
SPAC10F6.12c	202	193	212	198	192	0	193	191	158	191	205	192	335	196	204	201	192	201	199	203	262	201	200	191	235	191	198	167	192	191	201	200	195	199	202	196
SPAC10F6.14c	407	120	219	217	119	12	70	22	197	123	135	372	242	57	116	170	98	169	397	138	167	186	178	88	121	121	114	114	110	116	122	221	182	185	195	78
SPAC110.01	1877	1899	2101	1001	1476	1540	1028	1550	2343	1025	1210	1808	1180	1943	1520	1987	2505	2043	967	2140	1151	511	1620	49	1514	1267	2098	1108	1991	1122	1595	2359	1181	2029	2075	1146
SPAC110.02	201	170	169	0	135	113	161	135	174	39	129	171	175	197	146	166	194	180	171	182	145	176	102	176	42	170	106	193	191	155	192	191	174	137	174	171
SPAC110.03	104	95	118	95	118	95	118	98	95	97	98	161	117	96	95	103	99	97	97	99	99	92	102	97	97	119	97	117	100	96	114	110	98	96	92	117
SPAC110.04c	579	593	678	526	601	575	605	564	598	563	598	690	562	560	583	574	591	595	593	690	591	575	598	558	563	585	562	701	692	593	590	575	593	561	562	561
SPAC1142.04	53	56	25	12	13	16	0	15	8	16	91	13	25	11	18	23	21	25	22	20	21	23	23	17	15	13	17	20	11	16	13	20	49	17	14	13
SPAC1142.05	376	371	381	347	343	360	422	360	441	350	415	406	385	324	361	381	376	409	376	425	389	398	426	359	425	425	422	388	362	348	372	374	399	374	376	358
SPAC1142.07c	209	197	209	181	212	94	198	201	223	208	216	213	262	212	214	195	211	204	212	212	215	214	213	193	198	212	211	212	309	198	210	213	214	210	213	202
SPAC11D3.04c	400	438	472	1103	508	183	559	407	648	8	432	913	901	379	905	1050	431	515	1012	467	464	461	457	1051	529	507	490	473	897	473	424	705	424	503	486	462
SPAC11D3.05	74	7	124	125	69	11	80	130	55	54	77	127	59	64	80	89	69	55	57	58	163	64	66	58	401	69	180	74	46	68	76	69	170	73	69	72
SPAC11D3.06	319	236	301	185	246	324	322	399	266	309	309	244	218	320	330	318	324	240	312	311	323	242	307	0	307	309	211	308	261	176	227	234	307	320	244	239
SPAC11D3.07c	175	100	95	69	46	0	116	92	92	103	169	101	107	81	171	146	55	97	90	136	119	98	93	87	163	117	111	122	134	161	161	139	97	80	93	179
SPAC11D3.08c	1473	1451	1512	1458	1471	1206	1460	1518	1533	1500	1517	1448	1575	1442	1272	1518	1413	1472	1533	1579	1585	1444	1457	1465	1517	1448	1535	1410	1470	1591	1435	1242	1528	1420	1535	1350
SPAC11D3.13	151	97	111	110	85	74	114	99	125	115	140	111	151	152	154	147	100	147	104	99	224	99	82	75	153	97	145	128	99	99	140	113	135	114	78	112
SPAC11D3.16c	410	203	402	405	412	247	534	489	425	237	374	372	418	408	402	394	418	403	376	412	409	394	392	275	408	408	461	506	394	409	420	417	393	376	390	409
SPAC11E3.01c	32	57	37	0	35	35	26	30	20	36	67	37	17	35	41	95	18	17	26	35	41	12	119	0	35	32	43	23	34	34	35	57	34	43	28	41
SPAC11E3.02c	104	98	119	0	70	83	104	97	123	97	101	129	226	39	97	91	125	104	127	95	222	83	75	47	115	112	124	114	232	123	95	185	125	126	254	124
SPAC11E3.07	53	63	49	51	50	49	43	50	51	63	53	54	54	50	61	60	65	49	50	63	46	44	47	95	56	44	53	51	68	76	60	50	53	66	54	62
SPAC11E3.09	121	103	119	0	117	110	115	116	123	91	118	119	197	110	120	112	98	119	104	117	113	135	121	106	122	111	121	114	118	104	111	121	180	114	173	105
SPAC11E3.10	88	92	93	53	93	0	103	179	93	92	115	92	103	125	85	93	89	85	105	93	106	84	86	85	131	85	167	93	81	131	171	112	103	92	92	103
SPAC11E3.11c	261	256	257	64	317	0	263	259	263	257	235	257	276	221	229	216	269	250	275	250	276	126	274	119	256	223	255	254	260	254	254	256	239	249	255	159
SPAC11E3.12	90	0	81	80	135	81	137	78	135	0	82	114	78	27	26	80	78	112	80	45	108	80	81	0	136	85	81	49	91	36	127	108	83	58	67	70
SPAC11G7.02	308	216	232	219	238	209	277	218	219	209	216	218	235	237	218	218	235	220	220	218	218	218	215	219	220	238	236	214	217	221	211	216	234	220	223	223
SPAC11G7.03	67	66	66	28	67	64	68	66	65	68	69	68	64	65	62	69	66	66	68	68	67	67	69	65	67	68	68	67	66	67	68	71	72	69	67	67
SPAC11G7.04	18	220	14	11	13	13	13	114	13	51	42	81	13	35	13	133	27	12	12	42	12	173	12	12	87	93	78	214	12	93	13	113	15	13	12	71
SPAC11G7.05c	418	415	427	395	414	8	423	347	387	428	429	427	425	413	457	428	433	410	421	427	414	398	420	426	421	425	407	420	364	447	383	426	416	421	419	416
SPAC11H11.06	49	24	32	43	28	20	33	32	25	25	33	32	31	28	30	28	31	36	32	28	27	32	31	32	33	30	37	32	31	32	32	32	38	31	32	25
SPAC1250.01	154	169	153	102	132	102	162	128	155	135	146	151	152	171	167	153	154	166	152	158	152	163	130	159	159	131	169	137	162	171	163	146	129	159	171	160
SPAC1250.04c	341	106	252	85	49	77	40	39	174	85	89	110	243	210	203	208	229	98	226	244	228	210	162	0	95	0	241	216	260	227	180	241	244	379	211	248
SPAC1250.05	67	67	66	53	66	65	53	59	54	66	61	55	63	64	69	66	65	63	61	66	61	49	64	54	59	68	55	65	64	61	65	78	68	62	62	73
SPAC1296.02	72	69	78	79	66	79	66	100	65	67	67	89	79	67	63	62	81	66	66	66	76	59	87	78	71	63	100	69	66	71	87	71	79	78	65	80
SPAC1296.04	135	113	121	113	114	0	118	139	117	122	144	120	126	95	93	114	142	114	42	116	134	123	0	121	116	116	123	135	56	94	116	114	113	112	122	108
SPAC12B10.01c	194	189	197	186	177	194	202	198	189	191	201	201	260	186	198	199	201	201	189	196	200	186	190	199	200	187	196	198	201	200	202	190	198	200	215	177
SPAC12B10.02c	104	104	118	106	104	6	112	106	101	119	121	121	115	116	115	117	108	121	118	106	156	121	107	93	103	109	115	106	103	176	105	112	107	119	116	105
SPAC12B10.06c	145	124	147	145	137	202	135	141	151	128	149	143	143	156	174	150	122	166	143	137	140	137	159	123	151	147	207	138	140	142	164	137	156	134	127	144
SPAC12B10.12c	247	178	353	364	253	327	217	269	211	208	248	266	275	230	232	222	331	212	338	211	341	210	243	220	284	266	264	269	390	353	258	372	316	211	303	243
SPAC12B10.13	165	197	188	192	195	14	196	192	188	144	193	195	180	195	173	192	174	158	153	152	179	185	187	97	191	194	195	194	167	149	196	196	193	149	191	192
SPAC12B10.16c	198	127	121	125	118	98	123	151	104	107	125	148	172	106	125	120	148	117	124	141	141	119	151	126	128	205	135	143	125	118	129	126	123	120	146	118
SPAC12G12.01c	385	364	405	218	403	135	298	343	302	295	398	342	388	393	363	321	387	386	397	365	395	387	401	399	348	389	369	401	313	408	364	400	372	397	385	387
SPAC12G12.02	803	333	328	55	328	0	115	331	281	327	352	952	1105	104	49	329	842	318	303	336	332	331	359	341	362	283	510	333	265	475	333	214	329	304	362	330
SPAC12G12.05c	79	78	99	85	65	42	85	70	107	48	75	87	82	85	78	87	69	71	73	85	90	71	94	67	86	110	74	88	84	110	71	84	71	91	91	81
SPAC12G12.06c	106	53	104	83	91	58	102	55	58	54	100	107	108	89	56	92	56	101	89	106	102	58	107	157	55	57	106	91	101	91	104	106	105	85	56	108
SPAC12G12.07c	44	47	57	32	62	0	41	42	44	40	41	52	36	49	48	53	38	54	56	50	54	50	30	40	53	49	55	43	41	54	55	41	64	36	38	147
SPAC12G12.08	225	329	294	195	224	192	226	216	221	225	220	225	216	207	224	236	222	224	227	227	324	226	224	112	226	225	221	224	216	197	276	227	225	221	237	229
SPAC12G12.11c	128	135	78	89	108	0	0	126	89	74	125	106	101	107	85	129	185	75	123	104	129	85	85	107	106	128	105	104	128	126	86	106	89	108	98	29
SPAC12G12.12	162	169	166	157	105	151	170	165	165	105	164	167	164	156	160	157	164	168	158	170	195	102	161	160	173	148	270	168	97	167	167	105	161	169	167	141
SPAC12G12.14c	178	158	157	153	163	0	93	0	139	120	183	155	158	95	165	164	82	135	171	155	169	169	165	153	169	157	158	186	169	173	155	153	183	26	167	155
SPAC12G12.16c	77	117	311	215	34	96	50	84	180	0	186	74	0	79	110	0	101	60	76	98	1	151	283	0	85	104	52	53	83	97	93	103	0	83	7	97
SPAC12G12.17	333	104	166	176	369	332	310	282	157	95	327	207	276	93	211	298	362	80	185	326	358	341	101	179	276	142	187	286	210	324	339	262	274	208	316	187
SPAC139.01c	158	119	177	0	155	159	143	155	156	160	160	162	159	157	152	183	0	143	166	160	178	158	166	99	178	146	165	47	159	180	189	143	180	162	165	156
SPAC139.02c	205	82	84	85	123	85	158	133	182	85	150	84	75	109	87	110	161	88	91	169	108	105	163	153	85	73	153	228	108	87	90	83	85	84	85	86
SPAC139.03	248	210	245	171	244	231	240	232	245	167	252	239	245	170	256	246	252	220	242	264	250	209	250	248	245	240	257	240	262	195	252	252	253	251	240	252
SPAC139.04c	204	302	283	322	278	194	586	310	313	142	270	203	322	292	204	283	242	268	211	142	224	218	349	100	420	530	639	204	196	255	209	16	317	301	7	185
SPAC1399.03	322	322	318	141	100	29	316	317	403	315	370	386	318	246	333	318	341	310	234	283	646	347	322	305	319	305	324	319	531	325	424	283	315	273	498	340
SPAC13A11.01c	32	40	36	34	36	36	32	32	22	32	57	39	42	41	33	50	54	33	34	52	37	157	31	40	47	36	77	33	50	46	32	33	50	50	32	40
SPAC13A11.02c	551	547	550	531	548	548	544	544	537	537	544	557	547	554	547	547	555	546	548	557	568	548	546	544	546	559	554	544	544	545	544	551	546	546	548	554
SPAC13A11.03	68	67	73	64	64	0	55	57	60	40	67	63	68	58	66	74	69	58	71	63	60	108	66	49	66	63	63	69	61	54	61	67	68	58	64	66
SPAC13A11.04c	77	86	204	57	82	85	85	85	24	59	92	61	81	80	77	78	82	77	68	212	84	62	57	91	67	31	67	84	67	66	80	81	76	65	78	52
SPAC13A11.05	214	216	220	297	215	211	214	208	213	222	221	238	220	220	255	298	259	217	246	222	289	217	254	217	220	214	219	228	218	234	219	223	219	218	266	212
SPAC13C5.01c	121	12	22	14	14	0	15	14	16	14	17	14	16	15	16	15	12	16	15	110	14	14	79	14	16	19	15	14	14	16	15	14	14	14	14	109
SPAC13D6.01	27	124	111	33	8	0	21	37	293	2	56	231	132	55	0	285	35	0	0	49	220	33	19	6	153	132	51	40	57	60	199	191	25	219	40	24
SPAC13D6.03c	178	75	81	65	75	0	32	71	66	66	100	79	73	71	69	231	67	71	69	71	197	63	68	27	96	56	81	82	75	77	70	109	66	65	76	69
SPAC13D6.05	82	47	71	74	69	76	61	42	68	69	79	100	81	68	66	83	78	83	67	74	78	84	95	71	80	82	84	54	71	85	74	81	83	66	78	154
SPAC13F5.06c	86	58	82	64	78	0	129	119	81	86	87	87	202	78	73	81	85	86	87	86	100	116	81	66	87	100	91	73	88	87	82	93	98	92	111	85
SPAC13G6.02c	535	377	503	644	93	644	727	678	446	14	461	378	516	805	26	516	602	497	414	504	522	680	450	697	703	794	288	414	711	781	813	537	695	502	284	368
SPAC13G6.04	57	57	65	57	54	65	64	64	61	61	72	52	67	60	59	60	58	60	56	18	66	72	52	57	57	54	57	54	67	67	66	156	61	65	62	2
SPAC13G6.07c	20	20	20	20	23	20	26	25	21	20	24	22	20	20	20	20	20	20	22	23	34	20	25	22	21	44	25	23	21	29	20	26	22	20	25	24
SPAC13G6.09	89	64	79	58	77	31	58	57	63	58	104	60	50	59	62	72	87	88	133	91	66	64	63	25	56	64	60	85	60	60	121	58	62	63	64	61
SPAC13G6.11c	211	78	147	0	72	118	178	115	64	0	147	130	118	132	138	94	119	191	125	133	129	0	144	54	212	114	123	133	103	131	207	189	221	173	127	154
SPAC13G6.12c	305	227	313	189	243	13	310	191	190	311	314	309	214	190	243	231	311	187	307	288	314	201	276	311	213	310	277	207	310	171	314	269	244	277	289	181
SPAC13G6.14	210	182	189	164	192	180	183	185	182	166	204	166	197	182	192	176	189	191	291	198	191	183	192	194	195	179	193	195	183	193	193	259	195	176	183	108
SPAC13G6.15c	296	219	381	20	295	159	256	376	295	296	296	299	311	286	296	293	373	357	294	291	294	267	295	295	294	292	295	274	298	299	296	382	292	314	295	295
SPAC13G7.01c	140	164	166	151	163	166	159	125	159	146	160	164	161	164	127	150	162	159	138	160	157	164	163	126	161	158	164	166	295	162	163	166	164	134	159	160
SPAC13G7.02c	188	183	209	345	196	186	270	198	199	195	210	210	194	199	206	196	197	166	194	192	199	210	196	193	207	207	206	210	204	208	218	209	193	219	195	194
SPAC13G7.04c	602	606	517	505	578	402	570	560	526	575	515	509	519	526	526	494	576	582	491	532	628	430	516	509	429	505	517	553	485	582	599	525	554	497	565	606
SPAC13G7.05	159	168	161	0	188	162	164	184	194	132	190	172	195	190	164	205	109	177	145	215	147	174	153	119	171	177	186	167	196	187	179	183	197	153	200	185
SPAC13G7.06	219	195	201	225	203	189	196	195	227	201	224	229	195	217	195	202	192	218	218	202	215	209	218	228	194	205	215	231	198	203	197	203	212	193	218	197
SPAC13G7.08c	43	60	35	19	43	19	124	21	16	29	35	28	37	25	43	53	89	20	53	20	41	35	35	21	18	18	53	55	29	23	62	36	53	42	56	52
SPAC13G7.09c	81	81	102	96	80	106	80	69	106	53	99	89	105	68	113	105	83	102	79	98	104	102	93	82	85	84	98	77	106	104	91	84	99	105	89	67
SPAC13G7.10	136	31	135	49	170	85	179	126	115	57	130	155	125	143	125	112	122	79	105	55	158	130	124	107	122	97	103	129	96	121	123	118	128	123	122	113
SPAC13G7.12c	472	471	476	425	440	199	465	423	437	471	471	475	445	440	462	462	476	459	440	460	465	466	456	462	471	456	464	442	410	459	467	463	536	469	305	364
SPAC140.01	39	30	37	34	33	36	38	37	31	33	39	36	39	36	38	54	80	42	38	42	36	66	39	36	45	31	36	42	40	44	36	36	35	44	42	34
SPAC140.02	60	58	60	60	141	59	58	54	48	58	58	58	63	59	60	61	61	58	61	59	66	157	88	56	57	58	58	60	57	58	61	60	60	59	59	63
SPAC1420.01c	526	392	520	172	218	17	256	266	354	205	527	505	506	172	505	525	205	524	505	221	522	267	241	165	527	215	522	177	233	520	517	575	510	517	523	350
SPAC1420.02c	200	200	200	196	195	188	207	200	195	194	200	201	190	217	200	200	200	193	200	200	200	200	196	200	200	194	201	198	195	194	196	194	196	195	199	200
SPAC1420.03	18	15	16	13	14	75	22	15	17	14	25	17	14	13	22	22	17	15	14	21	27	16	18	16	13	15	17	18	17	15	14	15	19	13	16	16
SPAC144.01	53	54	50	53	56	43	17	18	19	27	56	44	56	55	54	56	52	56	55	53	43	27	27	47	0	33	64	52	35	53	54	57	53	54	54	55
SPAC144.04c	338	340	336	392	391	327	462	335	477	336	363	462	337	336	337	335	337	338	336	359	338	416	362	337	416	390	415	433	338	338	338	393	338	345	336	337
SPAC144.05	382	376	370	498	154	135	395	521	317	164	326	253	470	446	330	266	351	553	115	391	296	241	491	263	398	512	540	352	395	481	343	319	359	138	167	314
SPAC144.06	46	38	43	0	43	37	25	43	45	38	46	46	46	46	42	47	47	45	45	47	45	44	22	37	48	46	46	21	45	46	44	44	47	47	46	46
SPAC144.07c	405	409	401	370	402	237	412	414	386	404	400	405	409	407	408	423	408	353	408	406	404	335	409	339	404	417	403	406	408	388	407	385	397	423	409	371
SPAC144.08	379	110	107	247	100	365	114	301	112	99	270	106	343	271	220	105	211	274	200	106	114	332	101	242	106	108	107	121	98	270	112	107	112	104	102	105
SPAC144.11	32	35	35	31	32	28	29	32	30	32	35	113	31	32	31	63	31	32	31	32	30	31	36	31	99	32	32	38	30	76	36	40	100	32	51	31
SPAC144.13c	962	689	941	603	946	609	421	562	562	563	476	603	935	835	679	551	986	973	455	607	665	973	536	722	736	546	582	689	558	547	1009	811	665	533	653	548
SPAC144.14	336	355	337	332	321	0	336	66	355	337	355	341	355	317	360	477	354	338	351	359	359	124	353	353	352	402	327	353	439	354	354	359	360	386	356	355
SPAC144.15c	287	273	273	259	275	238	273	272	235	288	256	274	253	274	272	273	272	276	230	288	270	239	273	206	272	277	254	271	239	274	276	274	281	272	258	273
SPAC144.16	67	73	66	0	48	50	42	59	57	53	59	60	65	59	69	67	70	58	60	56	60	0	51	46	58	60	79	79	60	77	124	54	78	54	74	70
SPAC144.17c	314	285	320	311	307	256	290	319	321	285	317	320	311	272	311	311	292	308	281	309	319	331	307	344	318	309	305	312	310	290	308	311	310	316	306	305
SPAC1486.01	143	113	161	212	144	130	144	156	145	137	172	144	144	155	136	152	144	129	145	138	148	130	139	117	143	140	145	145	144	152	144	143	143	139	149	144
SPAC1486.04c	126	112	161	73	37	73	122	111	98	113	141	131	159	142	112	125	163	140	125	125	112	98	111	122	184	70	76	140	167	124	122	166	158	168	125	112
SPAC1486.05	62	62	69	63	61	55	63	63	61	63	61	62	69	66	60	62	67	62	61	63	61	65	63	58	63	63	63	63	69	63	69	62	62	62	62	60
SPAC1486.06	501	498	504	485	511	495	487	498	502	498	504	511	511	497	502	503	507	503	501	506	504	507	505	497	502	506	506	507	474	509	505	507	509	501	495	506
SPAC1486.08	213	145	76	40	113	59	60	39	73	59	105	106	58	60	159	105	125	53	137	100	179	59	78	223	133	74	56	94	57	63	70	56	97	139	89	104
SPAC1486.10	119	137	131	51	111	0	131	51	118	62	113	131	95	106	113	133	158	106	107	121	105	107	132	67	140	36	120	109	184	116	137	139	112	121	126	119
SPAC14C4.04	245	234	242	253	175	145	225	224	227	226	231	242	244	224	226	241	231	239	225	225	232	203	228	232	236	225	254	233	227	313	275	226	231	246	225	249
SPAC14C4.06c	406	407	408	405	437	405	405	406	403	363	405	408	455	403	408	408	391	405	380	403	386	405	403	364	455	398	405	402	406	430	387	410	406	406	386	405
SPAC14C4.07	402	371	291	270	374	141	396	387	387	302	373	387	388	373	400	427	399	396	389	399	359	399	373	270	365	301	389	367	290	389	319	407	402	402	375	374
SPAC14C4.11	35	36	35	34	35	0	36	60	34	35	33	39	33	38	34	35	35	34	34	34	34	57	34	33	63	38	46	47	34	41	36	35	33	35	33	33
SPAC14C4.12c	203	199	210	199	209	157	351	227	197	184	199	195	195	212	202	196	200	195	190	200	218	202	198	213	197	199	193	240	192	215	204	211	197	197	189	203
SPAC14C4.14	53	51	54	52	49	52	52	53	52	55	54	54	52	92	55	53	49	52	53	53	54	52	53	54	54	49	53	54	49	50	53	55	53	64	54	53
SPAC14C4.15c	82	71	64	72	49	0	66	104	50	0	36	16	63	34	66	35	66	71	48	85	71	36	32	66	10	27	33	65	71	68	75	0	62	48	67	49
SPAC1527.03	249	205	252	162	261	220	122	161	249	248	250	253	245	250	261	250	253	252	246	247	263	244	259	232	246	258	256	239	255	250	254	259	259	256	258	249
SPAC1556.02c	23	27	21	18	19	10	19	22	19	33	21	19	23	21	37	21	18	21	21	26	18	32	21	71	21	18	22	21	24	18	22	22	23	21	22	19
SPAC1556.03	207	189	209	184	293	35	215	216	290	206	216	213	214	214	206	199	198	201	304	214	215	206	214	161	210	206	215	206	211	216	214	299	214	206	206	274
SPAC1556.05c	2510	2459	2574	2459	2433	2536	2272	1855	2159	2539	2519	2545	2473	2612	2122	2536	2573	2167	2562	2454	2495	1673	1943	2102	2261	2383	2534	2653	2364	2312	2551	2435	2549	2443	2568	2252
SPAC1556.07	47	48	54	40	94	47	41	43	51	41	53	47	40	54	46	44	42	45	44	53	51	92	47	47	49	48	47	56	48	55	45	48	49	49	47	42
SPAC1556.08c	79	32	60	94	94	65	108	0	13	30	59	28	32	26	38	32	28	31	31	29	28	32	175	26	29	35	32	30	27	29	27	32	32	33	71	33
SPAC1565.02c	143	54	55	0	39	14	42	60	95	46	56	83	39	43	42	49	59	162	83	56	54	58	56	55	53	55	55	87	47	54	90	49	32	57	120	31
SPAC1565.05	224	215	224	220	222	219	220	141	218	217	219	224	224	204	220	224	218	217	213	224	222	221	219	223	218	223	224	218	220	222	221	220	224	220	220	221
SPAC1565.06c	74	45	71	49	67	53	57	57	62	65	78	68	65	65	72	70	68	64	65	72	67	60	68	66	67	64	66	66	55	53	70	65	70	44	58	45
SPAC1565.07c	638	498	593	348	436	0	476	453	0	341	639	452	578	649	397	607	648	42	594	608	591	327	584	407	593	27	441	512	567	341	639	315	308	27	397	66
SPAC15A10.01	1245	518	1499	381	440	190	1399	412	911	1436	1181	463	774	650	1153	568	866	923	469	641	1075	472	1438	1690	1162	1019	870	1109	766	1315	1838	1024	772	1842	593	380
SPAC15A10.02	129	84	97	97	168	59	96	122	78	66	122	96	67	94	66	93	167	98	96	104	189	96	99	66	130	91	101	68	78	101	92	105	96	68	87	79
SPAC15A10.04c	273	260	323	268	260	257	337	295	254	265	354	266	301	260	270	261	314	271	347	336	260	301	340	266	259	323	266	333	283	274	261	267	261	264	266	270
SPAC15A10.09c	422	407	389	356	369	381	388	377	405	402	424	405	393	404	396	396	406	405	395	399	517	391	465	407	367	372	514	402	372	416	402	406	405	404	407	401
SPAC15A10.10	925	923	926	302	573	933	538	926	757	905	913	938	924	965	895	847	904	904	909	962	928	910	914	905	905	684	845	938	822	905	930	924	883	905	828	907
SPAC15A10.11	298	203	300	203	214	196	193	291	302	301	209	283	264	291	295	290	262	293	301	200	226	247	286	298	291	287	296	302	291	299	295	290	202	300	285	300
SPAC15A10.12c	226	28	60	0	38	40	20	0	43	64	198	301	64	324	24	230	362	227	196	242	291	294	55	24	327	137	211	217	188	398	235	56	227	203	297	212
SPAC15E1.03	54	51	56	52	52	51	140	52	238	51	57	54	52	56	52	52	51	59	53	115	56	50	52	51	88	54	57	51	51	108	82	153	55	52	52	55
SPAC15E1.04	65	72	72	35	67	0	77	29	44	72	71	63	71	67	53	69	58	71	67	50	59	69	51	95	71	65	64	41	31	54	63	68	56	51	67	49
SPAC15E1.05c	263	277	154	127	303	146	146	177	161	146	159	280	293	164	96	238	169	265	158	260	205	176	282	284	132	259	197	183	245	265	261	263	281	283	169	190
SPAC15E1.06	92	100	87	99	105	92	80	95	89	81	96	96	92	93	103	103	92	90	90	105	91	98	96	80	99	94	92	103	103	105	92	84	98	82	90	89
SPAC15E1.08	155	53	137	50	42	47	46	50	45	121	154	189	188	54	118	186	198	119	118	53	53	200	53	118	56	233	136	168	49	198	58	214	183	57	59	55
SPAC15F9.02	235	25	10	348	4	34	29	6	7	44	23	22	224	27	21	16	409	3	17	8	29	17	20	51	22	410	354	252	220	13	350	20	35	247	204	235
SPAC16.01	268	277	264	184	268	290	306	247	336	189	288	249	290	281	271	248	251	276	290	263	260	249	271	296	266	309	315	297	251	292	332	228	283	291	264	292
SPAC16.03c	201	39	135	12	18	14	27	17	12	19	38	20	18	22	19	21	20	22	20	22	49	14	19	21	18	13	19	29	19	22	14	18	17	17	21	18
SPAC1610.04	241	222	203	221	239	201	242	229	226	212	235	226	238	226	226	240	232	226	238	229	246	199	215	242	246	216	225	213	239	219	243	224	226	224	245	239
SPAC1635.01	412	318	318	295	317	318	316	330	318	318	319	404	319	333	320	316	316	318	319	372	319	319	319	318	318	317	323	318	326	320	314	319	323	317	322	320
SPAC1639.01c	901	743	823	824	823	749	857	824	823	736	801	811	823	852	799	794	741	823	823	801	742	776	814	774	826	825	824	768	787	814	802	823	824	825	808	766
SPAC167.02	178	171	144	43	93	0	168	79	91	100	168	174	154	97	144	89	121	99	84	121	172	176	93	189	175	177	178	207	172	237	155	171	144	178	119	88
SPAC167.03c	61	96	124	18	123	0	129	130	0	13	127	98	105	77	22	109	142	127	129	94	128	83	109	101	131	128	120	127	107	110	123	96	82	128	123	91
SPAC167.05	36	66	87	72	3	0	65	36	76	94	86	85	88	0	94	36	67	0	0	86	66	0	94	84	87	88	98	66	5	54	66	88	64	37	0	87
SPAC167.07c	268	210	223	51	111	0	181	153	243	217	218	223	205	220	234	131	220	233	201	209	284	132	166	151	233	266	235	235	225	266	205	231	166	223	213	166
SPAC1687.01	72	71	72	72	72	59	73	72	71	70	124	72	72	71	89	71	81	70	72	72	72	96	73	72	69	71	72	74	71	71	73	76	76	81	90	69
SPAC1687.03c	18	17	36	61	14	20	17	41	76	7	37	14	27	31	31	37	18	103	40	63	21	56	65	38	24	10	20	39	10	76	39	40	36	87	27	61
SPAC1687.06c	23	12	11	11	11	5	3	11	11	9	11	22	11	20	11	11	11	11	11	12	14	9	78	12	14	12	11	11	12	11	12	12	11	11	11	12
SPAC1687.09	126	68	131	0	111	79	125	127	124	68	126	121	115	116	124	118	123	120	132	95	121	118	129	84	119	159	124	123	61	129	123	153	116	123	118	55
SPAC1687.11	27	37	37	28	36	29	0	40	6	25	36	29	40	23	24	39	28	32	32	39	40	31	39	16	0	41	46	50	40	33	28	26	46	24	39	33
SPAC1687.14c	362	266	250	109	296	125	345	307	479	181	401	353	417	471	271	301	569	363	183	377	318	344	282	299	458	463	469	470	457	277	302	430	461	152	322	274
SPAC1687.15	106	103	105	0	79	70	78	108	107	78	112	104	109	109	103	115	117	108	111	113	118	113	145	87	109	115	111	110	98	109	115	116	121	100	104	115
SPAC1687.18c	14	7	15	52	9	14	19	52	0	0	13	18	42	12	14	30	11	15	0	10	10	12	13	0	8	24	64	11	10	13	13	10	13	68	15	10
SPAC1687.21	291	144	276	290	255	269	232	256	292	56	274	293	290	29	172	275	303	256	288	203	288	154	291	28	292	347	291	382	291	285	342	276	285	353	305	31
SPAC16A10.02	158	2	184	0	20	86	1	12	0	11	37	9	9	10	10	1	11	13	11	45	7	11	96	84	13	0	174	11	0	13	16	11	90	178	106	11
SPAC16A10.07c	98	101	83	97	15	0	0	15	244	24	283	26	264	127	42	227	28	0	103	99	313	25	71	30	50	216	97	21	85	87	100	226	24	230	339	286
SPAC16C9.02c	85	89	87	40	84	63	65	80	83	64	86	201	85	83	88	85	200	65	86	82	93	204	86	66	81	87	86	68	64	94	89	88	87	93	64	44
SPAC16C9.03	97	80	79	64	67	67	42	67	67	253	78	77	75	67	74	73	68	74	88	73	69	68	72	74	67	67	68	102	68	101	68	68	71	82	76	97
SPAC16C9.04c	201	182	198	67	191	202	199	190	207	189	210	198	202	197	202	201	189	209	292	201	199	185	196	195	276	196	196	199	199	200	188	209	181	199	199	205
SPAC16C9.05	179	142	150	0	178	72	178	158	140	150	187	179	148	176	134	145	178	171	151	175	177	166	138	140	176	169	166	217	170	174	171	172	170	172	176	163
SPAC16C9.06c	31	44	32	1	43	0	27	0	46	20	43	39	33	21	32	31	47	31	30	39	32	35	43	40	35	3	40	31	44	42	30	31	32	33	44	43
SPAC16E8.04c	159	164	158	162	158	152	166	157	165	157	167	165	154	154	163	152	165	150	154	156	191	157	168	158	265	151	167	162	167	171	159	155	167	165	162	153
SPAC16E8.06c	110	103	123	114	99	104	119	95	80	100	111	130	115	102	99	107	96	121	102	119	97	101	101	90	115	114	98	98	107	90	110	97	108	110	109	108
SPAC16E8.08	40	3	13	0	26	7	9	11	0	32	22	5	33	0	13	35	28	43	28	37	13	26	0	14	34	7	0	14	0	28	89	7	23	32	37	21
SPAC16E8.09	254	139	276	105	172	0	276	151	281	184	244	252	250	109	251	314	151	242	265	277	245	122	228	281	172	160	253	140	237	245	228	278	239	245	274	265
SPAC16E8.10c	96	92	105	110	94	87	73	88	73	94	118	97	96	99	95	98	98	99	105	112	126	88	94	83	93	91	98	125	76	107	88	93	96	98	92	92
SPAC16E8.13	44	48	35	45	25	0	47	36	0	0	32	44	27	0	24	31	58	26	48	42	51	42	48	30	44	48	45	40	50	45	50	23	31	39	30	30
SPAC16E8.15	5	5	5	8	81	0	5	5	5	7	144	6	105	102	97	9	5	8	41	79	11	6	5	0	3	3	6	3	6	9	103	79	49	5	79	7
SPAC16E8.16	10	10	10	9	10	0	10	10	10	10	10	8	10	10	5	10	10	8	10	151	9	10	10	0	10	7	11	23	10	10	10	10	10	10	10	9
SPAC16E8.18c	169	167	165	157	135	0	159	153	65	115	174	174	171	117	233	117	195	102	152	173	172	83	161	118	157	158	195	200	196	172	153	160	240	164	172	129
SPAC1705.02	44	41	53	42	45	35	46	45	41	39	71	43	46	45	41	44	44	45	42	45	47	45	44	42	52	44	45	51	41	44	46	44	46	44	43	41
SPAC1705.03c	329	325	329	325	326	323	327	327	327	329	333	329	356	420	339	334	327	328	327	329	338	329	326	329	329	328	326	339	329	327	328	329	329	328	327	329
SPAC1751.02c	33	5	14	11	15	0	16	0	7	29	20	7	21	20	33	21	20	22	17	32	33	19	14	32	18	1	33	31	11	21	33	20	32	33	8	17
SPAC1751.03	68	73	74	73	80	65	61	68	59	70	67	76	71	71	72	73	67	67	67	72	74	74	75	67	72	71	74	73	66	70	73	68	74	74	68	71
SPAC1751.04	300	132	440	580	315	83	100	134	224	61	545	139	151	626	156	746	156	415	610	761	154	394	121	487	364	127	577	624	552	546	548	582	488	155	136	582
SPAC1782.02c	273	235	206	197	211	184	200	246	185	187	197	185	195	201	185	195	212	184	196	208	218	205	249	197	211	198	193	285	202	176	181	189	205	201	182	185
SPAC1782.05	42	18	14	6	20	0	7	43	17	0	11	85	0	18	19	62	11	11	1	14	5	7	19	19	19	45	12	5	0	7	18	3	18	106	8	0
SPAC1782.06c	37	29	36	14	22	22	24	38	57	28	34	34	27	22	28	31	26	26	36	22	37	22	30	19	24	22	30	29	21	29	35	24	23	23	21	23
SPAC1782.07	60	59	59	54	54	52	54	59	55	49	60	59	59	53	54	60	57	53	59	65	71	53	57	50	58	60	60	58	54	60	53	56	58	56	60	52
SPAC1782.09c	77	74	77	19	47	74	62	72	51	69	70	103	77	82	39	68	87	87	86	69	87	49	37	51	49	74	72	37	68	66	57	63	70	43	20	59
SPAC1782.10c	92	21	24	21	44	19	21	21	29	19	21	21	21	19	20	34	21	17	21	51	26	21	31	20	21	21	50	21	19	19	21	29	21	31	24	20
SPAC1782.11	128	127	127	121	127	122	108	121	110	128	119	119	121	126	119	129	152	118	127	128	120	119	127	121	129	121	199	128	129	120	128	120	126	128	130	124
SPAC1782.12c	105	103	104	96	105	129	183	131	109	109	107	118	107	107	121	108	108	101	105	107	102	108	109	108	223	171	119	109	122	108	126	121	108	107	105	115
SPAC1783.01	302	301	316	234	255	253	240	268	259	232	313	281	349	173	317	331	369	301	264	313	265	0	303	314	332	170	336	311	305	313	247	318	332	267	347	303
SPAC1783.02c	100	99	98	0	84	98	102	98	0	108	106	94	96	82	99	98	110	97	98	103	268	95	98	84	80	97	93	84	80	77	106	98	99	100	99	97
SPAC1783.03	139	24	123	134	23	0	69	155	65	146	137	147	113	0	134	124	128	0	90	34	138	112	124	92	140	113	152	136	140	147	148	115	88	152	60	22
SPAC1783.04c	137	141	148	109	189	132	141	146	134	146	165	138	122	140	143	144	140	148	148	214	133	129	124	148	148	80	143	107	143	185	217	148	147	133	147	147
SPAC1783.05	198	200	175	167	202	201	59	202	154	182	202	204	194	193	202	200	202	184	183	202	174	194	202	118	174	292	204	203	204	199	202	204	202	202	196	175
SPAC1783.07c	842	761	826	763	770	709	741	735	742	753	754	740	753	720	860	801	769	882	733	759	907	870	771	739	742	828	832	740	769	779	766	789	742	764	764	721
SPAC1783.08c	48	47	48	47	48	48	47	48	47	48	48	48	48	47	48	48	47	48	50	51	48	48	48	49	48	48	48	48	43	47	51	48	48	48	95	48
SPAC17A2.02c	455	361	418	453	357	357	412	355	356	442	363	369	357	348	362	379	354	381	370	363	453	364	373	385	362	346	376	355	361	362	362	432	365	357	358	362
SPAC17A2.03c	197	200	197	197	207	193	194	197	191	194	202	202	206	210	194	202	208	195	192	211	201	204	207	195	207	200	210	199	212	207	197	207	197	200	199	197
SPAC17A2.04c	183	71	112	93	98	96	239	212	161	93	342	179	244	283	93	187	349	64	263	139	260	91	112	76	175	138	190	336	109	109	234	246	369	98	320	280
SPAC17A2.05	296	199	268	152	81	201	199	140	187	178	198	208	202	205	157	185	207	85	208	189	184	189	258	294	177	202	189	212	202	208	199	249	225	190	208	189
SPAC17A5.01	192	134	199	74	134	0	133	74	73	190	198	244	74	197	203	194	200	64	171	175	172	160	202	171	158	174	162	72	199	195	161	161	159	220	141	254
SPAC17A5.03	29	28	29	22	32	23	24	26	27	23	26	29	28	29	26	29	26	28	27	26	27	26	27	27	27	27	28	26	28	26	28	35	27	39	28	27
SPAC17A5.08	181	381	330	114	169	9	141	151	381	118	145	344	186	128	173	198	133	191	121	184	132	382	208	115	121	123	346	148	127	178	118	185	185	126	381	127
SPAC17A5.09c	29	66	57	68	55	0	18	30	52	76	68	52	48	72	56	45	71	30	21	47	44	42	52	44	69	62	60	70	71	72	67	33	51	75	40	68
SPAC17A5.14	87	66	57	91	61	25	59	57	59	56	69	66	63	65	62	66	23	59	90	59	58	64	66	65	87	63	64	61	59	76	62	62	65	86	66	100
SPAC17A5.15c	158	164	85	54	104	80	138	45	83	74	146	82	101	150	206	93	74	185	87	187	91	89	176	69	99	76	57	94	217	153	136	101	215	62	92	149
SPAC17C9.02c	223	187	221	208	211	279	94	208	218	193	207	214	221	143	204	208	188	209	215	215	220	219	175	18	156	189	189	198	176	212	217	206	207	219	211	209
SPAC17C9.03	279	272	275	306	274	258	258	274	277	275	272	274	278	272	275	274	272	279	274	372	273	274	274	273	294	272	275	374	275	317	274	272	272	292	277	273
SPAC17C9.06	62	73	79	57	64	0	73	90	82	59	95	112	62	61	103	87	102	59	89	82	62	80	284	103	89	64	87	105	62	67	61	63	89	81	81	81
SPAC17C9.07	110	68	97	40	68	36	80	83	77	78	65	64	76	73	73	81	114	75	78	103	94	81	84	103	72	104	61	62	80	80	74	80	89	80	82	87
SPAC17C9.09c	220	117	91	88	117	106	116	89	86	86	106	119	90	103	104	90	308	89	107	106	281	91	154	91	114	89	104	86	103	207	87	87	107	89	107	89
SPAC17C9.10	368	414	423	365	417	383	290	417	423	428	428	615	426	418	419	521	421	544	415	424	829	424	427	747	604	477	441	1103	411	421	905	556	421	422	416	526
SPAC17C9.11c	664	567	669	684	688	0	559	491	369	22	691	29	75	9	418	684	201	535	449	465	443	260	729	0	690	368	255	284	9	408	708	408	302	642	308	393
SPAC17C9.12	39	37	102	9	36	31	28	28	34	14	34	30	28	28	27	33	40	37	23	37	36	32	30	26	39	18	37	44	9	48	30	39	37	23	37	31
SPAC17C9.13c	364	364	365	364	366	328	342	341	364	369	364	366	348	349	372	366	367	350	380	371	345	331	370	336	370	343	366	371	364	364	376	364	365	341	366	364
SPAC17C9.15c	66	76	82	26	75	0	86	76	62	51	164	63	78	73	42	87	79	64	65	134	70	54	73	74	72	53	77	79	69	74	72	64	79	77	87	67
SPAC17C9.16c	211	139	211	125	178	0	78	168	54	208	208	194	78	98	95	126	295	136	271	181	247	39	250	68	30	79	230	81	68	159	159	188	77	216	101	95
SPAC17D4.03c	433	291	282	226	150	174	237	278	285	254	264	281	304	281	283	426	277	234	357	373	635	172	281	284	217	234	451	236	279	282	280	282	279	259	385	288
SPAC17D4.04	47	42	43	10	42	0	85	51	32	37	64	33	15	73	12	13	14	47	40	33	42	32	0	35	33	20	0	35	41	43	42	40	47	10	9	24
SPAC17G6.06	18	13	15	41	17	11	38	29	14	10	18	17	17	29	16	14	14	17	15	29	17	17	21	10	32	14	14	17	14	17	18	18	16	12	18	14
SPAC17G6.07c	113	108	103	18	66	34	105	107	66	68	113	118	70	115	124	94	112	118	102	113	124	107	128	104	110	109	110	107	102	103	113	105	120	130	110	109
SPAC17G6.09	41	39	5	5	15	0	15	40	43	43	42	40	46	39	50	49	33	50	28	35	37	41	16	46	38	40	41	38	38	42	40	22	37	48	42	40
SPAC17G6.10	175	129	156	119	133	81	177	187	182	159	172	184	158	159	174	180	179	172	180	177	160	126	182	158	159	178	196	197	172	177	178	173	174	183	179	181
SPAC17G6.11c	1336	1342	1148	981	1306	399	1335	748	1050	997	1338	1311	1243	1084	1314	1300	1277	1335	1284	1304	1325	1306	1254	1305	1422	1302	1023	1309	1285	1239	1303	1154	1304	1260	1300	999
SPAC17G6.16c	62	21	63	48	61	56	55	51	53	58	90	63	64	27	61	60	62	64	31	58	58	46	61	59	60	55	76	60	61	61	61	96	61	58	61	56
SPAC17G6.17	142	136	145	124	140	97	135	168	143	101	143	145	146	99	140	144	127	140	145	142	142	123	118	25	136	122	125	142	132	132	118	142	145	143	142	98
SPAC17G8.01c	227	185	224	233	215	140	227	177	149	227	330	215	228	190	142	229	248	207	212	210	196	212	234	229	198	205	230	212	219	224	230	231	241	230	229	183
SPAC17G8.02	724	648	524	392	503	249	694	693	696	728	729	624	730	694	228	700	653	639	589	589	738	658	648	425	525	682	649	430	652	669	617	587	621	697	537	593
SPAC17G8.03c	272	222	241	260	261	221	223	233	261	357	258	268	303	235	304	260	222	253	258	258	376	338	260	273	257	266	233	339	261	362	237	362	260	300	255	240
SPAC17G8.04c	502	58	64	62	69	64	68	72	508	64	67	64	63	60	68	55	59	63	45	66	69	61	57	20	70	63	69	436	45	69	65	63	69	62	65	56
SPAC17G8.05	251	101	287	85	131	0	68	102	149	327	121	115	326	138	120	129	77	88	113	161	182	89	128	69	189	130	287	122	288	151	128	112	128	110	109	131
SPAC17G8.06c	223	217	217	207	217	212	208	248	228	214	218	238	216	215	224	224	226	214	218	221	212	207	217	209	217	214	217	217	215	215	217	216	217	221	216	217
SPAC17G8.07	281	282	284	244	276	257	284	212	259	259	258	244	275	214	238	335	280	229	282	259	279	215	294	99	254	245	282	281	256	276	268	246	247	277	275	258
SPAC17G8.08c	75	62	77	71	77	64	54	53	53	71	89	61	69	72	75	117	67	74	69	67	233	118	71	88	76	91	71	75	124	71	80	117	120	75	74	163
SPAC17G8.10c	529	494	473	345	506	216	493	489	429	288	537	463	315	512	464	408	301	537	486	489	515	278	540	219	491	539	463	518	473	511	472	489	502	352	380	473
SPAC17G8.11c	726	707	732	689	670	700	730	706	712	618	725	729	728	689	725	728	743	727	694	720	725	783	740	734	730	728	727	821	715	699	690	724	784	701	707	724
SPAC17G8.12	289	268	195	0	120	239	277	282	271	268	286	227	268	227	116	281	118	273	118	335	280	277	279	209	281	125	271	118	223	282	224	271	247	95	282	251
SPAC17G8.14c	57	20	56	58	54	0	55	58	6	57	41	32	35	26	59	52	37	46	52	53	32	55	4	8	7	62	58	56	61	61	65	54	59	68	52	7
SPAC17G8.15	115	112	115	112	114	0	121	93	90	89	115	89	112	116	127	115	140	111	110	113	117	138	112	0	120	115	115	115	119	112	109	116	111	119	113	109
SPAC17H9.03c	323	235	360	181	301	380	352	157	473	195	299	248	284	410	277	450	324	182	299	203	310	243	339	165	298	300	299	477	380	322	286	275	234	247	297	307
SPAC17H9.04c	181	178	167	166	175	167	149	170	0	167	177	174	177	182	177	176	169	177	177	169	178	189	187	176	158	166	166	177	178	174	191	177	172	177	179	166
SPAC17H9.05	114	112	114	108	114	113	109	113	111	111	116	112	112	117	114	114	114	114	114	113	114	116	114	109	108	113	114	193	114	114	113	109	114	114	113	112
SPAC17H9.06c	734	184	232	0	222	183	682	514	219	0	208	495	339	85	321	405	318	485	352	530	227	626	444	96	511	813	531	562	213	613	775	428	693	214	323	9
SPAC17H9.07	95	16	18	8	18	10	85	16	14	12	17	17	15	12	22	17	35	14	17	21	58	24	13	96	12	20	18	15	9	14	16	15	14	13	17	13
SPAC17H9.08	559	538	549	527	535	546	547	554	553	534	554	548	556	547	547	547	560	535	543	550	555	575	554	497	539	559	545	538	520	554	519	558	559	576	547	543
SPAC17H9.09c	152	138	231	234	256	128	138	117	111	139	235	209	243	137	303	225	132	224	136	134	136	157	235	198	130	134	157	197	131	138	136	141	190	143	136	175
SPAC17H9.10c	306	205	221	161	399	188	213	188	181	219	213	214	192	397	308	216	595	557	192	207	522	264	559	176	176	189	594	315	197	212	463	206	594	215	590	192
SPAC17H9.11	230	78	136	20	123	72	84	106	78	90	240	94	105	115	91	243	232	143	242	244	231	248	145	103	107	72	269	246	262	205	239	258	242	137	88	241
SPAC17H9.13c	119	131	116	102	106	0	127	113	101	105	124	130	113	104	113	161	115	108	127	133	115	102	130	153	110	275	127	115	112	133	109	115	205	114	125	104
SPAC17H9.14c	82	76	78	74	85	75	76	77	74	78	91	76	77	78	85	80	78	79	83	79	84	83	78	76	85	84	82	77	78	76	83	84	82	84	77	76
SPAC17H9.16	115	113	118	98	145	104	110	106	92	94	106	104	103	107	93	113	110	108	115	156	110	121	137	112	107	104	143	109	108	108	114	109	107	92	110	113
SPAC17H9.17c	53	70	132	12	49	0	88	76	67	68	92	166	141	65	112	65	100	142	128	76	56	47	99	115	47	39	88	112	141	76	140	137	142	94	88	57
SPAC17H9.20	216	100	103	96	94	67	101	0	100	0	106	87	95	91	88	108	89	90	87	106	110	0	96	71	103	92	90	170	88	101	99	99	102	88	105	90
SPAC1805.01c	228	241	232	227	229	224	233	230	127	224	258	276	236	226	319	230	227	229	224	224	234	227	218	224	267	229	229	217	322	234	250	330	233	223	230	224
SPAC1805.02c	29	37	36	38	31	32	28	22	26	24	37	35	40	48	25	40	10	30	26	26	26	27	33	27	31	26	40	25	33	27	40	32	40	40	32	39
SPAC1805.03c	394	273	268	311	0	220	176	263	196	233	467	275	210	213	336	235	219	123	311	308	242	203	227	491	309	428	314	234	310	311	456	170	275	246	289	260
SPAC1805.04	2046	1975	1952	1904	1872	349	1951	1946	1976	2105	2055	2060	2006	2008	2141	2015	1948	1997	1953	2100	2014	1788	1927	1792	2005	1940	2090	2011	2273	2090	1805	1976	2105	2137	2114	1955
SPAC1805.12c	62	55	58	56	60	59	61	54	53	54	60	54	53	71	55	76	77	67	64	54	60	61	58	56	59	63	53	50	85	74	53	70	69	55	62	84
SPAC1805.14	469	500	505	333	377	3	466	510	450	503	513	508	481	408	483	483	504	502	393	467	487	394	453	438	548	498	505	482	482	536	470	521	503	502	486	512
SPAC1805.16c	185	7	140	122	163	0	156	28	163	107	165	123	156	113	159	122	303	164	123	156	171	110	155	68	159	150	265	141	153	156	139	155	143	119	179	159
SPAC1805.17	581	579	587	588	585	528	557	578	585	588	583	586	586	583	592	583	585	588	585	600	596	589	584	564	583	582	585	585	588	589	595	585	621	587	583	582
SPAC1834.03c	204	203	209	203	204	196	204	204	203	197	212	202	204	204	202	204	207	205	205	203	205	206	205	206	212	205	204	202	204	198	204	206	204	207	208	202
SPAC1834.04	176	99	165	136	150	105	204	172	169	76	212	120	138	184	152	210	93	192	90	92	505	86	173	95	116	156	136	191	98	225	158	94	206	151	151	99
SPAC1834.05	318	316	312	318	317	317	317	286	322	317	317	389	319	312	373	318	313	331	313	316	318	316	310	316	319	317	312	320	294	315	321	319	319	327	336	312
SPAC1834.06c	18	3	18	0	12	5	6	5	12	0	21	40	15	20	2	21	16	16	18	12	42	49	19	126	11	69	20	10	5	13	7	4	13	20	21	4
SPAC1834.08	320	239	226	184	168	201	211	213	277	264	248	290	226	174	206	264	183	223	223	291	255	270	233	223	308	167	226	244	205	293	279	302	225	254	166	214
SPAC1834.10c	111	120	117	123	109	22	105	111	103	101	118	128	114	164	110	121	115	99	107	115	114	110	139	119	97	115	114	128	103	112	119	156	110	113	154	109
SPAC1834.11c	665	368	359	185	365	194	357	547	354	357	368	181	183	180	394	341	369	278	292	500	369	397	257	400	396	353	365	519	287	349	365	364	348	192	284	369
SPAC1851.03	129	121	133	118	119	103	122	110	144	124	126	142	125	121	126	126	125	138	124	119	196	131	83	133	126	117	131	125	120	122	133	125	107	119	124	124
SPAC18B11.06	74	72	77	0	66	78	0	13	26	0	72	66	77	69	69	78	68	72	74	69	80	70	73	56	0	48	58	67	60	55	69	70	78	57	59	74
SPAC18B11.07c	116	117	111	109	110	109	123	110	156	104	115	116	116	115	115	111	109	118	117	149	114	114	115	121	112	110	118	122	110	117	113	124	115	117	116	115
SPAC18B11.08c	55	88	51	21	43	26	40	44	47	44	42	51	50	56	39	53	20	45	44	45	53	48	50	97	45	44	45	36	32	56	65	55	48	47	48	44
SPAC18B11.09c	73	60	58	137	154	0	82	139	58	64	64	63	62	130	61	140	101	80	135	83	152	135	141	72	73	149	131	170	142	134	150	63	76	135	62	66
SPAC18B11.10	93	85	53	53	71	85	84	88	114	73	86	85	84	75	85	74	77	75	85	71	76	75	87	72	87	118	95	75	80	76	74	84	85	87	71	82
SPAC18B11.11	304	323	229	80	260	327	235	234	253	236	412	348	274	314	347	319	298	318	285	323	412	201	148	68	272	223	405	319	315	337	319	298	378	237	325	284
SPAC18G6.03	153	153	157	161	164	140	153	153	146	153	162	155	157	160	158	161	147	159	158	157	160	158	156	152	151	151	162	164	150	151	156	158	160	160	159	153
SPAC18G6.04c	21	8	21	5	18	12	23	11	14	6	16	8	23	11	6	8	20	8	13	12	27	21	11	0	69	300	13	6	5	30	5	6	20	9	14	17
SPAC18G6.05c	49	43	48	40	45	40	34	42	35	50	47	45	50	42	46	39	45	42	45	49	48	45	46	35	44	50	47	39	35	50	47	48	43	38	47	48
SPAC18G6.06	59	57	57	46	57	46	58	59	58	32	57	56	46	60	55	59	57	57	58	60	57	58	54	39	57	48	57	58	48	60	56	50	60	73	58	58
SPAC18G6.07c	68	48	39	53	42	48	38	59	70	36	56	55	55	39	55	55	56	69	68	40	68	42	64	57	63	41	55	39	38	41	67	66	70	37	68	43
SPAC18G6.09c	70	66	72	147	169	0	76	61	67	68	71	71	73	54	71	79	41	81	70	68	74	150	182	58	75	68	72	67	67	79	69	83	77	67	70	26
SPAC18G6.10	274	229	290	206	274	122	206	330	322	116	274	208	279	302	304	284	277	240	128	248	316	103	209	275	48	293	285	191	252	321	249	295	266	336	236	291
SPAC18G6.12c	30	67	76	0	70	17	84	65	111	0	118	84	26	93	55	119	59	119	86	59	110	82	71	112	110	29	125	66	117	17	89	85	70	17	112	68
SPAC18G6.14c	12	80	12	11	25	13	10	11	10	11	56	73	9	19	18	11	11	15	55	13	13	17	86	9	13	11	14	60	17	78	189	10	141	75	33	46
SPAC18G6.15	28	27	37	28	30	16	24	26	32	12	25	28	14	7	16	27	29	29	13	45	32	19	30	29	30	18	18	31	28	30	31	17	19	19	20	21
SPAC1952.05	502	477	469	371	445	466	474	444	443	467	477	475	478	476	466	470	465	466	489	465	469	444	466	338	484	466	462	489	465	476	466	444	453	469	472	499
SPAC1952.07	135	148	151	159	131	33	54	113	92	113	150	150	122	93	154	146	150	178	113	132	146	92	126	146	203	151	140	156	159	115	140	169	112	159	91	64
SPAC1952.08c	159	122	164	0	94	9	122	139	143	123	155	165	161	139	134	148	165	137	152	135	147	212	14	139	159	157	145	158	149	154	145	140	146	144	144	135
SPAC1952.09c	678	698	1098	1027	968	315	737	961	769	704	1118	814	728	828	1024	779	760	1019	740	680	1071	764	788	567	1023	1031	879	1019	720	1028	679	1093	1102	1027	948	877
SPAC1952.11c	127	96	124	73	108	124	253	361	102	119	124	123	182	122	191	126	118	107	114	117	129	122	123	106	364	115	183	182	131	121	252	120	296	123	123	116
SPAC1952.13	99	0	2	5	14	0	1	95	18	8	20	7	12	5	28	2	2	3	0	33	11	33	11	7	13	14	12	0	15	9	37	19	0	39	21	5
SPAC1952.14c	59	58	37	29	20	46	19	37	43	28	53	47	49	43	36	38	26	36	39	37	54	59	57	53	19	25	31	24	25	37	38	57	34	50	54	30
SPAC1952.16	2268	2270	2190	1562	2196	2246	2193	2252	2268	2058	2221	2178	2232	2210	2178	2220	2227	2091	2110	2265	2268	2157	2264	2109	2181	2193	2222	1755	2083	2232	2030	2263	2219	2193	2150	2224
SPAC19A8.01c	756	779	779	723	769	784	785	787	718	721	782	784	758	772	709	768	722	781	716	782	785	645	782	773	784	781	778	782	785	765	777	780	763	768	761	759
SPAC19A8.02	143	111	148	132	111	0	137	116	151	109	129	137	118	132	104	125	122	132	144	112	133	111	146	118	125	132	137	122	141	127	141	138	126	143	125	134
SPAC19A8.04	61	56	153	82	49	56	49	83	49	45	82	56	69	59	123	55	58	61	47	89	56	47	58	54	53	50	126	55	53	57	122	78	103	90	53	149
SPAC19A8.05c	246	242	246	212	301	0	247	215	209	209	252	208	207	251	136	206	202	141	194	208	250	136	210	248	234	246	254	198	184	214	209	224	208	157	132	154
SPAC19A8.07c	83	90	91	76	60	77	84	83	77	95	90	88	90	60	70	99	69	78	77	85	90	49	78	61	45	65	45	89	96	68	78	80	80	76	62	83
SPAC19A8.08	77	77	77	61	37	0	76	60	74	29	76	74	63	60	76	65	0	76	76	75	76	61	65	28	76	75	76	75	0	77	147	75	73	66	73	66
SPAC19A8.11c	2995	2686	2905	2766	2875	577	2100	2961	2990	3124	3110	2986	2966	3001	2990	3003	2986	2693	185	3005	3001	2516	2970	3033	2955	2979	2814	2953	2997	3036	3025	2782	2817	2993	3032	1607
SPAC19A8.15	34	40	39	20	32	35	36	39	40	25	58	42	39	24	37	37	38	37	40	104	75	24	73	23	52	39	39	35	36	40	37	37	61	100	37	40
SPAC19B12.01	188	149	148	148	148	135	226	133	131	86	210	273	269	146	190	148	184	140	141	184	188	148	186	149	188	246	172	151	149	283	187	147	148	190	203	187
SPAC19B12.02c	285	290	286	285	384	260	275	290	284	284	286	285	285	286	291	286	286	298	285	295	286	289	283	274	286	275	316	281	289	340	285	287	285	285	288	292
SPAC19B12.03	1045	1034	1314	1044	1041	910	1041	1042	1039	1047	1146	1050	1041	1040	1049	1223	1100	1044	1043	1121	1043	1042	1047	1037	1027	1044	1047	1089	1081	1115	1046	1066	1097	1117	1047	1224
SPAC19B12.04	17	14	14	153	18	12	15	135	15	14	21	21	15	14	18	14	17	17	13	24	15	16	17	14	21	21	19	19	15	18	14	15	19	20	14	19
SPAC19B12.05c	140	123	215	118	130	112	265	142	104	264	239	247	238	121	126	268	274	118	243	214	134	222	242	131	135	128	160	126	220	135	136	236	208	239	249	147
SPAC19B12.06c	113	117	242	100	111	67	145	98	113	164	125	121	121	123	114	114	122	147	104	114	109	113	115	119	117	111	138	104	122	117	114	114	113	113	124	117
SPAC19B12.07c	224	193	183	178	155	159	176	111	171	180	194	193	178	159	178	214	192	155	170	233	172	181	183	146	198	166	208	182	194	192	173	200	233	182	185	175
SPAC19B12.09	66	67	82	89	64	55	63	66	46	64	65	63	57	64	64	66	59	65	66	66	64	68	56	161	74	143	69	52	51	60	63	63	55	61	65	63
SPAC19D5.02c	125	58	100	77	107	199	147	99	95	89	147	135	98	96	94	101	88	131	104	113	250	99	99	57	107	56	95	383	97	137	200	107	165	248	100	94
SPAC19D5.03	125	133	125	92	32	94	128	125	117	111	113	87	127	127	87	129	123	127	121	127	95	78	114	8	126	130	130	188	127	119	128	131	120	93	87	91
SPAC19D5.04	124	120	122	118	144	76	113	152	161	115	149	158	159	154	119	118	134	149	114	146	135	148	117	155	126	118	142	154	112	142	133	123	123	152	146	121
SPAC19E9.01c	138	107	218	44	109	83	75	60	66	76	76	106	218	99	198	86	131	101	75	75	228	59	64	77	177	58	316	61	96	63	73	292	131	61	164	80
SPAC19E9.02	144	133	144	114	178	179	139	162	121	158	159	142	228	139	139	141	176	151	180	159	171	127	143	77	165	181	257	172	138	159	172	162	231	241	203	138
SPAC19E9.03	1460	1443	1467	1224	1437	1358	1441	1441	1437	1418	1467	1441	1506	1443	1504	1432	1422	1450	1493	1504	1435	1435	1441	1484	1595	1422	1446	1479	1438	1431	1467	1418	1466	1568	1486	1431
SPAC19G12.03	825	716	725	415	697	792	734	496	711	722	721	727	741	455	723	814	743	722	790	782	726	537	745	499	781	746	726	842	678	737	694	692	793	812	669	712
SPAC19G12.06c	69	68	76	64	66	65	69	67	78	62	72	66	66	67	65	66	75	67	66	75	75	66	66	65	65	66	69	65	56	65	66	66	67	68	76	92
SPAC19G12.07c	581	593	561	538	372	528	570	533	557	535	540	644	564	503	552	548	561	566	593	597	571	368	551	643	604	541	593	605	593	581	574	561	609	448	591	572
SPAC19G12.08	175	180	185	175	193	178	187	184	179	179	183	181	193	181	174	195	179	187	180	183	180	126	177	183	175	184	185	276	183	191	182	183	181	175	183	181
SPAC19G12.09	164	287	167	335	203	225	201	203	202	152	203	197	203	208	162	205	205	198	81	206	194	165	278	342	214	205	205	202	203	202	173	203	234	153	159	205
SPAC19G12.10c	440	439	444	438	462	436	447	439	481	444	440	439	438	440	439	490	445	439	440	461	446	438	445	439	483	442	457	437	438	487	438	442	438	438	443	439
SPAC19G12.11	236	236	241	248	312	152	236	241	227	299	247	241	242	236	272	286	233	241	227	241	245	236	249	243	335	237	233	396	242	239	330	312	254	291	250	378
SPAC19G12.12	137	125	156	120	93	85	73	125	136	103	152	142	155	127	140	145	134	143	136	143	143	122	136	138	133	136	137	142	122	155	158	159	158	156	155	135
SPAC19G12.13c	150	169	161	27	98	103	94	69	72	35	162	153	170	137	142	159	169	123	163	170	161	162	166	148	152	96	74	187	97	162	174	178	177	157	164	79
SPAC19G12.14	235	187	237	226	192	0	41	217	233	181	225	183	224	209	239	228	236	187	186	233	234	129	224	115	183	235	218	237	62	195	232	216	231	187	233	236
SPAC19G12.15c	130	135	139	148	176	126	134	137	135	137	144	136	126	125	129	133	157	135	131	129	130	189	156	131	154	141	131	147	133	136	129	137	132	128	133	126
SPAC19G12.17	187	175	186	0	170	138	165	180	183	180	187	182	180	175	175	183	183	180	178	197	179	187	180	117	189	151	181	168	178	182	173	186	181	186	178	187
SPAC1A6.02	26	17	8	14	8	0	7	5	13	14	13	38	23	13	13	26	26	15	25	16	13	36	25	8	23	6	16	6	8	9	10	8	20	41	21	7
SPAC1A6.04c	817	886	830	599	891	818	765	885	887	884	875	888	882	882	885	885	887	876	816	878	883	831	542	885	831	773	882	887	890	887	888	886	883	883	887	890
SPAC1A6.05c	73	41	52	40	40	75	68	48	41	41	69	74	82	39	68	67	61	41	50	71	63	41	69	75	65	64	73	66	62	38	64	69	68	41	38	47
SPAC1B1.01	131	44	109	75	70	0	123	118	89	60	97	139	132	137	107	113	121	94	129	137	120	74	124	70	118	76	86	129	73	118	87	95	121	135	92	113
SPAC1B1.02c	304	294	295	0	294	268	287	224	289	293	304	292	294	284	225	282	276	299	277	302	297	225	257	296	296	292	303	302	294	295	293	295	292	296	243	277
SPAC1B1.03c	210	203	209	205	209	160	203	208	204	209	212	208	209	203	212	212	208	207	207	208	215	211	216	204	215	209	212	211	208	210	208	205	207	207	206	214
SPAC1B2.02c	194	192	195	179	196	178	196	228	178	192	195	190	196	196	195	158	234	274	196	196	193	159	181	183	128	178	195	166	181	189	195	196	206	236	195	194
SPAC1B2.04	84	53	157	54	99	44	69	57	58	73	62	163	255	61	53	80	53	74	58	74	74	74	160	73	54	65	64	60	75	56	70	218	256	73	70	67
SPAC1B2.05	267	273	270	273	242	0	278	139	276	287	276	274	276	266	274	251	292	280	243	277	274	274	244	281	279	237	258	224	198	304	187	270	271	276	271	277
SPAC1B3.01c	58	50	79	53	56	51	56	51	57	54	59	52	51	48	55	52	84	51	66	50	50	36	64	43	57	51	52	57	51	51	57	58	76	48	57	51
SPAC1B3.03c	156	149	168	156	144	134	144	153	143	144	149	145	146	147	143	151	143	153	143	157	159	143	144	160	159	171	168	156	140	169	189	144	144	144	144	180
SPAC1B3.04c	179	160	181	161	161	37	195	160	185	250	183	186	192	186	121	191	181	143	196	144	194	162	106	148	192	181	185	179	161	270	216	144	181	189	181	165
SPAC1B3.05	121	57	83	71	123	70	75	81	97	69	166	91	114	91	115	97	71	86	97	89	81	74	79	91	121	96	82	90	127	112	72	72	94	95	97	79
SPAC1B3.06c	149	144	151	0	146	152	335	130	154	139	171	190	156	101	256	95	216	81	144	144	145	99	139	143	137	141	158	257	145	184	352	142	149	341	150	126
SPAC1B3.07c	172	124	154	66	37	26	133	56	6	156	148	72	165	169	68	158	164	167	158	158	158	171	77	158	0	170	131	68	163	157	163	154	167	129	70	65
SPAC1B3.12c	61	68	59	58	50	58	58	45	52	51	58	52	68	51	51	58	52	148	71	52	74	51	54	49	57	52	53	58	88	52	52	54	53	58	51	52
SPAC1B3.13	88	65	70	60	71	38	39	61	64	62	73	66	65	72	75	57	77	62	72	73	62	70	83	73	73	52	64	59	85	72	92	62	96	61	64	72
SPAC1B3.14	62	58	60	60	60	55	63	57	57	51	61	57	59	60	58	58	58	60	60	60	58	56	58	59	67	58	61	80	59	58	58	59	61	60	58	69
SPAC1B3.16c	195	140	183	110	277	138	110	113	108	149	172	208	161	140	148	173	182	176	111	182	274	178	135	112	160	105	173	173	110	161	205	162	158	157	139	149
SPAC1B3.17	743	712	734	726	769	379	689	521	738	494	741	743	735	674	740	770	780	770	734	771	708	773	769	599	768	749	767	752	739	740	616	757	767	814	672	711
SPAC1B9.02c	90	93	87	51	90	59	139	93	93	88	96	112	93	96	95	122	88	93	97	97	93	93	94	92	93	96	170	96	88	97	166	233	139	102	96	94
SPAC1B9.03c	17	17	14	7	14	17	10	12	0	10	54	170	72	16	14	12	13	12	53	15	14	9	15	13	13	10	77	17	13	16	16	18	12	15	95	14
SPAC1D4.02c	30	11	43	28	31	8	18	25	62	28	34	31	47	33	29	36	27	26	31	41	43	33	30	25	44	34	43	29	28	50	32	27	38	30	58	27
SPAC1D4.04	37	43	38	33	37	0	32	35	40	32	114	43	39	55	38	45	38	38	38	39	35	32	38	43	39	38	37	37	34	48	38	39	38	39	40	38
SPAC1D4.05c	266	217	205	214	255	0	194	277	250	0	252	272	267	157	220	272	253	214	215	271	268	26	250	0	277	223	252	207	225	221	245	193	269	199	114	106
SPAC1D4.08	341	342	343	339	344	340	336	343	338	340	380	344	341	333	336	341	344	418	341	341	343	340	342	340	327	338	337	341	343	345	342	341	333	327	337	341
SPAC1D4.09c	18	0	62	17	30	0	0	35	37	15	41	35	35	0	31	38	31	0	0	29	17	18	34	32	29	0	38	42	0	32	35	16	36	0	31	17
SPAC1D4.10	263	240	252	180	269	101	279	256	205	233	200	270	250	252	248	269	305	281	250	273	238	228	236	225	99	222	183	103	98	227	251	254	252	248	287	220
SPAC1D4.11c	1594	1334	1340	1543	1332	1604	1269	1447	1328	1374	1544	1605	1536	1288	1337	1340	1599	1586	1336	1475	1334	1600	1343	1323	1314	1450	1557	1321	1537	1333	1304	1384	1549	1366	1556	1322
SPAC1D4.12	410	376	427	365	298	433	448	433	411	361	433	448	427	373	410	445	410	409	401	435	431	322	466	412	409	373	418	495	375	405	429	447	444	415	468	454
SPAC1D4.13	285	278	282	249	264	97	277	260	255	271	272	307	286	278	267	261	276	279	260	279	259	264	266	257	262	259	280	265	259	263	286	278	259	264	279	258
SPAC1D4.14	155	160	165	121	138	29	160	148	125	125	132	130	162	132	121	163	157	147	149	190	128	160	161	166	161	161	126	161	162	127	162	130	156	161	163	146
SPAC1F12.05	590	554	569	501	530	343	514	554	597	524	587	548	579	600	509	531	577	601	554	571	584	534	534	591	599	500	527	571	531	548	565	567	549	569	560	464
SPAC1F12.10c	89	85	73	67	133	115	86	96	79	72	74	84	79	72	72	75	75	71	77	78	74	73	75	73	87	97	95	79	79	92	81	80	82	77	73	73
SPAC1F3.01	29	20	22	27	25	6	18	24	25	32	29	21	48	44	24	35	25	16	32	29	19	42	111	40	23	11	42	26	22	26	23	42	31	22	42	35
SPAC1F3.02c	411	423	426	324	422	307	452	424	413	356	425	375	411	424	381	423	427	422	458	428	424	392	426	433	448	425	439	431	422	468	437	425	395	421	412	420
SPAC1F3.05	145	144	152	0	129	115	89	127	124	144	145	144	123	141	153	148	141	129	144	130	142	97	98	61	159	207	131	142	161	208	127	212	163	115	144	2
SPAC1F3.06c	31	29	30	99	28	29	63	40	26	35	32	115	29	29	30	40	40	29	29	39	40	30	29	27	29	28	39	29	32	28	31	29	47	31	39	51
SPAC1F3.07c	197	205	191	272	198	0	0	234	208	60	173	217	230	216	207	223	257	185	210	191	214	218	222	222	195	92	169	167	198	185	206	234	197	215	183	191
SPAC1F3.09	1016	197	197	1111	200	128	628	709	875	198	530	204	1307	201	779	622	886	1289	1083	619	1058	753	929	646	1110	715	789	312	652	186	731	362	712	199	490	623
SPAC1F5.02	76	67	70	66	67	64	70	66	65	67	71	66	67	71	66	67	67	66	67	71	65	67	67	67	70	81	67	67	67	75	67	67	73	76	65	71
SPAC1F5.03c	152	128	128	124	124	121	129	121	132	98	148	149	142	134	136	135	137	132	124	117	139	124	147	129	150	129	130	203	124	130	152	135	133	151	132	130
SPAC1F5.05c	131	129	116	4	0	44	0	113	115	114	117	33	156	107	114	110	192	32	115	114	129	60	66	146	128	128	114	67	145	107	114	124	146	120	117	65
SPAC1F5.06	86	188	81	93	84	0	52	107	92	80	101	84	81	81	81	75	105	81	81	85	86	102	81	93	81	86	79	76	85	95	86	77	92	85	341	81
SPAC1F5.11c	112	77	123	81	108	83	61	114	102	124	130	113	155	78	124	110	86	94	77	113	83	93	83	48	98	118	95	105	112	93	108	115	133	93	95	128
SPAC1F7.01c	58	60	59	45	60	55	56	59	57	64	74	81	63	59	59	62	50	58	57	59	50	51	59	73	60	57	57	58	58	58	60	55	75	58	61	59
SPAC1F7.02c	74	53	48	53	43	50	200	36	51	35	57	54	54	42	51	54	53	79	52	54	52	45	53	43	0	56	37	54	55	41	52	56	53	54	49	51
SPAC1F7.03	252	248	253	168	257	205	251	231	253	253	260	253	250	253	290	256	249	251	248	253	253	248	243	245	302	252	257	252	248	259	256	253	251	253	221	252
SPAC1F7.04	114	108	109	166	108	103	124	236	107	300	108	109	162	108	107	253	109	113	108	108	258	106	245	225	249	104	260	113	105	219	208	207	110	228	222	106
SPAC1F7.07c	272	270	272	244	272	272	241	266	230	234	221	266	271	272	257	272	256	271	270	267	272	266	270	254	255	0	308	258	255	263	252	259	263	269	272	265
SPAC1F7.08	563	599	561	557	559	554	532	525	551	531	559	562	556	559	559	555	602	560	561	553	591	592	558	555	536	551	543	559	596	620	556	557	550	559	567	552
SPAC1F7.09c	248	105	268	0	366	267	289	0	242	245	360	341	368	294	0	347	333	342	76	278	347	344	268	234	266	46	400	342	348	326	259	132	360	242	268	25
SPAC1F7.10	502	332	304	430	5	351	87	7	84	170	355	352	538	555	164	167	77	109	24	343	486	170	112	9	328	165	350	346	538	171	491	86	213	199	489	167
SPAC1F7.12	256	225	231	188	188	137	228	209	184	179	195	196	232	255	197	210	223	214	186	255	257	180	211	195	202	186	242	232	215	255	219	229	209	247	188	213
SPAC1F7.13c	31	30	39	85	31	83	31	40	31	25	31	29	30	30	30	39	29	32	30	30	30	30	45	85	23	30	30	30	30	30	30	30	29	30	29	30
SPAC1F8.07c	76	53	148	50	55	55	48	54	64	55	106	223	76	66	103	58	70	64	74	55	78	56	80	53	74	57	63	57	76	57	80	61	57	59	52	73
SPAC20G4.01	135	134	140	123	118	75	117	144	91	191	181	134	127	133	117	130	165	118	155	140	194	115	163	129	205	118	125	135	131	165	123	151	158	258	164	122
SPAC20G4.03c	235	244	218	239	258	95	271	249	271	415	302	278	276	277	236	256	245	59	68	259	282	230	278	241	271	267	269	260	261	270	277	274	240	271	336	237
SPAC20G4.05c	163	147	148	52	147	0	136	158	149	161	181	148	161	220	160	167	148	142	137	69	55	126	158	142	190	157	157	146	193	141	158	162	184	142	160	82
SPAC20G4.06c	87	50	48	49	48	51	50	49	50	48	52	49	50	49	49	49	50	49	51	58	50	48	55	106	52	63	53	54	63	51	88	51	52	49	52	48
SPAC20G4.07c	147	142	160	147	149	0	141	138	177	135	143	142	138	140	146	143	147	130	147	146	148	122	146	148	191	138	147	143	147	148	137	140	142	143	139	130
SPAC20G4.08	154	131	156	92	145	125	96	145	121	144	161	149	152	146	149	157	163	121	117	127	156	122	142	144	132	157	156	147	152	134	135	129	131	157	147	147
SPAC20G8.03	288	288	291	259	288	288	288	287	286	288	290	288	281	289	286	313	288	291	288	321	290	306	288	280	288	282	319	286	284	420	288	289	375	286	286	306
SPAC20G8.04c	333	333	333	318	330	309	331	333	331	316	336	340	336	335	333	319	335	334	334	335	337	335	341	332	329	334	335	335	333	333	331	333	331	409	317	336
SPAC20G8.06	151	166	149	137	148	110	148	162	147	147	153	164	148	159	153	151	155	139	145	150	151	129	145	141	144	142	154	166	142	158	147	150	153	142	148	169
SPAC20G8.07c	70	81	87	86	66	67	65	85	78	64	81	86	67	57	87	70	76	72	66	87	85	57	68	54	90	126	73	121	64	74	67	79	75	76	68	89
SPAC20H4.01	35	35	47	38	17	0	43	21	30	30	15	17	46	42	45	29	18	37	36	48	41	43	18	12	0	15	18	16	37	27	43	42	18	35	26	29
SPAC20H4.03c	77	77	84	24	74	79	78	92	93	52	82	90	92	75	74	80	81	82	93	91	149	74	82	80	130	79	80	79	71	75	82	78	80	82	79	79
SPAC20H4.05c	47	49	47	49	45	26	135	46	47	38	64	50	62	50	47	47	45	49	47	52	50	50	50	50	0	49	10	50	23	46	49	49	50	47	38	45
SPAC20H4.06c	226	155	186	207	77	112	223	28	236	0	128	186	154	205	218	130	96	216	126	224	175	39	224	188	213	201	187	195	90	198	182	204	136	140	173	130
SPAC20H4.07	558	496	306	113	726	523	737	697	733	303	794	637	558	723	688	559	732	259	675	790	633	792	619	573	733	633	650	693	647	581	555	718	697	622	796	704
SPAC20H4.08	90	103	102	62	68	23	135	83	85	78	103	102	85	79	76	84	79	105	85	86	123	85	84	78	184	84	102	103	76	103	105	88	211	102	203	84
SPAC21E11.03c	682	542	581	719	678	663	682	682	680	446	579	670	652	661	679	571	653	601	650	553	626	664	692	681	680	681	680	552	677	564	628	653	580	663	680	664
SPAC21E11.04	139	57	49	102	116	0	53	0	166	6	172	115	53	106	52	223	213	112	111	48	180	8	75	208	172	2	113	186	165	105	187	156	209	191	9	65
SPAC21E11.05c	153	85	147	0	37	88	116	85	86	37	118	132	150	95	59	59	83	147	117	161	86	129	106	115	138	134	159	117	116	152	112	118	86	194	117	106
SPAC21E11.07	70	78	93	66	97	0	120	34	114	24	111	135	94	103	85	101	44	116	96	110	65	79	110	16	66	65	94	95	67	72	62	86	85	130	71	46
SPAC21E11.08	341	341	347	342	340	334	347	348	341	334	339	336	346	341	345	342	346	338	337	344	348	343	338	347	341	338	341	345	339	346	339	343	386	347	345	337
SPAC222.03c	269	342	202	181	290	63	70	214	181	184	357	187	271	239	175	244	183	209	176	209	281	242	176	281	180	269	373	145	207	207	199	205	214	316	185	176
SPAC222.05c	343	355	359	448	368	0	365	348	321	322	358	321	345	334	262	287	359	354	327	274	327	243	381	301	364	272	365	364	276	340	343	355	301	323	366	363
SPAC222.06	15	18	17	18	12	7	20	13	14	19	19	18	16	15	18	17	16	17	17	17	18	15	18	15	20	20	17	17	16	15	16	17	17	14	15	16
SPAC222.08c	308	294	289	195	264	256	288	444	270	230	306	287	400	399	278	281	399	318	289	301	338	326	289	291	423	294	283	321	281	407	318	336	410	283	335	292
SPAC222.09	195	174	174	174	173	173	169	205	174	160	180	175	173	176	179	206	161	168	174	174	174	174	175	116	174	178	169	168	173	225	178	174	179	171	175	174
SPAC222.10c	365	366	372	118	0	300	224	350	359	98	366	343	366	377	361	364	381	365	395	366	306	76	31	373	365	364	218	435	346	364	372	368	353	360	359	438
SPAC222.11	205	186	200	205	199	98	191	285	216	200	207	237	343	260	250	236	237	245	276	270	359	293	158	299	200	165	183	300	280	276	197	187	235	137	263	271
SPAC222.12c	40	39	38	37	38	33	41	40	39	42	41	40	40	42	39	40	40	40	39	39	47	35	40	40	41	39	41	41	40	39	40	39	40	40	39	40
SPAC222.13c	227	215	208	347	224	193	226	237	342	212	229	240	238	295	211	221	219	165	209	226	222	205	382	251	214	241	226	345	347	212	310	236	309	224	237	237
SPAC222.18	111	110	101	106	98	107	104	96	101	103	112	141	103	201	105	110	102	128	132	112	113	195	108	110	113	125	112	100	112	101	114	101	120	103	112	98
SPAC227.03c	144	140	460	145	114	107	124	244	182	64	225	210	264	289	199	224	156	139	124	188	221	245	150	105	243	139	238	155	345	265	243	206	245	168	347	142
SPAC227.05	83	88	90	43	86	90	91	75	82	89	76	88	90	73	55	89	52	87	75	73	59	75	86	89	73	77	53	57	76	68	59	57	91	91	55	60
SPAC227.07c	202	205	203	78	274	118	201	177	178	178	202	198	251	192	293	201	199	200	249	191	200	195	191	188	198	201	212	190	196	193	199	211	198	198	179	196
SPAC227.08c	24	23	30	18	0	31	27	26	27	28	23	28	27	20	20	23	31	24	28	0	25	28	28	28	28	26	24	29	0	19	28	22	27	26	7	19
SPAC227.10	18	13	17	15	20	0	17	12	6	17	19	15	18	20	14	19	20	19	18	17	19	19	20	19	21	20	21	19	19	17	28	17	21	19	19	22
SPAC227.13c	508	610	508	411	503	507	500	597	582	491	511	494	564	539	507	509	508	562	498	508	532	508	509	508	531	510	517	500	532	506	535	517	528	506	510	509
SPAC227.15	191	67	142	120	129	0	190	142	154	169	214	169	244	205	210	272	167	266	136	157	167	62	102	65	159	71	188	139	142	322	169	175	268	170	266	130
SPAC227.16c	101	79	127	96	100	55	52	66	78	49	100	89	103	81	105	95	41	101	76	91	99	130	105	0	88	78	105	89	34	86	97	144	111	92	104	104
SPAC227.18	239	239	240	236	238	238	238	248	238	236	239	248	244	239	237	245	246	243	238	246	244	236	337	241	240	278	248	245	229	239	268	235	244	245	247	240
SPAC22A12.04c	26	25	25	25	25	25	27	23	24	25	27	30	27	23	52	28	25	25	26	25	41	25	27	27	26	29	36	31	25	26	95	31	57	25	27	25
SPAC22A12.05	79	70	81	85	52	30	71	74	71	73	84	66	85	86	86	85	81	70	85	83	84	82	96	70	83	85	82	86	85	85	85	85	79	81	84	82
SPAC22A12.06c	326	424	311	303	328	265	278	312	183	200	312	334	337	291	310	333	332	316	259	234	325	280	316	313	327	378	316	278	189	328	328	215	308	262	296	325
SPAC22A12.08c	76	75	75	72	71	76	168	73	69	58	78	130	67	63	67	77	93	74	77	79	73	72	79	95	103	76	127	69	78	73	73	78	79	94	72	90
SPAC22A12.12c	35	16	56	140	71	35	37	204	58	6	49	25	261	30	36	35	35	35	54	34	39	149	110	143	35	32	95	34	32	33	32	57	35	34	59	34
SPAC22A12.14c	56	77	116	42	121	57	88	53	90	59	84	89	95	63	86	95	50	85	67	71	97	123	210	62	34	163	75	86	99	99	70	94	84	85	88	31
SPAC22A12.15c	182	175	181	174	178	178	180	180	182	181	226	183	182	181	182	186	182	187	181	183	182	180	181	180	268	182	183	182	194	182	182	181	182	186	188	180
SPAC22A12.16	55	54	55	51	54	46	47	53	55	47	67	54	51	76	60	54	52	49	54	57	54	54	69	70	68	68	60	55	47	68	54	68	59	154	59	68
SPAC22A12.17c	134	0	146	292	150	150	271	218	420	158	167	159	124	8	150	154	184	178	0	123	149	148	173	151	503	182	268	157	158	155	143	106	191	141	146	0
SPAC22E12.03c	103	100	105	32	87	84	100	102	102	76	101	153	103	84	102	97	73	83	61	98	85	102	101	70	101	136	102	96	90	95	92	88	101	93	65	101
SPAC22E12.04	82	87	129	78	93	47	95	87	122	81	115	96	115	95	83	95	96	107	92	71	85	121	100	64	134	106	121	100	96	99	121	95	87	101	86	144
SPAC22E12.05c	55	40	50	38	43	38	40	40	38	41	50	44	45	45	48	58	45	41	43	48	43	43	43	37	70	41	51	43	40	48	46	48	53	54	43	48
SPAC22E12.06c	403	407	393	319	410	339	400	422	393	365	414	410	392	410	418	394	391	409	410	417	417	410	417	408	412	409	392	414	399	405	387	403	410	405	412	410
SPAC22E12.07	1349	1028	1222	1056	1030	932	1228	1262	1277	1154	1235	1186	1193	1078	1051	1216	1357	1317	1156	1353	1275	777	1193	1160	1077	1248	1169	1209	1315	1277	1216	1261	1207	755	1340	1150
SPAC22E12.08	37	38	32	20	21	16	14	15	31	14	14	24	20	18	0	36	41	11	0	11	33	18	36	17	19	14	31	16	45	29	59	32	36	36	0	26
SPAC22E12.09c	48	53	54	30	70	3	23	67	19	68	57	16	49	12	22	69	22	43	68	58	47	50	57	2	29	22	56	30	11	7	70	26	22	70	3	9
SPAC22E12.10c	52	50	51	27	44	50	53	47	47	43	51	51	47	48	47	53	61	49	46	49	53	75	53	53	53	52	34	49	51	39	53	65	51	52	50	51
SPAC22E12.13c	56	47	47	44	56	44	54	47	32	66	51	53	60	47	46	121	71	46	49	44	46	46	54	68	54	47	46	44	44	53	47	46	46	52	50	46
SPAC22E12.14c	495	495	492	474	487	488	485	495	471	464	495	495	489	469	495	492	495	469	470	492	488	518	495	468	488	471	488	474	494	475	493	489	494	489	495	497
SPAC22E12.16c	131	132	152	133	145	118	152	133	124	131	150	151	148	132	142	133	139	139	136	141	140	149	152	152	132	110	138	154	142	132	149	141	148	154	133	133
SPAC22E12.17c	52	44	80	45	15	31	46	41	46	50	51	61	46	46	62	87	51	48	52	52	59	46	55	49	44	60	57	42	48	47	45	80	49	55	93	39
SPAC22F3.06c	87	88	86	79	100	77	82	100	87	87	216	118	169	113	100	118	89	81	108	93	103	86	90	115	170	283	120	90	189	105	153	116	87	86	88	83
SPAC22F3.07c	125	58	59	36	54	45	55	53	55	52	56	55	55	55	51	54	54	142	48	58	55	56	54	59	55	56	56	58	48	58	54	51	56	55	55	53
SPAC22F3.08c	127	123	127	19	125	0	127	63	106	89	106	108	123	106	127	127	114	127	107	121	129	78	100	126	123	98	129	127	124	130	125	109	88	123	126	108
SPAC22F3.09c	37	34	29	31	33	26	38	49	37	0	37	29	25	32	33	38	46	13	38	53	45	6	32	0	131	32	53	49	31	25	26	30	4	36	37	53
SPAC22F3.15	95	94	61	85	36	15	63	0	119	53	127	113	132	63	0	131	86	81	28	97	82	157	81	81	84	36	135	115	82	129	141	109	131	144	110	81
SPAC22F8.04	364	343	372	153	363	0	264	337	343	240	371	358	371	343	349	360	375	371	362	362	360	334	378	364	359	355	257	352	339	374	357	358	372	363	360	340
SPAC22F8.07c	217	99	228	47	190	0	228	229	259	87	255	240	124	225	174	240	203	253	220	400	363	193	222	358	221	200	202	114	103	240	204	404	217	239	229	236
SPAC22F8.08	150	159	153	149	164	151	153	151	155	164	154	154	169	160	164	167	150	162	164	161	168	162	154	167	153	148	163	163	153	163	164	154	164	168	155	160
SPAC22F8.09	62	60	64	64	64	32	26	64	61	63	65	60	64	61	61	63	63	63	61	63	63	63	63	63	63	64	63	63	63	61	63	63	63	68	60	61
SPAC22F8.11	295	256	211	226	282	114	230	255	238	192	240	222	221	229	221	222	267	240	267	265	239	239	192	156	231	227	271	219	200	191	227	192	277	238	262	220
SPAC22F8.12c	139	113	131	37	125	0	78	115	54	17	138	64	99	137	91	104	100	131	128	162	64	197	124	126	138	60	186	125	126	59	99	189	196	81	88	135
SPAC22G7.01c	175	175	275	174	206	128	197	191	191	173	192	175	201	117	158	173	183	194	194	174	201	176	197	186	173	172	194	191	171	180	186	196	193	192	220	174
SPAC22G7.02	107	0	76	28	72	8	8	20	75	19	74	74	75	71	61	69	58	71	75	72	74	69	73	74	74	75	153	71	68	100	73	73	72	34	78	54
SPAC22G7.06c	123	80	83	79	124	79	81	100	83	81	83	83	90	81	81	83	81	87	83	126	80	82	80	77	158	80	81	140	130	131	81	116	80	83	81	81
SPAC22G7.09c	191	210	198	59	185	170	93	264	201	217	222	212	218	203	192	197	264	213	209	216	324	192	186	214	198	189	197	285	190	216	183	230	208	215	221	212
SPAC22H10.02	48	47	47	10	45	0	58	37	22	0	44	27	21	37	43	99	7	54	0	61	47	22	65	9	47	42	58	50	41	45	38	46	35	35	31	24
SPAC22H10.03c	174	145	178	167	167	166	148	167	162	58	173	161	152	121	175	161	174	161	156	158	175	159	155	157	169	154	158	153	157	157	158	161	158	155	146	153
SPAC22H10.04	487	489	488	298	290	212	266	490	292	508	606	293	472	488	294	294	289	292	294	298	507	290	554	426	297	277	295	312	275	472	299	298	297	570	295	296
SPAC22H10.05c	63	37	49	34	60	14	46	52	48	77	66	58	55	29	58	51	46	37	54	74	50	58	66	39	60	55	68	57	42	60	58	54	53	57	56	55
SPAC22H10.07	647	648	623	311	457	184	663	523	488	425	660	644	664	642	653	648	623	644	530	671	642	537	631	564	744	623	635	647	654	648	653	634	806	549	620	633
SPAC22H10.11c	31	31	31	31	19	31	139	111	45	35	45	33	41	138	33	37	43	23	33	49	78	53	33	32	15	101	37	98	30	31	35	33	33	113	11	37
SPAC22H10.12c	22	21	28	21	37	0	29	30	26	26	37	24	27	28	24	26	22	23	26	23	39	21	29	27	27	28	27	29	30	30	28	23	28	27	27	26
SPAC22H10.13	49	59	179	41	46	0	57	60	59	59	65	180	52	99	57	53	58	53	55	32	55	58	25	22	203	57	74	58	58	156	57	59	93	130	44	53
SPAC22H12.01c	52	49	62	49	60	89	50	59	63	59	59	64	61	48	47	56	50	37	60	130	49	50	63	49	59	107	58	59	52	62	50	53	62	53	49	83
SPAC22H12.02	1197	886	1261	994	987	233	666	1147	393	973	1120	1390	1173	494	607	916	384	372	1057	1065	1333	380	992	1353	1084	1069	649	1321	1322	1223	884	1013	1181	1262	862	385
SPAC22H12.04c	21	13	20	11	14	11	58	21	16	13	20	23	19	17	19	22	16	17	19	17	23	14	120	13	20	22	19	17	20	20	22	23	20	12	22	20
SPAC23A1.03	49	19	27	29	28	16	27	46	18	21	28	20	27	28	25	27	27	28	28	28	49	21	33	18	30	28	32	19	14	30	27	28	28	31	28	25
SPAC23A1.04c	60	204	234	44	119	0	173	142	80	232	253	126	157	227	123	200	138	201	94	143	179	0	176	187	118	136	136	173	180	165	139	167	156	203	209	196
SPAC23A1.05	129	132	133	99	132	0	132	136	113	127	134	132	129	130	132	140	127	137	136	132	131	132	132	132	130	144	139	127	132	131	131	132	135	136	133	133
SPAC23A1.07	205	235	207	192	202	0	197	207	186	202	204	267	200	200	207	203	206	200	206	197	207	193	186	174	207	121	202	193	192	205	191	204	200	203	204	192
SPAC23A1.08c	35	31	32	31	34	90	36	34	33	31	94	31	37	36	32	33	31	36	36	37	44	70	37	31	39	65	31	31	43	31	31	39	31	31	35	57
SPAC23A1.11	9	8	8	9	8	6	8	8	8	9	18	10	9	8	12	14	9	9	8	9	11	10	8	8	9	8	8	9	8	8	85	9	14	10	13	13
SPAC23A1.14c	214	242	170	225	231	239	245	247	240	233	236	238	250	170	205	249	228	247	234	218	239	278	245	215	246	247	247	238	195	249	238	252	241	173	244	212
SPAC23C11.02c	30	27	29	28	39	24	26	29	27	27	38	48	31	29	27	29	29	27	28	31	28	32	30	25	31	30	29	27	29	27	28	28	29	31	32	30
SPAC23C11.05	25	34	26	29	28	22	32	25	39	24	24	25	30	24	27	26	22	33	35	27	27	32	24	24	26	27	35	24	34	34	25	29	26	31	26	27
SPAC23C11.06c	400	170	337	571	515	407	694	575	661	347	410	408	226	279	456	407	627	352	111	193	235	244	527	586	527	624	623	176	573	505	243	617	242	126	281	339
SPAC23C11.09	197	200	169	167	166	22	196	159	172	159	186	193	175	141	187	196	172	183	171	196	166	174	171	31	200	106	198	212	159	186	200	186	185	175	196	168
SPAC23C11.11	162	117	122	71	140	90	112	225	117	162	117	156	138	117	115	149	138	119	154	127	116	110	118	116	119	129	119	116	180	121	157	131	143	112	120	117
SPAC23C11.12	174	150	170	117	201	0	104	129	0	4	171	159	158	129	149	174	173	161	193	162	294	158	138	133	132	175	152	105	211	174	134	213	125	173	211	170
SPAC23C11.13c	88	65	68	55	67	68	98	264	183	55	70	67	85	60	98	81	98	73	87	80	80	98	74	99	61	55	87	69	56	87	89	85	80	67	78	72
SPAC23C11.14	497	476	487	479	497	77	447	434	462	173	476	488	487	480	469	510	488	469	476	496	487	110	487	413	487	486	488	419	473	487	496	488	476	498	454	493
SPAC23C11.15	58	76	72	81	77	57	83	58	77	61	85	69	84	62	83	69	48	83	73	74	64	134	70	20	182	58	56	76	79	71	213	76	60	68	62	76
SPAC23C4.05c	20	21	23	23	84	0	87	25	29	23	22	120	21	19	23	23	18	23	21	23	10	26	26	31	25	18	25	25	20	24	20	25	24	18	20	29
SPAC23C4.06c	609	967	2272	1842	1904	84	205	337	579	318	946	142	288	361	258	232	130	339	140	287	367	1333	802	58	1218	1441	2266	137	134	337	556	135	966	106	370	1101
SPAC23C4.08	80	84	78	78	80	52	70	79	78	65	84	77	91	84	85	87	87	85	96	85	80	86	83	68	105	84	85	84	82	83	96	131	110	84	115	79
SPAC23C4.09c	92	84	93	85	95	64	89	95	84	92	113	93	93	87	94	87	87	91	85	95	88	85	87	85	85	81	233	185	85	86	94	113	90	94	93	91
SPAC23C4.11	300	46	50	40	84	44	196	45	46	48	219	73	47	98	60	200	100	84	69	48	41	229	60	64	58	43	93	246	213	221	235	74	48	50	48	48
SPAC23C4.13	118	55	59	40	132	53	65	51	58	41	59	59	53	0	58	60	60	60	60	83	52	56	103	27	56	83	64	55	59	82	32	55	118	67	56	56
SPAC23C4.17	633	626	631	29	0	463	21	487	575	27	521	124	658	511	649	414	237	630	38	599	648	0	490	566	464	35	514	200	491	186	623	650	663	643	449	623
SPAC23C4.19	122	115	117	115	84	0	123	92	115	115	119	118	117	113	79	128	122	119	122	128	128	117	114	79	119	127	122	122	114	129	117	121	119	127	128	117
SPAC23D3.04c	389	408	363	391	326	319	344	404	409	333	420	409	402	369	343	361	361	415	421	403	384	345	402	364	346	346	419	362	350	391	423	367	409	421	389	420
SPAC23D3.06c	225	206	209	226	216	63	208	203	212	228	206	205	181	190	197	205	222	223	222	224	225	204	180	187	206	205	216	205	188	216	210	213	217	182	167	218
SPAC23D3.07	128	48	50	55	48	46	49	48	43	49	49	50	194	46	50	57	50	46	48	49	48	48	52	48	46	49	49	48	174	50	50	49	49	50	53	49
SPAC23D3.09	85	55	85	47	144	65	99	78	83	59	79	64	83	104	91	84	111	86	99	83	101	168	82	81	58	99	103	102	79	89	102	118	82	81	111	114
SPAC23D3.10c	408	316	360	354	404	260	394	368	367	272	375	358	367	344	372	393	369	274	356	394	430	357	448	367	452	354	417	333	354	415	341	305	428	337	304	368
SPAC23D3.12	424	423	433	172	423	371	440	423	433	408	453	457	457	427	409	433	433	427	428	430	427	389	389	396	448	430	508	425	425	436	448	463	434	428	439	425
SPAC23D3.16	53	49	58	35	37	31	49	42	59	83	49	61	49	36	33	58	57	49	47	56	61	73	55	27	37	44	48	60	37	56	43	50	70	53	50	35
SPAC23D3.17	135	109	218	130	153	46	130	125	176	156	187	183	179	136	177	170	134	314	175	237	158	134	149	273	134	141	278	124	155	115	314	296	149	251	175	139
SPAC23E2.01	1344	1350	1416	1323	1341	1344	1476	1348	1354	1427	1345	1339	1355	1323	1399	1466	1385	1361	1346	1355	1373	1434	1348	1359	1823	1355	1553	1334	1404	1302	1375	1372	1353	1348	1365	1353
SPAC23G3.03	302	0	245	112	218	0	199	233	194	0	228	233	194	41	40	234	0	278	0	248	180	231	199	290	243	257	232	8	228	230	203	218	323	37	228	228
SPAC23G3.05c	105	50	86	87	26	0	122	84	89	107	88	79	6	87	51	36	104	153	77	127	83	50	107	62	87	88	122	77	60	77	88	45	119	122	59	107
SPAC23G3.06	91	84	58	56	59	51	59	141	56	59	58	59	59	59	59	59	59	57	55	108	58	58	94	60	59	56	58	129	59	52	59	143	59	59	59	85
SPAC23G3.07c	274	275	277	0	199	158	167	176	0	0	288	269	225	0	199	275	279	250	154	40	252	103	290	0	277	275	200	250	277	257	266	215	264	251	198	274
SPAC23G3.08c	492	554	556	521	443	522	525	536	571	288	555	550	558	552	551	557	556	554	512	566	557	553	551	542	555	535	554	527	525	549	546	442	556	537	528	527
SPAC23G3.09	56	54	75	28	31	0	76	28	53	51	67	53	68	53	27	51	54	66	52	54	55	51	55	65	47	76	65	68	61	66	68	59	54	54	52	51
SPAC23G3.10c	120	119	144	154	80	0	198	256	268	267	214	258	278	234	78	220	285	234	300	257	308	80	298	218	228	340	265	354	218	287	272	80	329	278	276	257
SPAC23H3.03c	283	208	268	282	113	201	292	283	280	284	284	242	292	194	277	269	293	184	240	292	277	267	138	130	289	295	240	201	113	242	342	292	290	276	291	291
SPAC23H3.05c	263	235	262	251	247	160	255	235	228	228	238	254	242	249	212	245	245	246	230	241	240	214	216	243	247	238	229	236	245	229	242	244	241	248	233	243
SPAC23H3.06	165	153	165	138	134	0	179	179	157	176	154	151	131	179	170	176	162	164	128	153	132	117	213	135	140	175	172	153	176	178	166	171	171	135	178	116
SPAC23H3.07c	39	36	38	32	96	0	1	34	58	37	40	38	40	39	36	38	50	39	38	67	39	98	33	39	37	46	38	39	38	38	38	39	39	47	31	37
SPAC23H3.09c	580	634	594	502	502	497	498	501	503	501	567	615	511	584	616	503	578	598	581	581	598	560	561	551	597	503	610	581	501	576	503	605	619	505	514	601
SPAC23H3.10	143	105	108	132	80	168	153	108	141	136	151	150	153	106	107	150	167	107	127	162	164	107	150	168	167	167	151	143	149	152	132	131	151	132	182	153
SPAC23H3.13c	926	845	888	902	906	826	888	902	905	884	889	893	907	893	905	887	892	907	647	910	917	884	905	970	896	846	895	904	821	887	876	909	904	904	920	893
SPAC23H4.01c	164	154	302	100	136	0	88	99	172	99	139	153	124	315	107	192	107	164	336	252	318	138	227	158	97	230	248	98	130	177	180	125	100	339	154	157
SPAC23H4.02	144	93	50	17	19	0	117	113	50	84	73	63	66	133	59	108	125	47	112	88	128	77	31	48	103	52	59	44	66	160	14	77	126	73	103	53
SPAC23H4.03c	101	101	97	76	94	94	107	103	111	117	97	145	99	107	94	99	100	106	97	99	96	95	97	99	95	98	95	105	98	108	101	98	101	119	98	101
SPAC23H4.04	78	82	74	86	49	0	0	69	52	91	81	70	80	62	81	79	81	80	79	80	81	79	45	72	72	57	81	78	68	81	72	47	80	59	82	82
SPAC23H4.06	557	516	536	489	499	458	542	544	558	488	561	561	552	563	557	541	488	500	539	539	534	499	618	516	489	516	518	553	491	497	549	549	528	548	539	515
SPAC23H4.07c	48	19	43	7	24	28	16	27	22	25	77	17	20	24	25	28	24	37	16	31	25	19	91	22	18	49	27	21	44	27	25	25	27	27	24	14
SPAC23H4.09	52	52	53	59	79	52	58	13	134	43	47	49	55	49	56	57	52	50	54	50	55	28	51	52	50	49	52	52	25	50	49	50	42	77	53	61
SPAC23H4.10c	325	234	221	61	236	191	192	231	286	238	205	276	329	233	233	307	213	213	285	289	331	230	221	209	287	220	307	231	163	307	304	266	232	231	293	218
SPAC23H4.11c	352	334	285	216	300	8	315	273	341	272	429	315	347	268	249	328	271	327	336	385	368	279	346	300	344	343	362	343	277	340	337	318	345	341	275	347
SPAC23H4.12	155	159	125	64	168	25	45	181	0	9	158	93	147	42	54	38	33	172	194	80	62	47	144	111	124	31	154	125	140	149	98	52	203	62	28	44
SPAC23H4.13c	342	254	357	185	257	0	257	236	257	244	503	359	411	227	347	662	598	387	375	460	665	347	707	159	475	234	389	498	634	616	446	257	318	249	388	469
SPAC23H4.14	127	132	130	118	115	0	46	58	37	119	124	12	39	58	100	59	101	103	115	110	136	98	100	111	44	38	101	101	76	61	145	93	143	125	85	100
SPAC23H4.18c	91	74	71	72	65	12	72	75	62	37	74	66	64	69	31	71	73	71	93	78	63	64	74	59	67	63	72	63	75	62	39	71	78	65	66	55
SPAC24B11.05	808	772	887	799	764	674	813	817	908	814	816	809	809	747	813	810	810	783	772	813	818	769	810	807	815	798	813	814	808	818	830	830	812	769	813	811
SPAC24B11.06c	225	267	226	218	242	225	222	224	225	226	330	409	224	228	221	242	227	226	222	219	291	223	225	219	226	227	225	289	221	238	221	232	223	225	224	226
SPAC24B11.07c	273	379	383	379	148	0	198	384	232	0	383	384	374	374	379	366	376	391	388	389	377	387	339	352	389	282	368	389	355	373	375	387	382	383	384	388
SPAC24B11.10c	88	62	61	62	146	0	44	80	83	80	74	83	89	69	74	60	81	47	91	67	92	89	54	22	138	0	81	73	55	80	72	88	40	91	74	57
SPAC24B11.11c	98	70	87	0	48	48	92	90	90	50	81	90	121	84	89	89	94	93	91	98	49	47	174	82	83	89	102	61	87	98	91	91	94	69	101	87
SPAC24B11.13	440	430	436	253	448	89	432	431	432	304	306	395	432	397	253	291	481	436	267	360	444	247	234	352	307	427	383	359	381	442	251	320	430	257	444	357
SPAC24C9.03	163	175	177	169	179	149	163	158	171	173	137	145	209	163	150	154	195	164	169	169	168	162	163	179	168	160	175	192	168	163	148	162	163	161	175	160
SPAC24C9.04	287	269	451	266	361	194	502	236	295	284	283	269	269	282	273	334	260	266	405	444	281	262	275	269	393	277	269	274	290	280	272	341	287	341	278	268
SPAC24C9.05c	92	34	63	40	72	66	12	19	0	50	66	65	50	48	66	49	50	41	48	49	48	49	78	53	49	52	58	53	47	54	66	54	66	71	48	47
SPAC24C9.06c	58	73	56	55	55	47	61	72	53	71	78	67	68	131	58	60	84	69	66	60	74	60	58	57	75	55	61	65	69	73	73	54	56	72	54	71
SPAC24C9.10c	55	44	54	47	47	46	57	47	55	51	77	68	59	56	51	54	54	66	47	44	54	47	187	213	55	49	57	55	53	56	57	54	70	63	51	48
SPAC24C9.13c	187	158	162	118	75	54	54	157	139	112	165	115	134	177	162	138	134	155	127	272	184	172	174	168	168	165	167	218	124	157	172	150	257	177	143	137
SPAC24H6.04	350	290	309	282	331	281	329	307	308	297	393	304	300	310	302	307	405	405	300	361	359	306	335	396	333	327	328	387	327	305	301	424	340	329	326	304
SPAC24H6.08	164	129	95	116	131	129	131	132	315	135	290	126	134	97	177	309	104	101	97	137	99	132	133	77	137	134	139	125	134	131	137	103	306	133	137	125
SPAC24H6.09	83	81	92	71	80	0	76	75	21	42	82	89	86	72	84	144	73	88	84	83	81	78	85	59	84	82	184	78	85	96	88	85	83	78	81	79
SPAC24H6.11c	776	865	760	773	647	653	1130	755	1089	718	763	742	864	814	757	855	743	753	758	749	764	679	658	866	763	1131	761	703	739	764	751	647	702	762	759	1009
SPAC24H6.13	665	227	821	220	998	804	960	1005	1073	859	906	222	1014	941	737	929	234	958	947	1035	954	222	727	894	1023	952	947	1013	566	545	750	872	1073	1002	1034	1019
SPAC25A8.01c	754	735	747	735	750	710	763	696	819	736	841	742	756	749	745	785	722	743	747	755	774	737	745	764	818	755	828	755	746	751	738	745	751	749	768	740
SPAC25A8.02	423	419	417	435	417	146	436	446	418	436	443	456	442	386	321	418	425	418	403	544	456	505	426	400	570	428	562	428	398	418	444	444	400	429	395	450
SPAC25A8.03c	242	188	226	224	189	107	242	179	54	224	304	208	229	238	107	238	190	126	232	221	213	302	219	186	224	143	212	225	278	219	153	241	209	237	233	188
SPAC25B8.01	9	11	15	10	8	0	6	8	10	11	11	11	7	5	12	7	9	11	7	10	8	10	11	9	5	9	10	11	5	6	9	11	9	11	7	8
SPAC25B8.03	946	959	971	731	945	735	976	907	905	960	972	981	1046	963	962	902	803	971	972	958	970	733	947	959	789	771	1023	975	977	971	973	974	971	960	975	972
SPAC25B8.06c	129	97	1	0	148	88	138	53	17	0	98	141	137	147	149	98	142	125	107	126	14	140	114	96	24	85	109	88	91	133	139	99	131	92	137	119
SPAC25B8.07c	64	58	65	47	35	29	85	49	60	34	64	68	33	0	51	67	64	34	34	31	57	36	54	52	45	44	54	37	17	67	65	72	56	60	52	33
SPAC25B8.11	407	389	398	400	382	399	402	375	375	400	404	401	401	385	393	407	400	395	403	387	407	403	366	449	397	393	408	468	385	402	401	394	404	397	404	400
SPAC25B8.13c	1283	1248	1272	673	1259	361	1261	1250	1282	1085	1280	1229	1162	1161	1180	1283	1160	1213	1257	1283	1283	1197	1141	1203	1282	1284	1286	1244	1217	1212	1258	1218	1237	1272	1210	1110
SPAC25B8.14	189	199	229	0	103	163	240	120	146	210	267	266	275	247	237	255	217	241	199	177	249	86	183	202	311	204	219	242	236	239	242	275	256	240	201	177
SPAC25B8.19c	1002	974	1002	935	985	973	971	984	994	937	1002	1000	993	996	999	988	952	988	975	892	965	880	960	811	977	993	1002	934	977	1000	1000	999	1002	1000	949	987
SPAC25G10.01	205	187	232	161	236	103	242	156	203	223	242	302	241	218	167	238	162	143	124	202	237	180	238	216	177	219	237	233	127	221	160	288	189	223	206	270
SPAC25G10.03	263	310	264	242	276	241	280	244	248	240	281	283	249	242	287	247	306	282	276	245	291	300	264	239	266	245	301	319	249	248	271	283	274	285	284	244
SPAC25G10.05c	39	40	40	39	38	17	212	38	38	44	39	38	38	40	37	44	37	37	38	45	38	70	38	51	31	62	40	38	37	55	38	46	42	46	40	37
SPAC25G10.06	44	35	85	34	37	36	61	103	35	37	41	38	41	39	39	44	36	36	41	43	39	35	60	36	46	50	103	37	36	37	42	42	45	38	42	35
SPAC25G10.08	34	28	39	23	28	29	22	42	26	25	49	31	28	32	34	29	27	27	31	27	29	42	40	28	36	42	25	55	25	43	30	28	32	28	31	27
SPAC25G10.09c	113	96	110	49	97	0	96	172	106	100	98	100	111	99	98	100	100	93	100	92	99	101	153	0	96	194	80	97	99	103	102	99	83	100	97	93
SPAC25H1.02	113	106	107	31	153	0	149	111	147	0	13	137	101	93	147	88	6	110	0	107	56	0	111	44	175	100	111	0	139	125	140	102	84	3	70	135
SPAC25H1.06	172	163	174	163	167	67	167	167	156	159	175	163	165	174	155	182	157	171	165	175	175	178	148	149	167	173	171	171	177	176	163	176	172	174	161	161
SPAC25H1.07	61	32	35	117	39	26	113	49	32	88	32	34	64	32	34	37	42	39	118	34	280	36	38	32	117	117	38	120	40	32	32	38	38	53	140	31
SPAC25H1.08c	40	17	40	24	31	36	37	17	24	33	36	25	33	40	23	41	40	26	38	40	40	26	33	16	20	15	31	43	25	23	37	33	34	1	24	13
SPAC25H1.10c	42	63	51	44	45	49	45	41	53	47	61	62	54	40	53	53	61	55	53	53	52	85	45	45	53	46	51	53	59	45	60	50	50	52	48	46
SPAC26A3.01	120	109	114	109	109	131	111	129	111	112	115	130	169	114	114	115	131	111	117	114	115	111	130	111	203	114	133	150	102	216	114	112	128	126	115	111
SPAC26A3.05	46	34	51	73	57	28	45	38	48	37	46	49	43	52	32	53	45	44	32	55	32	34	51	78	44	48	61	49	50	43	45	56	53	50	42	45
SPAC26A3.07c	26	27	27	24	26	24	26	26	26	27	25	25	26	26	25	26	25	26	25	26	25	25	26	25	96	23	26	25	26	30	26	28	26	26	23	27
SPAC26A3.10	145	145	143	134	148	144	136	141	147	150	145	146	147	144	150	146	145	145	147	145	149	138	142	282	152	138	144	146	144	155	153	148	143	144	150	143
SPAC26A3.11	92	78	103	41	191	88	54	54	29	173	92	194	172	35	40	117	68	144	172	271	172	323	196	7	112	32	70	50	190	46	78	150	190	92	181	181
SPAC26A3.12c	103	91	165	110	107	104	104	31	104	106	107	105	104	92	98	107	101	106	105	106	101	97	205	101	100	100	100	106	108	88	106	88	101	107	99	103
SPAC26A3.14c	63	80	84	86	69	0	67	65	0	42	70	65	46	58	69	69	86	72	54	74	54	56	70	0	87	59	43	89	44	83	69	65	65	60	66	67
SPAC26A3.16	45	45	22	8	11	11	12	15	19	22	21	35	18	32	15	18	22	35	39	36	62	19	21	18	29	22	52	32	11	44	42	56	37	20	45	16
SPAC26F1.08c	426	415	425	0	398	245	148	232	459	456	459	401	412	412	419	451	287	349	492	426	452	511	434	321	432	421	366	435	236	431	280	459	419	425	403	416
SPAC26F1.09	149	181	164	0	159	102	153	167	165	110	177	182	177	154	183	182	155	156	156	173	173	178	177	62	174	184	176	157	160	109	174	163	178	157	171	177
SPAC26F1.13c	112	110	111	110	111	102	126	111	111	110	110	148	111	149	117	111	115	112	111	115	114	119	110	110	111	119	117	113	110	126	111	111	114	139	110	112
SPAC26H5.02c	231	267	285	0	86	217	222	203	95	232	233	231	202	234	209	229	235	229	231	182	210	231	292	185	233	225	228	223	189	231	223	219	202	214	223	262
SPAC26H5.05	123	107	125	0	127	111	75	127	135	125	121	123	113	152	78	126	121	126	128	112	126	109	129	114	123	87	115	125	126	128	148	123	122	115	127	123
SPAC26H5.06	302	308	305	312	322	233	275	363	178	182	321	322	282	277	374	277	298	277	292	276	302	410	272	270	498	270	205	427	237	275	247	284	279	386	286	271
SPAC26H5.08c	329	326	433	264	455	34	326	331	330	287	386	329	328	472	329	329	330	327	330	301	330	330	318	233	325	330	331	328	331	330	330	330	330	284	287	333
SPAC26H5.09c	462	392	440	388	392	390	519	437	405	403	407	422	405	404	403	406	432	411	420	602	517	408	402	453	500	481	429	493	404	404	389	418	402	395	405	374
SPAC26H5.11	871	1238	949	1224	988	1065	786	875	1353	977	1121	1315	1035	1221	1198	1276	918	1223	1248	1349	1146	1172	1260	781	1277	1045	1200	752	1344	1233	1318	1221	1295	1232	1183	1275
SPAC26H5.12	99	75	73	48	67	76	76	80	74	66	83	83	76	74	74	78	66	78	86	77	76	170	160	65	78	75	75	81	78	88	76	81	75	75	64	76
SPAC26H5.13c	505	492	500	504	487	484	477	453	481	351	488	499	492	488	494	501	504	502	481	502	500	489	487	502	467	481	482	494	504	502	466	485	490	493	483	493
SPAC27D7.02c	30	78	90	28	30	0	30	72	14	78	88	88	87	166	72	130	189	106	134	139	90	70	102	15	75	60	74	108	170	73	134	78	117	87	85	110
SPAC27D7.04	118	90	121	15	129	0	131	74	0	0	96	118	81	69	119	62	61	135	90	24	71	95	119	0	0	97	89	119	81	83	216	126	129	86	10	20
SPAC27D7.05c	218	196	214	166	175	165	232	174	123	201	216	216	186	52	178	179	105	214	160	214	214	216	216	163	174	209	216	188	214	222	206	216	216	214	214	216
SPAC27D7.06	40	30	42	30	40	21	24	39	38	23	41	40	38	29	37	36	41	38	38	30	39	39	37	38	42	24	42	39	37	38	35	40	44	39	45	26
SPAC27D7.07c	20	17	18	19	18	1	0	31	24	10	25	26	23	70	108	20	21	23	24	22	0	22	28	0	21	19	18	22	0	18	28	60	25	25	28	0
SPAC27D7.12c	131	136	141	128	140	49	108	125	119	139	129	129	136	102	48	131	97	136	137	131	109	114	110	93	139	130	134	131	93	122	139	134	132	131	130	125
SPAC27D7.14c	266	102	213	97	95	102	470	437	507	151	214	214	214	92	92	153	210	116	120	184	117	224	241	2	864	377	597	161	95	213	153	160	211	192	146	205
SPAC27E2.02	168	114	204	193	130	0	189	112	128	182	178	203	166	168	145	196	196	154	176	198	270	158	203	252	177	177	197	127	329	220	178	205	205	187	203	179
SPAC27E2.03c	636	632	632	633	633	728	634	668	634	628	630	639	635	630	632	630	631	630	634	629	633	717	684	632	712	632	635	632	628	631	634	633	630	632	631	631
SPAC27E2.06c	299	279	655	0	188	120	390	130	532	135	324	176	110	109	657	738	612	122	300	667	535	82	70	278	360	174	180	453	594	141	480	291	440	350	193	214
SPAC27E2.10c	50	39	34	11	34	0	41	16	50	41	49	43	45	45	42	43	50	43	49	55	36	59	42	48	42	0	50	31	35	35	148	35	42	41	48	39
SPAC27E2.14	433	403	348	0	298	166	93	0	30	256	408	352	408	361	199	364	138	256	419	391	407	135	403	90	318	161	235	313	364	207	387	415	358	210	386	242
SPAC27F1.02c	34	36	35	35	30	23	36	31	35	46	47	36	35	35	27	150	31	31	35	38	36	33	41	31	36	31	34	31	30	34	104	42	33	34	119	30
SPAC27F1.06c	101	97	100	100	98	100	101	97	96	96	268	136	101	161	100	97	119	157	100	158	98	98	97	100	121	98	114	97	111	168	169	101	158	101	101	101
SPAC29A4.04c	66	66	66	68	67	63	70	70	70	62	68	69	67	70	70	67	69	69	69	68	70	156	67	88	67	68	85	64	65	70	66	63	68	68	68	67
SPAC29A4.07	180	171	59	0	160	84	157	147	143	187	174	162	187	174	174	104	148	147	164	161	2	148	187	0	164	149	164	172	138	190	191	160	158	175	158	164
SPAC29A4.08c	19	20	16	16	18	16	19	14	14	15	16	19	28	27	18	15	30	18	23	21	23	17	18	23	52	21	25	21	18	15	20	16	22	16	16	16
SPAC29A4.11	179	127	167	245	108	165	187	144	208	111	206	195	158	194	128	255	231	195	194	174	224	129	196	234	196	136	195	174	106	138	194	224	144	313	365	194
SPAC29A4.13	472	427	538	196	451	566	353	354	76	382	506	510	561	393	448	473	462	463	451	453	510	560	418	365	540	391	431	500	459	495	372	450	460	426	476	461
SPAC29A4.14c	146	135	177	202	135	73	141	104	70	123	139	147	121	184	139	149	141	139	146	214	176	110	270	148	145	170	140	272	140	139	217	150	184	149	112	115
SPAC29A4.16	219	222	283	217	262	206	243	319	228	224	220	223	278	199	218	274	229	273	333	286	259	284	216	284	203	268	346	230	217	221	258	216	373	216	219	324
SPAC29A4.18	56	58	46	44	51	9	155	119	30	40	62	50	54	43	49	37	54	40	48	47	46	51	127	22	55	39	45	52	36	56	82	186	41	64	41	63
SPAC29A4.19c	288	278	285	158	302	0	292	261	265	296	294	300	298	292	276	294	292	267	281	311	297	266	286	300	299	289	299	322	266	293	307	302	298	299	290	279
SPAC29A4.20	86	66	85	65	42	101	77	85	86	64	84	114	103	101	105	86	76	90	81	102	77	76	75	64	75	69	80	101	161	77	87	80	85	80	101	86
SPAC29B12.02c	251	251	245	247	244	197	247	250	322	247	251	290	248	246	309	280	280	249	287	278	264	234	247	250	247	244	248	331	230	249	331	281	251	256	259	301
SPAC29B12.03	45	50	568	48	47	41	527	42	51	44	47	48	41	51	55	44	35	54	528	42	51	45	46	169	51	29	48	50	691	48	46	416	45	46	51	46
SPAC29B12.04	247	241	248	238	251	240	244	244	243	245	244	243	240	240	244	248	244	243	244	244	247	241	325	244	247	248	246	243	241	245	244	241	245	244	247	244
SPAC29B12.06c	364	365	362	197	297	106	391	362	331	338	362	377	364	361	264	362	369	352	359	394	393	361	365	255	342	364	394	360	367	371	362	362	368	392	368	359
SPAC29B12.07	224	228	223	149	236	251	200	213	208	264	251	248	256	248	254	242	208	229	220	246	268	231	251	249	254	234	237	249	233	256	209	248	205	203	256	265
SPAC29B12.10c	369	425	385	515	382	386	385	315	447	360	438	443	380	441	386	372	372	467	417	471	499	507	339	385	443	371	424	361	314	521	444	421	440	369	384	386
SPAC29E6.01	234	209	207	204	149	117	187	218	186	207	196	201	207	187	155	214	194	206	220	217	253	144	256	236	194	209	207	199	145	196	236	202	218	194	206	209
SPAC29E6.03c	44	56	45	25	24	29	26	8	17	25	52	50	44	25	26	24	43	41	26	30	55	43	25	27	30	25	25	42	53	57	18	21	32	42	28	21
SPAC29E6.06c	128	103	114	83	107	93	93	95	104	91	107	96	107	103	109	120	124	104	104	168	107	106	131	144	92	91	104	101	102	104	93	94	107	155	156	164
SPAC29E6.09	59	0	62	0	125	11	51	49	0	18	48	67	63	61	28	63	40	58	56	6	55	55	0	118	0	7	51	58	49	64	49	50	64	0	60	79
SPAC29E6.10c	322	308	320	264	310	0	310	315	305	268	311	334	297	326	295	333	300	310	326	323	319	150	314	181	298	312	314	323	324	310	324	322	317	314	315	314
SPAC2C4.04c	289	293	238	232	236	254	230	259	242	261	294	285	259	248	253	272	241	294	251	265	244	352	271	200	208	236	250	304	297	243	291	251	250	266	283	236
SPAC2C4.05	55	55	56	51	53	37	53	25	31	55	126	51	55	55	53	63	55	37	55	63	55	53	57	102	56	55	55	134	162	55	53	55	58	53	53	56
SPAC2C4.10c	176	171	173	168	309	51	150	168	169	185	171	175	179	170	171	186	181	172	175	175	192	176	225	162	185	177	176	182	176	176	197	175	177	176	173	175
SPAC2C4.12c	448	416	443	219	421	189	419	415	451	503	458	537	706	441	457	444	460	450	424	442	448	458	457	445	351	319	447	467	447	450	461	417	448	416	444	445
SPAC2C4.13	130	46	44	43	43	6	54	62	27	57	56	44	51	40	51	51	58	51	53	62	60	142	63	50	57	44	62	111	49	49	43	58	56	51	52	53
SPAC2C4.14c	113	97	87	88	90	86	66	90	101	109	99	101	94	88	97	96	108	80	97	99	119	66	111	67	113	121	97	99	92	107	103	109	98	88	88	93
SPAC2C4.16c	29	17	23	16	21	16	22	17	18	17	27	21	18	19	22	21	24	18	24	34	23	17	34	22	21	21	22	18	17	22	19	20	27	20	23	18
SPAC2C4.17c	835	820	823	841	841	840	840	838	841	747	837	831	841	653	839	838	821	840	838	808	820	840	841	837	841	841	841	841	838	821	840	771	838	841	836	837
SPAC2E12.02	204	287	199	146	215	216	176	212	220	217	213	218	236	183	202	214	212	249	219	290	207	311	230	219	217	217	213	219	245	273	206	217	287	210	207	208
SPAC2E1P3.04	779	968	979	707	659	0	831	1015	755	703	978	992	879	944	1019	982	844	941	1017	977	1022	872	875	969	858	875	951	974	679	970	1018	949	976	1025	971	976
SPAC2E1P3.05c	799	746	802	687	377	233	697	651	857	479	783	625	808	821	146	784	645	695	811	856	654	856	535	911	750	505	673	780	678	782	786	786	859	810	287	570
SPAC2E1P5.01c	375	415	376	375	373	254	339	339	337	342	370	338	330	375	369	373	340	331	369	331	340	371	300	267	327	338	319	370	373	375	369	338	370	339	371	337
SPAC2E1P5.03	130	139	50	47	34	160	0	56	41	26	130	111	112	53	50	112	47	47	133	53	54	40	52	112	46	161	82	42	33	57	54	115	39	50	50	30
SPAC2E1P5.04c	132	18	130	79	161	21	86	56	92	74	150	86	58	171	91	69	69	88	42	167	134	61	162	21	161	102	160	103	173	113	155	87	179	157	87	6
SPAC2E1P5.05	50	18	18	24	203	9	21	24	18	16	22	24	16	25	18	110	15	18	24	18	18	23	27	16	19	25	23	19	23	17	23	19	19	18	19	24
SPAC2F3.02	112	112	99	66	114	104	85	100	87	104	111	94	111	113	97	98	80	116	111	105	113	119	78	173	139	76	118	108	105	112	116	100	103	118	104	107
SPAC2F3.03c	19	17	55	16	22	0	19	16	4	21	24	19	18	19	17	19	24	19	18	21	19	17	92	11	20	17	90	19	18	15	18	19	19	19	16	21
SPAC2F3.04c	60	55	58	44	62	6	58	55	15	58	62	58	63	58	58	57	65	56	58	58	154	62	58	57	57	58	58	60	60	57	60	59	65	55	58	60
SPAC2F3.05c	228	250	344	345	226	155	373	283	225	226	280	339	269	259	377	295	119	323	331	292	258	144	335	246	346	268	443	433	266	296	290	335	272	239	272	94
SPAC2F3.06c	51	33	53	56	97	33	45	115	38	48	69	42	146	44	47	52	51	58	33	53	44	35	62	36	48	33	36	64	53	52	48	45	55	63	36	61
SPAC2F3.08	826	734	480	475	460	668	944	730	718	442	500	628	503	449	499	620	497	717	503	789	652	728	534	763	718	499	671	730	409	507	535	410	600	485	481	435
SPAC2F3.09	668	648	703	702	676	364	558	654	654	603	704	602	673	652	699	577	544	660	682	747	942	665	584	705	725	657	652	596	570	636	695	601	644	623	667	692
SPAC2F3.16	58	42	41	0	41	24	40	28	39	17	43	36	43	38	39	42	16	13	40	39	39	38	17	1	40	40	40	17	39	43	36	57	46	7	28	6
SPAC2F3.17c	69	55	61	55	63	52	56	54	62	54	59	67	62	75	63	64	60	58	53	58	60	52	60	52	79	54	54	53	60	66	55	62	61	54	64	67
SPAC2F3.18c	130	127	129	127	132	124	127	127	129	128	137	124	144	179	130	128	114	132	132	133	132	129	126	122	130	122	160	168	150	132	132	187	132	127	129	126
SPAC2F7.03c	100	134	108	146	101	0	131	107	143	105	140	57	53	147	106	131	126	16	46	110	0	37	147	120	133	108	46	144	45	142	139	52	144	146	127	0
SPAC2F7.04	368	332	485	222	49	0	500	222	347	307	473	484	467	366	488	476	400	346	454	473	469	383	484	382	321	469	465	466	383	466	500	470	348	348	478	398
SPAC2F7.09c	488	489	482	255	435	0	467	441	487	415	500	485	446	468	452	483	489	388	466	459	513	380	372	448	480	530	448	485	419	457	488	516	398	352	467	460
SPAC2F7.10	243	232	236	122	252	118	218	215	73	208	227	237	215	237	223	254	232	280	237	229	238	236	231	239	209	402	215	239	231	245	228	221	237	219	254	239
SPAC2F7.14c	265	184	177	196	174	175	192	174	195	177	203	192	196	185	171	196	135	181	184	179	243	176	207	195	167	197	219	192	185	177	185	185	192	191	191	195
SPAC2F7.15	248	232	250	129	243	105	233	230	225	234	263	241	293	237	420	239	232	250	247	244	239	234	256	239	233	247	237	435	245	237	224	260	241	256	253	241
SPAC2F7.16c	142	104	145	45	106	23	99	132	152	31	147	107	132	124	239	163	142	153	123	142	126	127	182	89	159	150	148	132	66	141	65	92	58	123	147	127
SPAC2F7.17	495	370	58	0	687	37	0	65	317	16	508	156	263	220	358	361	693	284	412	317	564	320	74	0	0	154	36	69	49	3	405	20	113	660	360	0
SPAC2G11.02	86	90	103	78	82	83	74	95	79	82	84	101	82	98	87	92	82	82	84	92	82	95	78	87	65	90	82	169	84	77	80	80	98	81	83	84
SPAC2G11.03c	199	167	190	70	179	78	149	148	121	123	178	129	193	121	194	142	208	165	98	193	205	115	184	98	195	182	165	176	139	199	206	166	199	166	172	206
SPAC2G11.04	149	210	201	0	206	71	0	203	203	202	188	152	111	151	191	193	212	194	204	117	205	125	156	0	189	190	186	204	214	187	208	194	203	203	208	84
SPAC2G11.06	97	93	116	112	108	0	95	80	93	92	108	96	107	97	93	108	109	117	110	122	115	88	115	31	88	105	114	110	82	94	109	115	116	94	109	118
SPAC2G11.07c	109	107	104	107	108	94	109	112	106	102	107	112	109	109	114	106	101	115	113	111	212	114	109	99	106	109	188	104	104	124	173	109	110	107	114	108
SPAC2G11.08c	361	149	370	170	220	0	372	367	151	335	298	336	300	363	271	151	370	335	302	256	361	318	346	290	272	245	349	341	303	363	219	372	149	363	233	240
SPAC2G11.09	214	221	156	128	236	151	242	213	265	179	213	174	267	137	220	189	161	221	276	256	225	215	190	190	224	207	223	212	157	223	225	236	186	218	225	225
SPAC2G11.15c	78	77	120	78	121	0	67	103	103	106	85	44	103	68	0	122	0	90	128	105	128	66	121	0	0	118	68	104	82	122	87	127	120	89	125	119
SPAC2H10.01	1136	1126	1013	1114	1146	1016	846	1128	1137	1137	1116	1092	856	526	1137	553	1066	845	1126	1116	1114	923	1029	1090	1092	1011	1137	1066	1036	1029	1076	1059	1082	848	996	586
SPAC30.01c	69	74	76	58	41	0	47	70	16	74	76	79	57	82	40	43	81	80	53	80	82	24	58	73	70	45	64	70	68	57	71	86	81	74	73	53
SPAC30.02c	72	81	73	96	44	72	98	68	50	44	71	71	85	65	60	44	73	68	68	68	109	0	62	42	29	46	137	72	72	68	74	70	72	70	28	39
SPAC30C2.02	266	263	268	263	268	265	247	250	266	252	268	264	270	270	269	273	249	263	268	269	272	264	266	269	291	259	265	271	260	265	263	261	266	243	261	271
SPAC30C2.06c	132	104	156	132	0	141	132	113	137	135	135	143	139	91	106	136	132	143	137	132	134	112	132	93	136	127	129	220	114	137	112	129	129	132	125	134
SPAC30C2.07	190	180	180	141	181	187	182	183	160	184	186	187	187	188	180	194	187	184	184	187	184	203	183	185	171	181	187	183	186	184	192	196	188	187	195	198
SPAC30C2.08	92	86	90	84	85	64	89	113	92	98	91	91	54	11	89	74	93	90	8	92	89	19	85	86	254	89	91	85	89	84	82	82	91	98	85	106
SPAC30D11.01c	691	450	435	600	527	0	602	450	553	274	568	568	648	601	545	569	484	573	54	600	601	283	450	532	611	557	619	556	528	555	581	527	529	530	493	548
SPAC30D11.05	63	0	42	4	52	0	46	45	51	24	44	26	40	35	44	44	43	63	34	56	44	23	39	54	81	49	32	46	37	43	45	49	46	54	50	43
SPAC30D11.08c	92	0	64	94	6	0	68	0	60	77	80	79	62	52	60	92	92	70	34	84	61	59	94	94	73	60	60	54	77	57	82	81	77	60	28	78
SPAC30D11.12	31	137	44	37	31	31	31	31	31	29	30	31	31	126	31	31	31	30	31	31	31	31	31	31	31	31	31	31	30	31	31	31	125	31	31	31
SPAC30D11.13	74	5	75	1	88	55	102	64	67	13	81	78	57	56	73	75	57	76	83	75	71	90	80	42	0	3	92	74	65	74	70	77	77	47	51	75
SPAC30D11.14c	30	15	29	26	18	5	26	18	0	15	25	5	36	12	17	44	18	19	18	25	0	17	24	25	27	38	41	15	0	25	15	20	6	39	39	0
SPAC31A2.02	148	195	138	136	135	130	126	131	131	137	231	144	232	134	164	139	139	136	163	138	186	219	143	136	136	326	166	194	186	160	198	139	210	242	153	140
SPAC31A2.03	117	110	98	117	110	94	144	108	111	109	109	110	118	109	99	117	112	110	111	110	150	118	115	118	89	164	116	112	113	117	113	118	117	111	121	118
SPAC31A2.04c	16	22	39	17	40	16	22	38	26	20	56	41	108	20	72	127	27	27	72	74	46	27	22	47	23	24	36	126	22	60	26	27	27	21	27	25
SPAC31A2.06	244	207	244	194	228	242	220	243	243	205	246	228	246	223	243	243	243	243	183	222	245	143	242	244	243	244	228	235	248	287	271	209	243	224	209	209
SPAC31A2.07c	38	29	43	17	41	0	0	27	21	21	51	40	23	41	40	30	50	33	148	40	28	29	42	16	38	42	19	57	16	42	28	35	108	28	27	39
SPAC31A2.08	191	140	184	161	171	70	172	159	174	159	191	184	187	248	161	220	200	169	200	210	211	161	203	142	220	163	212	161	172	177	170	175	205	195	162	159
SPAC31A2.11c	540	580	574	586	590	571	575	546	523	592	609	585	575	411	576	583	552	567	535	572	583	560	587	519	569	575	589	539	532	598	569	593	568	563	583	573
SPAC31A2.12	218	177	281	111	303	278	252	283	279	220	325	285	199	203	183	276	252	280	426	302	282	279	365	295	220	279	283	252	277	279	296	231	305	278	188	269
SPAC31A2.14	405	421	486	0	437	135	432	433	465	424	403	505	408	404	411	494	541	400	428	630	433	403	433	403	424	428	433	427	427	483	476	424	426	427	486	422
SPAC31A2.15c	192	190	163	155	156	186	190	154	148	108	188	255	159	133	171	194	157	200	157	186	185	158	186	146	150	188	187	233	185	163	171	164	164	156	162	154
SPAC31F12.01	965	867	971	557	950	953	959	968	854	950	971	893	950	968	954	969	930	968	949	1043	965	880	965	946	956	932	946	866	955	993	965	956	966	968	948	881
SPAC31G5.03	15	15	15	12	13	13	13	16	13	16	17	20	16	13	16	27	15	15	15	16	16	14	21	13	13	13	114	15	13	15	13	14	15	15	15	16
SPAC31G5.04	56	52	53	56	52	51	52	56	60	54	53	53	54	54	54	54	53	51	53	59	55	54	59	54	56	51	56	52	36	53	64	52	53	49	50	52
SPAC31G5.05c	196	74	196	68	81	82	119	81	73	78	82	335	145	220	84	235	243	203	117	230	196	114	198	63	229	201	119	197	81	212	81	82	234	144	110	81
SPAC31G5.08	109	110	105	74	90	47	109	99	98	109	106	97	107	97	105	106	97	98	106	106	142	91	108	156	109	132	140	91	104	111	107	172	107	106	108	101
SPAC31G5.12c	23	59	55	46	0	49	57	58	57	61	59	57	35	34	0	57	60	0	44	31	58	88	0	143	56	53	56	57	55	53	65	54	0	54	60	0
SPAC31G5.16c	49	50	55	56	151	16	59	40	38	29	56	29	44	37	29	39	58	63	41	57	54	27	55	59	40	53	54	41	40	41	40	63	58	39	38	56
SPAC31G5.17c	31	26	23	110	23	26	20	23	32	24	29	23	23	31	22	29	24	27	29	28	32	24	31	21	23	29	149	25	21	24	98	29	27	26	26	32
SPAC31G5.18c	19	37	30	0	19	45	52	49	59	33	40	36	20	22	35	72	35	22	34	21	24	38	36	22	32	40	37	27	22	32	32	38	35	37	49	32
SPAC31G5.19	1408	1088	1277	1358	1146	645	1308	1186	1409	1027	1392	1107	1437	1135	1350	1100	1178	1345	1138	1185	1166	1392	1113	1113	1388	1113	1389	1332	1276	1288	1318	1363	1175	1284	1339	1127
SPAC323.01c	111	91	95	0	90	12	43	87	2	4	74	87	71	71	102	89	93	67	65	96	96	60	109	43	104	86	74	93	61	121	58	70	94	104	69	108
SPAC323.02c	32	32	41	30	32	19	33	32	32	31	31	32	40	26	30	27	32	31	26	32	32	22	50	31	31	32	32	30	30	32	49	33	35	32	25	32
SPAC323.04	241	164	157	79	82	119	80	101	118	91	181	128	128	92	128	239	103	136	102	129	123	119	125	80	133	128	91	194	100	120	117	174	213	265	128	100
SPAC328.01c	188	181	182	139	184	102	280	186	191	188	185	191	214	180	179	188	199	185	190	197	184	188	185	115	188	191	193	185	184	188	187	193	186	188	190	188
SPAC328.04	388	345	319	342	391	0	343	323	320	336	357	321	326	304	295	336	336	306	343	387	346	322	348	319	391	344	344	347	350	338	346	350	311	321	199	367
SPAC328.06	177	128	149	120	133	0	125	126	175	130	170	119	132	124	127	130	130	108	129	211	127	137	128	127	127	135	131	194	121	129	127	132	126	151	208	163
SPAC328.09	65	106	60	43	58	58	0	63	107	66	87	64	81	98	81	70	96	74	72	137	73	65	69	68	71	55	219	78	118	79	69	63	61	73	144	56
SPAC328.10c	26	19	20	19	21	20	14	17	20	14	23	27	23	25	28	20	18	16	21	26	27	21	23	21	20	20	21	20	20	21	21	18	20	20	20	20
SPAC32A11.02c	530	584	552	310	561	327	327	340	398	394	485	307	306	531	425	506	307	471	504	521	549	437	551	410	331	367	473	487	318	327	388	477	540	275	294	473
SPAC32A11.03c	970	963	961	782	966	965	960	929	902	961	965	967	964	963	922	964	973	973	968	962	965	963	943	964	951	970	970	971	971	961	967	965	973	963	967	964
SPAC32A11.04c	5	4	9	4	4	3	4	4	4	0	3	5	1	4	4	7	7	6	4	8	16	2	5	6	5	5	6	4	4	34	4	5	7	3	5	8
SPAC343.01c	328	284	312	318	312	167	308	256	284	358	276	271	271	356	268	278	272	287	277	319	329	198	250	308	283	315	358	317	331	275	329	308	306	277	312	272
SPAC343.02	72	51	51	68	53	31	28	50	70	28	53	64	65	48	41	54	37	40	67	43	53	64	61	63	43	70	38	57	56	64	72	89	68	68	60	51
SPAC343.04c	189	203	202	175	170	166	208	203	194	168	195	178	204	178	188	203	276	209	209	191	189	194	200	189	203	176	249	203	198	192	258	190	199	207	194	191
SPAC343.05	35	39	37	34	38	34	34	34	36	33	39	41	38	39	39	40	35	35	46	39	33	41	41	35	36	39	37	48	0	48	40	40	35	44	39	38
SPAC343.06c	9	0	6	6	52	0	32	34	32	30	31	35	25	32	31	32	52	27	9	32	29	26	19	0	26	36	33	51	69	18	50	9	30	30	36	24
SPAC343.08c	79	84	65	46	121	0	60	46	20	52	79	85	80	77	71	56	74	78	57	65	67	72	63	3	71	66	105	72	86	82	83	74	85	51	85	49
SPAC343.09	280	201	223	210	209	167	226	297	222	207	214	272	210	208	211	210	203	208	201	381	227	223	217	208	210	215	220	221	219	209	240	203	241	207	210	201
SPAC343.10	68	49	63	50	64	21	147	49	54	48	65	119	70	77	70	72	76	55	73	54	71	78	69	72	56	50	62	63	72	66	53	54	76	70	68	65
SPAC343.11c	32	34	27	0	92	15	108	70	46	4	72	66	98	33	69	89	69	70	48	72	51	86	69	101	30	69	100	89	0	69	86	0	97	0	45	68
SPAC343.17c	125	90	132	38	93	0	52	36	15	82	126	100	83	96	47	90	157	105	80	76	128	87	85	116	83	149	127	136	174	132	96	127	92	94	46	16
SPAC343.18	287	147	287	222	153	150	254	266	327	288	283	300	262	243	263	295	292	333	244	246	161	303	296	378	390	287	549	253	263	318	302	297	285	238	280	287
SPAC3A11.02	175	175	154	100	277	163	102	242	89	155	237	154	169	226	157	222	231	198	225	230	162	73	165	155	103	177	253	107	239	363	279	237	202	141	174	161
SPAC3A11.03	339	318	301	338	47	0	297	39	127	297	364	383	329	384	0	315	303	311	312	300	298	182	308	296	323	25	70	293	280	360	304	303	284	298	299	317
SPAC3A11.06	255	248	225	264	264	251	266	253	274	250	275	246	183	284	273	248	205	254	130	286	286	276	254	274	275	280	273	242	236	274	315	258	250	225	249	255
SPAC3A11.08	150	258	135	0	113	103	97	121	106	147	159	154	109	135	131	110	115	123	109	131	195	156	141	143	114	129	123	192	180	149	132	130	190	114	123	161
SPAC3A11.09	144	141	159	53	101	206	175	146	302	148	284	174	117	110	164	141	108	141	136	164	237	71	125	107	191	185	182	196	140	300	89	213	142	206	149	263
SPAC3A11.10c	46	0	45	90	44	44	46	42	27	15	46	46	34	22	29	48	56	44	27	38	27	31	27	28	48	70	106	34	29	41	34	27	29	28	47	25
SPAC3A11.11c	191	182	185	184	182	57	259	231	193	170	189	193	189	183	181	186	189	182	183	193	209	181	189	188	195	208	219	188	193	183	193	189	183	244	221	192
SPAC3A11.12c	10	13	13	0	9	11	12	10	12	13	12	13	11	10	17	11	12	10	11	12	10	9	13	10	13	12	12	11	11	11	12	12	24	10	10	12
SPAC3A11.13	30	30	34	16	25	0	24	0	28	0	23	23	24	12	22	31	23	14	16	23	23	24	29	24	29	15	27	14	20	25	24	7	23	23	35	16
SPAC3A12.04c	16	0	14	24	6	9	0	17	9	7	17	16	13	18	0	28	16	8	9	18	28	11	6	6	8	27	9	17	0	7	14	17	17	18	8	6
SPAC3A12.07	47	30	45	25	32	52	22	28	22	26	43	26	29	28	27	45	86	27	39	47	53	27	27	3	38	43	26	31	42	27	62	49	44	31	27	29
SPAC3A12.10	27	25	29	25	23	20	25	25	25	25	25	24	25	27	22	24	26	26	22	24	32	24	22	25	26	43	29	24	23	27	119	26	29	28	25	21
SPAC3A12.12	82	36	92	0	67	77	76	63	105	0	108	106	109	75	98	93	77	0	87	112	112	0	72	71	87	163	107	98	111	111	97	67	76	111	107	179
SPAC3A12.13c	70	50	61	49	50	41	73	49	46	57	69	57	67	51	50	57	52	53	50	54	59	50	73	68	57	51	50	51	51	51	73	61	64	57	52	50
SPAC3A12.14	80	77	79	79	80	118	244	111	129	73	263	79	88	145	97	80	63	78	79	79	79	80	80	77	296	80	80	163	79	98	233	79	116	75	166	80
SPAC3A12.15	175	175	185	180	174	210	205	146	173	174	200	174	172	200	193	180	185	179	179	174	172	129	216	175	222	174	188	192	166	177	198	183	175	192	175	180
SPAC3A12.16c	163	168	164	153	162	153	174	158	163	161	163	163	163	162	162	163	152	163	158	167	165	162	163	168	176	168	162	169	163	160	163	162	168	163	162	155
SPAC3A12.17c	152	184	177	91	169	163	184	185	174	173	194	184	185	179	187	185	174	204	176	190	177	185	161	187	202	209	185	195	186	186	183	194	192	188	187	173
SPAC3A12.18	220	78	283	98	74	76	131	100	110	76	120	86	80	80	98	97	77	77	117	165	95	103	264	79	96	217	79	136	94	77	107	79	207	75	107	79
SPAC3A12.19	27	0	22	0	35	15	0	24	23	14	40	7	29	5	16	14	15	0	0	23	23	25	25	7	22	25	11	14	48	22	24	22	24	17	23	0
SPAC3C7.01c	149	102	141	73	56	119	141	142	129	147	149	139	133	140	131	105	105	142	147	143	136	198	128	141	141	112	139	151	137	136	213	138	139	178	138	138
SPAC3C7.04	163	176	147	134	50	28	128	144	115	38	168	176	145	203	128	191	147	123	146	183	138	121	144	129	172	115	128	181	138	147	146	138	206	129	175	121
SPAC3C7.05c	333	306	310	341	344	312	388	333	313	292	352	295	343	332	334	333	329	293	304	334	333	369	334	280	311	285	345	342	333	310	304	334	308	311	316	303
SPAC3C7.07c	111	71	108	74	108	97	108	82	81	2	110	85	101	83	75	108	101	90	62	84	108	150	81	87	3	0	96	103	108	171	84	83	86	97	101	94
SPAC3C7.08c	70	66	69	60	70	70	63	71	61	70	70	70	69	63	70	70	70	70	70	69	70	70	70	69	63	69	69	68	68	70	68	68	80	67	69	70
SPAC3C7.09	223	125	183	143	26	0	143	57	101	186	284	68	218	277	0	214	303	109	141	49	193	227	17	223	193	193	306	78	161	195	68	128	202	0	223	190
SPAC3C7.10	137	136	154	35	116	25	138	117	125	117	150	144	135	141	149	136	135	146	109	127	143	138	154	104	141	152	129	138	148	135	126	141	160	116	173	90
SPAC3C7.11c	39	52	34	38	39	20	40	40	378	24	39	23	38	26	20	45	43	30	24	55	23	23	326	25	27	42	51	24	52	26	25	26	26	39	23	39
SPAC3C7.12	508	507	490	127	485	467	494	492	490	493	498	495	493	491	493	518	488	352	536	518	493	492	495	542	495	498	506	518	525	496	487	493	520	504	507	493
SPAC3F10.02c	343	321	335	0	291	195	341	271	283	301	333	344	326	348	318	350	335	284	285	330	320	284	287	343	345	342	332	297	282	324	272	318	342	318	304	318
SPAC3F10.03	127	99	135	101	141	77	99	98	149	99	148	140	163	127	114	97	126	159	97	129	129	129	102	147	105	122	131	99	102	123	108	121	126	119	120	128
SPAC3F10.04	234	236	252	113	248	210	209	230	328	102	236	202	234	213	207	237	237	244	212	257	257	237	243	207	236	234	225	233	227	226	245	260	223	234	234	234
SPAC3F10.08c	98	40	226	66	57	0	222	56	271	55	91	63	61	63	62	65	66	61	62	65	184	63	62	60	61	153	62	64	57	66	102	113	187	33	59	67
SPAC3F10.09	95	69	98	62	132	74	85	69	122	94	93	111	90	92	94	95	100	103	71	91	93	74	90	63	118	72	109	102	72	111	93	93	98	90	97	93
SPAC3F10.11c	109	82	99	83	85	84	90	74	105	83	97	101	97	95	88	85	98	93	100	90	90	98	87	85	88	119	99	119	86	122	98	90	91	85	96	99
SPAC3F10.12c	712	667	708	708	706	667	710	699	707	704	738	704	691	667	655	707	710	732	707	702	717	668	714	699	705	710	710	662	718	669	689	710	707	689	708	714
SPAC3F10.13	563	558	557	554	564	493	562	560	539	556	565	564	561	466	485	563	563	562	562	490	563	564	558	428	557	563	564	564	564	559	556	546	534	565	555	564
SPAC3F10.15c	62	52	60	61	46	63	64	47	3	60	70	68	118	66	61	63	67	59	61	63	31	62	119	58	69	0	71	69	63	67	64	63	70	70	70	65
SPAC3F10.16c	122	101	127	98	108	116	111	95	110	99	131	119	119	116	99	125	126	131	117	113	123	100	118	121	99	111	98	117	121	125	113	121	121	122	122	121
SPAC3F10.17	140	121	125	106	113	110	125	125	118	117	131	126	129	124	125	122	126	123	119	142	126	109	125	130	120	137	118	136	126	123	139	137	120	122	131	123
SPAC3F10.18c	16	12	12	19	11	12	12	11	21	11	14	12	11	12	11	12	12	14	12	15	12	12	12	17	19	18	11	12	13	12	12	17	18	13	16	12
SPAC3F10.19	108	147	149	118	146	116	148	95	141	118	147	148	152	147	147	144	98	147	148	143	122	146	148	123	150	144	150	151	154	150	109	150	150	147	127	118
SPAC3G6.02	33	16	32	27	24	0	24	26	26	29	29	26	33	32	28	26	31	24	27	21	32	29	26	17	26	28	26	30	28	29	26	31	28	58	28	25
SPAC3G6.03c	196	243	385	86	107	100	196	69	103	161	445	177	85	333	216	366	117	158	72	174	332	50	78	0	49	298	340	272	106	146	74	86	564	424	47	41
SPAC3G6.04	133	96	126	120	115	0	0	93	96	0	118	129	66	89	133	93	20	95	87	23	94	105	108	134	129	33	119	135	117	9	96	93	135	0	23	129
SPAC3G6.08	151	95	110	105	146	88	0	98	95	98	100	97	69	164	107	158	131	100	99	99	108	76	122	99	119	91	96	164	146	88	71	97	88	149	100	0
SPAC3G6.13c	23	25	13	13	20	12	15	13	69	13	21	22	14	13	33	22	16	19	13	51	19	16	29	13	17	14	21	20	20	15	20	21	16	19	22	14
SPAC3G9.06	30	32	36	23	37	22	47	55	31	28	47	37	30	38	31	29	45	31	52	31	28	44	58	31	74	28	32	30	27	31	32	32	32	28	32	31
SPAC3G9.07c	516	408	442	117	450	0	412	411	440	394	422	437	411	407	441	442	354	411	412	406	490	416	293	309	410	405	409	463	481	409	407	506	459	457	440	346
SPAC3G9.09c	29	27	28	25	46	29	34	31	32	27	46	31	29	28	28	31	28	30	28	31	30	28	31	26	32	35	29	29	32	28	31	28	32	28	29	29
SPAC3G9.10c	80	85	91	0	76	82	81	85	74	65	97	92	85	91	91	91	76	83	78	89	91	54	87	81	72	80	83	73	80	53	85	80	84	78	66	83
SPAC3G9.14	906	890	917	942	903	613	916	855	779	865	913	906	903	911	909	904	903	838	911	896	910	912	908	900	873	839	910	912	898	906	904	904	909	854	915	913
SPAC3H1.01c	138	176	178	108	74	0	148	39	107	139	163	134	143	164	145	154	130	153	145	162	161	179	177	107	154	110	153	154	140	152	166	168	156	134	189	166
SPAC3H1.02c	201	186	198	97	120	124	220	198	200	245	245	199	227	172	225	187	178	204	113	190	202	199	245	245	202	253	200	200	179	193	188	183	179	185	200	74
SPAC3H1.04c	162	164	163	149	160	160	218	163	161	253	160	166	165	164	161	166	163	163	161	164	162	311	164	165	217	166	168	253	165	258	162	153	164	161	252	311
SPAC3H1.06c	1108	1515	1183	453	1356	971	1334	778	828	788	1779	1161	843	866	1104	1758	847	855	836	887	961	832	837	1009	870	836	940	746	901	1292	1456	1169	1128	864	947	1101
SPAC3H1.08c	136	90	146	51	88	0	146	145	0	71	98	146	80	161	172	144	122	133	97	145	139	149	144	149	71	134	110	102	193	144	146	148	149	146	162	71
SPAC3H1.09c	172	293	178	0	124	143	178	143	168	148	181	138	125	274	131	140	210	143	136	323	172	69	211	0	176	90	292	176	146	183	177	172	132	131	109	169
SPAC3H1.10	525	159	436	295	298	180	457	246	464	87	465	538	551	450	457	468	174	133	491	517	533	263	438	479	570	520	447	463	507	455	426	457	449	623	443	448
SPAC3H1.11	1889	1889	1879	1855	1808	1829	1855	1852	1834	1793	1874	1878	1884	1924	1879	1887	1885	1887	1903	1918	1879	1793	1878	1767	1881	1877	1890	1917	1806	1883	1888	1868	2009	1956	1881	1888
SPAC3H1.13	77	78	74	77	65	0	72	77	109	75	78	75	74	28	88	75	62	75	50	75	73	46	84	75	63	60	80	163	78	64	63	154	74	83	71	77
SPAC3H1.14	126	202	190	178	47	165	193	207	202	207	225	200	202	202	197	200	202	62	181	203	197	181	202	82	205	197	197	211	197	201	197	113	148	200	207	181
SPAC3H5.04	7	62	76	65	82	0	82	82	29	0	77	66	69	82	78	81	82	82	0	77	76	76	0	76	29	14	78	69	76	76	82	82	74	80	64	63
SPAC3H5.06c	119	134	138	0	134	127	127	131	132	106	127	117	134	127	124	132	129	111	197	132	127	0	93	132	129	134	103	133	131	128	134	130	132	106	133	133
SPAC3H5.07	22	10	11	10	12	10	10	10	9	12	11	10	11	11	110	11	10	10	14	11	19	9	12	10	25	21	15	11	9	11	11	11	12	24	10	10
SPAC3H5.09c	161	81	140	91	90	0	121	103	79	89	121	97	121	171	137	157	146	102	123	113	148	99	147	135	104	81	155	79	7	130	115	92	107	107	151	107
SPAC3H5.10	25	15	15	23	17	15	31	22	17	17	36	30	36	29	17	17	17	36	15	23	17	15	22	21	17	19	42	18	36	15	55	17	36	17	22	17
SPAC3H5.11	164	132	168	43	152	81	157	152	168	147	171	171	155	177	161	149	155	166	112	67	165	166	166	126	166	164	161	167	161	168	180	157	166	149	164	155
SPAC3H5.12c	24	11	23	12	15	9	14	15	11	13	23	13	11	11	14	14	10	14	29	18	13	11	30	10	11	35	13	22	12	14	15	11	33	21	20	14
SPAC3H8.02	1042	831	808	725	1042	412	820	1044	806	1033	1042	1038	1043	803	1045	1045	1042	1046	815	1044	1044	1043	1029	1045	1042	1023	1045	806	1039	1040	1046	1046	1040	1050	803	1043
SPAC3H8.04	512	510	516	511	514	503	507	481	511	511	521	525	522	519	487	510	516	505	521	521	515	521	516	483	515	508	511	521	507	516	514	507	516	522	516	516
SPAC3H8.05c	259	347	240	162	263	194	198	267	240	109	280	247	248	246	261	261	265	326	240	261	247	227	266	249	225	253	262	268	189	273	252	255	226	261	245	242
SPAC3H8.06	464	464	463	423	459	457	467	458	464	482	467	466	474	462	466	466	480	466	506	469	465	464	466	480	460	461	491	464	454	466	464	468	473	464	465	484
SPAC3H8.07c	190	170	45	23	52	0	31	127	254	0	172	117	76	28	34	49	150	133	27	34	39	29	46	24	88	47	120	233	22	150	149	161	131	50	65	127
SPAC3H8.08c	235	110	216	156	219	62	246	235	248	217	232	248	153	149	238	231	224	218	152	233	234	0	229	235	236	234	237	158	238	234	227	232	228	236	230	229
SPAC3H8.10	85	51	87	42	56	47	60	50	113	47	136	131	56	51	59	53	113	60	56	60	261	59	71	61	185	126	62	57	135	51	71	56	92	81	170	137
SPAC458.02c	40	125	179	38	118	40	147	45	98	108	108	109	125	37	40	93	98	178	101	50	124	45	41	50	144	48	118	125	179	41	177	50	56	46	53	35
SPAC458.05	0	90	63	62	74	82	90	82	77	94	76	77	85	123	0	120	0	91	67	104	62	0	91	79	77	76	77	77	0	106	76	90	91	118	86	102
SPAC458.07	47	72	57	56	11	0	43	43	0	63	59	63	104	54	47	34	66	45	43	79	44	57	71	56	73	44	72	55	0	65	62	55	57	35	56	72
SPAC4A8.03c	244	269	217	0	209	123	217	447	749	785	803	217	206	207	216	217	199	203	710	208	239	272	156	624	216	666	749	135	217	146	245	197	240	191	146	199
SPAC4A8.06c	175	170	181	170	178	38	176	177	162	169	169	181	168	174	176	165	170	175	176	178	179	177	166	180	183	198	174	155	165	178	170	178	181	163	178	183
SPAC4A8.07c	128	130	115	53	70	0	128	23	123	59	122	132	107	91	108	130	114	73	71	130	104	141	149	128	152	83	76	125	124	78	91	140	140	90	152	124
SPAC4A8.08c	236	186	103	60	67	0	84	20	120	0	218	171	203	88	102	144	164	160	98	107	177	126	123	76	171	85	87	86	96	169	206	174	153	71	89	181
SPAC4A8.09c	249	278	282	146	261	152	246	169	238	148	251	269	314	167	250	279	285	251	251	274	282	249	246	332	293	293	177	247	257	346	293	238	292	246	252	283
SPAC4A8.10	617	619	615	613	617	532	615	641	622	606	645	659	618	596	592	620	617	608	620	620	627	620	617	581	639	607	705	570	608	628	612	605	551	590	648	607
SPAC4A8.11c	54	43	53	52	120	54	50	53	50	50	54	47	106	91	45	49	49	53	52	52	50	76	53	53	52	47	48	49	49	53	47	60	47	53	49	49
SPAC4A8.14	159	162	158	147	154	148	162	154	154	154	162	248	265	162	148	164	164	159	155	168	217	154	160	160	161	155	157	160	157	162	157	162	164	161	231	154
SPAC4C5.02c	125	86	117	0	81	61	139	63	60	119	80	105	68	78	73	120	102	112	79	69	68	65	124	118	104	77	147	74	75	105	70	114	62	65	62	127
SPAC4C5.03	185	141	213	189	228	249	245	272	244	273	273	241	284	168	266	274	213	241	283	275	241	248	255	241	293	244	280	259	243	252	259	242	243	168	254	282
SPAC4D7.01c	59	36	35	13	31	0	38	35	31	32	35	38	38	39	42	38	9	38	39	37	38	39	39	34	38	25	73	25	9	34	33	25	34	38	37	19
SPAC4D7.03	323	272	343	246	343	332	199	336	308	336	336	286	317	313	315	310	322	270	334	334	322	13	306	310	342	337	333	269	333	337	316	334	335	337	334	337
SPAC4D7.05	32	30	32	37	32	28	32	37	30	31	34	46	31	31	32	49	46	32	31	33	32	31	33	32	31	26	32	31	38	31	47	32	32	32	32	32
SPAC4D7.09	129	136	139	123	124	137	127	123	129	138	138	138	129	128	122	139	125	142	143	128	141	128	142	129	126	130	130	123	129	134	137	132	126	138	129	139
SPAC4D7.13	45	26	55	78	57	42	43	45	45	25	44	44	45	45	54	43	50	45	43	44	68	50	55	25	45	57	63	44	36	43	50	46	45	43	38	42
SPAC4F10.04	163	208	201	203	172	87	180	196	200	169	195	181	206	281	181	182	185	176	196	202	269	196	213	133	195	200	196	204	185	198	270	243	195	190	145	197
SPAC4F10.06	254	138	138	144	135	115	132	139	103	167	146	110	139	138	188	139	141	139	138	174	139	143	141	138	166	136	139	138	139	139	139	142	138	134	143	138
SPAC4F10.07c	148	123	146	239	12	0	157	145	152	151	152	147	296	156	152	40	170	143	147	152	0	55	83	133	33	141	158	111	107	140	110	158	148	0	162	159
SPAC4F10.09c	138	143	126	117	127	84	118	123	116	121	156	132	126	126	129	150	153	127	127	119	126	127	129	116	126	131	117	143	120	119	123	153	119	126	147	127
SPAC4F10.10c	495	489	534	490	491	463	487	496	495	488	513	494	570	496	495	493	491	495	493	493	493	496	497	474	492	489	532	493	489	494	489	495	520	493	490	490
SPAC4F10.12	144	123	146	111	108	145	119	9	92	63	121	143	149	118	102	143	138	136	113	145	149	146	122	49	138	50	100	120	117	81	148	142	117	147	142	120
SPAC4F10.13c	88	84	153	20	84	0	164	63	77	12	162	84	80	84	81	63	77	58	78	73	79	66	113	58	84	66	83	79	77	85	79	66	80	71	96	57
SPAC4F10.16c	1698	1679	1683	1662	1677	1679	1750	1699	1676	1716	1723	1680	1704	1701	1684	1711	1695	1701	1685	1699	1693	1662	1697	1575	1695	1684	1700	1679	1691	1708	1713	1714	1701	1699	1709	1684
SPAC4F10.19c	212	176	177	33	116	0	155	182	162	36	182	156	177	149	160	187	183	155	188	188	199	192	115	32	236	190	178	176	188	149	187	175	188	187	182	232
SPAC4F10.20	53	50	139	57	52	61	52	50	53	51	53	51	52	131	52	53	54	51	51	53	53	53	53	53	91	50	53	51	52	57	54	51	65	138	55	52
SPAC4F8.02c	162	146	327	121	123	146	177	102	74	87	163	167	161	164	110	165	150	169	121	176	148	117	89	123	175	169	161	149	175	175	186	131	176	173	178	169
SPAC4F8.04	151	151	152	227	147	78	0	140	101	104	160	146	151	148	150	147	157	147	141	153	152	148	152	117	115	152	141	153	145	115	147	144	153	153	153	147
SPAC4F8.05c	237	170	292	132	158	164	139	165	159	156	218	219	198	178	162	188	235	189	181	315	208	165	181	184	212	161	174	286	161	261	175	207	237	174	196	174
SPAC4F8.06	129	115	107	116	110	93	139	99	98	97	110	99	145	103	100	105	105	95	99	109	103	93	108	98	113	101	109	115	85	119	102	102	109	101	122	118
SPAC4F8.07c	1319	1155	839	1239	1309	680	1307	556	698	1417	1470	1264	1500	1455	1422	1446	1334	1320	363	1457	952	885	1243	948	571	905	863	1425	976	1326	1474	1346	1451	1381	1434	972
SPAC4F8.10c	110	90	104	90	95	96	143	101	86	87	101	101	122	92	89	121	93	94	100	108	106	96	100	91	103	89	94	93	90	94	105	106	103	104	97	92
SPAC4F8.11	407	294	479	12	300	289	459	423	358	152	466	460	470	408	474	425	363	457	335	456	461	488	312	345	473	459	451	466	420	380	347	485	462	387	286	458
SPAC4F8.13c	76	77	85	0	62	62	81	79	76	72	64	84	81	76	77	86	84	88	86	81	86	78	72	0	73	88	102	74	83	85	89	85	88	86	89	73
SPAC4F8.14c	100	97	101	84	95	95	91	97	100	92	98	97	99	97	100	98	107	102	96	102	97	96	98	103	96	99	102	93	91	101	97	102	98	97	101	98
SPAC4F8.15	895	882	889	664	861	717	920	838	870	850	890	892	957	884	923	875	889	897	875	887	891	871	903	878	913	889	920	890	891	901	891	883	891	867	896	917
SPAC4G8.02c	34	29	43	51	29	26	44	34	36	30	54	33	42	43	38	44	34	41	30	32	34	33	33	47	35	30	60	34	32	34	30	37	37	43	35	36
SPAC4G8.05	83	66	76	80	82	71	80	79	79	52	83	80	67	79	81	74	79	82	76	80	147	69	101	74	77	81	81	67	75	86	77	68	82	84	60	51
SPAC4G9.04c	351	342	345	322	342	322	309	326	326	332	350	355	345	346	349	359	364	354	338	321	361	321	342	322	322	344	339	314	328	354	343	355	346	345	243	360
SPAC4G9.09c	180	61	188	93	132	58	129	106	99	37	163	229	134	87	156	121	132	141	122	231	138	131	133	98	87	93	134	118	146	146	141	63	139	124	136	124
SPAC4G9.10	199	142	192	131	167	115	53	184	115	167	179	196	198	166	63	166	178	144	184	183	178	194	182	184	200	128	170	179	164	252	168	176	199	167	193	185
SPAC4G9.12	464	306	464	383	415	328	310	321	312	307	329	418	378	348	458	488	458	323	396	452	471	323	474	407	468	560	546	391	379	329	398	315	328	410	464	324
SPAC4G9.13c	176	143	161	66	50	102	168	121	160	13	179	166	153	163	120	168	146	113	130	148	193	150	160	101	148	173	176	136	140	166	198	166	176	149	201	89
SPAC4G9.17c	266	227	267	151	227	156	238	216	207	195	267	351	297	267	211	238	307	284	240	290	318	282	263	266	265	216	265	236	208	207	227	291	238	237	217	238
SPAC4G9.22	328	327	333	313	337	334	338	337	339	339	337	382	339	323	328	338	323	335	326	325	338	340	340	329	336	328	329	338	322	327	412	320	334	326	328	324
SPAC4H3.01	537	531	536	799	538	485	1133	914	866	521	535	684	536	536	534	535	531	521	535	710	531	988	868	751	1002	1052	999	534	656	532	537	853	576	562	702	534
SPAC4H3.03c	348	0	343	623	641	707	669	720	694	702	732	692	709	0	438	341	498	534	0	545	346	693	703	679	716	728	713	711	718	708	373	540	606	655	75	293
SPAC4H3.05	453	334	367	0	447	443	386	484	255	297	423	424	442	330	395	387	363	371	311	462	488	224	465	230	445	290	440	385	329	388	353	468	436	446	440	344
SPAC4H3.07c	96	82	90	82	84	55	82	89	102	71	134	83	84	84	79	87	82	83	84	82	88	76	84	81	172	81	81	87	84	87	106	106	83	84	81	88
SPAC4H3.09	78	68	75	55	79	32	54	78	53	75	76	57	78	46	49	78	72	79	78	70	61	73	76	73	75	98	78	130	77	77	71	72	73	119	78	79
SPAC4H3.10c	133	133	133	133	133	133	198	133	133	133	157	138	133	133	133	133	133	136	133	138	139	135	136	133	209	135	140	133	134	133	133	143	139	133	133	133
SPAC4H3.11c	407	249	322	259	230	319	273	249	234	273	271	256	381	265	391	301	401	223	253	404	382	234	471	294	368	403	296	283	249	301	402	310	355	382	301	256
SPAC4H3.13	178	140	156	130	150	121	139	122	178	137	146	157	161	135	137	158	174	138	156	148	150	136	157	157	145	145	145	158	158	182	158	211	140	141	147	160
SPAC4H3.16	109	106	111	97	74	64	112	79	208	92	82	177	103	113	80	111	122	92	110	85	110	43	112	121	136	78	116	114	55	115	189	107	110	131	106	102
SPAC513.01c	34	34	36	30	32	34	33	34	34	33	34	33	35	33	33	34	34	35	34	34	33	33	35	34	34	32	37	33	35	33	33	32	34	34	32	46
SPAC513.05	564	468	603	534	414	402	398	441	439	446	416	457	645	378	357	630	586	634	382	667	555	446	439	534	438	417	533	413	430	536	649	472	531	475	621	489
SPAC513.06c	693	641	289	616	435	163	171	302	785	692	759	259	572	302	251	427	657	719	627	615	684	309	509	437	634	461	340	477	245	518	845	773	430	495	605	403
SPAC513.07	197	537	441	332	509	255	509	201	110	339	303	55	220	62	127	355	521	504	422	506	229	476	68	470	521	444	591	426	210	329	355	116	158	505	423	114
SPAC521.03	441	214	228	212	217	226	249	208	328	319	223	249	239	250	218	194	209	300	266	256	250	214	307	320	263	334	415	222	222	225	239	312	344	292	256	250
SPAC521.04c	253	134	311	186	137	7	165	301	246	110	138	132	132	151	127	132	172	126	187	319	254	92	111	322	386	378	147	140	127	130	299	109	269	338	226	92
SPAC56E4.02c	246	92	270	245	243	221	256	220	240	244	243	245	238	239	141	265	357	223	474	259	540	167	242	428	228	92	201	227	133	239	236	411	415	234	265	238
SPAC56E4.03	160	150	157	160	143	100	148	152	149	148	160	149	161	162	176	149	175	167	142	153	193	145	160	162	147	167	168	148	148	179	159	155	168	156	159	158
SPAC56E4.05	149	37	52	4	78	28	27	189	32	81	65	27	104	42	93	165	244	50	26	143	216	39	35	63	140	139	117	119	28	47	27	117	141	86	141	196
SPAC56E4.06c	322	260	305	161	516	256	421	263	256	461	288	286	313	286	222	268	285	387	322	308	311	366	310	425	482	393	379	422	161	261	307	305	310	324	311	246
SPAC56F8.02	93	81	69	61	34	46	125	81	78	26	73	94	95	25	29	148	117	92	41	99	77	35	129	20	65	84	115	69	84	117	76	45	95	28	122	82
SPAC56F8.03	23	26	21	18	18	0	18	8	34	5	20	111	13	21	21	26	17	25	20	32	19	0	91	19	0	10	36	2	28	15	31	21	10	3	18	21
SPAC56F8.05c	22	17	16	15	13	12	13	16	12	12	13	13	13	17	12	14	12	13	18	17	13	12	17	12	68	12	13	12	11	13	13	13	14	18	17	12
SPAC56F8.06c	157	75	187	0	174	10	181	230	177	173	182	116	178	174	179	175	180	177	178	179	174	183	181	181	185	60	186	177	183	173	128	162	185	178	181	199
SPAC56F8.10	48	43	48	47	47	53	53	47	49	48	47	53	48	43	48	49	53	49	46	52	50	57	46	50	46	49	49	48	48	47	47	47	48	98	47	47
SPAC57A10.03	43	57	46	43	0	3	31	1	55	25	46	43	45	36	3	44	51	98	46	51	52	41	35	34	44	36	34	24	40	19	47	40	43	49	43	24
SPAC57A10.05c	553	598	707	1318	908	534	1246	1302	981	553	1242	627	606	578	559	560	597	547	685	604	553	558	416	563	1258	623	790	555	1201	513	621	668	573	535	571	577
SPAC57A10.07	93	107	21	0	46	13	123	102	80	44	22	77	38	102	39	123	81	73	79	38	81	35	38	27	12	36	14	26	44	37	37	71	35	80	36	72
SPAC57A10.08c	119	101	117	86	137	17	0	161	57	109	107	107	35	59	56	83	56	43	86	90	56	187	166	0	169	53	125	134	123	40	96	136	176	88	33	109
SPAC57A10.09c	51	49	51	49	53	134	49	49	70	50	52	103	60	76	48	49	132	46	49	59	41	49	65	129	49	51	51	49	52	57	86	50	52	49	52	52
SPAC57A10.12c	350	345	351	351	348	344	353	354	351	344	350	345	347	349	354	353	353	352	352	360	352	347	349	351	342	343	351	350	344	355	355	354	350	348	347	354
SPAC57A10.14	194	150	169	160	166	0	183	171	66	122	158	127	147	146	160	183	184	155	135	161	148	119	211	202	160	148	184	184	139	185	162	152	120	184	147	149
SPAC57A7.04c	1817	1052	1316	1088	2065	1202	79	1904	954	85	81	1325	82	967	84	1115	1591	1103	1254	1673	2023	1897	1067	1026	1648	1984	2079	957	1100	1240	2084	701	937	2055	1811	95
SPAC57A7.07c	83	98	150	89	92	89	105	103	152	104	127	133	91	251	205	126	191	56	128	136	176	51	151	68	218	60	151	129	143	114	150	119	127	102	52	110
SPAC57A7.08	370	270	258	224	225	258	219	255	261	256	285	279	261	265	261	262	272	261	260	280	258	220	257	272	353	261	381	260	258	261	258	371	263	261	260	269
SPAC57A7.10c	86	75	79	78	78	79	70	78	96	73	79	78	80	79	78	80	70	76	78	77	130	72	77	69	78	79	78	78	78	78	79	77	79	79	77	77
SPAC57A7.11	154	137	158	156	165	0	153	144	168	82	178	155	166	147	143	160	144	134	82	152	154	51	151	58	151	134	152	189	131	139	160	147	166	142	133	82
SPAC589.03c	331	119	283	74	236	114	249	210	187	212	217	216	210	221	215	312	215	221	210	216	227	158	210	213	232	230	531	364	303	236	267	286	325	284	181	178
SPAC589.06c	70	69	71	70	72	50	64	69	65	70	70	70	65	67	61	67	70	71	70	70	71	70	67	107	89	69	69	69	70	67	70	70	67	68	68	69
SPAC589.09	712	464	322	245	325	191	426	379	739	712	756	249	235	428	921	436	382	573	310	810	414	312	271	766	341	353	763	885	688	499	754	642	392	712	269	703
SPAC589.10c	20	13	18	16	29	12	60	13	19	13	20	66	89	61	16	65	13	15	15	93	20	17	19	13	18	78	24	18	20	14	92	22	18	68	20	13
SPAC5D6.01	196	196	206	199	196	195	195	197	195	201	199	197	203	197	198	197	200	201	198	198	195	196	198	195	195	211	198	196	195	196	207	202	213	199	198	196
SPAC5D6.04	399	401	398	367	398	374	401	398	400	388	397	406	496	397	399	403	399	402	401	404	406	396	399	365	484	399	417	403	364	399	413	391	397	402	398	383
SPAC5D6.08c	217	271	290	401	236	252	170	202	300	133	269	294	226	127	295	277	285	286	183	289	278	292	233	0	285	259	154	240	268	295	210	285	196	293	144	293
SPAC5D6.13	378	387	349	202	279	202	315	350	362	325	397	371	414	342	375	410	375	383	352	368	375	359	386	386	361	375	374	348	314	368	368	378	391	363	377	336
SPAC5H10.05c	125	7	89	6	53	0	71	139	81	89	54	86	143	104	81	86	66	52	63	146	142	81	228	31	93	47	143	85	146	83	66	86	67	67	50	85
SPAC5H10.06c	153	507	137	313	182	143	0	122	33	364	95	140	128	140	139	297	134	136	137	364	382	195	96	186	0	111	132	153	615	156	233	136	146	515	145	148
SPAC607.02c	174	88	117	0	73	8	74	0	4	127	138	57	36	89	58	206	113	135	70	11	179	39	37	164	131	21	125	209	53	5	96	170	206	214	145	80
SPAC607.03c	62	61	63	61	62	59	61	67	63	61	63	64	66	62	68	65	61	63	62	64	61	64	67	60	62	62	64	61	62	62	64	65	63	63	63	61
SPAC607.04	218	114	131	124	181	131	130	134	185	131	143	126	122	125	122	127	197	128	179	127	287	138	207	103	124	196	170	131	129	202	127	130	181	156	126	127
SPAC607.05	33	33	30	22	44	31	34	31	32	35	36	32	34	31	26	32	34	26	33	30	37	32	31	29	32	35	34	33	33	52	34	31	32	33	37	31
SPAC607.09c	75	69	79	79	77	52	100	81	99	85	84	83	100	86	83	99	104	80	65	82	0	83	94	72	82	101	85	102	57	57	60	107	86	75	65	82
SPAC630.03	47	36	43	41	43	7	43	46	44	42	90	47	46	46	28	42	43	44	43	44	75	38	47	39	46	45	47	99	39	51	35	41	43	43	44	43
SPAC630.05	124	30	98	94	64	0	76	73	101	81	124	83	182	95	82	93	117	89	76	110	97	83	121	128	108	99	101	64	79	99	99	116	99	125	59	55
SPAC630.06c	125	52	112	134	106	98	125	48	50	39	159	172	108	53	34	176	116	100	115	177	179	0	153	113	118	159	162	180	90	97	179	57	113	133	106	100
SPAC630.07c	64	311	162	0	238	371	173	248	83	59	173	217	227	345	285	299	158	113	159	108	367	413	368	109	125	286	215	127	284	62	349	145	88	287	161	228
SPAC630.08c	354	346	373	368	366	343	355	358	371	353	356	370	361	353	360	363	359	376	355	359	352	355	372	351	353	352	429	378	351	360	350	360	353	360	352	353
SPAC630.09c	245	131	201	60	199	63	135	237	253	150	244	250	206	271	197	200	180	253	206	240	251	0	230	208	201	163	245	259	197	217	198	146	271	236	248	203
SPAC630.11	53	52	51	38	196	52	129	50	52	47	51	50	54	54	50	55	52	56	47	38	41	40	49	61	54	51	50	108	49	85	50	51	51	65	61	52
SPAC630.12	515	510	515	524	514	486	513	514	510	518	513	512	514	484	509	516	510	508	509	526	509	484	502	374	498	515	527	599	520	510	517	515	511	521	509	509
SPAC631.01c	187	135	180	168	170	163	167	168	141	224	193	166	183	176	179	190	175	183	227	187	190	178	173	168	190	178	174	177	162	228	190	176	192	189	184	175
SPAC631.02	2443	2395	2418	2270	2335	2227	2449	2452	2464	2413	2419	2413	2447	2436	2418	2419	2471	2348	2395	2419	2461	2390	2418	2281	2374	2419	2416	2459	2415	2390	2429	2425	2416	2512	2475	2433
SPAC637.06	135	158	150	89	136	136	164	134	213	134	192	244	130	136	135	225	124	130	123	126	127	126	183	126	191	132	147	135	140	149	136	136	135	128	212	133
SPAC637.07	34	10	20	11	28	8	10	8	11	10	34	11	10	38	76	48	49	34	10	123	10	11	75	7	10	6	11	102	10	10	11	9	11	10	10	11
SPAC637.08	205	195	204	267	226	174	285	186	206	207	201	205	294	204	197	195	198	198	214	188	218	196	213	172	205	181	180	213	186	180	213	206	207	186	205	204
SPAC637.10c	81	86	81	58	81	55	86	74	79	80	113	83	88	76	83	85	81	65	75	82	83	76	77	55	88	75	77	76	78	83	83	88	80	82	77	74
SPAC637.11	409	409	413	406	410	328	314	433	366	414	420	414	406	435	406	408	413	430	375	375	430	458	433	299	409	383	405	410	425	416	401	410	414	414	367	414
SPAC637.12c	52	49	42	20	37	32	30	54	3	42	53	50	61	47	53	49	9	32	19	41	47	2	49	54	42	45	73	42	45	56	128	50	38	44	33	46
SPAC644.04	46	44	337	4	258	39	46	63	189	0	336	373	433	296	169	269	200	43	261	402	381	47	25	4	44	259	223	365	376	336	504	44	200	223	262	182
SPAC644.05c	52	59	62	52	21	0	81	21	50	26	63	2	52	19	54	86	54	53	53	57	79	53	62	85	53	50	62	53	51	53	63	62	62	52	52	54
SPAC644.06c	986	779	855	856	855	777	859	863	831	845	865	863	861	825	944	844	860	839	857	841	839	863	847	847	847	790	847	868	789	853	858	857	971	847	860	850
SPAC644.07	341	414	344	314	335	310	317	315	324	342	340	341	367	339	340	332	403	331	335	324	344	327	332	252	336	318	342	336	341	342	336	325	348	297	338	341
SPAC644.08	84	76	115	59	30	94	82	80	44	61	85	83	92	276	48	100	111	94	84	84	49	49	78	60	84	84	84	93	82	86	84	94	77	46	49	86
SPAC644.09	57	33	58	34	16	0	48	48	43	53	47	53	59	45	44	49	130	33	57	53	58	43	47	41	41	49	47	47	49	42	44	59	59	38	49	43
SPAC644.10	198	180	185	177	180	143	185	163	181	128	181	201	183	184	185	196	178	186	186	130	186	123	126	0	184	69	127	186	127	183	186	184	185	170	203	147
SPAC644.11c	224	189	214	126	167	167	215	136	127	167	220	202	209	205	228	210	215	191	199	180	244	200	192	172	223	168	189	223	209	224	200	232	223	201	226	200
SPAC644.14c	147	36	132	40	131	110	121	137	131	138	158	160	117	162	132	137	138	153	137	133	150	82	137	78	160	140	144	135	156	164	149	130	158	139	149	46
SPAC644.15	34	34	35	30	30	21	27	34	32	26	32	27	36	32	35	36	32	27	30	33	30	30	38	31	36	32	37	30	26	38	27	27	29	31	31	32
SPAC644.18c	24	23	24	23	22	7	28	24	22	18	22	28	26	23	18	24	10	25	24	23	46	24	25	21	91	22	65	64	23	24	24	23	65	24	23	18
SPAC664.01c	104	117	116	90	105	75	101	80	93	94	124	93	120	90	115	96	99	93	113	115	97	80	118	92	81	95	109	119	90	120	117	116	124	117	90	112
SPAC664.02c	54	87	101	0	42	71	42	49	20	42	80	53	53	49	50	53	72	54	45	52	70	51	53	78	124	52	67	48	71	52	71	62	65	103	70	47
SPAC664.04c	15	15	15	13	20	23	14	13	57	14	14	14	19	15	18	15	15	14	19	21	15	19	15	13	19	15	14	99	19	14	14	15	14	14	15	14
SPAC664.05	40	32	36	29	35	35	34	36	37	32	37	37	37	34	30	34	29	39	31	36	36	35	36	43	35	36	35	34	37	33	29	37	33	36	34	35
SPAC664.08c	32	34	32	44	52	24	26	49	27	52	131	45	29	95	42	42	47	30	45	33	47	45	28	29	29	29	44	140	29	27	274	48	112	47	186	28
SPAC664.09	362	364	361	362	365	356	356	364	361	361	383	428	360	363	385	615	386	381	360	383	383	360	370	362	500	364	374	368	361	383	446	355	372	385	360	387
SPAC664.11	312	335	313	309	391	309	343	315	329	314	368	311	313	344	310	315	337	312	313	312	333	313	328	390	310	320	314	313	313	314	314	312	314	311	315	312
SPAC664.12c	1855	1140	1559	294	1449	852	1787	1556	1802	1534	1636	1772	1434	1802	1933	1931	1722	1683	1819	1616	1588	591	1841	824	1317	1741	1150	1669	1705	1795	1877	1542	1548	1432	1196	1420
SPAC664.15	400	216	300	214	349	216	258	396	327	391	361	390	390	320	326	401	398	391	369	394	324	394	398	363	399	391	400	363	388	455	398	384	381	295	356	322
SPAC683.02c	313	286	291	263	271	222	222	265	265	270	300	298	304	302	286	274	287	312	286	295	284	279	279	199	221	301	261	292	309	279	295	272	271	278	298	298
SPAC688.07c	104	103	116	93	109	91	89	105	99	104	121	111	99	103	82	103	93	111	113	113	105	107	109	95	70	111	113	192	110	113	105	110	105	101	113	93
SPAC688.11	163	127	140	115	118	56	164	122	152	118	137	140	138	135	140	165	138	138	158	137	143	128	123	139	140	140	140	165	138	118	137	142	166	140	110	129
SPAC688.12c	442	288	144	201	246	0	542	294	347	89	370	535	388	293	371	418	278	202	92	185	378	255	422	122	534	91	245	462	310	424	580	372	118	372	389	88
SPAC688.14	166	275	176	137	68	26	30	0	20	267	59	69	25	31	63	140	68	128	140	277	39	177	31	19	0	60	49	193	25	9	151	39	74	166	14	63
SPAC688.16	55	40	41	39	49	23	41	48	49	40	48	40	37	62	40	49	49	50	72	48	49	59	49	37	60	39	80	41	48	38	43	42	48	41	50	52
SPAC694.02	0	13	13	15	13	87	11	16	11	13	11	16	31	11	11	13	10	28	23	21	13	11	25	10	96	11	20	23	10	13	14	23	24	0	23	17
SPAC694.04c	51	42	56	48	54	9	51	34	55	54	55	110	110	59	52	54	54	55	110	60	156	58	131	113	51	73	57	41	44	54	56	53	59	58	105	84
SPAC694.06c	43	38	46	55	54	0	11	43	0	44	54	45	42	10	53	40	44	41	52	41	23	44	42	15	22	11	44	43	40	54	49	45	44	52	40	40
SPAC6B12.04c	83	65	138	85	114	82	81	25	80	14	142	89	86	64	177	94	201	80	137	147	143	85	173	85	0	142	141	113	30	85	137	114	106	120	114	79
SPAC6B12.07c	627	620	623	623	627	641	618	627	667	625	619	617	627	725	618	619	627	618	621	648	814	625	629	621	727	625	698	623	627	616	627	644	649	714	642	627
SPAC6B12.11	189	93	196	208	78	0	152	168	136	172	166	94	159	172	52	158	191	203	169	113	200	0	193	36	247	180	202	148	172	202	190	223	201	200	56	168
SPAC6B12.12	14	16	16	11	21	11	16	10	50	17	15	11	16	13	17	11	16	21	14	16	15	11	16	14	17	12	16	24	10	16	12	13	14	11	11	11
SPAC6B12.13	193	164	169	124	166	158	161	165	166	169	175	177	164	163	173	179	177	143	175	165	163	169	179	158	162	160	167	172	177	169	162	163	163	164	166	165
SPAC6B12.18	164	133	148	135	163	148	162	163	148	143	251	143	148	165	164	164	153	148	263	162	218	256	203	255	164	150	163	166	164	165	164	259	190	142	165	164
SPAC6C3.02c	184	155	176	100	224	126	158	178	152	161	164	154	223	155	157	156	160	156	154	158	154	202	183	195	292	205	224	156	146	156	165	167	170	154	175	177
SPAC6C3.06c	159	136	151	118	126	151	146	111	160	149	148	150	162	145	150	133	151	151	159	149	150	137	158	0	145	144	151	144	151	159	143	149	141	148	174	150
SPAC6C3.09	129	81	73	83	79	78	107	81	83	0	109	83	77	97	81	82	81	84	78	94	77	82	35	81	46	81	98	100	81	80	124	80	136	14	102	79
SPAC6F12.02	1278	1282	1255	1122	1203	1350	1287	1306	1286	1244	1294	1318	1299	1259	1286	1287	1243	1251	1244	1307	1287	1242	1296	1375	1305	1394	1296	1277	1314	1282	1302	1293	1288	1252	1163	1290
SPAC6F12.05c	1132	1085	1126	775	758	213	1134	1221	1291	938	1365	1214	1446	866	1324	1174	1290	1227	1241	1323	1332	1117	1177	1387	1225	1344	1504	1495	925	1309	1212	1373	855	760	1341	1370
SPAC6F12.06	950	530	482	199	216	112	538	463	584	172	824	198	164	647	445	807	606	566	527	717	326	154	461	739	468	326	586	583	571	384	605	578	535	578	578	345
SPAC6F12.09	598	165	418	309	288	0	570	565	566	461	596	305	433	422	528	310	577	310	421	311	528	282	533	145	375	457	329	575	541	326	617	468	293	599	395	458
SPAC6F12.11c	433	50	408	486	408	74	153	362	134	154	390	415	153	70	101	206	307	73	336	308	138	347	323	356	362	469	312	308	408	388	451	341	153	480	449	154
SPAC6F12.12	443	394	404	392	398	382	391	480	404	400	416	414	468	374	424	470	490	342	392	383	503	295	426	422	425	423	416	425	403	417	409	428	425	416	419	409
SPAC6F12.13c	230	227	232	230	237	230	232	230	230	226	230	233	230	235	238	232	228	228	234	230	230	234	247	232	226	232	236	231	231	231	229	316	253	235	236	230
SPAC6F12.16c	175	168	48	10	55	19	187	54	47	35	205	51	173	171	48	50	48	45	47	68	50	48	47	170	213	170	48	69	55	43	67	53	69	4	48	49
SPAC6F6.04c	491	806	721	427	1136	226	475	467	912	427	473	623	449	745	429	777	465	468	448	476	483	721	435	592	1070	467	738	472	475	593	470	468	1102	564	592	638
SPAC6F6.06c	182	150	196	181	197	0	182	173	150	192	220	239	194	308	239	182	210	205	177	191	199	203	184	285	201	254	204	236	187	198	184	193	198	197	185	177
SPAC6F6.09	160	181	186	83	172	57	172	159	127	134	169	175	163	173	153	172	156	176	153	165	170	172	178	159	171	155	172	169	168	180	153	156	126	167	159	175
SPAC6F6.10c	8	5	9	4	6	5	4	5	5	11	16	11	15	5	18	18	4	18	3	5	7	4	5	0	18	0	6	12	6	9	4	16	4	10	8	9
SPAC6F6.11c	33	23	5	23	22	9	17	17	13	15	16	21	18	23	19	20	0	27	6	22	23	18	10	29	1	6	10	17	17	16	83	42	41	17	22	24
SPAC6F6.12	264	228	234	230	235	167	226	226	228	235	244	234	242	230	243	241	237	231	223	247	232	228	228	226	248	237	248	213	223	242	254	228	238	235	247	232
SPAC6F6.13c	116	135	133	64	130	131	63	131	130	132	138	130	94	139	132	114	130	119	130	128	137	129	129	134	137	79	169	140	135	132	130	129	134	130	137	0
SPAC6F6.15	77	74	83	75	74	0	72	72	71	74	78	78	119	75	74	96	372	74	74	79	74	73	79	70	347	75	78	72	75	75	74	326	75	349	74	71
SPAC6F6.16c	468	488	491	186	426	78	455	470	533	471	447	506	494	486	451	497	498	487	444	508	530	273	497	500	457	470	407	496	508	463	492	529	501	430	432	488
SPAC6F6.17	368	115	364	77	121	0	9	154	102	96	139	149	116	299	113	435	121	140	99	140	162	49	128	99	166	73	117	57	351	156	198	189	357	139	74	245
SPAC6G10.02c	407	213	199	213	100	263	211	110	129	113	218	234	226	218	309	398	209	218	208	224	213	109	216	109	203	213	403	226	391	389	384	237	365	382	294	208
SPAC6G10.03c	442	179	179	168	172	165	176	432	175	177	430	169	178	143	175	173	173	218	167	155	176	173	170	469	180	178	178	439	174	440	173	168	173	213	145	171
SPAC6G10.04c	22	23	19	53	23	24	23	81	59	0	22	24	22	21	15	15	21	21	17	22	16	23	23	0	16	24	23	18	18	23	25	25	21	23	13	22
SPAC6G10.09	78	48	50	33	50	46	55	64	55	47	47	55	50	53	49	47	57	48	51	55	55	51	60	45	46	48	55	48	44	48	47	45	55	47	45	46
SPAC6G10.10c	309	283	317	98	177	61	316	0	124	67	351	281	320	178	310	317	172	522	386	319	550	399	174	309	304	316	203	319	308	315	318	177	419	527	61	101
SPAC6G10.11c	48	34	34	33	34	33	33	37	32	45	36	32	103	33	38	36	37	32	34	38	37	52	79	39	37	40	37	35	38	40	39	39	39	34	42	93
SPAC6G9.01c	59	63	60	47	46	59	61	59	57	47	72	70	77	70	73	79	75	75	60	59	59	54	52	58	74	56	74	60	58	78	75	65	71	71	68	69
SPAC6G9.06c	116	50	107	5	15	0	89	74	5	116	116	18	113	122	56	88	105	50	15	109	90	89	44	111	96	147	91	118	31	23	114	168	110	115	71	112
SPAC6G9.07c	44	34	46	30	37	0	38	38	43	32	42	38	38	43	37	38	43	37	39	44	39	134	43	38	98	42	44	39	39	43	39	39	41	39	36	34
SPAC6G9.08	98	100	98	70	99	54	96	95	97	99	99	101	99	101	98	99	99	72	96	106	98	96	102	98	99	99	106	106	96	97	98	105	86	99	99	98
SPAC6G9.09c	32	32	30	25	38	38	26	43	26	29	37	38	29	30	28	34	29	41	37	41	37	39	39	27	37	40	42	41	31	29	42	47	34	38	41	32
SPAC6G9.10c	516	492	515	518	502	472	487	486	501	513	514	512	512	512	510	512	508	515	515	515	521	505	501	498	515	512	504	513	511	512	513	499	515	510	512	513
SPAC6G9.11	19	16	20	113	18	12	18	24	13	783	845	545	19	19	19	18	20	83	20	814	328	23	23	613	791	790	19	227	22	433	19	19	266	19	19	18
SPAC6G9.12	41	27	36	17	38	33	33	33	37	24	38	34	31	35	38	35	36	38	25	38	37	35	25	26	30	35	34	35	25	36	38	35	35	34	27	27
SPAC6G9.14	106	106	181	135	236	193	162	179	181	177	189	180	176	158	155	179	173	176	175	179	99	158	158	165	175	159	176	212	30	132	156	158	177	156	181	177
SPAC6G9.15c	365	347	365	0	321	269	380	350	342	317	397	287	421	379	371	349	346	382	358	378	407	303	283	4	342	321	381	378	318	384	381	401	341	346	350	363
SPAC6G9.16c	52	104	0	51	64	0	68	53	11	30	16	144	150	26	15	143	18	54	168	0	103	58	6	0	252	92	105	170	124	194	55	126	49	95	145	1
SPAC732.01	177	43	111	90	105	34	109	98	34	112	77	72	35	70	59	153	95	36	128	74	104	72	38	44	34	206	136	74	41	81	37	95	45	94	108	63
SPAC732.02c	402	378	380	382	397	342	403	455	373	380	394	400	403	403	397	403	401	396	394	406	447	401	374	382	406	393	400	459	407	397	386	396	400	407	401	400
SPAC7D4.02c	86	48	74	0	43	55	71	68	6	0	92	76	63	54	77	75	112	55	77	77	87	0	77	6	41	91	153	55	19	63	74	74	135	83	55	50
SPAC7D4.03c	442	465	457	395	449	410	443	539	443	450	454	456	442	463	465	456	463	460	457	455	510	467	449	451	462	434	456	490	477	453	555	450	457	462	462	489
SPAC7D4.04	179	159	161	126	189	0	162	224	161	145	320	170	355	171	179	169	157	179	177	186	171	103	161	159	175	137	178	323	347	186	247	237	174	175	173	176
SPAC7D4.06c	171	187	188	113	195	170	112	59	174	183	283	188	235	97	177	165	119	169	186	234	217	169	114	97	196	78	210	108	156	199	189	185	99	83	114	162
SPAC7D4.07c	1028	272	266	298	272	161	247	277	247	262	285	213	574	597	604	264	560	562	455	982	953	304	290	247	562	250	575	619	455	439	566	1008	947	464	270	414
SPAC7D4.13c	52	67	38	41	65	26	50	64	52	49	67	65	62	84	66	66	56	38	49	67	67	0	53	29	35	87	38	52	41	65	70	45	50	84	67	71
SPAC806.03c	90	16	59	16	14	15	25	61	15	14	13	22	66	16	16	16	28	17	19	16	24	15	124	171	73	112	124	39	14	22	110	16	16	16	301	18
SPAC806.04c	33	50	45	82	36	6	43	64	91	10	103	37	52	40	50	33	41	94	41	42	77	41	42	40	145	29	40	42	203	41	67	78	48	41	8	0
SPAC806.05	264	244	262	67	252	252	266	263	246	112	272	261	254	275	254	265	266	273	254	251	274	266	480	62	276	519	276	272	220	266	261	260	264	252	155	254
SPAC806.06c	620	618	612	619	610	613	612	610	601	620	669	619	618	610	602	611	618	611	608	612	612	471	613	618	613	709	628	611	610	689	620	613	636	612	617	618
SPAC806.07	60	40	42	38	36	87	37	37	22	41	41	46	39	39	37	37	41	39	40	50	42	39	39	38	48	40	38	44	40	46	44	39	37	42	40	51
SPAC821.03c	232	239	229	242	241	216	206	209	209	203	229	231	236	208	213	295	209	237	215	239	228	210	227	259	207	233	229	242	227	210	233	230	235	207	215	229
SPAC821.04c	266	250	270	360	249	0	262	345	193	249	256	252	233	244	271	168	284	192	358	286	235	343	283	259	443	271	265	445	232	325	266	250	306	234	287	266
SPAC821.05	320	281	305	28	36	33	29	35	321	35	34	33	322	70	67	301	34	64	43	66	407	36	271	155	32	75	162	244	161	287	119	334	322	76	336	153
SPAC821.06	39	44	37	43	41	0	45	44	38	37	44	39	28	38	38	44	43	39	44	38	41	45	44	0	30	43	37	95	12	39	37	37	44	39	38	45
SPAC821.07c	810	458	712	353	574	469	490	561	436	546	805	476	508	465	702	703	510	510	432	473	548	953	688	799	370	964	474	640	486	604	693	568	474	473	560	476
SPAC821.08c	687	693	688	676	642	637	663	660	638	678	715	690	693	676	689	688	677	692	676	693	693	682	662	696	664	648	677	693	689	693	690	693	690	665	688	690
SPAC821.10c	1187	1229	1185	1188	1210	1154	1214	1229	1177	1111	1207	1180	1157	1225	1187	1220	1143	1176	1207	1160	1187	1210	1141	1183	1131	1175	1180	1216	1187	1210	1188	1152	1163	1128	1231	1130
SPAC821.11	116	117	116	116	115	117	85	93	116	114	127	96	118	117	96	114	79	116	124	109	123	95	116	122	86	84	118	115	120	108	117	114	115	96	116	116
SPAC821.12	179	170	173	177	171	165	177	180	170	174	172	173	172	172	168	165	171	173	169	172	171	173	182	65	174	325	172	173	172	177	173	159	173	171	167	171
SPAC823.03	576	664	494	494	611	555	588	606	548	491	603	602	577	602	597	585	596	484	603	629	606	642	662	590	613	718	619	530	496	603	589	589	584	604	601	583
SPAC823.05c	260	241	258	259	262	240	261	249	249	239	288	239	275	241	250	260	264	228	246	250	261	223	111	239	263	239	260	251	246	272	262	251	239	256	276	247
SPAC823.06	64	92	92	15	92	0	27	69	5	84	83	63	20	71	0	82	68	96	62	64	69	66	93	0	89	86	114	53	68	92	17	36	64	31	60	63
SPAC823.08c	153	161	159	153	158	126	54	80	140	140	155	163	143	150	141	162	166	170	149	166	160	152	155	152	124	45	151	145	154	156	152	153	164	146	152	153
SPAC823.09c	127	120	117	66	108	0	119	112	97	105	114	112	111	117	125	111	121	112	159	115	140	10	114	218	134	125	126	112	112	97	126	181	79	114	124	120
SPAC823.11	75	69	74	78	79	12	62	79	59	75	67	72	73	73	66	70	146	61	75	79	70	74	81	96	59	75	63	76	70	74	77	148	81	70	78	70
SPAC823.12	152	138	152	156	149	17	148	152	149	155	177	151	158	148	154	159	157	152	151	159	159	149	149	119	156	152	154	159	152	152	156	149	136	152	149	149
SPAC823.14	388	367	457	283	322	16	329	144	225	144	371	255	357	385	37	379	251	128	384	359	370	370	391	139	86	309	378	384	373	372	379	140	332	373	372	131
SPAC823.15	296	294	293	197	287	292	221	301	256	290	292	323	260	292	305	293	326	292	298	282	294	263	298	220	300	244	301	289	300	300	364	342	294	302	325	298
SPAC823.16c	192	148	209	122	135	143	241	325	202	152	217	221	171	147	222	187	202	200	172	206	190	207	148	182	208	203	217	203	202	193	248	229	204	145	217	145
SPAC824.04	86	79	85	2	80	86	61	86	69	80	88	80	86	108	79	88	85	92	94	86	92	84	86	60	80	86	90	91	64	94	87	86	86	87	84	80
SPAC869.02c	72	73	129	32	74	33	138	75	74	71	116	76	116	119	67	122	0	83	31	92	7	40	144	137	18	71	112	146	116	90	81	105	116	38	116	116
SPAC869.11	347	365	323	85	325	215	322	335	323	302	323	333	322	314	329	318	348	485	371	320	687	466	315	292	326	549	332	331	323	321	317	318	327	331	533	319
SPAC890.04c	18	21	506	156	18	7	550	13	20	504	300	336	447	10	97	44	156	644	11	507	514	133	19	321	22	20	18	207	642	433	327	434	492	265	366	246
SPAC890.05	457	433	438	299	489	457	439	440	433	447	461	450	434	443	437	451	451	459	439	459	479	443	461	442	411	375	411	440	440	452	460	459	448	456	459	456
SPAC890.06	51	45	50	52	50	98	18	52	47	50	50	55	55	46	51	51	49	47	49	51	55	168	57	51	51	44	51	50	50	50	52	50	51	51	43	70
SPAC890.07c	95	92	103	90	114	74	102	86	85	124	112	88	104	116	86	119	88	88	117	113	90	99	88	93	114	84	140	94	98	90	89	98	97	111	88	89
SPAC890.08	29	25	28	85	26	26	30	27	28	27	34	35	31	29	26	28	26	28	29	27	27	28	30	98	28	29	28	28	27	26	29	27	29	29	27	29
SPAC8C9.03	131	197	189	209	206	206	213	205	207	205	207	207	198	209	197	205	209	208	119	151	209	197	217	202	210	209	207	204	204	209	207	198	216	207	194	200
SPAC8C9.04	93	54	65	49	54	56	36	51	50	51	47	58	47	49	108	53	80	55	50	38	110	46	53	35	36	34	38	45	52	53	53	56	0	35	28	31
SPAC8C9.05	163	159	177	146	154	216	155	150	157	154	171	200	165	159	152	163	215	156	154	259	215	164	173	153	321	280	165	160	152	217	178	173	159	275	217	154
SPAC8C9.06c	562	464	483	868	1034	716	908	526	534	833	1013	596	963	590	525	873	541	518	559	571	909	518	818	515	1169	523	869	575	715	896	544	1140	563	541	537	895
SPAC8C9.07	117	104	121	86	111	96	123	110	76	117	122	115	118	110	117	119	107	121	121	113	115	119	122	173	108	113	95	118	120	115	117	115	116	109	111	106
SPAC8C9.09c	313	292	314	0	169	81	266	303	229	71	287	268	312	288	192	314	303	267	130	305	297	269	306	266	314	296	332	310	315	312	306	312	278	266	301	306
SPAC8C9.10c	50	53	50	40	48	37	45	53	40	48	49	46	41	48	44	45	37	48	48	48	46	47	51	46	47	51	31	48	38	127	49	48	50	46	46	46
SPAC8C9.11	40	39	67	0	23	14	38	27	38	33	39	37	37	398	39	59	39	501	31	545	40	38	36	296	39	461	706	40	676	40	127	42	39	39	39	38
SPAC8C9.12c	824	950	902	879	978	503	816	721	917	838	871	813	867	893	927	892	909	1003	650	877	901	823	902	761	826	775	899	894	996	841	863	875	913	889	880	901
SPAC8C9.14	74	72	150	129	73	51	77	79	74	72	79	77	105	84	86	72	75	77	88	113	106	81	143	73	86	74	96	76	123	86	75	75	75	94	160	74
SPAC8C9.15c	7	8	8	2	7	5	0	7	6	5	7	8	6	9	7	10	20	6	10	9	7	6	20	6	1	4	7	6	11	7	6	6	11	12	10	7
SPAC8C9.16c	208	265	152	265	80	0	171	204	239	69	234	254	171	68	131	258	71	93	61	163	199	51	145	44	230	198	146	263	208	207	209	49	74	141	34	262
SPAC8C9.17c	312	221	82	138	175	30	60	246	233	197	401	202	176	283	233	196	174	152	197	175	236	291	165	177	402	355	212	221	199	220	289	177	194	119	288	169
SPAC8E11.01c	113	118	110	21	135	124	61	189	131	45	118	68	26	54	23	66	117	23	101	72	117	3	72	73	33	78	120	99	30	114	120	63	61	113	11	67
SPAC8E11.02c	47	47	74	38	57	105	47	76	164	47	88	99	88	230	69	50	63	68	47	137	114	126	161	62	199	114	47	127	64	116	127	127	71	67	46	94
SPAC8E11.05c	45	49	35	18	45	6	46	42	31	31	52	49	50	55	32	52	48	32	49	63	90	13	35	0	36	48	50	37	47	97	46	53	50	50	30	51
SPAC8E11.07c	26	28	32	6	21	26	0	22	20	22	33	36	32	32	26	33	32	24	21	70	33	28	29	42	115	1	19	44	29	67	19	20	20	44	32	27
SPAC8F11.02c	28	28	28	28	26	26	27	32	25	27	31	32	27	27	25	31	30	24	32	25	28	28	31	25	32	27	30	27	31	32	31	28	29	26	27	25
SPAC8F11.03	239	221	198	0	205	114	222	199	199	197	263	197	198	139	191	196	173	138	195	199	178	197	228	205	107	202	205	200	201	203	227	173	194	173	202	169
SPAC8F11.04	38	36	32	3	41	34	3	31	29	29	34	36	40	38	41	36	36	42	42	39	37	36	38	31	39	6	39	21	21	42	51	167	42	32	127	38
SPAC8F11.06	259	88	127	101	237	113	250	118	245	70	248	229	118	228	252	277	85	106	81	247	249	83	141	102	93	234	71	151	249	117	132	95	106	83	240	73
SPAC8F11.08c	444	304	440	316	310	299	321	302	451	303	438	480	443	449	439	455	458	441	444	446	438	444	439	321	456	435	309	449	439	455	438	445	451	444	305	444
SPAC8F11.09c	76	115	116	1	71	59	40	87	58	59	142	85	41	130	197	111	85	185	60	206	215	57	114	160	113	87	42	146	53	203	207	42	74	59	103	72
SPAC8F11.10c	437	408	344	342	300	148	316	316	320	322	389	444	349	322	408	322	454	457	321	476	326	376	378	317	367	349	408	495	480	439	410	329	319	435	377	437
SPAC9.02c	167	146	167	115	165	0	109	164	166	167	158	140	155	138	166	149	164	162	167	165	170	150	165	167	118	169	137	163	138	165	167	159	165	149	165	167
SPAC9.03c	14	18	25	0	18	1	16	14	0	17	14	19	0	17	15	17	18	15	17	50	24	15	19	17	16	21	19	19	15	15	16	18	19	16	20	17
SPAC9.05	196	169	203	120	187	113	295	188	130	138	204	194	177	179	203	140	172	178	169	117	212	111	139	118	140	262	139	169	168	141	211	203	173	172	190	119
SPAC9.07c	31	29	37	32	33	0	21	37	0	39	42	19	29	39	32	34	31	43	32	147	45	0	42	29	40	32	29	66	30	35	34	124	32	75	149	18
SPAC9.08c	187	136	143	132	59	65	134	159	201	108	141	132	214	0	66	76	141	72	67	92	97	130	77	213	140	178	234	186	129	130	85	92	96	67	119	66
SPAC9.12c	146	128	174	113	138	0	68	118	0	304	146	143	145	137	157	235	156	129	141	144	137	75	146	141	127	250	138	303	296	158	143	137	135	154	158	75
SPAC9.13c	160	146	192	157	158	0	166	163	98	86	165	148	147	133	156	161	148	161	156	161	170	158	233	342	164	166	169	173	163	147	162	164	184	158	164	146
SPAC922.03	182	205	204	43	197	160	160	185	191	204	203	173	204	173	203	169	207	158	202	189	205	200	195	155	161	186	195	202	204	202	203	203	204	197	169	154
SPAC922.05c	1405	1643	1631	1051	1782	1449	1784	1439	1753	1809	1807	1779	1808	1677	1783	1758	1784	1367	1915	358	1316	1427	1911	1808	1508	1782	1497	1712	1792	1747	1218	1397	1791	1323	1366	1552
SPAC922.06	267	224	274	23	266	20	233	235	233	94	274	290	126	169	118	168	266	232	282	273	264	221	285	168	265	264	245	264	118	267	130	130	265	274	170	234
SPAC926.04c	250	250	254	257	257	254	251	255	256	261	265	316	257	261	261	286	254	251	259	254	302	259	257	253	254	256	261	253	257	260	261	266	261	256	256	257
SPAC926.06c	514	496	516	441	315	348	402	506	537	493	509	526	506	495	508	504	573	499	380	514	509	269	563	479	512	501	516	503	452	591	525	509	511	496	560	522
SPAC926.07c	112	105	227	64	110	51	115	70	96	106	247	172	191	70	57	223	151	105	229	73	232	207	137	71	69	109	225	232	84	228	114	110	224	125	74	162
SPAC926.09c	466	468	463	460	463	452	461	462	461	463	468	462	466	462	466	476	465	463	471	468	466	461	473	453	471	479	463	468	459	467	461	465	465	465	466	472
SPAC959.07	15	14	15	14	14	14	15	15	14	16	22	13	14	15	31	21	14	16	14	15	64	14	15	14	15	14	23	14	14	14	15	14	102	14	14	15
SPAC959.08	26	20	26	109	91	18	20	20	20	20	20	20	20	20	20	21	20	21	20	22	21	20	24	18	30	20	25	19	20	24	27	25	23	21	20	20
SPAC959.10	259	174	138	0	18	207	77	137	106	4	385	166	1	190	117	227	73	72	126	197	222	0	157	254	162	288	170	212	137	275	229	38	385	74	135	110
SPAC977.11	346	307	299	61	300	0	90	245	330	0	333	175	333	312	312	330	333	331	331	334	336	246	331	0	327	306	332	291	163	330	309	310	333	331	295	337
SPAC977.12	25	24	40	35	40	15	25	15	12	4	19	18	21	18	39	35	33	22	22	19	47	21	29	34	19	20	2	25	20	20	16	20	36	27	36	22
SPAC977.14c	75	65	69	64	65	62	67	71	65	66	70	67	71	65	68	64	65	64	66	72	65	67	66	70	70	64	65	69	67	71	63	66	65	67	67	64
SPAC977.17	853	803	891	375	883	720	864	874	873	864	881	847	895	913	662	886	869	891	864	867	892	838	829	687	881	827	871	886	586	852	909	717	788	565	869	858
SPAC9E9.03	316	241	243	322	241	339	238	239	239	236	240	247	240	239	240	237	240	242	241	240	339	241	241	241	240	238	259	238	243	243	416	241	308	299	241	241
SPAC9E9.04	40	42	40	0	41	40	36	41	35	0	42	42	40	39	41	24	39	42	40	41	41	38	42	27	43	41	41	42	48	40	40	36	46	47	43	28
SPAC9E9.06c	35	32	40	39	32	39	40	32	32	33	35	32	35	37	34	46	51	40	33	39	46	78	33	33	33	36	40	35	32	35	37	34	40	38	31	32
SPAC9E9.07c	24	14	15	2	24	18	14	15	15	15	24	54	13	14	14	16	12	54	11	52	21	50	49	15	16	19	53	15	17	14	74	30	15	7	13	14
SPAC9E9.08	497	384	504	346	232	299	500	468	466	507	507	500	525	498	423	494	449	511	497	480	475	170	525	475	512	496	480	503	472	438	454	487	494	464	495	505
SPAC9E9.09c	579	583	586	582	574	585	727	582	852	577	577	578	583	574	578	584	584	586	571	583	583	577	585	584	852	592	585	710	588	578	585	582	585	574	585	590
SPAC9E9.10c	104	128	147	249	96	0	360	109	216	85	163	108	170	96	100	109	53	92	99	86	86	59	91	133	151	118	236	250	108	101	175	96	115	137	86	101
SPAC9E9.11	143	94	133	80	82	98	92	111	83	113	138	109	111	129	160	83	92	104	130	94	193	81	105	102	161	142	170	109	142	122	142	123	147	110	170	140
SPAC9E9.12c	287	195	316	272	250	326	0	251	104	283	321	294	304	311	125	298	251	321	313	250	196	302	291	0	298	278	284	0	273	310	316	317	318	320	282	304
SPAC9E9.13	192	94	97	96	103	94	95	93	94	100	104	102	93	94	95	94	94	96	95	173	97	192	194	102	147	103	96	94	177	100	100	152	95	94	94	98
SPAC9G1.02	260	274	268	265	265	225	262	252	277	243	267	259	271	269	234	268	263	262	262	269	268	227	268	225	265	268	267	282	266	264	283	260	261	259	257	259
SPAC9G1.03c	31	29	30	29	29	28	34	29	29	29	30	29	31	31	29	31	31	30	29	45	30	32	31	30	35	34	30	28	29	31	32	30	30	32	30	29
SPAC9G1.04	83	38	134	85	66	0	42	40	41	58	63	59	123	79	66	64	88	70	63	99	86	103	35	58	85	89	106	85	140	147	113	60	62	64	55	35
SPAC9G1.11c	137	145	150	21	126	77	136	148	134	88	162	130	104	152	115	152	108	88	146	170	162	172	138	126	145	145	145	151	146	151	152	156	148	150	123	176
SPAC9G1.12	273	247	243	213	278	188	276	274	274	275	277	272	310	271	292	276	272	310	272	287	273	276	244	236	221	405	300	273	223	272	274	310	270	273	232	244
SPACUNK12.02c	151	202	276	170	201	0	184	227	226	199	389	200	266	268	0	199	202	209	236	213	171	64	62	96	409	210	298	261	227	340	311	210	239	149	336	228
SPACUNK4.06c	216	225	210	171	240	204	202	208	222	204	232	203	233	222	195	220	210	204	209	207	204	220	203	200	201	208	208	233	219	197	238	212	211	183	218	218
SPACUNK4.07c	72	70	76	67	72	10	129	74	76	70	79	74	69	96	75	79	91	71	78	79	67	73	74	63	75	66	75	64	70	72	75	77	69	74	75	72
SPACUNK4.08	337	331	343	310	233	335	456	408	339	358	345	334	380	341	336	341	343	341	307	346	356	304	294	223	346	366	341	351	328	343	334	336	341	341	343	302
SPACUNK4.10	378	279	416	203	240	336	356	448	365	217	527	402	292	473	534	409	411	379	472	558	487	398	404	237	415	380	476	463	388	568	523	452	398	354	376	403
SPACUNK4.13c	119	16	129	85	63	51	0	113	84	56	55	161	149	0	39	44	104	136	109	134	152	39	170	145	129	45	138	3	82	129	103	102	157	38	74	131
SPACUNK4.15	421	411	438	461	473	449	448	444	513	422	440	442	452	448	438	443	421	435	436	442	454	456	438	449	562	554	454	442	440	436	448	449	449	432	454	441
SPACUNK4.17	426	0	310	336	321	322	320	329	442	319	320	323	294	294	322	321	317	319	128	319	314	322	322	326	442	332	333	326	321	319	322	325	472	317	326	434
SPAP11E10.01	473	529	564	502	444	406	467	442	491	503	450	479	498	481	420	445	444	518	502	472	470	516	481	392	501	372	437	556	426	502	500	493	454	501	568	508
SPAP14E8.02	399	395	412	217	392	409	410	398	398	407	402	465	433	401	407	409	413	400	390	464	433	396	400	373	393	398	398	380	409	480	459	400	463	400	409	400
SPAP14E8.05c	47	49	46	29	68	28	42	66	38	40	68	72	57	68	50	49	45	43	62	48	66	98	175	47	66	66	105	64	43	58	63	47	69	48	69	47
SPAP19A11.05c	149	148	122	155	133	0	153	148	157	122	125	149	134	118	119	123	123	159	145	134	162	156	119	53	151	163	147	155	151	146	120	151	156	130	119	115
SPAP27G11.02	65	109	50	52	81	3	83	248	51	90	230	67	52	40	52	171	50	30	66	63	48	88	60	70	50	48	292	48	84	114	72	52	101	256	142	52
SPAP27G11.03	162	94	128	391	120	53	405	47	377	86	138	163	132	139	405	194	96	192	149	200	208	408	252	374	231	64	86	179	85	95	90	144	181	406	128	139
SPAP27G11.05c	48	19	71	101	156	0	94	110	77	143	169	100	81	42	124	114	158	19	159	94	180	41	109	159	151	155	152	172	158	138	78	115	140	151	149	114
SPAP27G11.09c	88	72	93	0	72	70	106	72	97	96	73	88	99	94	72	75	103	77	88	87	123	75	113	61	71	123	104	89	90	95	99	88	92	88	72	76
SPAP27G11.10c	112	99	106	41	111	79	98	138	278	163	238	110	166	91	123	127	94	111	184	207	114	272	171	114	293	122	137	250	104	96	116	99	128	116	108	110
SPAP27G11.13c	58	58	56	57	58	42	46	58	46	55	51	56	49	53	49	58	49	51	52	56	51	58	59	49	51	48	56	43	52	58	50	43	58	56	57	56
SPAP27G11.14c	132	62	119	0	87	19	122	82	52	278	86	136	118	7	88	118	84	79	86	158	193	219	62	87	57	0	129	132	118	86	119	135	129	141	87	119
SPAP32A8.02	80	24	27	25	35	22	38	37	24	188	41	16	31	38	43	36	23	0	53	36	37	35	35	36	30	47	41	37	21	43	31	34	27	17	25	31
SPAP4C9.02	56	55	46	44	39	0	38	31	31	41	65	40	44	45	36	49	49	41	56	48	41	44	41	25	61	38	40	41	38	46	55	45	68	60	48	35
SPAP7G5.02c	117	115	117	109	117	114	116	117	108	109	115	110	116	115	115	121	111	116	115	117	117	114	117	121	117	115	128	114	107	114	114	114	117	116	113	116
SPAP7G5.04c	41	26	24	34	36	9	62	55	132	25	44	36	64	39	28	57	39	32	30	125	61	53	30	40	50	26	30	30	24	28	42	60	30	65	38	25
SPAP7G5.05	47	32	23	18	21	17	22	23	23	22	28	20	29	36	22	32	22	42	22	21	122	38	26	49	63	36	39	20	18	42	22	37	50	25	27	24
SPAP8A3.02c	166	162	144	0	114	166	184	144	209	146	379	223	249	155	166	162	165	149	146	260	148	0	145	107	163	236	248	205	213	244	171	164	146	163	164	134
SPAP8A3.03	84	53	64	123	64	44	59	59	52	68	72	63	64	66	60	60	64	64	52	68	63	83	62	51	62	61	52	66	58	66	64	64	99	59	64	59
SPAP8A3.06	18	19	17	18	22	0	18	14	13	18	17	15	19	14	0	19	15	15	15	18	18	17	18	15	13	20	15	15	18	19	19	15	18	15	16	13
SPAP8A3.09c	65	57	76	51	72	49	72	50	56	56	74	57	59	53	50	52	57	68	73	50	60	40	61	64	56	41	66	37	38	64	56	65	68	41	53	62
SPAP8A3.10	95	95	94	95	105	99	142	92	77	80	105	92	93	93	95	111	110	105	94	105	226	95	92	93	92	94	92	93	95	105	95	94	95	93	104	94
SPAP8A3.13c	745	750	744	717	532	625	727	746	954	702	763	746	749	717	715	763	719	710	730	738	747	752	727	691	720	743	723	727	769	723	742	744	749	755	748	695
SPAPB17E12.05	70	51	49	49	50	49	49	52	50	51	59	66	68	51	49	69	48	50	52	50	52	64	50	48	67	49	50	107	54	51	59	57	59	55	66	52
SPAPB17E12.07c	129	133	133	96	27	177	162	0	107	117	154	173	118	176	177	163	98	163	142	154	152	167	163	116	142	129	94	148	101	136	117	160	134	133	134	107
SPAPB17E12.11	30	21	29	31	32	16	30	21	28	26	30	21	23	27	30	26	30	24	31	30	28	31	25	20	30	28	31	30	30	31	26	30	26	30	31	16
SPAPB17E12.14c	426	235	388	250	452	119	290	251	364	290	366	334	235	204	292	285	430	287	355	286	278	278	217	326	300	365	252	431	297	292	315	456	251	321	442	301
SPAPB18E9.02c	1195	998	1412	890	977	1415	1385	1391	1350	1129	1403	1392	1413	1321	1433	1394	1444	1395	1311	1422	1292	1395	670	757	1432	1430	1415	1433	1307	1388	1433	1326	1315	1444	1404	1432
SPAPB1A10.06c	45	47	26	37	47	25	25	0	44	45	45	37	41	54	46	36	47	45	46	57	45	54	43	34	45	52	53	27	24	39	63	42	41	60	51	48
SPAPB1A10.07c	272	203	270	54	367	211	248	182	278	241	236	244	269	113	243	242	190	231	268	270	247	240	270	19	263	259	265	241	248	210	270	241	260	241	242	205
SPAPB1A10.09	161	169	172	8	164	169	194	122	160	171	262	172	160	230	158	161	70	147	160	163	316	151	81	36	143	173	343	165	82	122	164	126	142	172	178	88
SPAPB1A10.10c	23	31	28	24	41	10	24	20	29	0	43	34	18	15	42	42	37	26	41	37	25	21	41	0	0	27	29	27	28	53	33	41	37	25	28	37
SPAPB1A10.12c	146	160	160	140	193	100	191	150	162	153	195	157	151	123	147	140	164	171	142	118	160	179	171	143	245	167	170	191	163	169	192	156	157	172	172	170
SPAPB1A10.13	4	151	227	72	268	198	32	61	177	155	155	172	153	92	48	68	82	131	180	233	153	180	155	72	135	114	88	0	136	139	168	109	46	66	162	99
SPAPB1A11.04c	417	408	415	0	403	139	419	367	413	367	417	471	424	422	414	419	417	439	400	407	402	62	413	399	306	413	401	403	390	401	413	402	412	415	403	415
SPAPB1E7.03	74	18	56	44	33	33	17	52	44	17	51	47	51	49	50	35	53	20	46	34	35	53	48	16	20	52	49	103	50	46	52	49	47	78	45	46
SPAPB1E7.04c	275	258	286	243	257	258	408	326	283	282	336	317	259	258	262	259	265	258	257	258	322	255	257	282	257	243	233	259	269	258	263	274	399	259	256	244
SPAPB1E7.05	569	570	548	566	563	563	553	544	570	552	568	725	891	685	553	682	538	563	547	765	712	563	562	556	564	533	566	576	587	570	872	554	895	547	643	563
SPAPB1E7.07	825	805	800	788	801	791	788	808	792	800	815	796	805	805	800	804	802	840	837	848	792	800	803	786	824	796	802	805	792	808	802	802	805	793	803	802
SPAPB1E7.08c	389	389	506	354	413	344	394	344	389	315	367	344	389	487	298	407	381	367	286	366	451	248	285	460	439	391	408	414	326	349	381	367	417	415	389	299
SPAPB1E7.09	219	225	220	194	219	179	222	216	222	219	223	220	220	217	219	223	217	217	218	218	216	223	217	211	219	218	224	218	223	220	219	219	221	221	230	220
SPAPB1E7.12	19	19	15	16	15	13	13	23	10	19	17	21	18	18	16	17	13	18	13	27	16	23	13	16	14	17	22	17	13	14	17	21	17	14	16	17
SPAPB1E7.14	22	1	7	11	21	5	1	0	1	0	9	6	162	22	28	19	22	0	16	11	14	9	5	7	28	0	7	21	37	0	26	20	18	9	26	0
SPAPB21F2.02	81	73	73	40	74	0	67	65	66	79	78	57	73	79	65	66	72	65	79	73	77	82	77	79	63	75	79	68	71	68	82	85	70	80	76	69
SPAPB24D3.01	944	383	375	710	666	176	383	368	351	309	386	610	358	366	276	736	735	583	613	376	386	737	340	309	942	345	547	630	496	386	617	356	797	434	382	351
SPAPB24D3.02c	446	422	450	84	300	0	360	290	415	275	571	568	419	436	416	421	411	396	385	532	502	0	392	364	433	444	454	446	360	410	444	470	411	386	420	322
SPAPB24D3.03	142	41	118	0	107	201	130	40	39	46	84	94	139	139	43	166	108	117	100	139	63	132	205	228	141	75	46	131	47	178	122	120	205	128	130	211
SPAPB24D3.06c	531	363	372	205	576	64	460	454	653	517	731	457	500	524	463	527	319	558	542	501	624	342	575	470	526	525	424	559	548	398	482	555	467	407	467	498
SPAPB24D3.07c	151	146	163	129	293	227	152	158	255	156	178	179	313	257	166	234	175	170	266	327	270	235	288	151	172	122	159	187	179	173	175	175	165	136	149	149
SPAPB24D3.08c	162	249	244	37	150	0	92	98	95	239	145	142	293	268	50	180	175	271	281	279	307	70	249	61	372	283	260	284	280	97	261	299	237	281	169	184
SPAPB24D3.09c	92	92	95	37	191	10	83	89	83	68	91	89	71	90	80	90	91	68	94	123	76	81	83	128	89	94	90	128	81	87	81	92	89	90	81	81
SPAPB2B4.02	45	36	40	48	39	0	49	37	13	39	49	49	38	48	25	40	38	48	46	46	49	48	44	15	47	78	26	48	46	45	48	28	36	18	38	47
SPAPB2B4.03	1331	1236	1320	1184	1235	1167	1285	1301	1248	1245	1320	1354	1301	1249	1301	1299	1292	1300	1299	1298	1295	1090	1230	1326	1299	1303	1267	1255	1265	1290	1300	1295	1292	1331	1300	1248
SPAPB2B4.04c	1405	1427	1332	1281	1403	1306	1350	1388	1372	1441	1337	1151	1199	1089	1535	1448	1280	1292	1020	1488	1536	1168	1270	1536	1353	1338	1354	1147	1218	1451	1011	1400	1117	1129	1405	1256
SPAPB2B4.05	235	147	188	120	152	110	121	201	189	142	313	332	152	162	235	214	216	251	148	212	205	131	196	141	251	143	202	184	296	250	251	249	210	262	199	159
SPAPB2C8.01	60	55	58	60	51	0	0	57	58	0	60	58	59	47	67	58	60	58	44	61	63	57	47	0	57	0	59	44	60	61	64	58	47	59	56	58
SPAPB8E5.02c	488	434	462	253	6	138	468	602	423	417	464	246	602	455	444	463	442	15	428	489	447	455	488	466	498	453	496	424	10	454	449	418	415	416	601	464
SPAPB8E5.04c	363	365	383	351	340	227	350	371	386	387	389	383	380	382	382	385	392	380	382	383	364	372	365	363	363	385	446	369	371	368	371	391	391	371	393	372
SPAPB8E5.06c	36	36	34	34	38	26	35	35	36	26	35	32	35	43	35	36	35	34	44	40	42	45	45	34	38	35	47	36	34	36	36	35	34	34	36	35
SPAPB8E5.07c	44	41	40	41	40	13	36	32	28	31	38	113	41	40	31	43	35	37	41	41	40	42	38	44	47	89	40	37	52	40	46	45	42	40	43	40
SPAPB8E5.09	73	18	32	19	43	23	141	19	59	23	98	42	31	50	119	44	32	32	32	54	59	23	27	59	35	30	53	95	45	146	67	28	57	51	44	53
SPAPJ691.03	156	142	137	131	151	117	127	118	140	117	118	125	131	143	109	152	112	117	152	118	117	135	118	154	118	143	155	124	117	119	116	142	142	154	117	120
SPAPJ696.01c	210	202	182	33	196	19	177	189	146	110	212	182	200	176	195	187	119	218	195	195	196	117	195	80	149	160	194	210	204	203	200	195	190	199	216	201
SPAPJ696.02	37	38	43	33	39	39	29	38	19	33	38	38	43	27	36	38	39	31	38	37	38	39	38	38	45	38	38	34	38	32	32	36	37	34	37	37
SPAPJ698.02c	26	27	27	26	29	21	39	27	26	26	26	25	29	27	27	27	26	26	26	25	26	25	25	25	26	26	29	28	26	28	27	28	26	26	26	28
SPAPYUG7.02c	141	127	119	125	125	79	140	131	71	55	133	107	83	134	130	180	136	109	138	68	129	135	213	120	142	95	139	144	127	139	136	136	45	129	147	91
SPAPYUG7.04c	201	69	77	57	71	64	0	63	63	60	68	98	94	76	72	69	75	57	74	69	64	74	69	71	67	44	66	69	144	76	123	76	45	66	122	60
SPAPYUK71.03c	158	174	174	111	175	156	165	177	218	210	261	165	162	165	240	164	159	159	165	174	165	294	177	321	165	174	178	162	170	164	161	168	163	179	165	129
SPBC106.01	66	108	95	45	175	0	6	94	110	73	94	108	108	86	105	68	38	52	38	105	128	36	37	42	94	65	82	51	89	99	110	153	84	111	40	80
SPBC106.03	253	238	243	180	246	227	250	249	248	248	243	246	239	214	254	245	253	246	248	240	243	249	228	245	246	223	251	235	243	248	197	243	299	234	248	246
SPBC106.04	68	77	77	47	77	70	77	77	92	77	90	90	78	76	82	150	92	66	66	83	90	90	153	66	65	77	187	90	67	97	75	136	91	77	70	67
SPBC106.05c	45	45	42	38	47	37	42	50	60	48	50	47	45	43	44	48	54	43	52	44	47	40	48	45	51	51	49	47	47	49	48	48	51	44	64	50
SPBC106.06	10	13	11	5	50	6	24	16	9	8	15	26	16	8	20	17	7	8	8	10	13	15	21	43	19	25	6	12	99	19	12	19	15	23	10	58
SPBC106.10	808	243	308	525	807	172	828	810	814	188	808	855	804	401	242	790	824	253	315	827	796	801	809	802	834	840	807	828	203	167	810	799	810	801	800	806
SPBC106.14c	394	388	392	390	384	263	644	382	503	440	396	457	505	484	526	392	391	390	390	396	392	389	482	483	560	463	521	391	441	585	530	390	394	391	389	392
SPBC106.15	20	17	21	19	20	7	15	13	19	9	23	19	20	22	22	22	23	23	25	28	20	10	22	37	23	18	20	9	19	34	22	24	30	16	21	19
SPBC106.16	102	104	127	307	218	3	184	344	222	142	20	193	32	21	18	310	29	17	18	329	138	96	26	109	196	184	140	19	327	20	19	238	122	19	19	189
SPBC106.18	38	42	91	36	36	93	36	90	35	35	92	36	67	46	37	58	37	35	51	37	36	36	37	36	38	37	38	118	35	40	35	37	36	38	41	35
SPBC106.19	197	167	210	244	312	176	156	192	210	249	224	203	215	192	272	256	220	209	213	202	202	346	239	288	196	172	209	209	210	220	193	244	293	185	198	181
SPBC1105.01	79	78	77	80	62	0	82	1	93	97	121	86	79	94	54	80	97	95	78	79	98	97	80	81	0	82	59	76	80	82	77	91	79	77	77	75
SPBC1105.03c	207	200	205	282	281	174	190	191	190	199	204	207	305	196	214	200	200	249	275	230	199	257	201	254	207	200	199	211	207	245	201	198	201	207	208	200
SPBC1105.05	523	519	527	532	498	482	513	513	436	518	520	519	523	522	540	531	532	523	519	531	527	501	521	524	523	519	518	519	512	519	534	523	522	591	525	520
SPBC1105.07c	98	81	130	54	73	50	96	85	22	93	86	91	98	99	87	98	114	55	83	61	101	64	85	98	85	98	161	18	99	85	105	97	96	90	110	73
SPBC1105.08	111	111	109	94	101	98	103	109	110	112	114	136	109	112	99	112	109	112	101	108	111	155	106	94	113	95	111	110	128	111	99	107	177	114	107	111
SPBC1105.10	131	98	122	85	28	0	147	123	99	88	87	142	123	27	87	128	122	125	52	87	107	66	115	107	57	65	86	142	134	99	108	22	124	99	90	23
SPBC1105.12	55	56	58	83	54	64	55	66	51	45	59	54	54	53	76	65	52	65	119	77	61	67	56	61	63	57	134	52	58	52	60	58	76	51	52	52
SPBC1105.13c	298	7	0	376	393	409	398	400	393	357	492	305	165	0	164	64	338	5	395	0	302	409	409	401	411	408	412	386	141	339	0	138	263	355	133	0
SPBC1105.15c	533	298	567	0	5	128	567	252	145	303	426	277	288	481	323	627	601	307	279	531	400	568	279	67	533	271	567	454	382	421	596	434	533	518	398	289
SPBC1105.16c	178	50	182	177	93	31	182	57	31	39	177	70	176	178	72	178	84	72	45	177	110	31	89	16	0	155	183	72	54	57	204	94	181	180	181	55
SPBC1105.18c	227	225	194	1	186	95	145	90	68	217	222	212	208	162	141	229	167	175	192	220	276	173	155	25	228	93	227	227	186	151	207	173	192	222	170	191
SPBC1105.19	113	132	145	141	194	0	142	146	78	116	118	137	117	144	47	155	145	17	101	116	116	78	155	101	140	115	151	145	46	118	143	127	116	78	116	18
SPBC115.02c	260	207	260	184	186	36	260	246	208	200	272	232	226	271	203	258	210	181	223	171	248	97	199	174	200	206	254	203	246	191	256	274	240	246	254	245
SPBC115.03	427	461	400	76	427	0	390	389	413	407	390	462	399	571	431	415	562	393	438	412	426	397	387	316	436	365	398	408	399	432	521	422	543	425	449	424
SPBC119.02	53	48	49	49	48	48	48	51	54	49	58	49	56	48	49	54	49	48	49	51	52	48	56	127	49	50	65	50	48	51	49	51	117	48	49	52
SPBC119.03	220	83	198	84	226	88	93	195	45	131	178	196	211	215	187	217	122	95	195	194	222	221	194	120	210	133	194	215	220	194	191	191	189	189	194	193
SPBC119.05c	109	100	116	97	114	0	108	115	105	138	132	116	148	106	98	103	111	115	107	105	105	108	105	107	115	104	135	111	116	122	185	103	181	102	117	118
SPBC119.06	220	220	225	218	217	212	216	218	219	212	220	223	221	307	220	233	218	217	217	220	220	221	226	207	221	226	225	219	216	296	231	229	218	220	220	220
SPBC119.09c	475	474	477	471	458	432	483	457	459	474	483	478	475	478	483	480	473	467	472	470	475	480	475	459	474	474	472	466	475	484	468	470	483	456	474	523
SPBC119.10	414	422	425	387	387	382	473	387	429	387	398	388	403	411	385	387	433	423	397	411	528	394	389	446	411	466	465	388	385	401	506	423	424	438	393	433
SPBC119.11c	433	820	433	328	411	193	373	822	197	279	433	395	802	313	393	829	433	408	407	422	809	410	409	397	812	409	434	432	387	821	423	433	411	399	447	411
SPBC119.13c	414	342	334	314	235	0	347	322	318	331	336	326	341	307	310	339	314	312	330	335	347	187	318	246	340	306	341	337	267	315	323	358	331	318	331	331
SPBC119.15	22	30	21	15	13	28	27	21	0	26	30	17	35	36	0	22	27	41	37	30	8	0	18	27	37	1	27	0	25	22	39	20	39	45	43	21
SPBC119.17	32	26	29	27	30	26	31	28	27	30	30	28	31	29	33	30	39	28	27	27	27	30	29	24	34	27	29	30	26	33	34	30	27	33	27	26
SPBC119.18	222	191	200	256	193	158	179	178	194	189	215	198	198	193	186	191	190	193	220	193	192	191	192	193	193	253	198	204	253	188	200	200	224	187	198	193
SPBC1198.01	300	607	369	302	380	125	301	341	385	259	582	310	605	321	335	312	308	311	632	480	581	649	299	360	408	361	361	527	363	322	363	515	511	597	389	364
SPBC1198.02	13	9	36	0	16	15	24	0	46	10	12	13	125	12	27	15	2	22	8	46	45	0	13	11	7	51	13	47	11	46	124	13	14	23	12	136
SPBC1198.05	113	111	113	123	112	107	110	112	113	105	184	112	113	112	205	109	112	110	112	108	112	158	113	113	107	112	108	112	110	130	113	111	113	112	113	112
SPBC1198.08	121	70	84	67	66	150	66	78	54	54	70	208	51	56	56	63	51	209	70	59	61	62	71	48	51	71	191	62	46	74	138	66	91	132	144	52
SPBC1198.09	261	274	243	255	212	225	253	210	211	256	256	254	252	251	252	255	255	262	254	253	264	238	232	211	243	254	255	242	242	253	255	301	228	254	249	210
SPBC1198.13c	126	75	61	0	42	67	58	64	14	31	63	53	43	55	39	42	44	59	45	57	56	0	57	12	70	42	42	59	61	92	63	39	126	42	56	36
SPBC11B10.02c	45	49	42	6	46	10	22	34	25	19	53	26	48	70	52	48	43	34	60	54	45	48	54	46	42	41	45	49	25	58	43	119	44	48	44	33
SPBC11B10.04c	130	138	174	123	105	57	101	116	105	100	135	137	165	109	116	112	138	112	109	117	116	124	125	107	99	106	109	120	109	125	112	115	133	132	172	125
SPBC11B10.06	319	306	321	267	101	295	159	304	184	320	310	320	312	309	306	308	281	306	310	311	321	310	314	319	284	317	308	321	317	320	326	316	320	310	320	320
SPBC11B10.08	252	253	281	244	290	250	246	275	252	299	304	279	290	242	322	252	261	330	50	252	224	266	278	8	396	246	269	275	269	322	269	268	305	254	258	250
SPBC11B10.09	129	124	131	124	126	124	119	125	123	78	133	129	129	129	124	129	130	131	126	131	134	129	128	129	129	130	131	130	130	136	133	129	130	130	129	78
SPBC11B10.10c	371	368	370	340	379	180	350	380	264	370	377	370	374	346	347	379	341	372	370	358	377	348	371	347	333	372	354	346	347	391	373	354	370	379	377	373
SPBC11C11.02	45	9	56	45	789	0	681	75	378	54	19	18	201	81	58	544	21	21	52	53	20	453	78	44	126	528	103	54	77	47	47	78	9	73	21	75
SPBC11C11.04c	346	348	331	136	361	0	317	322	362	263	351	319	346	431	514	346	345	240	332	380	325	295	320	319	322	334	463	420	420	662	349	258	355	345	320	276
SPBC11C11.05	21	11	17	13	12	0	15	11	15	13	20	14	15	15	17	15	15	14	15	15	14	15	17	14	15	15	15	16	14	15	17	16	16	15	17	15
SPBC11C11.06c	66	61	46	80	81	70	87	93	102	71	103	92	59	75	71	68	73	69	70	0	67	74	76	92	227	224	90	80	74	71	61	70	204	70	60	63
SPBC11C11.08	50	51	55	46	52	41	66	58	47	41	52	49	51	49	54	55	50	56	46	53	71	49	57	41	54	82	54	45	45	48	57	54	50	93	52	53
SPBC11C11.09c	24	49	20	21	16	7	21	31	34	26	20	21	22	20	23	25	14	33	21	21	24	19	20	16	21	23	62	22	6	258	47	50	283	24	22	50
SPBC11G11.01	352	368	270	296	325	215	325	256	301	343	331	331	310	303	325	332	365	285	284	345	360	370	302	352	345	414	338	338	327	321	251	331	329	331	316	341
SPBC11G11.02c	126	88	128	140	101	99	88	95	100	93	126	137	110	126	127	105	128	137	101	128	124	90	115	97	100	90	138	148	69	101	100	129	126	97	126	126
SPBC11G11.03	37	32	37	38	41	37	35	36	34	35	37	40	37	40	38	41	36	35	37	41	40	41	41	37	54	38	35	35	38	41	41	35	37	41	37	40
SPBC11G11.05	73	46	173	55	100	6	46	105	71	50	222	57	96	57	57	114	62	172	136	147	173	98	92	58	74	48	57	57	85	60	57	165	116	66	58	76
SPBC11G11.06c	58	46	60	3	69	0	57	50	45	0	60	56	33	61	45	53	46	50	52	53	56	64	58	0	47	57	50	53	58	76	59	33	59	57	50	56
SPBC11G11.07	66	63	63	65	45	31	66	46	47	50	60	52	63	62	62	62	54	60	63	65	64	53	50	63	66	58	66	52	62	63	64	66	61	65	63	47
SPBC1215.01	337	319	318	182	314	5	306	340	307	319	318	318	337	325	317	319	321	317	320	332	338	317	311	144	330	310	341	330	312	325	316	324	325	339	320	326
SPBC1215.02c	132	56	61	55	59	36	59	53	56	56	187	126	102	54	59	62	59	56	60	161	77	59	59	58	77	54	59	199	59	78	59	143	58	65	315	59
SPBC1271.02	35	33	34	0	35	30	28	37	35	8	37	37	33	35	34	35	35	35	36	34	34	35	33	38	36	15	34	35	37	34	34	35	39	35	36	33
SPBC1271.04c	329	328	415	330	318	306	327	331	334	329	331	332	364	355	328	330	327	325	329	330	330	331	327	328	338	330	331	331	323	339	430	332	331	437	336	331
SPBC1271.10c	923	755	765	762	846	704	735	806	733	755	756	975	806	884	771	865	758	756	812	757	797	803	821	752	757	762	776	754	762	754	756	755	803	761	774	757
SPBC1271.13	79	86	69	43	94	57	63	32	51	68	82	70	69	67	43	79	68	69	68	73	85	47	67	69	68	64	82	81	66	67	71	69	73	68	49	68
SPBC1271.14	269	318	142	152	433	126	83	158	158	130	230	140	159	136	145	173	228	142	322	323	367	388	161	159	145	151	167	134	348	225	158	139	170	149	163	132
SPBC1289.01c	225	229	202	186	326	91	226	226	190	222	359	229	227	89	226	275	289	223	227	220	217	228	282	188	307	269	231	192	228	230	230	224	221	218	201	217
SPBC1289.03c	68	68	51	44	137	46	44	45	47	50	45	52	51	45	45	45	45	46	51	116	148	45	97	123	123	44	104	45	44	45	44	51	53	46	49	51
SPBC1289.04c	43	49	45	47	28	28	61	42	45	38	61	62	45	62	38	48	42	41	60	67	49	36	38	15	51	42	42	48	49	71	64	79	43	38	44	43
SPBC1289.05c	37	39	37	32	37	30	37	36	37	43	60	43	63	36	37	37	47	43	37	47	37	36	147	35	139	37	36	37	34	41	37	72	38	37	36	38
SPBC1289.06c	42	46	23	42	16	15	22	30	0	3	23	16	36	0	9	17	15	13	35	15	13	3	17	16	12	9	34	22	7	12	9	11	20	117	10	5
SPBC1289.07c	24	23	24	24	27	14	16	24	26	23	37	26	26	24	9	27	24	23	23	24	19	13	27	7	13	27	26	149	23	8	23	82	22	27	102	23
SPBC1289.11	125	82	83	71	110	125	306	101	107	104	123	123	126	88	8	119	110	105	183	87	126	114	126	87	310	127	109	120	81	123	125	116	126	124	92	103
SPBC1289.13c	510	522	496	516	527	469	516	517	527	483	528	517	526	519	515	517	481	510	515	517	540	516	525	515	515	498	512	512	533	525	501	515	511	538	526	495
SPBC12C2.01c	387	379	368	378	403	354	405	381	378	379	382	381	379	388	379	381	381	403	374	378	416	432	412	382	375	378	382	389	376	409	381	382	400	380	378	365
SPBC12C2.02c	254	254	247	233	298	94	258	255	228	245	261	263	250	254	255	334	253	246	246	252	253	246	248	253	260	255	272	256	244	259	253	258	251	231	250	253
SPBC12C2.03c	601	435	592	467	549	594	644	643	702	558	592	605	540	599	611	572	567	615	534	467	544	543	437	467	578	570	655	545	555	652	578	572	578	639	599	665
SPBC12C2.04	400	214	226	218	299	208	227	229	303	224	482	386	388	228	227	384	312	218	217	274	259	280	487	219	508	224	287	226	252	405	222	230	298	219	253	218
SPBC12C2.08	191	198	209	163	198	0	163	243	304	199	208	375	268	220	154	148	235	195	190	371	190	258	208	312	195	200	220	225	289	239	358	415	283	164	384	199
SPBC12C2.09c	519	458	424	44	473	394	388	146	480	369	398	388	411	398	372	427	400	433	403	388	461	396	396	402	397	352	309	401	425	393	423	475	411	388	265	394
SPBC12C2.12c	184	183	177	112	134	186	185	185	158	119	185	160	160	158	134	184	158	184	181	157	182	161	188	134	145	185	191	161	163	160	186	159	166	190	161	163
SPBC12D12.02c	129	100	105	119	107	106	131	120	119	29	107	142	111	131	121	106	104	112	111	177	116	120	120	107	107	120	111	108	98	107	131	121	119	129	178	119
SPBC12D12.03	74	77	71	86	79	77	67	75	71	76	74	75	72	72	68	75	73	71	74	81	72	80	74	73	82	147	79	75	73	74	73	80	72	74	73	76
SPBC12D12.04c	173	184	170	33	380	147	181	179	174	176	354	178	181	178	179	176	163	166	161	178	241	202	181	165	179	472	177	173	182	184	166	178	172	160	169	170
SPBC12D12.05c	30	13	21	0	29	22	25	12	5	0	26	18	26	34	22	21	25	18	20	23	25	26	34	13	13	20	25	14	20	50	25	31	20	17	20	22
SPBC12D12.06	104	131	113	56	104	102	30	113	61	67	113	109	112	104	172	114	109	104	112	108	105	104	104	115	114	136	99	110	104	96	115	109	113	108	112	107
SPBC12D12.07c	62	66	69	48	27	24	47	50	83	86	72	61	61	51	59	27	47	31	48	70	62	48	51	60	67	62	68	69	58	24	63	52	63	63	62	50
SPBC1306.01c	84	82	93	76	81	71	59	71	86	69	86	75	81	87	86	83	94	68	96	90	123	95	87	79	91	90	78	81	88	87	81	86	96	92	122	81
SPBC1306.02	331	338	362	70	127	184	375	144	146	362	461	407	343	187	424	348	186	185	163	348	168	130	195	133	186	182	197	388	134	343	276	210	341	300	182	187
SPBC1347.04	233	188	182	92	231	0	192	98	246	148	202	179	207	124	178	246	266	194	209	202	210	152	256	245	187	246	213	193	96	283	201	210	258	234	174	198
SPBC1347.05c	58	51	53	36	56	12	57	48	37	35	57	57	55	48	56	53	50	52	49	107	62	49	61	60	55	60	62	58	57	51	53	38	56	50	59	61
SPBC1347.06c	198	208	202	206	217	80	167	219	195	198	207	207	203	221	217	204	200	191	208	217	229	203	201	195	206	195	214	215	196	209	199	204	217	197	198	195
SPBC1347.08c	1340	1336	1400	1184	1289	479	1325	1321	1224	1355	1353	1330	1323	1329	1303	1300	1287	1311	1221	1328	1364	1164	1331	1186	1330	1358	1322	1289	1286	1346	1354	1310	1341	1133	1340	1274
SPBC1347.09	441	280	308	235	197	0	285	311	378	284	308	327	435	288	258	291	349	303	332	307	323	410	286	250	367	253	311	357	323	307	286	336	377	383	332	308
SPBC1347.10	409	305	350	435	278	21	374	298	393	272	430	341	374	319	372	405	376	436	418	373	408	275	408	376	452	259	319	446	391	388	372	308	378	320	317	418
SPBC13A2.01c	19	20	25	12	31	0	134	25	27	0	25	13	22	24	18	45	17	26	11	29	213	12	26	13	23	8	23	24	14	24	89	100	130	20	47	26
SPBC13A2.04c	772	668	667	630	650	540	665	666	664	658	682	681	681	667	665	664	667	785	678	745	670	667	648	663	680	786	757	667	662	727	759	666	791	779	666	666
SPBC13E7.01	48	49	128	13	52	0	41	42	50	53	49	190	55	49	55	45	55	75	41	13	57	47	49	46	52	51	55	85	184	55	11	3	51	49	49	50
SPBC13E7.02	351	244	317	159	338	310	320	287	336	298	317	336	318	237	312	328	324	319	295	320	342	242	322	294	338	246	322	318	296	321	320	318	327	339	327	294
SPBC13E7.03c	253	254	247	110	221	242	261	182	246	198	237	246	201	205	194	240	250	220	208	202	243	203	243	215	214	211	204	242	224	246	247	253	247	224	215	219
SPBC13E7.04	42	199	49	19	24	17	27	35	92	136	311	304	39	139	45	38	83	39	32	61	43	37	41	39	59	39	129	39	30	63	54	45	113	41	30	30
SPBC13E7.07	29	27	34	2	26	0	2	29	15	11	25	33	29	14	34	27	25	25	21	34	20	23	35	4	17	23	29	32	33	34	31	25	23	26	25	23
SPBC13E7.08c	55	55	60	33	36	49	59	74	57	51	60	88	60	50	59	58	75	55	60	60	62	56	59	33	62	58	60	54	58	56	55	61	57	135	56	53
SPBC13G1.01c	60	63	61	38	59	56	60	75	47	48	62	58	62	63	49	61	44	57	56	61	53	56	64	49	55	105	63	47	56	54	59	58	58	52	60	49
SPBC13G1.02	93	94	94	89	93	95	94	95	108	92	95	94	95	93	184	160	148	95	92	94	251	95	95	90	94	93	96	175	95	94	94	93	94	93	93	250
SPBC13G1.04c	262	97	71	64	358	69	47	91	51	365	125	433	143	72	73	422	311	79	374	429	190	150	55	311	182	154	87	201	217	352	409	157	263	144	313	215
SPBC13G1.05	408	317	293	91	347	227	334	315	333	293	381	331	334	268	320	387	302	241	293	233	337	406	282	93	383	324	388	295	332	324	388	295	327	334	302	239
SPBC13G1.07	97	101	109	105	0	5	76	97	106	43	100	101	108	0	7	101	101	108	74	55	108	101	92	89	40	108	100	99	0	108	74	111	102	53	99	97
SPBC13G1.09	35	35	43	60	43	7	33	34	32	36	36	35	37	34	35	35	51	35	34	46	48	36	35	35	12	36	35	35	35	48	36	52	38	32	34	36
SPBC13G1.10c	125	114	128	117	82	114	117	116	116	112	122	125	122	113	129	112	117	115	118	130	135	116	128	115	122	127	127	123	101	122	119	127	119	116	112	114
SPBC13G1.11	39	39	39	36	34	0	39	25	48	41	54	39	54	55	53	56	60	38	39	54	57	34	47	37	54	56	55	38	40	46	45	46	63	59	40	38
SPBC13G1.13	168	155	175	159	150	18	154	159	165	136	170	158	228	151	158	146	165	156	168	165	172	158	166	153	161	136	170	169	139	169	162	207	169	165	169	163
SPBC146.01	160	65	49	4	45	0	64	149	157	39	160	50	48	29	157	160	160	150	150	150	20	66	43	185	158	49	159	150	31	155	160	154	148	49	63	44
SPBC146.03c	54	60	60	60	54	0	73	29	58	71	76	56	77	53	60	58	77	78	110	125	73	58	54	75	68	56	54	60	76	72	60	56	212	74	58	54
SPBC146.05c	106	67	107	80	128	106	52	90	127	99	70	133	88	90	0	60	127	66	106	132	0	185	102	130	131	132	128	132	106	106	64	64	91	132	79	7
SPBC146.06c	485	419	391	399	392	379	377	347	224	392	394	472	351	252	397	454	318	427	450	432	474	314	417	258	417	387	350	367	366	379	374	425	377	378	387	250
SPBC146.07	270	279	259	168	282	199	261	237	239	242	306	271	266	279	240	286	277	279	278	263	282	245	277	270	288	292	284	274	266	251	407	276	276	276	287	269
SPBC146.09c	209	75	224	67	4	68	132	68	72	36	78	173	214	73	213	70	68	73	74	221	181	79	88	68	73	73	76	130	68	72	75	70	214	76	77	226
SPBC146.10	207	202	73	134	203	0	213	134	157	0	196	203	138	192	201	185	195	203	192	201	172	0	207	202	176	197	212	172	178	204	216	160	198	177	204	201
SPBC146.12	428	122	357	86	115	0	214	99	110	216	319	452	217	255	120	121	100	125	124	124	142	122	113	118	414	161	118	398	135	157	426	136	318	124	181	357
SPBC146.13c	41	130	243	450	41	37	37	80	41	38	53	41	270	43	41	42	38	112	41	41	219	219	250	132	43	41	280	41	221	42	40	96	190	38	86	42
SPBC146.14c	206	51	54	98	80	45	49	54	49	208	60	54	63	47	49	62	49	48	46	83	51	191	49	61	63	46	277	61	49	49	60	208	54	60	49	51
SPBC14C8.02	101	104	101	103	101	5	103	63	104	100	106	101	105	101	171	93	103	100	100	103	166	87	105	67	101	104	103	98	77	103	88	99	105	101	101	93
SPBC14C8.03	50	47	45	44	47	25	45	50	45	46	50	60	46	44	48	50	47	47	39	57	52	46	203	48	55	40	52	45	45	46	51	46	47	48	46	46
SPBC14C8.04	125	13	5	7	8	19	13	13	49	0	12	12	12	13	17	20	92	123	12	53	29	11	13	23	37	11	31	10	12	13	32	13	33	14	14	13
SPBC14C8.06	53	41	40	39	37	41	40	46	39	49	40	47	127	27	39	40	37	40	40	41	40	35	41	39	41	56	75	34	36	37	59	39	51	40	40	39
SPBC14C8.10	2409	2412	2231	1740	2396	1577	2254	1217	1808	1349	1899	2518	2544	1878	2400	2465	2113	2346	1765	2386	2455	827	2393	1951	1884	2114	2194	2481	2054	2242	2009	2402	2468	2542	1962	2046
SPBC14C8.11c	328	470	577	352	477	158	300	0	575	630	494	241	599	138	347	625	512	286	496	299	618	238	427	266	125	248	586	392	542	504	507	307	331	513	469	588
SPBC14C8.12	144	134	135	140	146	132	135	135	127	135	148	135	142	135	146	152	136	135	152	140	154	135	150	129	151	143	132	137	155	135	140	138	135	136	136	136
SPBC14C8.14c	40	41	39	58	40	37	28	17	5	36	39	39	76	40	36	41	39	39	39	39	40	40	40	35	37	27	37	78	40	38	40	31	83	41	56	39
SPBC14C8.15	68	88	68	56	69	67	68	69	212	74	76	68	69	70	70	103	68	61	68	66	127	69	76	27	68	74	285	75	59	67	102	72	88	68	123	74
SPBC14F5.02	114	93	79	84	78	0	85	89	78	78	154	78	94	78	139	104	147	151	238	129	101	85	88	105	91	81	89	355	210	97	97	123	101	156	155	77
SPBC14F5.03c	557	556	532	570	530	530	553	531	531	540	554	558	537	575	555	564	554	537	553	569	557	556	564	530	577	532	550	535	556	562	570	552	563	540	532	555
SPBC14F5.04c	57	55	53	44	54	44	61	88	76	58	138	68	56	54	63	61	54	54	65	54	55	87	54	54	88	89	112	87	65	54	75	54	64	52	56	54
SPBC14F5.05c	181	180	182	178	235	173	181	186	181	182	236	181	182	182	182	186	182	182	179	180	189	252	181	181	181	209	182	181	182	181	182	181	181	182	182	206
SPBC14F5.06	29	25	24	25	24	31	27	21	22	25	25	27	59	26	29	44	28	99	23	29	86	118	26	22	28	18	29	27	8	28	31	25	34	27	30	29
SPBC14F5.07	110	116	111	111	135	23	100	95	111	112	109	110	108	109	95	109	109	109	116	112	119	113	112	108	116	114	111	114	106	109	109	109	108	110	114	110
SPBC14F5.08	301	174	350	64	273	171	205	352	176	286	276	286	272	256	334	254	271	383	248	282	333	271	261	263	288	253	254	284	273	340	285	353	423	273	276	260
SPBC14F5.10c	344	267	345	344	363	335	336	338	333	324	337	312	344	234	338	309	345	337	336	347	344	337	344	335	344	338	338	338	344	337	346	335	236	336	331	346
SPBC14F5.11c	41	60	49	59	59	0	40	61	38	60	55	0	59	53	21	60	59	53	50	35	18	88	42	43	60	37	48	39	43	21	54	44	56	53	22	58
SPBC1539.01c	108	108	110	38	107	100	89	97	93	110	109	110	110	107	121	101	98	97	105	110	112	109	92	97	109	109	110	96	108	110	106	109	97	107	69	65
SPBC1539.03c	104	89	116	66	54	113	108	114	84	104	114	103	108	105	106	106	116	105	110	102	107	114	111	95	100	108	104	113	87	143	60	104	102	105	106	61
SPBC1539.04	43	44	42	38	41	10	43	42	42	45	45	42	47	44	39	46	41	43	40	45	43	46	47	41	46	41	41	47	85	46	45	41	43	46	42	42
SPBC1539.06	209	114	124	168	161	180	116	114	192	166	108	99	163	110	96	177	123	171	115	115	114	109	117	178	117	108	107	139	106	117	114	164	155	109	87	109
SPBC1539.07c	66	47	47	29	33	29	69	46	36	47	54	68	46	34	43	44	40	37	47	39	66	42	47	29	45	23	48	71	47	68	39	47	44	55	42	44
SPBC1539.08	104	133	138	122	106	0	75	135	103	82	136	104	132	59	133	118	137	130	123	133	138	91	140	124	225	135	133	131	113	136	128	134	149	134	129	134
SPBC1539.09c	96	99	90	84	81	106	125	97	84	81	84	107	83	88	95	91	98	98	89	103	107	92	115	131	84	96	95	85	61	81	94	122	84	93	91	82
SPBC1539.10	179	63	65	68	71	40	34	66	65	66	65	64	67	67	61	62	66	66	68	69	65	69	59	4	44	66	73	68	43	73	61	66	72	69	69	42
SPBC15C4.01c	156	156	156	155	153	175	154	158	128	156	163	157	155	153	156	160	153	157	156	189	156	154	156	153	139	147	166	156	138	155	163	158	166	154	154	160
SPBC15C4.04c	308	470	305	294	308	251	268	308	319	268	309	276	323	305	319	310	306	305	251	305	363	311	307	309	308	291	369	309	306	308	308	308	308	367	313	306
SPBC15C4.05	403	352	392	296	389	0	298	387	375	352	388	391	386	384	401	387	353	380	352	356	375	385	386	380	386	389	345	378	389	379	355	376	389	362	384	383
SPBC15C4.06c	307	53	307	201	8	0	306	304	280	292	278	201	179	187	26	291	142	29	303	159	284	307	311	284	307	297	301	197	31	188	197	171	51	171	95	0
SPBC15D4.06	45	26	149	27	24	0	110	39	52	35	109	34	73	168	35	74	21	20	110	35	33	38	112	0	122	37	27	146	26	121	29	168	35	43	46	27
SPBC15D4.09c	78	20	79	44	62	0	99	62	62	86	89	61	79	80	59	65	63	65	61	79	66	66	83	57	44	67	67	88	91	61	95	43	166	88	88	62
SPBC15D4.14	612	159	203	159	174	151	249	164	153	159	175	166	174	164	159	174	159	162	167	177	414	159	169	159	173	166	228	218	190	166	542	159	166	164	166	174
SPBC15D4.15	14	42	36	0	23	22	22	14	27	21	23	27	22	30	22	35	22	26	24	37	26	25	22	21	26	49	24	88	2	39	21	25	29	36	37	39
SPBC1604.01	582	58	208	177	61	209	270	323	209	256	195	193	182	0	178	179	209	356	486	244	535	206	353	182	497	272	275	454	193	247	209	185	315	209	305	179
SPBC1604.02c	258	233	232	28	216	259	236	252	252	227	255	258	255	259	236	252	253	285	253	256	254	258	250	150	254	254	252	253	257	256	261	290	253	254	229	235
SPBC1604.04	118	207	254	178	99	0	112	114	0	61	130	116	370	79	259	123	47	110	98	306	106	130	97	131	116	131	192	100	43	283	203	186	183	0	189	112
SPBC1604.05	247	125	126	121	125	125	128	140	161	126	135	130	148	152	128	151	147	127	142	141	272	129	128	128	131	202	143	181	204	163	250	126	128	136	131	136
SPBC1604.06c	10	12	13	11	13	0	106	0	1	5	9	8	145	8	11	9	30	6	0	11	86	25	9	2	11	11	0	8	8	11	88	9	2	1	6	5
SPBC1604.08c	77	72	138	71	72	72	77	133	73	71	82	88	74	79	64	153	81	89	76	87	73	74	81	79	73	73	73	136	79	80	71	78	81	38	77	77
SPBC1604.12	57	46	71	48	60	0	84	48	70	63	57	81	74	44	66	68	76	50	70	101	63	72	59	56	49	64	70	56	47	74	72	77	70	46	77	43
SPBC1604.13c	348	415	281	281	280	324	283	281	281	280	280	280	276	283	279	265	361	281	278	362	330	351	385	281	302	339	285	280	280	282	345	285	353	336	281	282
SPBC1604.14c	454	458	452	461	466	141	418	432	420	459	465	458	460	452	425	459	457	460	427	463	460	408	459	431	461	467	460	464	437	457	469	437	425	458	461	431
SPBC1604.15	538	483	498	491	89	0	502	497	481	472	374	486	396	497	482	401	482	491	489	511	515	545	485	488	361	511	358	313	489	491	493	496	487	488	397	390
SPBC1652.01	991	992	959	966	992	401	857	988	877	855	990	991	951	989	990	991	980	989	991	965	943	940	982	957	993	992	993	988	992	934	990	992	990	939	876	990
SPBC1652.02	452	453	469	425	457	419	453	453	427	458	502	459	454	474	468	452	513	471	438	451	474	558	447	467	454	447	440	445	439	515	453	447	532	418	469	439
SPBC1677.02	159	73	145	227	123	49	174	61	525	77	598	240	222	405	65	130	61	85	167	144	172	300	131	250	626	496	484	450	72	356	127	74	189	357	141	131
SPBC1677.03c	73	73	73	68	74	73	72	64	74	74	74	77	73	73	72	74	74	73	75	73	73	74	73	74	74	70	73	71	71	79	74	74	73	77	73	73
SPBC1683.01	1882	1882	1885	1902	1885	1892	1887	1890	1885	1885	1890	1885	1888	1872	1882	1886	1884	1877	1889	1884	1889	1891	1885	1897	1887	1888	1887	1890	1899	1887	1899	1915	1892	1866	1882	1880
SPBC1683.02	410	458	439	478	296	401	418	412	382	452	461	429	405	400	412	442	431	389	461	464	439	425	463	446	216	431	467	451	332	340	438	401	431	443	406	429
SPBC1683.03c	241	206	195	158	164	81	156	172	133	167	227	179	168	194	230	191	196	190	193	199	191	164	215	152	189	166	194	239	175	165	193	196	234	187	205	200
SPBC1683.05	712	674	738	769	666	632	487	507	615	812	662	682	660	774	629	662	710	631	685	674	814	709	681	504	664	659	721	830	807	667	675	685	658	816	642	663
SPBC1683.06c	809	445	987	745	0	289	914	268	396	90	848	476	485	792	859	863	850	935	828	704	889	743	743	439	889	407	1009	783	918	815	855	894	92	909	868	346
SPBC1683.07	2013	1061	1827	335	1125	1642	1209	2035	1324	1770	1524	1053	1915	1951	2024	1982	2035	2031	1627	1989	1964	1188	2070	1964	1656	1545	2025	1995	1018	2032	1060	1856	2052	2032	1670	1961
SPBC1683.09c	610	227	224	11	261	261	209	159	125	98	385	172	235	266	174	326	323	222	226	257	249	124	360	304	107	199	259	216	356	229	370	232	248	228	247	326
SPBC1683.10c	320	195	127	137	161	147	147	133	145	134	537	254	147	145	211	147	145	255	136	300	320	217	145	135	146	145	279	311	83	141	238	147	142	145	170	135
SPBC1683.11c	515	501	460	201	346	111	488	243	335	252	511	236	274	219	343	473	261	501	228	502	520	331	255	231	440	472	488	496	529	429	532	263	530	251	511	494
SPBC1685.02c	57	54	61	54	61	53	62	54	57	55	58	60	54	54	54	56	54	54	57	54	80	64	54	57	57	59	57	54	54	58	54	56	58	55	54	54
SPBC1685.08	33	65	47	46	0	44	24	61	42	15	44	58	19	45	0	60	5	36	17	40	41	40	52	43	47	39	44	44	41	41	45	37	56	47	50	37
SPBC1685.09	14	14	14	10	14	13	14	14	14	13	14	14	21	19	14	18	14	13	14	14	13	14	16	13	14	17	14	14	13	14	13	16	14	14	14	14
SPBC1685.14c	72	76	77	58	58	0	74	29	41	29	65	75	77	30	40	39	77	41	61	72	74	100	40	0	62	75	77	66	85	41	50	30	64	67	68	68
SPBC1685.17	92	75	81	49	52	45	79	49	51	0	69	5	70	49	49	54	49	0	73	74	52	72	72	80	56	57	55	49	76	48	49	48	49	72	54	49
SPBC16A3.02c	467	334	465	498	376	326	335	449	386	332	332	333	330	431	333	333	332	377	443	362	340	345	568	381	402	421	456	460	331	435	363	335	428	335	410	332
SPBC16A3.03c	303	318	318	222	321	0	332	332	309	311	324	318	319	317	319	331	403	326	322	317	321	311	302	295	299	331	330	318	302	333	319	331	329	325	332	322
SPBC16A3.04	274	259	261	223	198	210	273	240	311	367	278	276	244	280	283	273	263	256	261	268	270	262	284	209	283	271	296	280	271	266	273	264	282	335	282	272
SPBC16A3.05c	32	22	23	22	19	17	18	17	23	12	26	22	25	21	18	20	22	19	18	21	32	16	20	14	32	22	22	20	15	20	22	22	19	22	19	21
SPBC16A3.06	222	99	220	219	219	220	193	199	197	213	266	200	221	205	176	215	220	163	219	184	212	191	212	0	217	214	215	198	197	158	220	196	195	238	217	187
SPBC16A3.09c	120	0	117	0	102	36	147	120	131	0	118	119	114	118	115	112	104	103	115	119	178	119	120	130	117	120	122	120	101	123	116	118	127	0	118	117
SPBC16A3.10	234	231	234	130	231	236	217	233	220	197	233	231	196	237	217	231	218	220	232	246	394	221	234	222	234	224	221	234	230	275	233	223	231	218	221	219
SPBC16A3.14	106	109	108	77	88	0	95	97	110	92	179	99	112	99	106	97	100	93	111	95	110	96	102	99	90	95	111	104	122	101	101	105	114	102	111	99
SPBC16A3.15c	78	90	86	72	79	65	74	79	84	73	85	92	91	77	86	83	80	79	84	82	82	75	84	83	73	72	90	86	74	77	84	79	82	83	82	87
SPBC16A3.16	79	64	241	79	75	0	85	98	76	87	76	77	74	75	58	76	240	109	76	79	75	68	245	75	68	46	79	79	55	241	91	50	78	76	76	80
SPBC16C6.03c	376	408	401	179	259	82	371	99	346	252	408	411	391	322	373	395	344	249	241	350	406	190	289	190	436	245	393	312	374	371	344	406	416	392	367	284
SPBC16C6.05	30	41	45	11	49	26	19	28	26	30	58	27	27	46	26	28	25	25	27	47	51	27	28	26	78	0	26	44	43	26	20	28	27	33	25	25
SPBC16C6.08c	132	116	132	127	173	120	127	125	121	130	130	134	137	128	131	134	117	176	163	156	127	122	120	128	135	128	124	130	124	176	120	127	162	114	127	123
SPBC16C6.09	37	89	86	10	0	56	58	66	67	58	90	86	82	35	83	87	86	88	65	67	91	82	39	0	0	17	74	76	87	69	84	71	86	83	70	57
SPBC16C6.10	444	460	433	124	282	0	328	363	278	259	464	483	332	406	460	421	434	348	503	411	446	282	325	0	405	261	340	432	409	434	420	381	463	445	329	310
SPBC16C6.11	21	90	26	25	22	18	111	21	44	20	41	26	33	24	19	34	127	25	26	22	24	20	51	23	21	28	30	84	18	22	78	26	23	90	30	30
SPBC16C6.13c	137	133	135	126	135	132	138	139	174	132	139	135	138	144	139	143	142	135	130	133	141	132	138	121	141	132	136	133	121	141	135	126	140	140	142	132
SPBC16D10.01c	153	154	156	148	160	150	168	126	147	110	151	153	153	159	153	152	161	153	152	152	152	154	168	164	152	153	137	150	150	139	166	167	171	167	153	150
SPBC16D10.03	188	195	198	184	189	186	202	196	200	198	185	185	198	183	191	198	187	185	184	203	199	198	198	186	205	200	235	193	150	196	198	186	198	198	197	185
SPBC16D10.06	713	707	711	702	713	682	713	711	707	687	711	712	711	712	707	712	712	711	714	711	711	711	709	713	708	710	714	752	712	712	709	712	710	710	708	710
SPBC16D10.07c	98	223	98	20	123	277	293	136	0	0	112	119	97	109	85	183	30	84	326	106	201	185	116	27	192	244	112	70	143	234	314	113	221	108	142	109
SPBC16D10.08c	192	195	197	195	194	157	197	194	197	193	198	199	196	192	193	192	192	192	186	194	195	198	194	181	197	195	198	195	194	197	193	194	197	199	193	191
SPBC16D10.09	104	87	87	86	215	72	110	72	66	98	98	87	87	76	66	72	86	72	87	81	85	67	87	69	87	87	94	87	65	110	87	75	87	67	87	88
SPBC16D10.10	163	156	153	74	136	88	131	130	144	153	159	135	165	157	149	163	167	147	147	155	139	182	142	146	125	143	132	154	126	165	147	143	153	146	162	212
SPBC16D10.11c	29	58	30	22	25	24	27	42	24	28	30	28	28	34	28	30	24	30	30	47	38	26	41	29	29	51	52	38	24	33	27	32	30	35	30	51
SPBC16E9.01c	522	200	199	5	145	24	95	202	136	119	208	186	217	227	406	238	218	120	189	208	207	380	334	207	91	283	97	40	59	138	145	383	232	533	150	476
SPBC16E9.03c	251	219	251	77	146	130	234	175	233	176	251	249	240	197	242	244	255	203	225	237	250	244	246	116	241	243	241	250	245	243	243	248	242	253	231	237
SPBC16E9.06c	211	202	197	197	205	0	178	127	195	205	288	259	283	189	197	192	203	194	195	198	288	226	193	197	205	156	193	197	202	203	62	122	205	197	198	259
SPBC16E9.07	833	761	795	790	789	658	704	758	645	768	816	791	769	758	828	815	794	695	791	827	792	794	868	757	763	758	724	792	809	763	891	817	828	794	812	758
SPBC16E9.09c	31	30	41	170	33	0	24	31	18	41	44	42	30	15	29	43	37	27	41	38	43	36	33	23	38	36	20	39	33	47	39	47	38	40	39	39
SPBC16E9.10c	99	105	114	75	155	101	102	101	95	99	107	95	99	116	112	106	103	98	104	109	101	98	111	96	94	0	95	121	95	106	134	96	109	101	101	95
SPBC16E9.11c	70	91	91	85	91	91	92	371	91	91	90	92	93	181	158	92	91	91	86	51	90	86	82	45	104	177	90	90	86	91	91	154	90	91	178	92
SPBC16E9.13	574	570	679	575	574	564	575	575	572	575	575	588	575	573	568	575	573	568	570	579	575	571	570	555	688	573	598	677	570	574	601	625	570	612	601	574
SPBC16E9.15	88	96	106	97	80	79	81	99	88	102	98	94	90	99	87	83	48	99	81	110	91	94	121	81	119	88	102	97	222	98	107	92	117	98	98	101
SPBC16G5.02c	223	202	196	160	239	179	240	243	160	195	202	182	204	220	303	222	223	198	205	183	206	196	197	235	238	242	205	236	222	213	199	219	221	180	203	220
SPBC16G5.03	211	220	226	211	204	0	219	224	213	203	222	223	220	222	222	205	203	212	205	204	221	217	200	223	211	221	225	249	229	136	215	208	221	221	284	223
SPBC16G5.04	136	110	131	109	122	107	128	138	121	111	146	103	142	109	119	142	113	125	177	142	134	118	130	135	134	122	130	124	111	140	135	123	142	134	140	145
SPBC16G5.05c	225	224	229	224	227	224	231	235	226	237	231	240	228	229	240	237	229	229	228	227	232	225	239	232	229	228	223	231	227	229	236	242	228	243	230	228
SPBC16G5.06	441	392	388	385	394	0	349	330	431	367	435	433	370	355	388	389	430	419	375	433	386	324	393	430	429	320	435	419	387	436	430	400	430	419	393	418
SPBC16G5.07c	294	297	293	316	333	304	232	299	335	213	298	297	232	366	351	339	295	445	385	232	298	394	298	233	395	289	333	297	334	291	336	296	333	296	316	297
SPBC16G5.08	498	374	602	362	390	486	400	437	598	445	503	431	463	402	423	372	362	502	349	581	470	399	425	361	362	563	461	489	365	377	542	466	602	483	419	390
SPBC16G5.09	90	71	66	22	61	34	39	21	62	79	87	67	55	43	60	67	68	54	65	64	76	44	48	42	67	50	68	70	55	50	66	66	67	76	77	87
SPBC16G5.10	52	10	56	0	9	8	17	16	15	10	9	9	15	23	16	14	16	21	13	12	57	7	40	13	17	38	10	9	15	16	9	41	21	17	14	17
SPBC16G5.12c	152	200	147	278	175	127	95	111	142	125	126	201	271	145	124	241	160	140	119	120	144	103	133	136	43	129	144	280	125	141	132	261	142	118	131	119
SPBC16G5.13	268	259	228	11	223	157	226	135	226	221	233	232	218	237	226	217	242	217	206	228	237	229	214	188	226	216	205	226	213	108	241	174	223	229	217	188
SPBC16G5.17	224	238	227	138	183	86	126	169	214	219	227	220	213	150	185	230	142	218	222	219	225	115	171	82	207	197	214	222	160	229	217	228	220	222	178	220
SPBC16G5.18	205	55	40	44	38	0	39	44	63	59	141	58	84	43	0	117	42	57	15	113	40	48	37	144	0	55	43	45	27	44	142	44	37	142	63	37
SPBC16H5.02	448	149	254	145	176	184	212	176	189	175	179	301	147	174	170	174	177	179	438	148	488	176	179	148	236	208	181	370	176	293	260	177	182	254	147	149
SPBC16H5.04	30	22	20	19	17	5	19	10	17	20	21	29	18	21	15	23	23	9	20	29	19	11	34	21	26	22	20	25	21	15	31	25	13	27	19	22
SPBC16H5.05c	868	825	843	585	842	266	732	914	918	341	905	797	827	595	826	825	568	615	808	810	827	820	875	680	862	677	889	899	820	794	887	482	808	772	604	580
SPBC16H5.06	79	76	59	51	48	56	44	53	94	59	67	59	83	73	56	55	74	54	83	78	78	55	77	32	47	55	55	80	58	54	53	50	55	59	64	55
SPBC16H5.07c	108	68	63	64	76	63	64	61	61	64	174	98	68	61	116	100	63	74	75	64	63	63	84	60	204	178	71	64	150	62	105	62	71	68	62	128
SPBC16H5.08c	12	11	30	10	11	9	10	10	10	10	13	15	11	16	14	11	11	13	15	18	10	10	14	9	13	13	10	13	7	13	9	11	11	10	28	11
SPBC16H5.12c	57	99	117	61	67	47	60	63	49	56	69	57	70	69	54	58	52	58	57	72	72	56	64	61	67	58	69	64	58	60	64	60	211	65	66	57
SPBC16H5.13	532	461	178	0	168	187	567	466	462	116	463	482	473	333	69	481	462	467	491	502	529	80	276	470	467	467	358	480	486	485	449	454	504	170	557	176
SPBC16H5.14c	353	132	378	517	193	8	88	458	248	513	505	490	468	154	156	600	122	359	482	327	368	204	574	159	410	219	353	201	428	388	533	373	467	456	334	363
SPBC1703.01c	137	127	133	104	94	121	93	12	70	118	118	130	117	122	126	105	93	131	120	121	139	139	106	120	127	118	116	111	111	126	107	123	133	120	102	125
SPBC1703.03c	24	23	24	19	0	4	23	0	17	0	25	17	30	30	1	23	20	23	13	23	23	24	20	21	30	24	23	11	26	24	28	27	25	0	23	23
SPBC1703.05	128	111	129	128	113	96	119	118	114	100	128	119	120	113	120	117	128	119	120	119	114	117	117	123	115	111	119	120	111	121	127	119	120	124	130	114
SPBC1703.07	30	30	38	91	28	23	31	45	30	30	29	34	34	28	35	30	42	30	31	44	41	35	35	30	32	29	35	42	29	30	29	31	43	33	29	34
SPBC1703.09	127	92	97	127	130	0	0	127	128	69	138	132	258	136	32	267	267	123	130	293	129	127	112	0	126	276	124	167	102	262	36	137	126	128	128	267
SPBC1703.10	26	27	25	23	28	22	23	25	22	22	37	21	28	25	25	24	26	27	24	28	46	26	100	23	25	27	24	32	48	36	25	23	25	26	36	23
SPBC1703.11	293	292	357	293	295	197	222	248	181	251	254	252	320	257	251	257	290	321	248	425	254	202	278	302	293	253	246	252	197	350	246	296	281	254	219	293
SPBC1703.13c	343	265	366	265	297	396	407	268	274	262	362	267	310	264	334	270	293	291	268	272	271	365	310	467	495	264	396	279	422	364	268	265	397	268	271	267
SPBC1703.15c	194	67	92	61	100	53	152	74	51	53	190	189	148	21	57	57	123	55	47	77	174	85	62	178	182	40	166	100	19	151	151	50	122	154	138	37
SPBC1706.01	400	386	329	359	375	0	362	367	386	172	330	362	362	370	367	359	363	229	331	359	363	361	325	238	294	293	375	363	266	245	362	326	360	378	258	362
SPBC1706.03	103	73	110	59	101	103	81	104	103	55	107	158	107	86	103	107	111	102	106	83	247	103	110	112	103	107	105	105	81	210	254	327	120	101	102	36
SPBC1709.02c	36	36	89	5	18	15	18	36	20	14	17	34	95	17	18	28	29	24	36	119	46	31	35	16	170	30	16	15	14	16	113	16	36	29	17	31
SPBC1709.03	40	19	33	19	20	0	20	53	26	20	47	21	61	28	22	45	23	46	18	36	43	31	21	23	54	14	30	53	22	46	76	32	36	20	26	31
SPBC1709.04c	378	380	490	379	391	377	448	371	379	432	380	394	376	377	382	380	380	376	382	471	380	381	380	382	385	379	377	377	383	379	412	378	376	395	384	378
SPBC1709.05	60	59	64	56	101	59	62	60	60	60	67	58	67	60	59	59	59	60	60	68	60	60	69	59	60	60	68	59	60	60	58	60	60	59	60	59
SPBC1709.07	28	2	25	8	14	8	26	10	12	26	35	26	27	10	9	52	24	12	9	55	14	23	26	8	39	17	26	25	37	19	24	28	35	25	36	35
SPBC1709.09	92	29	67	79	87	0	0	91	69	17	72	27	76	86	46	91	69	43	69	87	107	35	74	22	85	79	45	45	69	74	70	86	69	87	91	93
SPBC1709.10c	134	125	131	134	132	116	135	125	101	128	131	100	131	138	101	137	76	130	131	143	145	130	137	66	138	136	138	133	102	129	140	138	139	129	134	138
SPBC1709.13c	219	196	17	169	174	0	13	18	0	0	269	291	196	187	26	270	191	187	15	196	15	269	293	15	58	189	16	265	332	167	189	243	266	18	26	174
SPBC1709.17	1050	1043	1175	614	966	698	766	626	1169	1137	1160	1039	757	862	935	699	944	49	1155	819	1103	627	1106	1109	905	1194	964	1365	912	896	1039	1081	1132	937	700	791
SPBC1711.05	30	28	29	28	15	23	30	12	16	16	34	15	55	17	23	46	26	30	30	27	18	30	26	29	30	25	27	18	55	50	26	18	35	19	35	17
SPBC1711.08	86	78	72	164	84	66	96	75	66	83	71	69	67	84	67	70	69	78	69	109	76	122	71	85	67	67	290	72	66	172	78	70	76	170	126	69
SPBC1711.09c	121	9	111	117	122	21	127	21	119	101	119	95	77	107	111	107	77	87	117	109	92	109	111	6	82	101	87	20	110	115	112	111	81	80	110	91
SPBC1711.12	54	75	88	92	92	60	116	98	55	2	126	69	153	77	60	124	137	89	109	125	167	38	61	0	67	60	157	77	60	124	214	81	155	93	112	93
SPBC1711.15c	374	453	370	369	375	372	368	368	373	373	374	375	376	376	376	376	375	373	376	389	374	370	374	376	369	368	374	374	367	382	376	412	395	377	369	373
SPBC1711.16	165	163	166	161	159	148	155	154	162	153	174	171	229	180	163	161	166	175	177	164	171	159	226	162	161	158	158	170	158	160	175	231	163	156	178	162
SPBC1718.03	76	85	71	76	90	44	103	57	76	77	69	76	84	76	71	84	76	67	77	76	155	72	84	62	62	180	73	70	82	75	81	76	69	84	75	77
SPBC1718.07c	3151	2808	2833	1731	2621	1634	2538	2727	2870	2590	2464	2782	2622	2748	2887	2881	2838	2756	2715	2733	2876	2212	2782	2320	3152	2808	2731	2817	2574	2735	3142	2727	2475	2731	2759	2420
SPBC1734.01c	22	25	13	22	15	0	7	9	0	13	23	25	49	24	22	24	0	24	32	17	24	22	24	24	0	29	24	46	66	23	21	24	66	7	23	22
SPBC1734.04	93	93	87	68	68	68	268	56	68	67	324	88	84	73	68	86	68	71	66	69	67	60	94	67	88	65	119	274	69	72	73	76	75	85	86	66
SPBC1734.05c	83	76	89	75	15	35	17	30	78	91	83	73	87	55	77	105	83	39	76	80	83	37	70	0	79	131	77	82	73	9	23	78	84	75	29	75
SPBC1734.06	225	224	227	282	198	344	182	217	208	82	226	370	226	225	216	225	227	219	284	222	343	198	217	101	225	211	323	208	222	227	217	208	227	184	226	216
SPBC1734.07c	155	155	134	117	137	0	147	111	134	105	171	110	168	144	159	150	124	169	145	144	142	112	171	144	85	168	232	165	110	165	113	104	134	28	124	112
SPBC1734.09	199	213	220	237	220	0	208	77	143	187	257	236	223	232	225	220	231	211	208	209	224	231	208	191	213	219	223	175	158	237	215	236	226	125	223	207
SPBC1734.11	843	950	817	797	820	735	819	734	817	815	815	928	862	825	827	832	866	792	855	807	940	785	826	951	699	860	933	816	867	947	929	847	950	949	849	866
SPBC1734.12c	11	29	43	30	6	0	18	28	5	6	27	37	26	6	18	24	13	12	14	24	26	35	43	0	12	12	36	20	28	32	39	44	6	14	6	9
SPBC1734.13	64	59	87	60	66	46	71	58	58	58	60	85	85	64	59	59	59	111	55	60	73	55	59	58	58	60	60	89	44	59	74	58	88	59	81	86
SPBC1734.14c	59	49	47	47	51	47	48	44	47	45	52	47	49	47	43	48	62	49	47	48	46	51	73	0	52	17	60	51	48	49	53	59	48	48	46	61
SPBC1734.15	199	167	237	0	250	176	227	167	128	166	222	121	224	192	224	181	226	217	199	168	198	33	208	203	201	195	286	176	224	199	221	257	221	230	274	71
SPBC1773.01	76	68	74	134	73	0	74	29	65	67	76	75	54	76	73	118	68	72	48	72	236	74	75	55	238	76	77	93	43	76	77	83	75	72	74	70
SPBC1773.04	914	868	916	135	312	72	737	534	740	122	924	954	545	473	974	1040	761	1026	936	1047	1088	554	884	121	850	567	688	1010	868	992	976	848	1003	865	613	937
SPBC1773.07c	32	20	65	19	22	16	28	22	18	27	29	88	20	15	18	17	19	19	23	84	67	95	83	16	19	19	19	52	21	37	20	28	20	17	19	19
SPBC1773.10c	33	33	34	32	34	30	26	12	26	25	31	26	30	35	30	30	53	26	29	34	34	27	35	29	34	34	51	33	33	29	33	29	30	26	34	35
SPBC1773.11c	157	184	197	129	156	0	186	155	188	168	186	196	186	160	184	197	154	199	198	204	185	128	187	130	196	168	187	170	196	146	195	188	187	205	192	196
SPBC1773.17c	295	302	300	174	269	257	271	264	241	287	380	294	279	291	279	273	282	279	273	299	300	201	282	257	274	286	279	254	306	283	374	290	282	231	281	244
SPBC1778.01c	19	20	24	13	19	16	18	22	19	16	19	25	19	20	15	25	18	19	18	26	27	20	20	14	20	28	20	20	18	15	18	15	19	20	19	15
SPBC1778.03c	199	195	275	156	212	117	203	194	184	182	223	184	189	223	180	235	227	176	182	317	240	277	263	311	198	491	247	195	238	261	175	143	363	180	198	226
SPBC1778.05c	65	59	56	92	52	55	42	55	55	27	58	55	64	44	35	62	64	31	55	47	60	62	63	41	26	42	40	87	89	47	63	78	71	61	61	39
SPBC1778.06c	74	58	72	67	92	72	61	71	64	62	75	76	64	72	64	69	61	73	67	76	67	67	73	60	71	67	85	85	63	67	67	67	63	71	69	67
SPBC1778.07	350	101	76	72	72	16	134	73	69	73	119	166	349	77	71	194	74	239	83	102	78	61	123	60	100	166	215	96	26	68	101	68	89	61	76	71
SPBC1778.09	251	246	277	99	342	290	270	249	243	212	273	202	271	248	267	285	268	270	195	272	261	292	193	272	249	270	251	272	269	249	291	268	256	203	271	228
SPBC1778.10c	108	123	123	227	118	67	119	122	122	123	121	120	122	120	119	118	117	119	113	117	118	107	115	111	121	122	123	107	118	173	123	121	118	113	121	123
SPBC17A3.01c	53	45	53	44	54	49	48	33	47	48	53	49	49	49	47	53	49	53	48	56	48	35	48	47	52	62	53	49	54	42	37	53	47	38	49	49
SPBC17A3.02	48	0	51	0	26	7	12	58	52	0	58	39	54	42	59	54	48	20	50	36	46	49	49	55	63	16	52	64	54	42	63	47	56	49	36	47
SPBC17A3.03c	249	159	261	264	203	138	265	200	253	202	260	261	257	209	261	260	253	253	258	249	317	248	253	192	259	245	260	248	204	269	257	261	265	246	258	253
SPBC17A3.04c	28	26	26	25	24	26	24	36	126	26	129	26	27	44	81	28	28	26	49	26	184	210	28	29	25	26	27	90	25	39	28	27	33	27	34	26
SPBC17A3.05c	178	81	78	67	79	80	83	81	84	85	81	88	81	84	78	162	65	85	88	81	109	81	75	77	81	87	77	80	80	84	88	80	85	80	79	78
SPBC17A3.06	78	28	181	13	95	0	108	96	84	96	189	161	168	101	37	181	97	157	173	175	174	0	174	99	125	0	70	84	168	135	172	125	165	102	55	38
SPBC17A3.09c	172	169	222	115	0	180	145	143	115	150	326	148	176	142	134	173	172	142	167	138	140	0	148	142	208	200	409	425	193	164	234	173	136	142	416	455
SPBC17A3.10	294	178	167	117	143	0	104	0	115	107	181	214	171	379	151	312	262	180	165	171	185	171	167	169	180	171	196	272	210	118	144	192	476	139	117	248
SPBC17D1.01	305	302	297	233	218	285	287	294	300	258	299	299	299	298	297	298	305	289	300	349	299	280	278	270	300	299	300	301	293	288	303	300	288	296	294	278
SPBC17D1.02	47	41	43	35	87	33	45	41	186	44	44	48	43	85	173	66	48	42	48	44	48	47	44	33	41	44	132	59	42	44	46	67	189	43	102	36
SPBC17D1.03c	165	174	174	164	192	132	152	189	148	177	173	174	187	173	176	169	181	190	201	173	194	150	167	174	152	151	177	215	170	176	176	181	195	174	188	171
SPBC17D1.04	52	54	55	46	47	43	57	52	52	41	75	61	75	98	57	56	82	79	69	81	59	57	49	104	94	53	105	78	47	82	68	63	104	50	57	52
SPBC17D11.05	11	11	10	10	9	10	10	11	33	10	11	11	11	9	10	11	11	10	10	11	11	10	11	20	11	11	10	10	10	11	10	10	10	11	11	10
SPBC17D11.07c	71	71	68	63	151	71	70	70	70	71	70	70	68	69	65	71	64	71	67	68	71	69	69	70	69	68	70	71	70	71	70	69	68	69	70	70
SPBC17D11.08	25	22	20	0	20	8	24	24	18	10	26	27	9	0	17	16	25	16	14	14	24	18	24	11	26	27	22	26	24	27	18	5	26	18	19	54
SPBC17D1.17	155	155	155	150	156	150	159	155	166	157	158	165	155	156	151	155	151	159	149	151	186	157	155	162	157	158	157	158	158	157	155	166	152	155	151	164
SPBC17F3.01c	288	271	259	245	243	0	263	270	277	270	279	245	292	213	281	287	296	260	291	282	277	283	150	221	272	215	272	255	253	263	273	264	289	365	265	277
SPBC17G9.02c	47	20	34	20	34	5	18	20	46	5	43	51	22	29	37	35	33	36	15	18	187	78	61	0	62	28	77	34	20	34	45	33	98	20	18	34
SPBC17G9.04c	302	314	318	187	291	252	282	300	333	294	312	310	326	292	300	306	323	293	303	318	297	293	294	227	249	233	245	313	303	306	302	294	420	291	319	295
SPBC17G9.05	157	237	222	108	257	108	204	259	37	181	252	237	179	259	134	211	112	238	143	214	188	141	212	249	225	223	260	238	112	237	260	343	259	242	210	181
SPBC17G9.07	33	28	32	30	32	28	28	32	35	30	32	33	31	31	31	33	32	35	32	31	32	31	31	34	29	33	34	31	31	37	28	31	31	28	31	71
SPBC17G9.08c	192	196	190	176	176	188	192	184	186	176	192	192	187	176	193	179	188	188	184	192	194	182	189	176	188	183	195	192	182	190	192	188	177	178	192	189
SPBC17G9.09	271	268	268	270	271	264	258	273	277	278	270	269	268	276	277	274	268	269	273	269	273	268	268	271	273	263	276	267	263	283	269	271	270	270	273	271
SPBC17G9.10	21	15	17	14	15	13	16	15	83	15	16	20	20	15	25	19	15	78	19	16	102	37	67	15	24	83	107	16	13	15	18	84	18	74	15	31
SPBC1815.01	45	44	46	48	46	46	74	43	44	43	49	49	43	111	46	45	46	125	42	132	47	115	45	47	52	47	43	48	51	47	65	43	48	49	45	46
SPBC1826.01c	349	346	381	359	382	346	359	385	348	345	387	368	351	385	351	361	380	359	351	385	351	344	357	392	349	352	373	373	359	367	367	369	384	358	361	386
SPBC1861.01c	662	654	677	571	465	355	644	660	501	483	641	623	653	681	653	614	708	587	638	597	712	645	597	639	474	566	734	644	641	587	637	628	654	803	588	639
SPBC1861.04c	349	144	419	541	473	0	0	98	46	0	361	179	435	0	474	197	0	490	318	458	260	183	38	392	57	471	53	112	290	384	540	339	432	435	97	55
SPBC1861.05	355	318	303	188	251	268	232	189	275	298	275	285	280	298	268	298	274	271	275	277	235	244	266	173	89	300	200	254	275	300	262	276	271	266	247	300
SPBC1861.08c	194	210	190	183	199	173	174	218	187	190	225	208	207	90	207	197	192	190	200	201	209	184	202	163	206	185	212	207	202	200	219	191	206	213	206	208
SPBC1861.09	215	206	205	186	167	167	202	200	193	201	194	233	194	198	200	214	171	189	174	170	204	165	198	211	201	188	203	204	167	201	205	183	216	200	198	204
SPBC18E5.01	308	301	301	297	301	290	289	292	290	303	300	304	296	300	297	300	281	298	290	389	297	296	296	308	311	300	309	341	297	300	302	312	301	314	307	301
SPBC18E5.02c	125	127	240	100	126	101	127	112	126	99	120	123	127	125	107	127	123	119	125	123	189	124	124	110	124	116	124	118	112	109	125	111	122	127	128	125
SPBC18E5.03c	392	480	454	468	453	84	437	372	372	340	430	431	481	411	437	470	380	375	454	468	391	419	420	388	240	454	439	457	431	295	473	450	456	442	452	425
SPBC18E5.04	100	33	36	35	34	37	36	39	34	33	38	41	36	37	35	34	40	33	34	34	41	34	40	36	41	34	37	35	32	35	37	33	38	38	34	34
SPBC18E5.05c	175	136	149	48	149	44	114	131	113	177	206	168	149	149	160	158	177	179	127	113	188	201	178	175	176	113	177	147	125	149	152	205	206	178	115	204
SPBC18E5.06	55	15	76	99	352	56	255	229	62	12	140	100	181	147	22	19	12	19	15	66	201	177	452	79	173	201	76	98	29	72	95	99	75	23	22	59
SPBC18E5.07	107	151	112	104	109	111	200	120	110	112	112	201	112	112	111	111	105	112	110	113	176	110	109	111	112	110	124	118	111	112	164	112	112	112	110	110
SPBC18E5.13	196	153	155	149	149	109	125	175	54	183	186	174	120	159	162	148	141	147	119	174	152	195	124	117	188	119	142	125	115	186	210	137	159	214	125	108
SPBC18H10.02	117	182	120	116	116	116	117	125	116	116	119	119	117	117	117	125	116	117	117	119	122	119	117	151	135	115	125	119	117	117	117	117	117	116	117	118
SPBC18H10.05	816	682	713	751	759	0	715	761	760	769	711	751	754	374	758	744	592	593	0	643	801	752	675	300	785	713	758	474	759	757	816	743	701	773	734	680
SPBC18H10.06c	230	88	215	17	117	17	85	33	37	0	226	225	88	107	292	179	53	136	82	311	228	28	87	80	124	19	169	108	52	85	129	62	103	49	215	132
SPBC18H10.08c	189	181	190	230	194	190	184	159	144	187	189	184	192	181	181	190	193	185	180	192	188	188	183	129	189	179	189	183	199	189	180	187	188	189	194	183
SPBC18H10.13	30	29	46	26	34	28	28	50	30	28	29	46	51	58	49	47	50	36	34	155	49	33	52	28	30	48	58	45	31	33	58	37	49	28	50	50
SPBC18H10.14	35	35	35	26	36	30	28	35	35	33	34	35	30	35	35	30	34	35	32	35	41	35	35	113	30	35	34	32	51	35	34	35	34	35	34	55
SPBC18H10.17c	46	23	36	187	29	0	30	26	30	46	185	59	31	21	49	50	140	30	44	53	41	192	147	17	28	27	44	28	27	30	43	40	57	29	49	28
SPBC18H10.18c	148	142	151	141	146	139	147	144	45	140	154	153	138	146	146	146	137	145	161	138	161	138	139	0	154	150	169	149	141	159	140	142	152	165	156	126
SPBC18H10.20c	832	821	825	791	827	571	797	827	835	832	830	811	826	830	826	832	832	828	838	838	827	763	826	827	714	837	827	843	767	921	827	827	828	798	823	819
SPBC1921.01c	23	16	16	31	9	0	11	17	12	15	13	16	13	14	12	15	11	13	14	17	11	16	13	14	17	9	18	68	11	16	14	11	13	7	11	13
SPBC1921.06c	218	195	191	191	111	0	154	171	169	161	218	187	209	205	184	180	195	150	142	196	170	156	151	228	200	194	146	187	133	209	161	194	191	202	188	137
SPBC1921.07c	57	64	66	44	57	0	38	66	53	67	67	56	61	22	48	59	55	17	64	67	57	63	67	63	45	67	57	59	59	58	55	61	60	55	60	61
SPBC19C2.03	82	89	96	70	91	0	65	86	78	94	93	90	84	95	81	94	170	86	95	86	93	41	95	29	91	87	94	79	82	84	95	84	95	96	94	93
SPBC19C2.06c	806	804	785	274	724	621	648	733	812	490	804	785	765	593	734	815	617	738	643	786	786	612	604	803	821	728	821	798	614	759	810	806	722	812	714	654
SPBC19C2.07	46	45	51	44	45	45	45	50	51	48	54	49	56	45	48	49	47	52	47	51	53	46	51	44	45	47	46	46	50	56	48	53	48	50	52	45
SPBC19C2.08	25	24	59	0	151	11	8	16	78	19	101	99	186	0	20	26	90	25	32	6	25	136	132	112	73	110	127	14	32	98	14	14	34	7	26	11
SPBC19C2.10	106	105	121	0	116	43	95	93	141	131	114	104	138	112	136	96	105	127	106	152	146	94	122	159	113	158	136	144	144	158	161	119	155	131	82	146
SPBC19C2.11c	141	144	99	59	73	40	138	102	95	111	102	144	209	137	69	191	94	86	99	188	137	100	132	71	100	67	136	132	77	99	95	137	69	191	100	81
SPBC19C2.12	128	65	145	67	136	0	136	123	135	98	150	138	124	123	128	133	127	116	139	189	127	124	121	83	144	146	138	124	134	124	119	128	101	138	136	65
SPBC19C2.13c	120	122	143	121	116	146	136	0	38	114	216	241	120	136	68	140	108	142	137	139	137	104	125	40	211	208	199	139	140	143	137	105	142	121	125	137
SPBC19C7.02	282	206	282	107	113	59	169	203	130	130	345	249	357	284	203	225	301	364	155	204	220	222	229	0	264	276	281	302	220	274	283	279	198	249	182	177
SPBC19C7.03	292	253	232	227	262	67	249	234	210	276	225	262	268	230	242	221	201	248	261	236	249	202	256	205	256	245	234	221	275	229	196	261	272	232	233	227
SPBC19C7.06	36	44	35	12	63	34	30	35	35	26	31	35	68	33	33	55	57	52	50	36	52	53	85	92	45	53	58	35	33	65	57	54	35	53	50	33
SPBC19C7.07c	181	179	187	142	187	110	173	190	175	173	187	187	187	175	192	191	183	185	173	184	191	196	181	147	186	172	192	197	169	174	187	180	173	187	188	180
SPBC19C7.09c	1026	824	994	748	929	678	977	914	1073	598	1036	374	1053	1073	977	978	852	849	913	1076	1074	1005	1061	692	1061	1166	1070	911	979	790	1064	1047	1036	841	980	1056
SPBC19C7.12c	455	426	432	308	430	406	405	430	423	411	432	433	436	426	430	434	432	429	430	430	433	436	435	432	433	429	432	437	434	433	433	432	432	434	435	432
SPBC19F5.01c	1587	1731	1621	1016	1969	1030	1379	1473	1749	902	1352	1003	1049	1492	1384	1348	1014	1635	920	1947	1937	980	1757	871	1379	1591	1867	1837	1177	1013	1462	1571	1338	1379	1530	1866
SPBC19F5.02c	411	411	414	398	412	376	382	413	414	414	412	411	411	413	411	416	408	406	414	459	413	411	441	378	321	404	426	413	411	413	413	411	416	430	429	418
SPBC19F5.03	58	68	63	60	66	61	71	63	63	59	68	69	61	60	66	67	66	66	68	68	67	68	65	65	63	66	60	230	60	68	66	236	68	59	67	64
SPBC19F5.04	26	22	26	108	26	22	27	22	33	26	26	25	25	26	22	26	44	25	26	26	26	26	83	24	26	26	26	25	25	26	26	26	25	24	25	23
SPBC19F5.05c	52	38	38	43	38	39	16	20	20	38	38	40	41	35	40	103	38	41	38	47	39	38	50	38	38	26	38	39	18	37	51	39	41	41	39	39
SPBC19F8.01c	709	634	840	432	807	739	828	637	196	64	852	638	474	772	822	525	945	843	785	536	637	536	18	784	729	634	732	541	926	730	559	525	923	776	552	905
SPBC19F8.02	119	204	155	16	109	75	79	125	82	87	228	109	206	151	152	192	127	225	123	157	166	121	105	81	243	84	183	123	118	124	142	156	154	182	210	125
SPBC19F8.04c	220	174	173	171	230	0	197	170	233	220	209	214	191	213	133	170	132	204	145	228	162	230	209	230	326	214	231	165	197	112	109	317	174	159	174	134
SPBC19F8.05	319	165	215	59	71	46	143	169	206	204	197	206	192	91	251	169	251	211	165	99	206	72	166	165	165	216	203	43	208	217	188	178	223	203	213	168
SPBC19F8.07	428	398	398	74	112	0	412	206	389	408	416	421	409	411	442	432	361	391	396	418	431	145	403	280	416	428	423	361	205	409	418	435	161	415	421	412
SPBC19F8.08	14	13	13	13	13	11	14	13	12	11	13	12	12	13	12	13	12	15	13	15	19	100	15	13	13	13	15	13	13	13	14	13	13	13	15	15
SPBC19G7.01c	166	178	150	149	136	178	178	28	169	125	233	126	167	172	138	148	152	154	28	171	77	162	154	174	172	165	167	148	168	174	180	174	177	172	170	149
SPBC19G7.03c	20	22	20	23	18	15	16	16	16	16	25	24	19	18	16	18	24	26	17	24	27	16	19	121	19	23	23	26	19	22	26	23	20	18	25	25
SPBC19G7.05c	1119	1101	1121	1100	1119	1080	1119	1097	1118	1118	1116	1118	1118	1119	1113	1101	1120	1119	1113	1119	1121	1119	1099	1114	1121	1119	1118	1118	1119	1121	1117	1121	1115	1119	1119	1120
SPBC19G7.06	1272	1178	1387	721	1264	0	1858	1932	1808	1284	1710	1549	1857	1530	1807	1843	1781	1860	854	1522	1688	374	871	1825	1284	1784	1807	1723	1826	1591	1749	1826	1844	1224	1718	1627
SPBC19G7.07c	215	231	262	103	226	43	214	141	143	221	252	259	263	231	234	262	190	251	250	231	260	259	223	115	255	220	232	257	260	262	256	246	253	215	234	208
SPBC19G7.13	232	235	224	246	236	199	236	218	239	248	249	249	237	233	247	246	215	225	195	240	217	233	238	236	237	161	252	239	238	249	259	250	231	181	248	248
SPBC19G7.14c	295	242	236	239	233	0	239	237	239	242	242	234	242	239	240	239	241	232	230	235	234	209	241	225	233	240	236	239	242	240	238	238	241	242	238	242
SPBC19G7.15	65	65	64	0	68	40	62	60	59	65	65	64	72	59	62	65	59	57	64	62	71	64	50	38	52	83	66	56	62	63	65	68	71	51	65	54
SPBC19G7.16	78	71	71	123	75	73	109	160	72	74	83	69	76	73	72	73	68	76	76	80	85	46	74	75	45	72	79	74	68	75	63	74	74	76	66	73
SPBC19G7.17	31	43	28	30	27	28	45	60	51	29	34	32	49	42	37	50	0	32	43	47	49	179	36	31	33	26	56	33	30	29	31	31	50	31	38	0
SPBC19G7.18c	216	199	238	207	200	88	153	204	197	20	283	202	173	197	203	179	207	149	148	227	192	113	172	304	202	203	201	198	304	194	207	114	284	179	203	94
SPBC19G7.19	64	68	80	60	65	52	68	64	61	61	74	82	68	63	61	70	64	74	74	64	63	69	63	70	71	71	146	61	58	71	64	73	70	78	70	66
SPBC1A4.02c	77	70	70	66	68	63	74	95	66	57	66	67	72	73	93	82	75	65	157	142	65	66	66	92	95	74	70	75	103	68	66	69	75	142	66	66
SPBC1A4.03c	1720	1657	1661	460	1542	1001	1661	1901	1823	1687	1769	1877	1707	1642	1498	1901	1476	1587	1659	1560	1751	1430	1708	1575	1698	1823	1954	1989	1889	1810	1663	2014	1990	1732	1577	1908
SPBC1A4.08c	12	20	13	11	38	0	6	0	25	16	16	30	13	8	12	11	9	10	13	84	18	22	12	9	71	8	27	27	6	13	131	35	13	13	11	8
SPBC1D7.02c	1379	1465	1475	1395	1350	784	1451	1383	1472	1058	1498	1488	1453	1454	1408	1454	1451	1452	1060	1433	1443	1140	1056	772	1454	1388	1471	1477	1406	1448	1433	1468	1453	1441	1464	1454
SPBC1D7.03	390	390	388	389	388	390	388	390	384	390	390	388	390	390	390	390	389	390	390	389	389	390	389	389	389	388	389	390	382	388	390	389	390	390	390	457
SPBC1E8.02	119	28	37	155	37	0	103	0	36	0	169	29	127	2	308	121	104	0	305	37	74	438	81	38	368	107	37	302	0	38	51	36	0	172	124	0
SPBC1E8.03c	608	599	608	481	579	502	601	570	582	372	587	590	610	637	713	597	604	595	517	596	601	189	455	0	604	568	576	700	627	591	581	608	623	626	526	594
SPBC1E8.05	308	306	309	306	309	307	308	306	308	307	308	308	307	307	308	307	311	309	307	307	308	307	307	306	310	308	308	308	297	308	308	307	310	310	308	308
SPBC20F10.01	44	68	41	46	40	37	33	48	36	37	49	41	47	49	42	40	39	37	42	48	44	49	40	41	42	37	42	41	37	40	49	55	40	40	40	42
SPBC20F10.03	50	11	66	8	19	45	52	27	43	21	43	27	19	55	50	72	7	27	6	6	58	49	27	20	27	57	59	18	51	28	61	32	46	9	10	6
SPBC20F10.04c	237	220	257	48	213	228	78	212	0	207	263	238	233	312	220	237	245	219	209	235	252	193	253	257	107	192	229	194	245	368	315	0	237	239	219	229
SPBC20F10.07	347	358	383	306	366	336	349	356	350	348	366	350	352	359	336	375	357	343	625	359	622	359	351	338	516	355	366	349	623	368	380	345	378	357	371	361
SPBC20F10.08c	434	326	413	424	431	403	434	408	354	406	434	370	434	433	430	433	431	432	410	397	408	363	445	397	429	414	507	431	410	404	438	403	427	404	404	416
SPBC21.01	55	6	0	34	110	0	61	58	61	0	79	52	1	57	56	51	0	13	61	50	64	0	52	58	58	12	58	50	13	9	63	59	59	63	53	50
SPBC211.01	74	0	86	0	119	15	81	86	122	74	128	121	120	122	64	99	65	134	23	76	50	16	83	85	134	91	78	20	0	76	74	38	61	46	74	78
SPBC211.02c	46	50	51	0	47	30	54	0	48	41	146	105	52	48	0	88	50	41	35	55	52	40	57	9	57	47	52	54	59	32	54	51	139	33	34	34
SPBC211.08c	85	38	71	37	39	42	66	44	84	36	110	65	64	37	62	39	84	38	39	39	38	80	58	37	207	57	110	62	39	82	259	39	239	77	77	49
SPBC215.01	333	434	284	290	289	327	331	289	280	291	327	282	289	279	281	286	281	281	290	291	292	283	281	291	278	338	293	325	368	337	333	290	330	385	282	282
SPBC215.03c	142	41	133	49	49	0	0	335	36	0	254	301	50	50	0	70	34	36	62	334	306	235	235	55	115	49	233	10	331	52	272	40	119	68	85	49
SPBC215.06c	105	106	105	71	158	81	77	76	79	91	106	82	150	81	80	91	141	105	150	153	108	157	92	204	161	81	81	168	152	112	140	137	178	100	95	88
SPBC215.07c	39	31	33	28	15	0	33	34	24	33	45	32	35	34	22	34	54	30	34	33	33	41	31	31	229	72	69	47	33	44	28	41	37	28	27	32
SPBC215.08c	208	161	220	181	168	109	269	194	162	173	112	112	259	181	120	244	173	196	112	113	175	268	199	108	125	111	146	205	118	197	232	221	112	156	174	194
SPBC215.09c	68	59	69	46	63	46	53	60	61	60	67	57	63	61	59	61	106	63	61	71	103	60	65	61	64	73	60	71	57	54	125	113	76	61	61	58
SPBC215.10	268	241	269	236	250	247	245	261	245	245	276	269	264	266	261	266	242	269	259	266	263	266	328	266	266	265	268	268	291	266	269	264	266	265	265	250
SPBC215.11c	65	72	142	59	127	53	60	107	130	59	131	128	131	105	59	60	72	90	59	77	51	128	60	128	126	83	81	127	57	139	80	110	126	68	64	138
SPBC215.12	32	29	42	0	3	21	15	28	22	31	28	38	38	38	33	43	37	38	34	31	43	88	38	24	43	27	33	38	41	88	40	32	34	38	39	39
SPBC215.13	120	104	120	107	44	45	105	105	108	109	112	91	115	114	107	120	109	114	44	117	115	99	45	116	119	120	114	115	114	117	120	103	113	114	118	110
SPBC216.01c	274	265	272	230	285	249	285	275	267	273	274	271	286	261	284	278	277	274	273	276	275	250	275	252	254	326	280	274	276	271	275	276	277	272	276	265
SPBC216.03	276	269	286	250	248	267	276	269	325	260	274	276	276	261	260	269	308	282	271	318	289	271	284	326	278	253	285	252	272	273	268	275	267	293	245	248
SPBC216.04c	294	237	284	329	212	231	326	211	224	216	323	231	287	310	330	305	231	228	329	330	329	203	326	168	322	238	323	228	218	356	214	396	338	232	287	214
SPBC216.05	518	525	523	322	1095	382	326	388	624	377	358	303	1051	905	386	377	463	958	1024	938	865	765	947	944	503	845	383	496	1095	93	647	890	207	1090	570	293
SPBC216.07c	86	67	76	113	60	29	9	57	142	57	114	68	84	64	78	117	63	60	22	12	111	0	59	22	0	31	61	97	44	10	96	93	63	190	94	60
SPBC21B10.02	156	114	104	125	173	90	157	96	41	127	112	105	142	99	142	157	88	117	95	110	141	99	173	99	157	143	99	156	157	158	119	98	120	154	98	144
SPBC21B10.03c	98	99	99	88	98	61	92	108	97	98	96	98	97	101	99	98	95	96	101	98	95	97	99	92	143	91	99	101	325	100	98	104	101	94	98	99
SPBC21B10.04c	85	76	83	70	77	74	74	76	76	80	86	82	81	80	80	87	138	80	86	81	81	75	81	80	81	79	80	86	75	81	81	79	87	80	81	81
SPBC21B10.06c	173	95	183	165	172	167	159	173	172	172	174	157	174	155	208	172	159	181	242	205	182	174	155	153	167	159	160	157	171	193	195	252	206	165	159	157
SPBC21B10.07	627	624	630	627	584	627	617	624	610	592	624	625	626	632	628	638	627	619	624	627	620	622	627	564	628	616	626	624	617	625	632	613	645	639	614	629
SPBC21B10.08c	38	38	45	40	38	17	357	38	40	18	44	157	47	37	219	311	37	40	38	39	166	34	37	36	44	38	44	39	40	190	75	39	39	38	36	44
SPBC21B10.09	273	207	201	201	198	139	195	198	197	179	201	201	198	200	174	200	200	174	206	206	208	201	209	209	192	201	201	178	219	184	206	198	204	204	209	200
SPBC21B10.15	714	226	188	46	158	123	608	663	475	135	514	469	151	151	279	223	371	631	182	150	163	231	132	147	662	732	370	602	308	509	254	731	508	766	154	152
SPBC21C3.02c	131	127	128	89	129	109	2	129	126	139	143	134	129	133	140	136	138	135	129	125	131	92	137	71	136	139	131	134	40	138	115	143	142	130	129	126
SPBC21C3.03	251	261	251	160	191	0	236	219	218	266	254	250	269	274	269	146	300	267	242	252	251	223	240	219	267	288	241	233	238	260	276	248	229	237	305	241
SPBC21C3.04c	248	126	158	116	160	111	128	166	113	129	157	163	138	125	162	168	125	117	164	147	238	125	143	118	198	129	155	224	119	140	128	219	175	150	124	162
SPBC21C3.12c	277	188	133	131	196	77	242	148	297	130	252	276	206	132	243	251	306	128	242	260	287	164	142	274	189	264	277	163	210	154	305	284	268	281	277	306
SPBC21C3.13	27	25	27	25	30	162	19	19	30	19	25	21	63	19	18	19	85	24	19	28	19	24	28	18	19	24	27	24	16	28	25	91	23	18	19	82
SPBC21C3.14c	145	127	137	106	132	84	94	117	118	128	135	145	107	132	191	105	134	132	147	137	130	105	132	0	135	130	138	141	134	183	142	142	141	115	142	88
SPBC21C3.16c	40	40	38	44	30	16	29	41	21	34	41	41	41	41	40	41	40	37	32	40	40	39	34	31	35	31	40	41	38	38	23	37	41	41	40	40
SPBC21C3.17c	116	83	109	103	116	49	94	116	103	107	111	109	108	78	102	109	110	100	111	112	111	106	104	102	112	104	139	114	110	136	112	109	102	96	102	110
SPBC21C3.19	100	108	135	131	137	137	148	138	137	113	137	133	131	133	119	142	139	120	105	96	101	133	138	141	146	233	178	142	126	143	137	133	133	110	131	136
SPBC21D10.07	95	32	18	0	30	20	0	7	33	17	93	9	141	4	0	111	50	1	18	149	109	31	40	0	66	0	30	16	0	32	60	24	2	0	17	20
SPBC21D10.10	57	49	73	60	46	51	50	50	28	52	105	51	51	67	52	52	51	48	77	52	68	61	48	50	34	68	51	63	44	63	47	61	69	49	104	48
SPBC21D10.11c	91	91	134	114	90	88	89	93	148	94	90	91	87	141	137	231	90	152	93	90	138	69	140	86	31	94	89	110	86	94	117	88	89	88	132	89
SPBC21D10.12	25	15	14	0	15	12	13	18	16	18	23	17	17	11	17	17	17	18	17	19	24	17	17	33	21	85	24	17	5	110	17	14	17	4	21	16
SPBC21H7.02	189	180	206	168	200	0	168	189	176	192	200	199	206	208	180	193	191	190	174	204	198	189	197	199	188	176	196	210	190	190	190	190	210	189	191	198
SPBC21H7.03c	289	292	281	27	283	65	291	296	295	283	336	283	258	295	298	295	304	318	286	386	294	288	306	245	291	286	294	289	215	297	286	294	292	328	358	294
SPBC21H7.06c	0	96	108	78	114	82	114	99	96	99	112	113	109	114	111	96	122	82	55	35	81	96	113	98	115	106	106	67	0	121	108	114	95	97	36	77
SPBC21H7.07c	114	113	134	73	97	98	90	97	108	113	109	111	98	109	112	136	119	92	110	133	115	98	128	134	93	114	121	97	111	113	114	107	133	97	109	128
SPBC23E6.04c	64	60	100	60	63	49	96	59	51	60	153	62	64	122	139	60	64	61	104	60	58	51	62	52	48	57	67	59	62	55	57	63	60	58	89	57
SPBC23E6.05	57	63	49	62	40	25	34	41	61	61	62	48	58	62	63	51	62	57	61	64	60	34	33	55	21	63	54	65	61	69	61	90	64	29	40	62
SPBC23E6.09	1162	1201	1187	0	1076	1053	1179	1158	1159	1143	1181	1177	1194	1235	1263	1181	1158	1201	1143	1179	1159	1082	1203	411	1228	1122	1159	1133	1125	1195	1180	1174	1184	1310	1168	1188
SPBC23E6.10c	43	49	106	5	75	0	30	29	108	56	53	24	92	28	30	41	27	46	56	40	48	39	31	57	80	71	54	30	48	34	56	113	48	26	49	48
SPBC23G7.04c	175	315	214	101	303	100	322	313	335	116	201	148	311	223	289	325	246	232	323	325	328	220	327	220	294	310	219	223	27	241	331	164	326	308	253	319
SPBC23G7.05	82	75	86	75	79	71	75	82	91	74	80	79	83	75	77	79	75	82	79	75	78	82	83	86	83	78	82	81	75	79	84	82	81	78	79	82
SPBC23G7.12c	34	27	31	27	30	18	31	23	29	30	30	30	30	31	30	32	30	30	34	27	30	25	30	19	24	27	30	33	31	28	34	30	33	31	28	33
SPBC23G7.14	138	124	137	76	127	124	127	128	127	87	129	126	124	129	130	126	143	130	123	126	128	123	140	146	137	122	124	126	122	121	129	132	124	136	146	125
SPBC23G7.15c	110	63	61	59	61	57	90	62	86	64	69	61	68	92	60	82	60	62	63	63	64	59	64	60	66	64	84	61	63	65	82	64	134	83	67	57
SPBC23G7.16	85	77	85	88	124	104	73	96	102	77	113	38	85	74	86	97	111	190	84	80	85	81	87	151	142	123	96	86	73	95	110	112	107	156	108	126
SPBC244.02c	108	115	114	48	54	0	108	109	109	109	108	120	118	115	104	118	113	123	105	117	115	109	107	115	123	0	96	94	104	112	108	86	112	101	118	112
SPBC24C6.04	218	220	228	216	217	217	220	216	220	217	219	217	218	217	219	313	257	223	218	220	218	224	218	218	219	217	218	216	295	218	226	217	224	217	218	217
SPBC24C6.07	80	0	7	33	191	0	36	31	75	0	34	269	79	109	31	77	136	75	21	111	80	0	75	77	10	7	135	128	79	121	27	30	138	139	0	138
SPBC24C6.11	167	100	152	107	159	161	149	108	122	157	160	101	155	136	163	130	135	167	166	161	160	159	166	149	157	123	158	135	183	160	159	161	158	157	155	159
SPBC24C6.13	273	255	258	254	292	254	253	315	257	249	279	256	252	249	255	255	253	247	256	303	259	254	257	236	276	254	266	256	234	249	256	254	261	254	258	254
SPBC25B2.05	77	63	68	63	63	0	68	64	0	66	69	64	65	66	64	66	66	66	68	73	69	69	70	71	65	65	64	68	65	65	66	65	66	72	66	66
SPBC25B2.09c	346	232	270	248	209	420	246	206	351	266	249	312	369	209	359	266	434	211	258	300	359	357	247	244	209	262	234	244	383	349	303	274	290	211	265	211
SPBC25D12.03c	124	100	108	101	114	81	39	94	114	94	133	126	105	114	96	113	111	126	100	110	94	103	97	114	121	104	82	104	105	111	126	112	126	124	106	102
SPBC25D12.04	340	166	329	120	133	210	126	152	131	132	342	166	178	126	233	167	141	233	126	170	174	159	156	126	133	205	132	159	209	219	207	167	456	256	134	126
SPBC25H2.02	437	430	430	429	429	430	432	425	430	452	437	429	432	431	434	432	494	434	435	434	435	435	431	435	429	431	430	448	432	429	466	430	434	430	430	431
SPBC25H2.04c	223	215	221	198	166	221	270	138	220	192	321	221	248	198	195	221	226	198	162	207	220	192	231	305	220	220	202	226	164	221	196	204	207	226	205	182
SPBC25H2.05	46	51	50	35	49	36	50	52	49	47	50	49	50	62	51	45	40	51	50	51	51	50	44	50	49	50	49	52	39	44	50	50	50	54	48	49
SPBC25H2.07	16	12	13	11	9	8	12	16	13	13	13	12	24	19	21	12	13	11	12	13	13	11	22	12	13	14	21	12	12	12	13	20	14	12	12	17
SPBC25H2.08c	269	148	287	0	213	162	278	175	68	286	302	269	309	192	321	311	285	332	207	240	298	212	279	240	22	276	284	283	306	242	241	273	240	301	304	270
SPBC25H2.09	57	49	49	44	129	0	45	45	45	57	57	54	43	43	45	53	44	15	48	48	46	44	46	46	45	44	57	61	50	54	48	47	27	62	43	48
SPBC25H2.12c	44	42	54	53	42	38	40	38	39	39	40	39	40	39	48	42	39	39	40	42	39	39	38	38	40	41	39	53	41	40	40	40	39	42	38	40
SPBC25H2.13c	75	139	168	50	0	165	0	64	65	66	111	167	165	129	170	169	72	116	165	165	168	164	44	153	90	172	188	165	170	162	141	181	155	193	165	48
SPBC25H2.16c	39	37	37	39	64	38	38	37	34	36	36	37	39	34	37	70	33	36	38	35	47	36	37	77	36	46	29	41	37	36	37	46	38	37	36	38
SPBC25H2.18	71	45	46	2	40	13	7	38	13	15	47	41	39	120	40	41	21	38	40	108	67	43	38	36	37	24	43	38	24	36	117	120	34	42	38	38
SPBC26H8.02c	274	280	285	150	271	275	276	274	274	287	285	289	287	286	276	286	276	274	287	285	340	276	277	275	285	293	290	285	288	275	289	286	282	278	286	280
SPBC26H8.03	319	365	320	317	336	346	336	319	316	316	333	327	327	315	327	403	336	346	335	317	401	319	404	318	313	314	380	360	312	336	335	319	324	319	333	359
SPBC26H8.04c	35	95	134	125	131	107	22	123	196	126	134	124	122	127	135	131	269	128	120	124	133	123	123	0	131	136	134	129	124	24	109	125	137	129	25	107
SPBC26H8.05c	154	145	155	117	155	0	135	154	138	159	141	138	167	153	145	157	140	156	50	154	137	130	138	172	142	138	174	142	139	159	112	171	154	157	62	142
SPBC26H8.07c	55	45	53	49	49	51	45	49	48	42	52	49	54	63	59	49	53	49	47	65	55	56	57	38	47	49	53	47	49	54	48	52	49	54	54	61
SPBC26H8.08c	42	41	44	27	42	35	0	11	41	0	39	39	40	40	32	42	42	40	38	42	39	44	41	41	38	34	36	41	29	40	41	42	41	41	40	42
SPBC26H8.09c	452	514	433	0	433	379	412	366	413	242	422	382	421	428	399	419	293	423	358	414	416	192	419	378	418	421	423	416	443	427	422	424	468	370	363	421
SPBC26H8.11c	137	133	269	116	122	129	220	146	131	209	137	116	132	132	100	128	253	191	193	133	136	188	135	177	136	161	135	142	125	149	129	233	120	129	183	132
SPBC26H8.12	164	157	163	123	150	168	153	161	115	163	163	173	162	149	150	164	166	152	175	162	168	159	175	157	190	175	178	170	148	157	161	205	252	150	160	150
SPBC26H8.13c	21	23	23	23	21	6	23	25	22	23	23	15	21	25	24	23	23	24	25	25	7	3	22	20	22	23	23	31	23	7	14	30	21	23	8	0
SPBC26H8.14c	114	114	75	76	46	71	72	147	131	80	100	74	47	75	45	123	70	46	193	39	76	117	150	74	192	108	121	94	117	99	240	98	74	76	76	74
SPBC26H8.16	114	135	121	103	113	0	104	83	98	112	150	113	103	106	115	144	133	101	115	142	101	104	122	116	0	117	144	154	78	135	115	103	135	150	106	121
SPBC27.01c	24	6	29	23	36	34	18	33	27	11	18	31	34	12	24	12	27	36	25	29	11	31	27	24	11	23	24	34	20	26	30	24	36	8	28	26
SPBC27.08c	27	57	57	11	52	0	11	99	51	10	72	49	93	54	81	66	55	69	47	11	11	78	51	7	79	81	101	33	56	79	91	58	58	68	9	30
SPBC27B12.02	204	151	177	147	171	0	181	164	182	179	194	184	180	180	222	183	185	181	193	209	167	180	174	96	183	170	163	183	174	182	183	181	189	177	177	181
SPBC27B12.09c	194	195	233	90	195	93	190	191	193	195	197	195	196	189	153	185	190	164	195	198	193	155	193	159	157	198	195	197	199	224	189	201	189	195	214	225
SPBC27B12.10c	31	31	33	30	107	25	35	31	33	29	31	30	47	30	30	31	32	34	30	30	38	30	35	31	36	51	31	31	30	34	30	30	30	31	29	33
SPBC27B12.11c	440	495	495	505	156	485	447	413	265	504	465	396	507	459	326	457	507	504	437	468	504	505	508	320	374	500	453	469	489	470	415	468	505	378	501	493
SPBC27B12.12c	485	483	482	483	474	271	486	458	483	449	504	369	484	484	487	486	483	485	475	477	487	347	491	485	484	485	485	481	480	485	489	490	486	482	481	485
SPBC27B12.13	129	128	130	128	214	127	128	128	126	127	209	129	129	172	129	129	129	127	135	130	129	129	134	139	129	127	128	129	129	165	136	129	129	129	129	129
SPBC27B12.14	144	131	140	119	148	34	148	118	95	107	121	136	148	117	101	147	133	138	138	139	133	123	136	120	145	137	102	141	134	134	148	127	137	148	138	140
SPBC28E12.03	206	201	207	161	194	121	190	193	183	182	201	254	193	206	207	203	172	202	199	199	199	192	181	196	200	194	201	248	270	199	253	200	199	259	182	206
SPBC28E12.06c	257	271	252	129	260	110	269	253	244	228	245	262	261	251	237	253	266	264	256	263	259	267	275	215	227	252	259	261	216	304	260	280	261	252	138	267
SPBC28F2.03	67	22	26	24	22	22	200	148	21	20	41	26	25	23	26	25	26	27	23	180	144	22	148	22	204	184	192	26	22	22	22	33	26	23	24	24
SPBC28F2.06c	323	324	284	192	120	0	144	0	193	177	176	282	315	123	150	309	297	0	300	209	310	0	283	196	320	0	341	93	252	192	219	349	104	225	194	219
SPBC28F2.07	296	0	192	211	96	181	171	0	210	0	215	230	396	271	206	243	244	82	81	213	200	0	110	146	82	118	188	266	14	189	151	275	205	0	251	110
SPBC28F2.08c	43	41	119	18	30	0	33	44	44	36	129	115	43	44	39	41	44	44	76	39	45	40	31	0	44	131	40	41	1	43	44	35	43	40	27	34
SPBC28F2.11	127	93	119	57	91	91	127	85	79	91	136	126	100	93	110	117	137	127	125	135	127	101	88	74	118	61	101	129	78	122	127	101	96	99	131	119
SPBC29A10.01	485	485	485	480	487	472	484	485	485	481	484	483	485	485	484	485	484	482	481	485	485	488	484	480	485	482	484	487	485	484	485	485	482	485	483	483
SPBC29A10.05	59	60	58	0	58	37	68	61	54	54	59	61	64	61	56	58	47	62	53	61	58	58	43	48	63	66	60	60	44	68	55	64	57	58	60	57
SPBC29A10.06c	69	7	43	5	29	10	9	63	54	46	139	47	53	59	51	48	31	72	53	58	62	57	46	13	57	71	57	87	10	65	23	58	53	129	38	51
SPBC29A10.07	34	21	31	12	28	30	16	30	124	32	28	30	27	28	32	35	30	34	28	25	121	30	35	18	25	38	28	31	0	37	29	24	29	28	68	37
SPBC29A10.11c	430	418	406	392	19	0	415	405	406	384	426	434	426	418	425	419	384	382	384	342	413	375	187	319	418	428	430	408	382	427	424	422	431	384	265	97
SPBC29A10.12	89	71	92	66	67	48	68	90	69	62	106	81	90	77	67	90	90	69	78	81	132	92	90	89	90	84	80	90	261	270	74	70	90	79	90	82
SPBC29A10.13	120	124	128	118	131	127	126	126	128	120	136	127	133	116	131	122	126	129	123	126	128	131	125	119	137	119	134	122	116	154	135	224	134	124	130	307
SPBC29A10.15	82	49	98	0	61	46	64	8	113	54	67	97	81	83	121	67	68	98	54	64	64	78	139	19	63	66	151	68	43	66	61	66	69	102	97	59
SPBC29A10.16c	447	639	481	34	61	50	103	214	46	47	337	108	816	43	101	338	245	75	110	177	568	160	91	62	803	398	335	110	216	168	397	97	403	112	280	80
SPBC29A10.17	60	75	59	47	55	14	88	18	59	0	75	52	81	51	18	95	58	60	82	58	60	0	136	22	76	68	80	79	83	82	69	66	61	82	140	15
SPBC29A3.03c	221	202	273	107	273	100	269	272	269	255	290	264	272	265	272	227	232	267	177	342	264	260	273	220	270	318	257	223	273	273	269	271	267	274	265	292
SPBC29A3.05	395	222	177	128	150	128	138	120	149	221	221	179	320	162	160	329	137	341	157	305	200	149	171	150	162	217	223	333	217	224	220	302	178	309	301	152
SPBC29A3.06	139	142	147	95	136	137	134	134	125	150	144	146	149	150	143	146	143	108	158	148	124	147	143	179	122	146	120	145	148	141	136	131	150	138	145	140
SPBC29A3.07c	160	23	226	220	138	8	225	69	11	110	244	185	100	127	188	230	230	190	164	298	131	219	232	157	143	225	106	123	183	237	32	248	174	185	217	176
SPBC29A3.09c	14	14	17	0	14	10	5	23	16	10	14	17	17	14	17	16	17	29	13	14	13	18	30	84	14	5	16	18	14	16	23	16	13	19	16	12
SPBC29A3.12	22	21	34	20	21	19	27	21	21	20	26	25	21	31	26	21	21	20	21	20	21	21	21	28	30	21	20	23	20	62	21	29	23	21	21	21
SPBC29A3.15c	82	57	80	47	50	0	72	52	15	8	61	57	143	39	52	87	81	81	36	55	56	54	56	86	0	68	69	85	51	56	80	80	58	51	49	24
SPBC29A3.16	267	226	314	267	286	218	216	252	223	253	266	269	264	250	264	248	222	262	225	264	257	247	260	250	255	223	261	262	249	256	250	261	254	254	225	246
SPBC29A3.17	274	108	179	105	118	153	114	213	101	67	212	166	176	210	175	184	192	113	208	212	215	120	50	175	209	83	213	210	157	176	182	168	210	184	208	208
SPBC29A3.18	84	87	86	87	75	65	87	83	86	88	81	81	86	87	83	86	80	85	93	89	86	86	78	82	154	85	85	85	84	104	84	117	81	83	85	91
SPBC29B5.02c	648	394	821	0	437	272	627	625	703	637	936	636	661	673	605	662	608	999	712	618	334	661	520	659	509	677	778	701	567	815	749	730	589	619	639	648
SPBC2A9.02	291	46	249	45	146	82	329	252	48	56	469	56	99	251	48	140	51	301	318	389	355	189	113	47	396	152	251	284	263	55	48	58	54	54	46	292
SPBC2A9.08c	22	19	30	13	24	17	19	18	155	19	20	19	20	28	23	20	22	18	20	28	22	20	18	21	18	25	23	21	17	17	23	19	20	151	21	28
SPBC2A9.09	48	130	45	36	31	0	17	41	43	27	44	49	43	35	43	41	45	56	43	44	43	36	40	141	43	13	44	53	43	46	45	45	46	47	38	46
SPBC2A9.11c	111	87	134	76	82	79	59	86	89	85	105	111	64	111	112	106	141	81	85	115	118	82	110	87	108	163	115	199	119	285	94	91	262	139	111	97
SPBC2D10.03c	153	201	150	198	143	171	153	151	148	152	153	136	138	153	144	154	132	155	133	157	138	135	148	140	208	153	175	145	78	140	144	136	147	184	156	172
SPBC2D10.04	809	842	845	808	681	0	830	827	771	222	861	833	869	877	846	702	856	838	586	699	844	844	753	510	860	810	856	781	817	863	843	869	888	867	1001	830
SPBC2D10.09	172	38	141	75	36	38	52	56	47	46	210	52	45	48	143	46	57	26	148	70	56	155	215	59	46	168	45	62	70	287	160	162	75	49	121	52
SPBC2D10.10c	29	48	29	28	29	29	29	28	29	29	29	28	30	30	29	29	29	29	30	29	28	29	29	26	31	29	29	28	28	42	28	28	29	29	29	29
SPBC2D10.11c	36	44	53	21	52	0	41	35	95	39	45	38	38	45	51	43	21	52	47	37	54	36	41	0	47	50	46	40	35	24	49	45	47	36	44	46
SPBC2D10.12	43	28	22	27	27	21	17	22	16	25	23	25	25	33	26	32	24	33	27	27	23	22	23	20	27	20	21	29	35	26	29	33	33	26	25	33
SPBC2D10.13	182	64	73	74	0	65	76	23	47	76	75	60	77	73	0	74	0	72	71	16	69	0	71	73	65	65	58	67	74	61	76	178	67	61	67	146
SPBC2D10.16	183	83	116	119	166	102	80	86	118	89	103	65	100	92	103	117	86	100	0	119	109	42	218	102	51	87	92	84	106	130	105	103	104	102	100	92
SPBC2D10.20	287	121	136	0	260	29	16	8	45	16	30	15	299	259	288	14	14	26	116	39	290	274	29	301	329	0	94	29	34	126	122	235	259	28	28	117
SPBC2F12.02c	342	360	341	223	330	99	334	300	302	372	363	335	342	367	398	357	344	301	302	342	357	422	342	348	333	378	334	350	336	340	359	445	347	386	336	341
SPBC2F12.03c	124	111	120	90	95	111	121	114	121	85	114	94	108	121	113	121	117	119	89	122	113	102	108	87	113	85	114	120	120	122	128	118	121	121	111	119
SPBC2F12.04	34	34	37	35	34	27	33	34	34	32	34	34	34	32	34	34	33	34	33	37	35	34	33	34	32	36	34	33	32	34	39	32	35	33	46	41
SPBC2F12.11c	519	524	521	499	521	523	521	521	506	517	535	523	524	493	521	521	521	513	517	528	522	522	522	506	521	514	515	505	520	499	524	496	535	523	520	514
SPBC2F12.13	181	169	188	58	195	182	188	196	69	196	185	185	188	194	182	190	153	194	178	184	196	146	171	192	193	192	194	193	191	190	189	186	192	189	173	182
SPBC2F12.15c	79	83	67	115	115	55	69	79	120	0	116	116	114	113	81	120	49	67	114	125	118	0	105	116	120	113	119	114	120	114	83	116	83	120	0	120
SPBC2G2.01c	781	582	757	558	718	677	701	880	602	693	847	751	892	779	627	859	809	844	804	718	643	762	615	432	677	794	649	670	639	901	667	797	731	614	717	961
SPBC2G2.03c	32	32	32	68	68	24	18	78	29	32	37	36	31	31	32	33	40	34	84	32	89	30	29	28	32	33	44	39	20	28	29	32	32	33	37	29
SPBC2G2.05	14	13	14	22	14	0	17	0	14	23	22	0	15	16	12	16	14	26	11	10	17	14	9	3	16	18	64	18	16	16	16	21	17	14	16	5
SPBC2G2.07c	311	295	315	293	324	210	282	331	297	232	309	330	312	294	312	311	320	293	332	320	332	302	283	294	328	331	314	331	284	328	329	310	334	310	309	310
SPBC2G2.08	63	60	56	33	58	0	49	61	55	60	60	82	62	56	73	58	62	59	56	58	63	60	59	41	58	56	60	59	66	60	62	56	61	66	65	60
SPBC2G2.11	65	61	61	66	116	50	115	61	61	0	61	64	66	61	62	61	69	66	95	61	65	60	62	57	62	61	99	62	66	61	63	62	67	60	61	66
SPBC2G2.14	79	71	191	0	50	45	76	83	83	80	70	71	109	0	107	85	105	102	67	125	101	58	86	21	74	74	123	81	128	77	82	112	101	85	107	50
SPBC2G2.16	93	96	110	93	75	0	84	72	81	82	95	86	76	99	86	93	101	82	82	86	84	86	84	89	92	74	94	93	75	75	95	94	81	71	88	89
SPBC2G5.01	56	57	57	52	67	17	52	56	53	59	69	60	63	54	54	56	58	57	52	55	57	51	57	52	58	54	57	57	53	53	53	62	59	63	61	57
SPBC2G5.02c	1056	1061	1044	1013	982	976	1059	1048	1070	1051	1046	1055	1015	1055	1054	1064	996	1057	1049	1043	1057	1008	1011	950	1049	1049	1055	1055	1050	1049	1054	1062	1051	1055	1050	1014
SPBC2G5.07c	212	198	195	191	207	193	208	197	200	209	195	197	199	202	194	209	215	195	200	214	213	194	197	211	193	196	207	199	204	192	211	208	210	199	196	198
SPBC30B4.01c	650	620	654	636	677	491	643	651	655	649	657	663	654	648	622	650	657	650	630	660	651	680	613	656	657	651	651	662	650	663	648	664	648	645	622	660
SPBC30B4.03c	48	51	46	45	33	4	31	66	64	33	52	53	45	44	33	199	62	43	43	38	100	44	56	33	33	64	57	43	28	45	68	52	50	29	44	45
SPBC30B4.04c	23	51	76	80	50	0	66	54	54	77	72	67	49	51	53	34	57	55	35	54	77	51	6	0	52	0	50	52	49	67	50	51	49	52	40	46
SPBC30B4.05	25	24	18	0	23	22	37	23	29	0	27	14	24	23	23	23	27	23	23	21	23	2	24	18	23	23	25	23	19	25	24	24	24	23	22	19
SPBC30B4.06c	291	127	261	96	109	132	95	61	0	102	167	261	129	165	128	260	289	248	103	234	281	154	303	12	97	126	204	294	133	261	258	283	357	145	135	264
SPBC30B4.07c	212	100	174	253	152	19	53	31	20	219	99	108	214	100	171	54	206	48	65	96	108	19	42	66	111	136	63	68	99	259	100	57	324	64	244	132
SPBC30D10.02	106	105	104	116	97	67	107	101	95	90	102	92	111	188	95	107	99	184	105	107	110	141	298	89	160	102	95	103	117	101	139	108	109	112	299	92
SPBC30D10.03c	90	104	118	97	181	101	96	99	102	108	104	107	106	90	97	99	85	110	97	120	118	98	98	128	99	97	106	94	51	110	90	106	120	99	107	95
SPBC30D10.07c	142	152	151	22	155	54	139	155	131	138	156	160	156	134	176	155	160	162	155	156	153	137	162	96	155	57	163	152	156	136	157	158	158	200	157	136
SPBC30D10.10c	202	136	197	145	189	93	197	163	197	151	199	154	192	187	205	132	198	197	187	166	197	164	197	205	191	205	197	199	195	190	203	211	196	201	196	128
SPBC30D10.11	488	469	488	491	429	306	571	481	487	483	631	481	598	620	479	600	494	466	487	538	487	543	490	481	483	497	510	571	490	499	585	490	596	633	536	598
SPBC30D10.12c	99	116	127	99	135	0	116	68	22	128	121	122	117	100	128	123	124	163	99	132	146	106	121	135	125	111	131	140	118	149	124	126	147	186	123	120
SPBC30D10.13c	243	92	158	119	125	87	197	225	145	121	232	208	178	122	153	232	235	229	126	226	250	157	227	151	145	225	228	236	251	205	240	309	321	80	250	95
SPBC30D10.14	79	74	80	77	106	75	81	81	77	78	84	81	82	73	79	105	80	76	78	83	64	78	81	64	83	80	81	80	83	81	80	79	80	82	77	63
SPBC30D10.15	30	41	55	27	28	0	34	10	9	43	43	43	36	30	34	44	50	52	44	52	45	0	30	1	57	50	45	49	31	30	44	51	31	46	42	31
SPBC30D10.16	127	0	127	104	131	30	125	86	44	128	129	128	127	124	94	130	100	106	132	147	118	100	118	104	127	114	129	108	129	135	119	116	132	118	112	29
SPBC30D10.17c	256	284	267	229	251	232	270	259	245	265	270	275	270	269	264	262	256	267	259	269	249	246	248	252	257	265	264	262	259	260	264	267	263	268	269	272
SPBC30D10.18c	23	30	23	19	22	21	111	21	18	22	27	23	103	20	23	20	23	22	22	136	23	22	21	114	19	22	22	23	23	27	22	30	24	20	21	23
SPBC31E1.01c	150	43	43	44	21	137	44	33	64	30	100	64	43	44	62	101	64	47	44	61	71	136	63	0	63	63	110	84	0	98	51	56	68	79	64	101
SPBC31E1.02c	578	555	579	523	558	523	568	573	565	558	595	596	572	562	567	572	570	572	567	566	570	568	572	567	571	572	579	706	567	572	568	566	571	578	573	572
SPBC31E1.04	250	173	225	154	233	84	253	172	234	158	235	160	210	228	181	192	183	182	173	172	238	176	185	123	238	172	216	270	237	190	173	183	231	234	192	239
SPBC31F10.02	79	76	84	74	109	8	79	55	67	38	92	87	78	93	69	7	86	56	78	70	87	77	58	58	80	9	101	56	76	86	74	88	81	78	76	72
SPBC31F10.04c	27	35	140	3	104	64	35	7	35	33	134	61	104	75	72	157	104	103	100	133	112	63	195	100	159	173	165	75	71	95	100	100	104	104	75	89
SPBC31F10.06c	54	56	56	55	51	25	54	52	54	55	55	55	55	56	55	54	55	56	55	55	56	58	55	49	55	55	109	55	55	56	55	54	54	57	55	54
SPBC31F10.07	254	265	260	256	258	0	162	256	227	261	295	262	356	234	262	258	263	269	260	223	472	242	254	166	256	263	263	269	250	267	263	258	242	263	267	352
SPBC31F10.09c	106	25	141	84	95	52	160	56	63	120	89	74	105	106	117	105	90	78	87	86	119	104	97	72	94	92	103	100	103	105	140	147	112	104	97	0
SPBC31F10.10c	1000	1000	986	538	1000	1002	872	997	994	1007	997	976	1000	1001	1000	969	966	1009	972	862	983	824	986	996	1013	997	970	992	830	1000	990	1004	991	1004	972	993
SPBC31F10.11c	65	83	92	0	55	174	68	79	92	78	91	92	97	110	80	79	110	85	90	79	93	110	144	55	90	64	95	107	85	84	85	92	94	90	89	79
SPBC31F10.14c	723	677	716	636	638	739	722	632	702	715	713	746	673	707	730	653	739	704	735	697	724	735	746	633	678	711	650	701	737	725	745	713	669	699	701	669
SPBC31F10.15c	74	37	40	37	40	37	38	38	38	38	40	57	87	40	38	40	99	37	37	122	37	38	42	38	39	38	40	38	38	39	40	39	39	40	39	38
SPBC31F10.16	64	71	60	55	64	55	63	60	58	121	80	61	77	61	63	61	60	55	129	71	64	60	59	57	76	63	67	60	60	60	64	59	59	72	63	63
SPBC32C12.03c	261	249	259	188	244	241	251	178	251	235	262	266	260	276	246	256	245	249	276	260	267	232	254	237	233	249	255	266	184	275	257	244	257	263	256	243
SPBC32F12.01c	485	484	484	484	498	472	482	475	467	471	482	481	512	449	448	482	482	482	482	485	484	482	483	447	485	484	500	485	484	485	481	473	484	475	484	483
SPBC32F12.03c	45	42	42	45	45	42	48	118	50	41	55	53	56	44	44	41	43	43	53	41	42	61	50	45	56	73	71	51	45	48	43	45	42	45	43	42
SPBC32F12.04	122	114	122	160	0	30	113	114	132	124	146	127	129	87	116	124	124	262	189	147	121	113	127	92	253	132	88	120	76	84	119	108	307	122	122	128
SPBC32F12.06	198	39	266	58	46	0	366	337	439	404	43	27	418	125	63	71	173	161	39	59	89	0	46	551	441	58	242	58	0	37	410	337	472	356	169	69
SPBC32F12.09	902	880	893	908	901	693	889	901	908	620	901	896	902	899	904	853	882	872	868	897	893	898	877	861	890	889	903	897	872	903	897	902	900	901	875	728
SPBC32F12.10	179	173	256	251	173	271	250	199	263	172	184	175	174	174	251	252	200	196	173	175	175	176	298	259	175	178	174	174	175	176	176	180	176	270	173	179
SPBC32H8.02c	1066	1096	1233	1010	1190	0	1182	1224	1050	1232	1152	1223	1191	1206	1203	1226	1241	1240	1114	1216	1124	1011	1115	1013	1131	1261	1147	1201	1149	1180	1216	1228	1092	1250	1243	1148
SPBC32H8.03	159	172	166	105	174	105	173	151	133	125	181	179	158	156	190	178	193	176	168	177	177	257	195	158	200	151	177	169	194	160	175	178	156	191	160	137
SPBC32H8.04c	117	106	99	115	115	96	98	99	98	115	100	98	112	116	145	115	141	116	98	104	117	115	133	140	98	99	98	140	130	129	117	117	128	113	124	128
SPBC32H8.05	13	23	67	21	20	0	26	12	1	22	25	19	21	17	24	20	21	12	13	15	21	20	19	12	12	11	13	13	7	19	27	13	13	13	22	13
SPBC32H8.07	478	435	475	445	477	321	463	470	475	444	470	470	470	475	487	470	471	454	469	442	444	477	472	478	469	462	490	500	457	453	472	432	498	457	471	431
SPBC32H8.10	99	91	98	98	105	92	107	88	97	99	117	89	110	87	100	107	102	88	110	118	89	97	153	107	87	100	98	97	110	101	99	106	94	96	98	98
SPBC32H8.12c	57	57	58	62	57	57	57	67	62	57	65	124	57	59	56	73	64	57	57	73	57	56	99	68	61	64	60	91	60	60	57	58	57	57	59	57
SPBC336.02	37	18	31	6	22	18	31	0	31	12	38	30	37	55	34	31	29	32	12	37	61	30	37	6	25	29	27	28	10	35	59	23	47	29	35	27
SPBC336.03	458	508	530	401	530	405	409	506	505	192	504	464	406	508	508	407	506	574	516	517	417	376	417	363	506	507	407	406	502	564	469	507	513	346	530	469
SPBC336.06c	248	229	221	220	237	231	122	239	155	237	236	226	233	248	220	237	220	237	190	217	276	247	192	232	196	248	248	238	237	238	245	231	222	224	193	211
SPBC336.11	122	111	132	124	115	149	130	87	132	128	133	133	121	110	120	118	120	121	127	129	115	118	115	99	136	115	120	134	104	121	133	132	129	120	119	112
SPBC336.14c	63	1	62	24	65	36	56	47	17	62	63	47	63	36	29	66	37	63	63	58	55	56	55	33	36	59	34	48	54	37	48	64	63	49	22	31
SPBC336.15	47	0	135	0	13	201	0	48	11	60	0	177	48	36	7	5	59	39	4	136	105	172	0	5	149	40	5	50	35	201	130	48	42	14	57	0
SPBC337.05c	38	31	35	33	29	25	36	116	29	30	37	35	31	29	35	35	27	34	43	36	29	32	45	63	28	35	34	36	31	29	39	32	30	35	32	30
SPBC337.08c	983	1020	974	981	976	966	976	973	974	974	977	977	979	976	976	975	976	977	981	979	980	977	975	965	975	975	974	976	979	975	979	991	977	961	976	977
SPBC337.09	353	47	50	46	53	47	46	51	46	48	57	54	294	56	49	53	47	56	46	54	163	55	56	56	56	46	56	53	37	103	233	54	54	45	55	55
SPBC337.10c	432	485	443	432	349	0	381	361	344	365	410	415	434	369	410	402	407	408	387	404	411	366	386	383	400	383	380	390	384	385	383	392	452	414	403	392
SPBC337.11	257	215	222	245	266	0	223	207	142	140	262	187	216	264	265	266	243	369	209	105	246	12	237	215	211	246	268	258	264	244	225	264	251	266	212	228
SPBC337.12	457	440	473	435	441	435	436	435	420	457	440	441	455	371	453	439	437	432	471	435	471	369	440	433	440	441	453	456	442	457	443	425	470	441	474	440
SPBC337.13c	202	200	171	103	181	201	203	182	203	113	232	202	232	205	206	203	206	247	176	289	223	182	176	203	176	208	233	160	208	233	218	223	204	203	320	181
SPBC337.14	152	152	151	139	131	151	139	141	139	151	141	150	152	152	152	153	149	151	143	152	153	153	152	149	152	151	151	149	152	152	152	152	147	152	152	131
SPBC337.15c	145	149	153	110	152	0	134	143	145	129	151	183	149	152	147	243	145	143	145	151	150	271	147	192	146	217	144	153	145	150	161	143	168	145	158	110
SPBC342.01c	121	155	114	49	244	0	50	111	163	112	168	162	114	160	171	147	149	111	158	150	119	137	57	112	114	113	163	99	136	150	143	158	161	113	122	114
SPBC342.04	57	37	37	36	57	30	48	45	29	36	56	39	50	20	35	58	36	34	35	36	45	37	67	29	27	35	28	34	61	43	42	49	27	51	53	28
SPBC354.01	78	77	105	103	72	50	0	76	73	76	103	81	76	79	74	106	75	80	76	77	79	77	77	31	76	72	78	82	76	77	76	77	79	76	75	75
SPBC354.05c	1274	1158	1163	1145	1161	1096	1139	1140	1141	1154	1136	1139	1140	1242	1137	1156	1141	1149	1144	1161	1162	1157	1139	1141	1164	1132	1146	1130	1141	1158	1159	1137	1138	1156	1139	1243
SPBC354.06	73	64	67	31	64	51	571	57	68	397	915	1109	1092	197	73	513	68	493	54	59	61	145	349	57	68	280	451	59	382	613	79	61	936	73	139	63
SPBC354.07c	64	35	67	74	35	23	34	53	28	61	41	50	38	32	35	57	34	34	34	64	57	35	35	23	30	37	82	68	31	66	35	33	38	56	68	31
SPBC354.08c	775	636	676	697	678	651	675	750	662	676	674	688	762	665	676	664	660	671	664	676	650	662	664	586	664	664	679	670	657	681	679	668	672	647	564	676
SPBC354.09c	690	686	705	690	596	646	613	597	690	652	687	674	679	651	679	692	691	690	679	681	709	575	692	658	615	649	687	655	692	681	685	685	678	674	675	681
SPBC354.10	121	122	135	116	111	118	136	127	123	122	126	133	129	123	120	124	124	128	121	123	131	126	120	100	110	55	127	127	119	121	119	123	128	151	125	123
SPBC354.12	611	599	606	611	610	599	599	611	611	604	922	611	653	599	611	610	613	615	606	599	605	613	601	81	637	601	610	619	657	611	682	611	613	612	618	612
SPBC359.01	501	483	438	298	391	0	470	446	239	386	448	470	459	438	412	425	417	426	423	421	469	372	423	447	474	393	563	462	447	455	426	508	470	450	421	448
SPBC359.03c	762	408	353	378	336	337	356	375	406	336	401	496	429	337	337	382	403	375	408	645	555	338	633	332	395	377	485	375	402	337	434	372	407	354	375	377
SPBC359.05	595	151	200	0	197	124	124	83	0	101	116	141	124	148	114	150	110	143	168	197	234	108	314	64	112	159	147	177	0	113	147	139	155	166	151	211
SPBC36.04	65	69	88	56	80	19	61	60	65	75	74	87	80	77	80	74	27	46	89	96	88	76	93	60	84	82	75	71	62	76	83	88	113	108	94	76
SPBC36.05c	122	126	118	116	121	111	96	111	42	108	125	121	144	115	120	117	114	121	122	143	117	113	117	113	117	128	118	112	117	117	121	129	122	127	131	118
SPBC36.08c	165	145	136	115	117	87	106	117	117	135	138	174	136	137	139	137	138	138	140	126	147	247	136	166	117	141	134	138	140	133	158	136	233	138	139	125
SPBC36.10	361	301	403	273	306	274	330	413	334	350	319	436	352	299	379	415	303	309	304	333	428	329	248	358	275	306	352	307	317	304	317	337	344	428	363	393
SPBC365.01	291	303	298	369	298	280	299	303	304	296	299	318	299	305	296	301	299	290	301	383	302	297	298	297	307	299	299	298	296	298	285	296	286	297	298	299
SPBC365.02c	83	92	92	4	49	0	48	31	48	32	87	95	92	80	70	92	73	36	88	139	76	86	79	15	89	121	95	74	92	81	76	59	94	96	81	75
SPBC365.03c	33	38	31	32	30	29	30	31	32	29	35	30	31	31	34	30	39	29	38	38	30	39	38	29	41	31	31	33	27	35	29	100	50	31	31	32
SPBC365.05c	245	188	246	9	254	77	184	231	211	43	221	217	212	214	215	222	213	223	208	222	222	185	223	243	189	254	248	210	194	152	237	225	152	216	184	222
SPBC365.06	59	42	71	47	43	36	46	47	36	33	51	48	55	46	45	46	47	47	42	51	45	47	53	47	44	85	49	47	43	47	48	48	61	53	49	47
SPBC365.08c	23	0	71	22	15	0	21	8	24	0	32	4	20	12	8	35	9	6	5	21	27	0	43	5	15	18	5	21	23	8	90	21	19	18	9	10
SPBC365.09c	784	693	833	199	249	217	465	760	465	431	768	809	578	737	793	767	817	816	422	737	550	507	220	517	750	259	587	602	740	841	464	810	735	335	214	348
SPBC365.10	75	80	155	0	105	59	81	10	64	112	112	111	104	73	75	72	94	103	134	116	139	55	111	95	101	119	112	83	75	127	91	175	92	111	212	65
SPBC365.14c	61	59	51	44	50	36	60	55	59	58	60	59	60	50	57	60	65	60	62	57	59	50	59	58	52	59	58	62	59	167	63	61	65	59	56	59
SPBC365.15	104	133	179	82	113	0	0	104	106	164	119	125	81	89	117	119	126	136	177	89	121	103	69	101	107	103	122	115	105	106	168	86	120	122	133	190
SPBC365.20c	242	196	245	195	288	35	291	305	219	199	325	338	229	179	108	263	266	197	324	207	297	244	226	134	344	264	276	340	229	229	282	228	258	229	290	228
SPBC36B7.02	529	317	380	259	393	220	425	316	311	283	352	352	386	295	318	495	341	323	321	371	395	635	519	384	333	315	478	344	326	474	391	351	349	354	393	393
SPBC36B7.04	68	67	87	36	94	82	87	69	81	84	94	92	82	92	94	91	99	92	93	81	177	95	84	29	191	0	151	84	11	87	91	83	87	74	91	93
SPBC36B7.07	115	107	141	116	115	115	112	109	118	111	117	115	117	115	114	109	120	116	24	112	116	110	85	24	115	111	114	116	114	66	107	135	90	73	107	23
SPBC36B7.09	701	703	742	377	685	269	742	695	713	769	872	568	686	443	664	747	417	712	644	597	684	759	608	426	613	750	717	760	654	701	798	623	696	683	504	595
SPBC3B8.01c	213	229	201	12	153	0	0	42	146	17	122	149	262	222	223	255	221	248	190	84	202	177	211	171	229	222	183	258	226	262	197	217	224	221	153	217
SPBC3B8.02	749	737	824	756	615	707	718	751	709	824	737	741	818	745	811	714	807	738	737	786	749	820	808	811	762	706	723	812	807	728	819	733	741	738	722	753
SPBC3B8.03	132	123	128	131	119	96	133	83	121	115	166	130	125	110	130	130	132	104	190	138	100	113	131	121	140	129	130	129	107	114	103	122	116	111	115	94
SPBC3B8.04c	119	67	82	113	120	62	115	62	78	36	80	64	78	61	62	81	80	60	77	99	115	63	118	70	115	71	82	78	101	74	114	115	66	77	98	77
SPBC3B8.05	119	91	111	22	111	0	120	124	0	100	120	119	111	119	128	110	110	110	120	107	122	110	112	120	120	113	95	120	115	127	124	111	113	101	126	103
SPBC3B8.06	591	473	565	453	564	452	523	468	455	471	512	514	508	609	474	483	551	566	468	549	603	466	576	464	582	490	467	503	471	474	473	665	581	562	513	564
SPBC3B8.07c	1044	993	1019	980	975	977	1003	999	1000	997	1004	1000	1037	985	999	1007	984	1068	960	1000	999	998	1008	922	1052	1001	1065	1000	1000	1056	1000	1006	1000	1007	987	1003
SPBC3B8.08	232	149	156	21	148	0	236	255	111	0	189	244	155	148	132	207	231	245	279	291	298	231	279	122	120	140	277	276	116	246	132	160	175	148	242	179
SPBC3B8.10c	93	111	175	149	114	0	130	162	139	0	151	111	98	132	59	153	182	151	132	28	193	110	151	101	111	176	153	130	110	95	127	174	139	88	0	153
SPBC3B9.01	153	135	294	132	138	134	121	128	154	133	170	169	146	195	154	194	145	145	136	161	146	129	161	146	146	146	145	138	147	153	219	145	143	164	143	131
SPBC3B9.02c	110	93	161	34	69	0	138	155	95	126	157	166	145	118	145	155	132	158	156	129	157	166	154	80	127	148	166	134	164	99	154	131	126	166	124	52
SPBC3B9.03	66	37	64	47	33	10	34	25	35	35	60	57	64	25	59	60	44	61	32	47	86	24	85	68	25	49	65	43	64	60	56	60	90	59	58	55
SPBC3B9.08c	67	49	42	24	270	32	65	133	61	35	58	43	76	45	43	49	35	38	42	209	135	36	48	30	49	48	208	36	49	42	133	37	29	54	50	33
SPBC3B9.12	73	70	78	44	69	42	89	71	5	45	188	127	81	95	96	76	71	99	75	96	121	80	98	0	119	67	173	131	114	93	75	109	118	101	113	110
SPBC3B9.14c	93	90	93	83	119	0	93	78	83	66	95	119	94	94	91	95	95	93	94	95	92	92	116	84	96	92	171	119	83	98	83	92	94	94	93	85
SPBC3B9.17	25	3	26	5	26	5	21	26	5	23	30	22	31	6	1	93	30	2	23	2	22	8	23	20	25	21	31	0	22	180	110	129	30	27	23	9
SPBC3B9.18c	250	233	297	364	242	223	225	347	225	226	241	244	257	225	281	227	247	226	241	247	258	242	236	208	239	360	238	249	220	225	260	239	238	242	249	282
SPBC3B9.19	62	56	60	45	57	36	52	48	23	42	64	60	61	56	57	56	121	50	43	57	59	59	60	46	61	125	58	56	43	150	46	51	52	127	66	59
SPBC3D6.05	418	9	17	18	56	16	285	15	193	13	301	287	295	215	15	286	383	272	108	29	349	16	18	14	301	28	282	216	9	107	355	329	346	298	14	16
SPBC3D6.08c	202	126	194	115	121	118	122	128	235	135	138	127	148	126	135	132	149	158	126	136	202	146	125	133	160	118	291	126	122	142	184	156	218	149	139	148
SPBC3D6.09	195	190	184	193	232	154	126	195	277	183	225	235	232	246	208	225	196	203	193	194	194	275	178	178	242	158	225	203	201	218	211	218	487	235	189	195
SPBC3D6.11c	268	149	143	59	141	286	257	252	269	114	271	229	237	143	219	254	210	149	245	248	265	303	98	247	253	264	253	262	177	252	264	263	259	264	250	263
SPBC3D6.12	45	46	43	42	46	41	46	41	42	46	44	44	46	43	45	46	46	46	46	47	39	42	47	46	44	21	46	46	41	43	46	41	46	41	42	45
SPBC3D6.13c	139	144	149	137	139	122	147	140	143	140	140	155	144	140	144	142	139	142	142	148	143	139	142	136	136	140	143	144	148	153	140	140	146	139	136	144
SPBC3E7.02c	69	20	65	132	31	23	69	68	59	69	71	70	70	69	69	69	65	0	26	69	68	61	24	22	42	38	75	74	70	69	33	70	70	69	42	23
SPBC3E7.05c	18	17	22	24	11	9	32	13	0	24	23	23	22	23	18	21	18	19	14	18	28	23	17	13	25	54	25	23	17	22	25	20	22	23	25	16
SPBC3E7.06c	126	135	141	0	41	138	138	126	110	127	151	79	140	89	0	80	65	84	131	105	131	79	60	79	129	85	137	118	35	134	134	135	129	131	101	127
SPBC3E7.07c	52	50	54	52	54	5	39	48	43	54	54	54	59	43	42	57	41	53	59	63	51	54	52	54	67	60	69	54	50	60	52	72	52	75	52	54
SPBC3E7.08c	173	173	190	0	2	326	180	45	157	173	190	158	190	173	173	169	171	79	335	191	222	440	174	0	46	102	330	175	373	144	193	184	195	160	179	178
SPBC3E7.11c	16	17	6	19	16	0	15	0	17	19	29	95	16	14	21	56	47	15	160	21	46	22	19	17	34	11	37	18	6	21	19	15	19	19	11	69
SPBC3E7.15c	45	47	47	48	99	35	48	46	46	45	46	46	46	48	46	47	46	46	47	55	48	93	46	45	206	52	46	46	46	125	47	46	46	56	46	46
SPBC3E7.16c	351	266	265	271	346	264	266	266	340	266	266	266	306	266	266	266	266	266	266	277	266	266	275	266	327	270	266	266	266	266	266	264	307	266	266	274
SPBC3F6.01c	64	43	58	52	55	0	0	53	54	56	53	56	49	82	59	50	55	53	55	54	53	0	41	52	53	35	56	51	53	58	56	54	62	55	41	62
SPBC3F6.03	794	752	794	809	751	747	479	768	721	622	689	712	747	722	780	800	826	711	717	740	683	722	713	562	552	778	827	708	681	721	710	775	753	642	571	708
SPBC3F6.04c	49	45	46	6	47	0	45	0	37	28	48	50	49	48	51	50	9	51	48	46	50	47	51	3	49	50	28	47	49	54	33	51	47	52	29	26
SPBC3F6.05	245	244	302	251	249	243	245	242	252	245	256	251	249	255	241	254	258	327	247	262	264	255	260	247	250	243	244	261	247	250	263	258	368	247	255	240
SPBC3H7.01	184	179	184	80	181	70	185	183	178	55	188	186	185	184	179	184	78	79	181	199	179	184	179	142	187	183	184	184	184	186	178	179	186	178	176	188
SPBC3H7.02	704	694	696	815	655	693	705	664	666	298	678	689	694	816	653	696	929	703	677	685	669	707	707	977	705	681	694	696	587	613	657	709	700	659	704	669
SPBC3H7.03c	1670	1732	1724	1673	1706	1684	1679	1668	1676	1674	1682	1672	1687	1676	1672	1709	1669	1677	1673	1716	1680	1681	1669	1725	1666	1673	1723	1720	1679	1676	1718	1675	1689	1676	1677	1677
SPBC3H7.04	166	165	198	165	182	183	167	226	185	169	218	245	228	215	170	300	224	219	159	182	183	174	184	207	180	96	179	198	231	225	184	183	225	165	164	161
SPBC3H7.10	81	83	51	66	80	46	78	71	65	60	83	75	69	77	16	74	68	75	37	75	67	65	61	24	84	74	74	76	51	64	53	86	65	81	66	62
SPBC3H7.12	89	108	108	25	89	0	93	49	69	50	103	195	88	51	71	118	107	116	101	81	105	55	100	89	106	106	111	97	84	103	101	107	117	87	41	101
SPBC3H7.13	181	162	153	38	78	0	40	163	128	119	142	191	151	11	110	155	114	105	160	173	131	163	191	0	164	11	144	180	58	162	174	106	130	144	162	174
SPBC3H7.15	102	99	103	103	103	101	96	104	101	98	101	101	102	96	101	100	101	101	97	102	102	99	103	102	89	96	113	96	94	98	100	102	104	97	115	103
SPBC4.05	45	0	27	0	42	7	5	10	25	4	30	25	18	62	15	37	8	3	25	54	28	53	31	0	35	13	66	25	18	40	30	50	37	18	28	46
SPBC405.01	156	144	137	138	144	126	141	139	140	149	137	143	137	141	138	139	141	137	138	138	149	138	138	138	138	259	138	150	138	138	138	138	139	137	140	137
SPBC405.03c	226	222	222	172	226	214	199	216	223	222	225	223	225	202	209	204	209	217	196	226	225	226	223	206	225	222	221	226	199	223	223	198	226	217	217	210
SPBC405.04c	157	151	153	51	159	84	153	150	160	158	159	160	158	149	157	148	153	158	161	160	161	142	159	151	153	161	161	160	159	157	154	159	199	158	99	144
SPBC405.05	200	213	228	166	192	25	240	164	115	223	193	157	186	131	71	186	196	191	97	192	211	113	198	68	200	152	160	182	162	88	203	113	230	210	178	137
SPBC405.06	214	218	261	217	227	62	209	262	202	214	234	221	257	230	226	227	221	223	219	250	264	214	211	214	216	211	224	255	226	257	256	222	222	243	250	226
SPBC405.07	17	14	14	14	13	14	17	14	14	13	16	15	17	18	14	14	14	14	18	19	59	14	18	16	57	18	23	21	17	18	14	17	18	18	17	13
SPBC4.07c	48	42	43	38	45	37	42	47	48	44	46	43	46	42	43	51	42	45	42	48	43	45	42	44	53	45	46	48	42	48	47	49	47	44	42	45
SPBC409.04c	83	61	82	79	66	0	160	68	92	68	91	91	90	86	80	87	165	80	87	76	92	95	92	68	84	78	63	65	88	126	112	82	280	83	90	100
SPBC409.05	25	24	22	17	24	46	25	24	13	17	25	22	23	26	8	271	24	33	22	22	25	23	16	21	24	100	28	40	29	17	19	29	24	29	16	23
SPBC409.06	33	16	15	15	88	66	33	23	30	11	23	17	29	60	20	26	22	21	20	9	10	11	10	12	22	21	28	21	32	28	25	33	21	30	21	9
SPBC409.07c	808	887	831	0	801	257	765	803	712	782	804	754	765	811	809	803	809	805	762	809	801	753	809	334	752	733	804	879	730	747	814	783	878	818	806	883
SPBC409.08	862	848	861	505	862	633	850	823	865	784	857	861	851	843	855	848	852	864	816	848	856	727	848	849	746	848	849	855	835	860	816	857	865	861	853	841
SPBC409.10	453	146	444	71	32	0	52	50	48	44	454	350	138	339	341	118	51	60	52	468	53	52	51	141	52	60	53	68	52	76	133	67	344	147	48	338
SPBC409.12c	131	92	131	40	33	92	143	89	31	138	131	131	185	110	113	114	78	111	139	140	141	187	131	109	88	141	109	134	141	111	106	142	108	134	139	0
SPBC409.13	67	71	79	55	67	67	51	71	64	66	71	125	71	79	71	62	65	65	125	73	71	79	74	65	87	64	67	70	57	87	70	65	65	74	69	69
SPBC409.14c	121	93	119	92	92	10	88	90	88	92	114	90	96	114	97	91	89	89	91	90	92	90	99	89	88	112	114	92	90	89	95	90	92	91	125	98
SPBC409.15	6	4	6	3	5	0	5	3	5	0	5	5	4	7	6	4	5	0	7	6	4	5	9	5	2	0	4	4	6	5	5	6	8	8	5	6
SPBC409.17c	249	398	278	137	286	195	212	183	167	213	382	194	251	248	154	391	400	317	233	224	314	407	157	193	250	259	396	391	214	272	244	251	280	277	282	253
SPBC409.18	60	71	54	49	69	0	31	78	69	60	54	66	69	32	79	45	64	54	44	66	50	66	65	44	60	54	67	50	47	66	69	62	54	44	66	58
SPBC409.19c	134	102	114	0	58	44	118	114	64	131	138	117	129	131	134	134	62	62	77	59	111	195	91	202	45	134	117	128	116	138	109	56	117	96	131	56
SPBC409.20c	47	56	57	48	58	0	35	49	18	12	54	55	48	54	57	59	56	52	46	46	93	46	53	21	51	49	54	53	46	47	56	59	50	55	57	54
SPBC409.21	150	102	130	77	145	37	181	86	100	112	120	139	161	104	125	122	93	100	120	130	144	71	111	113	123	152	152	117	120	137	161	161	172	154	156	102
SPBC418.01c	128	11	9	6	8	0	21	33	1	10	15	15	59	71	17	8	28	105	15	212	14	16	17	16	64	24	11	14	9	15	10	88	119	10	15	9
SPBC428.03c	315	312	321	267	312	92	307	305	291	312	323	319	320	306	311	312	316	313	315	329	312	294	301	294	268	81	230	319	327	317	330	322	317	307	311	308
SPBC428.08c	359	205	324	209	116	126	264	355	361	144	371	359	187	103	222	354	218	188	327	374	325	335	209	373	372	378	321	346	359	211	221	320	377	356	359	221
SPBC428.11	253	214	218	252	234	179	243	229	104	252	235	270	252	253	234	253	233	246	299	242	253	244	252	256	214	247	306	243	248	251	234	250	252	253	306	275
SPBC428.14	1156	405	549	200	270	0	1207	324	327	315	432	393	408	402	1160	407	485	645	394	423	396	932	916	270	428	997	617	1057	818	959	441	945	464	420	759	280
SPBC4B4.02c	223	183	240	201	188	174	195	126	314	188	201	127	186	255	180	241	209	181	115	146	175	102	130	107	306	110	304	175	178	188	249	149	152	187	125	128
SPBC4B4.07c	257	223	245	239	308	239	257	184	279	238	332	248	398	198	222	339	246	315	226	339	314	314	296	260	187	312	277	312	243	204	236	283	300	259	256	241
SPBC4B4.08	1741	526	507	410	412	411	413	424	720	409	412	513	435	408	435	412	411	412	408	699	438	499	537	613	834	412	560	493	410	524	434	448	411	412	412	413
SPBC4B4.10c	289	192	289	178	158	85	255	116	202	299	239	287	210	211	169	157	297	171	181	294	101	261	272	210	205	360	207	278	316	293	158	313	304	328	97	194
SPBC4B4.12c	118	83	124	117	77	0	128	0	137	0	116	117	127	85	121	128	127	102	129	115	123	104	104	106	0	115	6	82	117	110	142	76	115	105	104	118
SPBC4C3.03	600	585	597	581	586	581	596	586	581	597	590	601	585	604	586	589	586	585	586	599	586	586	586	598	587	585	592	584	590	586	584	588	591	586	586	586
SPBC4C3.05c	91	63	67	54	62	91	65	59	63	62	63	89	91	93	89	88	63	90	66	68	90	95	67	68	86	71	63	66	66	68	89	91	82	65	64	111
SPBC4C3.07	35	27	32	28	36	20	30	30	23	30	35	30	31	32	27	28	30	31	30	30	42	30	33	33	30	29	32	31	33	31	31	31	30	45	29	30
SPBC4C3.09	172	169	167	114	119	168	156	168	153	167	202	167	167	164	166	191	168	168	167	172	168	164	166	145	167	161	171	168	169	164	217	170	167	168	167	166
SPBC4C3.10c	546	142	504	9	15	9	332	321	438	231	274	269	21	321	269	438	276	493	521	533	53	57	436	618	323	556	521	481	18	242	475	438	412	519	548	497
SPBC4C3.12	580	579	592	589	571	574	604	588	589	586	604	606	587	576	594	593	609	575	567	592	596	584	576	587	593	608	606	589	588	606	582	592	616	573	592	588
SPBC4F6.04	27	34	33	24	28	25	23	24	26	24	26	28	34	19	24	26	26	26	28	26	27	24	24	24	24	27	25	28	23	16	25	26	26	26	28	26
SPBC4F6.05c	245	247	245	240	247	213	327	239	239	239	252	220	238	239	240	244	267	263	245	245	238	239	247	240	245	243	239	288	242	274	244	246	254	239	245	239
SPBC4F6.06	836	835	835	823	829	712	843	832	844	830	830	846	832	820	808	829	810	834	834	824	827	835	829	823	831	832	834	828	821	827	828	822	860	831	835	825
SPBC4F6.07c	41	27	43	8	34	37	2	15	50	38	34	36	37	37	37	38	37	33	37	37	39	36	37	38	39	34	39	33	37	115	50	37	38	108	43	35
SPBC4F6.08c	443	195	339	203	342	342	201	343	199	70	320	233	350	217	158	204	358	203	238	336	343	332	235	323	213	254	335	239	362	335	338	334	330	346	280	113
SPBC4F6.10	144	87	146	113	134	69	120	93	114	86	171	269	176	145	92	163	101	102	110	115	118	114	164	86	205	105	118	87	113	113	147	162	92	104	96	104
SPBC4F6.12	305	240	313	344	345	70	232	300	215	334	302	340	325	150	237	286	344	312	351	347	323	237	327	343	273	314	329	302	240	346	329	324	333	314	275	343
SPBC4F6.17c	37	8	37	10	9	5	28	18	41	8	47	18	69	76	36	65	71	44	67	132	38	5	56	6	35	19	68	36	72	35	59	75	72	35	68	14
SPBC4F6.18c	58	57	57	57	57	52	56	58	57	62	59	60	56	57	75	57	57	57	59	59	142	57	61	59	59	66	78	56	57	57	60	62	73	59	66	78
SPBC530.01	540	545	570	545	632	0	538	540	538	526	549	533	535	550	538	536	590	541	537	543	547	447	536	526	535	545	537	538	540	547	695	518	631	516	522	538
SPBC530.03c	235	178	207	179	225	172	217	183	221	174	223	363	204	316	215	215	195	243	211	218	224	221	180	180	225	241	222	211	218	226	220	224	257	222	222	217
SPBC530.07c	579	571	573	344	599	383	535	571	493	425	571	576	569	572	572	571	577	571	572	577	577	562	561	445	564	569	458	572	406	578	559	572	571	577	568	569
SPBC530.08	812	762	759	751	756	725	727	734	758	759	846	756	762	751	750	758	761	751	750	768	761	766	729	731	846	743	766	756	733	762	755	768	755	832	751	790
SPBC530.11c	1876	1808	1755	1925	1659	1663	2019	1850	1748	1569	1926	1928	1919	1892	1920	1777	1781	2043	1687	2073	1868	1925	1673	1925	1702	1668	1926	1865	2086	1921	1881	1841	1755	1921	1924	1843
SPBC530.14c	114	105	222	199	102	31	104	156	232	111	119	101	117	122	110	113	194	125	101	116	115	156	182	106	133	118	132	118	115	117	106	117	118	112	124	117
SPBC530.15c	1856	1775	1731	1762	1867	960	1707	1721	1859	1861	1866	1855	1855	1734	1841	1842	1782	1867	1867	1720	1859	1878	1869	1381	1783	1840	1871	1860	1838	1865	1867	1771	1864	1746	1761	1717
SPBC543.04	866	558	819	116	61	450	125	815	577	102	876	879	762	692	291	690	730	816	584	875	748	818	730	765	739	289	687	810	149	705	689	144	177	719	309	713
SPBC543.06c	50	47	46	49	16	23	47	14	47	45	52	23	46	40	56	58	57	58	54	57	59	22	49	12	16	56	48	24	27	45	45	44	20	23	49	14
SPBC543.07	294	292	323	292	315	286	304	317	295	302	314	380	319	309	296	348	309	293	323	314	369	293	294	292	316	294	326	311	318	302	315	310	296	316	326	276
SPBC543.08	38	122	111	51	77	27	93	118	105	72	122	112	131	69	73	78	111	133	100	149	91	81	76	95	108	119	136	76	100	63	114	122	91	118	87	82
SPBC543.09	478	478	480	480	478	480	479	476	463	479	481	478	483	480	477	479	478	479	478	479	480	479	476	520	478	479	476	480	479	479	479	479	479	479	480	480
SPBC56F2.01	136	103	105	99	141	67	142	154	81	63	141	117	114	123	93	139	139	107	125	123	77	103	172	133	149	183	115	122	89	124	174	110	124	128	198	105
SPBC56F2.02	33	27	27	71	27	31	30	42	27	27	27	30	27	30	26	32	30	26	27	35	26	27	39	26	27	35	27	32	33	30	64	32	35	26	33	33
SPBC56F2.04	51	36	50	44	0	49	0	43	46	0	46	50	47	46	47	47	109	50	50	53	56	49	110	31	36	47	50	50	39	45	35	48	50	49	50	49
SPBC56F2.08c	12	15	15	9	15	0	15	84	11	14	13	12	66	13	14	15	15	12	14	15	6	14	15	12	15	11	9	15	6	12	13	14	91	15	11	15
SPBC56F2.09c	451	379	379	377	436	353	432	403	362	377	378	374	433	377	410	409	453	463	407	415	447	382	381	378	378	432	377	378	376	402	398	447	378	378	399	379
SPBC56F2.11	417	411	421	419	416	415	417	417	416	417	422	416	417	422	422	419	422	418	417	417	417	418	420	417	418	417	420	417	421	416	422	421	417	418	417	417
SPBC56F2.14	144	65	53	1	65	67	58	61	21	34	57	107	66	25	63	92	65	93	66	65	66	53	48	89	53	66	57	63	75	60	54	54	68	67	67	63
SPBC577.03c	261	283	262	246	252	219	273	237	176	258	358	372	277	261	281	292	348	258	273	270	406	236	284	233	337	254	220	338	310	263	293	309	284	276	274	246
SPBC577.04	83	47	38	44	49	0	79	42	0	83	82	108	78	49	58	80	50	47	44	44	44	83	0	93	83	0	58	82	82	21	57	122	79	83	48	76
SPBC577.06c	273	243	293	286	253	241	287	277	272	269	310	292	283	282	282	296	272	305	182	309	286	299	273	182	283	294	284	294	292	283	282	285	278	300	302	274
SPBC577.08c	30	27	11	5	29	0	6	11	6	11	13	11	10	10	139	12	9	5	11	27	39	11	17	30	30	32	46	59	10	9	12	83	49	20	12	5
SPBC577.11	26	26	15	0	32	16	10	13	11	104	28	11	23	24	24	167	2	23	12	24	18	19	31	11	12	12	45	15	14	14	19	15	24	23	23	22
SPBC577.14c	94	86	92	51	77	82	100	59	94	96	112	95	94	97	93	94	94	97	97	99	106	97	90	77	99	99	98	99	100	101	95	93	100	87	99	95
SPBC577.15c	405	295	246	114	304	210	238	311	418	265	505	337	282	234	307	317	317	281	304	312	280	279	319	216	389	337	309	317	221	305	471	192	232	289	296	303
SPBC582.03	1021	1021	1029	911	1051	999	962	1005	1007	1009	1022	1022	1014	1016	1005	1027	1021	1026	1001	1004	1023	1005	1002	1003	1004	994	1024	1004	1018	1022	1022	1029	1005	1010	1010	1005
SPBC582.09	91	91	92	95	111	91	225	89	105	93	107	91	91	101	88	88	106	89	93	90	92	91	93	91	106	94	90	93	93	94	107	183	89	90	89	89
SPBC609.03	34	32	29	27	32	0	28	27	17	0	28	28	19	0	29	29	19	74	19	29	28	28	25	17	28	31	35	30	35	1	29	1	16	114	75	7
SPBC609.04	509	480	481	0	407	264	455	343	344	93	380	382	369	482	360	480	47	260	440	513	608	379	331	457	580	514	259	192	343	250	369	211	501	486	510	202
SPBC609.05	35	19	14	12	28	19	18	106	30	3	16	34	35	0	16	28	41	25	25	32	13	36	26	4	22	29	19	37	19	35	34	21	27	21	55	20
SPBC646.03	34	82	54	9	101	113	57	0	58	36	81	51	30	53	57	51	83	3	50	65	69	96	97	2	145	138	62	50	39	34	65	148	64	70	83	7
SPBC646.05c	32	30	33	27	35	26	30	32	25	28	31	29	31	29	40	37	37	26	29	31	71	29	28	26	29	27	41	40	28	29	29	92	30	29	29	28
SPBC646.06c	128	60	142	23	232	67	71	153	154	129	135	152	146	152	72	125	70	119	127	146	154	205	151	135	263	70	97	104	128	145	92	153	153	157	126	120
SPBC646.07c	58	47	48	43	47	41	61	53	73	40	62	109	58	126	55	49	57	142	46	75	57	88	122	55	48	47	82	56	40	48	57	61	46	44	140	50
SPBC646.08c	92	90	93	77	110	91	113	108	113	89	113	103	117	145	106	112	104	116	119	116	96	83	116	77	107	118	92	104	83	121	118	118	92	94	94	110
SPBC646.09c	45	40	45	45	42	44	126	59	44	44	46	46	42	49	53	46	45	45	45	43	80	46	45	45	47	43	46	44	43	47	46	59	45	48	57	45
SPBC646.10c	55	72	55	54	54	55	55	55	51	53	54	68	64	68	54	55	54	54	55	55	105	55	55	54	57	53	54	121	88	57	73	54	54	53	53	54
SPBC646.11	47	38	36	50	48	37	44	47	39	41	42	43	39	36	41	41	41	39	34	38	48	38	44	36	43	36	41	42	37	51	40	41	48	41	47	41
SPBC646.12c	778	771	832	527	724	0	809	777	726	358	778	702	779	777	833	780	724	780	757	799	785	511	701	798	833	842	784	770	781	755	800	778	755	779	808	813
SPBC646.13	100	156	102	99	103	75	103	109	99	99	108	103	103	101	101	107	102	106	101	99	106	102	143	103	103	102	103	99	109	174	101	109	103	102	103	101
SPBC646.15c	314	286	277	291	217	48	271	218	221	288	316	258	319	323	316	312	308	296	321	328	301	326	312	282	321	312	316	282	288	289	320	297	314	286	316	284
SPBC646.16	20	22	19	9	21	5	20	24	18	20	21	20	16	34	18	19	21	11	12	24	21	22	21	20	18	15	20	22	20	22	16	22	21	21	22	20
SPBC649.02	40	40	40	38	40	38	38	41	40	38	40	40	41	41	38	40	40	40	40	40	40	44	43	40	41	39	39	40	38	40	41	43	46	40	40	43
SPBC649.04	53	51	52	25	109	48	55	50	50	53	55	52	73	49	50	49	51	48	53	85	69	140	53	53	58	53	52	53	51	57	51	58	50	52	45	86
SPBC651.01c	31	25	31	23	26	23	32	28	31	32	30	33	25	21	62	47	30	28	26	74	40	29	32	20	30	30	30	33	23	31	32	32	30	32	30	31
SPBC651.02	56	52	54	32	33	33	67	35	56	55	53	51	51	41	35	37	52	45	44	56	51	58	54	52	48	52	29	196	38	53	56	57	61	56	48	40
SPBC651.03c	229	220	317	180	231	226	243	237	192	218	238	290	297	293	321	237	298	228	234	325	329	221	225	204	225	223	243	246	223	221	315	232	233	241	251	251
SPBC651.05c	123	122	82	0	100	92	124	88	150	99	177	113	112	112	156	159	106	177	107	179	170	39	122	53	5	123	121	122	104	124	115	120	105	77	84	103
SPBC651.10	440	434	436	0	396	438	464	250	411	403	439	455	443	378	550	442	440	407	438	444	451	244	436	209	364	434	439	438	308	457	435	464	443	284	449	437
SPBC651.11c	32	31	30	185	33	28	35	177	33	32	189	30	31	33	23	33	126	31	31	29	32	30	95	33	43	29	81	33	28	38	38	43	33	27	29	31
SPBC660.05	142	70	31	249	245	249	254	253	262	0	209	91	215	0	150	142	141	141	0	64	205	245	256	252	242	252	255	169	245	142	76	126	130	165	64	37
SPBC660.06	187	195	188	177	193	189	189	187	187	186	217	193	187	191	189	193	196	188	180	193	194	279	194	189	195	192	212	189	187	211	188	277	211	193	195	186
SPBC660.07	504	508	505	506	505	488	501	505	505	506	507	508	499	506	506	505	498	499	507	507	501	504	506	505	515	507	506	508	500	508	506	504	506	505	504	496
SPBC660.12c	501	200	455	200	183	193	175	196	133	190	202	477	418	476	477	198	202	274	516	500	341	223	344	433	434	425	198	420	504	427	445	510	349	507	202	504
SPBC660.14	242	246	242	242	238	66	92	87	86	228	241	238	238	242	249	244	242	242	243	243	241	243	208	222	52	145	194	244	243	235	247	236	241	243	238	244
SPBC660.16	52	48	48	52	49	49	49	53	74	51	167	70	50	56	49	61	49	50	55	57	56	52	50	50	51	53	52	58	52	176	50	53	58	49	60	48
SPBC685.04c	224	219	235	219	251	113	214	221	213	234	225	229	220	221	224	233	223	244	224	224	231	214	239	221	211	197	298	232	217	224	320	228	234	247	222	228
SPBC685.06	28	32	26	10	18	10	28	24	18	18	27	20	26	17	27	31	16	21	29	28	23	25	37	16	29	17	27	26	18	19	28	27	24	18	26	16
SPBC685.07c	20	16	15	16	15	9	10	16	16	16	16	19	15	15	15	15	16	14	17	16	16	16	16	14	16	15	19	15	19	31	14	15	24	16	17	56
SPBC685.08	159	257	151	60	107	0	217	68	137	0	319	238	144	255	230	256	191	136	247	77	495	0	231	70	252	196	129	150	74	73	148	123	215	229	131	125
SPBC691.02c	72	43	64	0	23	39	65	49	39	48	56	46	86	64	15	55	0	73	49	82	51	39	79	101	40	20	52	73	65	116	77	60	72	43	42	95
SPBC691.03c	165	126	139	102	115	0	142	149	135	128	134	145	134	102	119	192	135	137	128	139	141	123	138	46	128	147	119	136	130	134	128	146	136	135	141	129
SPBC691.04	116	118	120	59	117	116	85	113	102	28	116	134	127	116	71	120	120	114	118	124	113	109	123	118	98	110	120	116	97	116	117	99	114	117	115	110
SPBC6B1.02	292	272	300	3	293	270	348	302	300	270	301	281	289	286	281	288	331	261	272	287	270	162	293	281	331	273	300	272	279	300	310	301	288	321	341	285
SPBC6B1.04	224	94	111	102	99	0	347	102	108	87	206	236	266	291	0	71	45	187	111	118	91	0	92	121	0	48	217	209	82	121	103	216	208	160	280	160
SPBC6B1.06c	14	22	16	103	2	12	6	17	16	22	17	16	20	0	17	8	18	17	29	21	30	4	31	7	35	22	24	34	5	16	33	18	33	28	16	9
SPBC6B1.07	86	37	69	55	34	0	33	66	68	60	85	89	85	65	67	91	66	74	65	82	86	65	34	66	69	65	66	89	60	80	68	69	94	76	62	64
SPBC6B1.08c	70	64	65	40	75	70	41	60	76	67	72	68	67	75	74	70	67	77	69	73	75	43	69	41	68	28	64	68	42	75	72	68	67	64	70	66
SPBC6B1.10	289	27	456	363	425	0	321	56	451	41	44	448	450	108	34	49	498	49	281	529	451	59	178	0	93	523	291	465	293	447	340	292	466	497	456	245
SPBC713.02c	167	167	173	151	189	86	175	169	180	156	178	178	164	162	174	175	175	164	166	178	173	210	183	180	176	177	172	173	161	177	187	163	176	163	171	176
SPBC713.04c	137	129	126	205	123	134	85	117	217	127	134	134	139	129	127	173	135	140	141	146	125	122	135	136	130	129	169	198	122	138	139	138	133	129	140	127
SPBC713.07c	436	431	436	476	412	408	433	433	434	435	437	428	433	430	408	433	428	432	434	430	424	433	431	617	422	429	436	433	371	433	408	426	428	450	432	409
SPBC713.10	81	105	89	118	83	0	80	83	63	21	120	119	125	93	83	94	126	118	79	126	76	51	91	83	79	126	0	93	120	78	108	125	110	107	17	6
SPBC713.11c	182	271	480	120	160	100	173	103	196	103	109	181	251	104	114	128	158	184	231	184	277	127	216	100	118	171	152	104	345	103	105	191	104	104	103	105
SPBC713.12	511	515	509	448	491	510	513	516	508	506	513	518	507	478	509	511	488	516	516	505	516	510	463	513	514	515	509	507	510	509	506	516	513	509	507	503
SPBC725.04	289	238	280	229	286	167	196	223	214	293	289	288	272	242	252	271	227	156	176	296	296	287	286	257	285	299	290	296	284	264	285	251	268	298	299	250
SPBC725.07	296	294	295	248	288	292	295	289	302	293	300	294	296	259	297	294	289	295	297	291	304	295	360	293	297	293	295	298	297	300	300	311	295	293	294	295
SPBC725.08	104	108	114	99	99	16	99	97	106	113	116	99	98	96	95	104	104	98	116	102	99	99	95	108	101	98	113	102	99	103	111	116	99	100	96	112
SPBC725.09c	10	14	20	13	9	0	6	6	11	8	9	13	8	11	0	10	0	6	10	29	105	12	14	7	21	6	23	9	10	30	9	10	4	8	8	0
[truncated: 572 more rows]

## Sheet: Length of all 3' ends
Length of untranslated regions beyond the 3' CDS boundary in response to osmotic stress
Column heading explain:
WT_15_r1: Wild type, 15 min after sorbitol treatment, replicate 1
MUT_15_r1: atf21Δ, 15 min after sorbitol treatment, replicate 1
Gene ID	WT_0_r1	WT_0_r2	WT_0_r3	WT_15_r1	WT_15_r2	WT_15_r3	WT_30_r1	WT_30_r2	WT_30_r3	WT_60_r1	WT_60_r2	WT_60_r3	WT_120_r1	WT_120_r2	WT_120_r3	WT_180_r1	WT_180_r2	WT_180_r3	MUT_0_r1	MUT_0_r2	MUT_0_r3	MUT_15_r1	MUT_15_r2	MUT_15_r3	MUT_30_r1	MUT_30_r2	MUT_30_r3	MUT_60_r1	MUT_60_r2	MUT_60_r3	MUT_120_r1	MUT_120_r2	MUT_120_r3	MUT_180_r1	MUT_180_r2	MUT_180_r3
SPAC1002.02	254	263	248	21	163	27	204	257	259	253	198	212	254	237	194	225	248	217	94	69	238	238	223	0	258	181	220	263	253	264	248	255	217	231	162	211
SPAC1002.03c	175	167	167	165	141	102	147	129	206	103	171	166	165	334	168	168	137	165	171	149	145	137	166	181	137	225	142	270	164	166	167	171	230	145	147	166
SPAC1002.04c	299	298	254	138	170	150	275	166	196	235	257	276	301	347	254	275	183	262	218	311	298	220	208	190	239	278	245	348	279	234	237	268	252	310	281	246
SPAC1002.07c	203	213	207	210	220	100	212	206	183	209	225	210	210	202	209	210	220	212	213	221	223	209	209	222	195	210	219	212	232	218	209	216	210	212	208	217
SPAC1002.08c	492	503	437	380	502	354	422	507	495	471	501	410	541	457	505	498	468	430	439	508	499	502	511	440	440	495	498	473	516	441	495	536	503	470	515	468
SPAC1002.11	111	50	96	0	182	52	196	180	183	125	123	195	175	97	140	128	182	196	181	121	176	108	160	23	191	182	128	103	143	134	402	112	214	174	181	97
SPAC1002.12c	146	40	170	112	210	0	135	136	115	57	156	134	42	135	116	86	62	136	86	208	109	68	179	148	113	110	117	173	158	115	68	58	56	259	86	119
SPAC1002.13c	587	526	587	547	624	516	602	576	516	544	625	545	651	645	576	528	544	658	540	571	525	517	542	526	523	519	588	543	538	533	567	576	542	525	542	540
SPAC1002.14	203	60	311	42	143	0	136	255	205	22	115	134	69	120	32	251	65	64	61	61	74	305	289	34	176	42	67	174	101	293	71	110	187	128	0	58
SPAC1002.15c	1582	1592	1686	1438	1430	1283	1252	1496	1615	1578	1499	1439	1456	1552	1283	1425	1464	1513	1588	1553	1573	1470	1526	1466	1357	1581	1391	1448	1643	1588	1500	1583	1577	1315	1469	1499
SPAC1002.17c	328	383	373	250	0	285	382	367	372	382	386	387	240	213	169	283	170	386	311	383	378	175	373	261	381	328	392	391	387	388	351	364	319	251	182	4
SPAC1002.18	138	163	162	137	159	110	162	157	150	147	201	158	194	157	138	158	132	157	161	163	149	157	155	162	141	158	187	164	167	163	157	150	140	120	156	125
SPAC1006.01	185	170	262	169	177	182	173	218	188	168	173	178	174	174	173	173	173	174	183	215	186	172	183	181	173	187	174	178	184	173	177	173	216	174	174	180
SPAC1006.03c	249	243	278	0	177	178	168	217	246	248	263	250	246	179	276	275	233	266	220	254	223	206	219	248	250	235	252	250	254	248	263	269	268	246	248	183
SPAC1006.06	379	342	368	207	256	273	336	329	358	328	476	379	368	382	383	364	377	376	356	387	380	376	380	341	371	326	376	375	318	397	390	390	383	386	389	386
SPAC1006.07	607	590	516	478	479	469	627	480	544	474	544	506	485	533	477	570	485	503	476	592	497	657	673	571	611	482	574	478	478	602	577	479	543	476	477	476
SPAC1006.08	235	228	220	217	234	0	255	219	83	128	236	202	244	230	189	219	220	194	226	216	200	148	233	230	216	245	202	203	229	236	247	223	229	332	184	229
SPAC1006.09	66	72	90	36	90	0	69	84	90	49	84	101	80	69	73	91	74	66	79	141	30	43	66	66	73	71	72	87	91	73	33	90	75	92	68	39
SPAC1039.01	493	493	479	386	217	0	406	371	486	368	261	392	354	403	359	503	470	464	286	445	493	177	447	0	496	384	462	444	378	387	430	470	501	476	444	463
SPAC1039.02	125	132	122	77	109	87	216	127	178	102	109	129	131	100	214	138	109	104	115	126	130	106	99	133	131	109	160	111	107	116	109	132	111	106	127	88
SPAC1039.03	96	116	31	55	37	27	50	5	10	75	94	109	76	6	68	158	98	80	109	116	101	4	60	58	81	0	106	110	91	119	79	91	39	89	60	116
SPAC1039.04	215	204	197	47	20	153	205	228	204	0	206	197	197	207	205	303	207	197	204	220	199	18	238	80	204	142	205	198	150	279	194	243	200	207	230	194
SPAC1039.06	223	18	377	0	379	81	60	106	78	60	410	82	309	89	339	82	368	407	392	111	393	83	106	95	115	453	103	494	107	115	377	443	382	216	95	116
SPAC1039.07c	342	306	342	0	339	55	175	138	263	339	342	347	210	309	377	313	311	309	259	242	336	346	319	57	372	352	347	312	364	347	270	329	311	352	274	356
SPAC105.02c	734	705	731	664	734	705	724	739	735	735	725	779	834	736	706	705	796	736	714	747	816	704	706	712	784	735	735	805	735	786	818	734	783	721	808	722
SPAC105.03c	195	134	168	126	178	9	38	267	141	38	182	168	194	147	247	230	245	196	132	132	140	127	263	118	122	125	172	170	120	309	287	170	171	229	177	174
SPAC1071.01c	525	477	570	396	471	251	558	465	465	573	478	481	569	573	491	564	466	532	488	567	590	566	483	459	575	520	564	562	517	564	581	539	542	482	468	567
SPAC1071.02	54	0	109	38	27	0	0	30	35	35	39	35	53	14	30	110	9	48	39	51	48	37	28	31	37	49	24	117	36	23	83	40	39	27	112	23
SPAC1071.06	182	162	159	115	206	0	90	204	99	224	126	199	218	112	231	216	151	114	231	215	205	156	200	115	127	206	113	226	203	162	207	201	131	142	203	114
SPAC1071.07c	224	113	110	113	110	113	200	113	115	107	157	220	112	181	109	134	134	110	113	143	112	174	173	230	149	118	149	212	113	168	145	172	112	153	184	110
SPAC1071.08	45	47	59	36	39	39	105	42	132	40	43	154	88	125	46	162	108	94	39	178	269	42	87	45	43	43	45	97	44	75	46	48	158	41	58	90
SPAC1071.11	821	725	847	675	730	473	787	831	607	770	824	746	814	819	512	844	847	819	807	933	975	911	1042	846	812	976	742	791	814	773	955	808	843	816	824	811
SPAC1071.12c	104	157	157	20	244	0	64	142	96	29	101	104	95	98	162	160	106	198	96	147	164	74	133	136	68	143	156	54	160	96	106	141	157	169	102	126
SPAC1093.02	406	355	431	402	399	289	452	351	362	395	399	399	391	347	392	361	374	400	394	354	394	400	397	347	518	398	399	520	400	350	390	348	396	465	354	394
SPAC1093.03	685	738	719	526	745	542	737	711	630	784	746	743	800	788	751	784	669	753	787	780	784	711	774	765	786	760	746	757	786	780	640	783	747	669	705	729
SPAC1093.04c	2004	1902	2509	1962	1649	1803	2243	1921	1999	1946	2578	2502	1967	2137	2628	2437	2420	2018	1924	2056	2686	2730	2359	1850	1919	2144	2565	1929	2500	2148	2562	2662	2019	2684	1931	2138
SPAC1093.05	296	314	407	277	416	283	127	293	40	382	429	316	298	408	315	414	319	357	320	375	403	376	396	267	166	441	276	321	365	381	310	337	295	380	381	304
SPAC10F6.01c	160	161	159	148	150	223	159	158	153	154	157	165	162	161	172	163	160	167	165	156	161	164	156	139	135	200	161	162	162	156	162	163	159	166	149	169
SPAC10F6.03c	360	363	342	363	314	284	308	306	294	327	346	363	305	362	337	363	354	349	367	391	410	364	404	375	283	435	322	355	337	388	475	354	372	315	319	364
SPAC10F6.04	1364	459	1342	545	1089	84	436	83	247	11	812	1358	1104	447	422	246	701	1188	810	1265	1046	1380	1236	304	928	804	1272	1267	1308	1266	1016	28	778	537	1024	1063
SPAC10F6.05c	202	166	108	0	206	214	206	298	201	316	260	200	283	205	183	372	198	223	171	279	185	197	178	299	328	261	196	205	262	204	227	207	203	267	189	286
SPAC10F6.06	212	239	275	307	284	171	298	294	240	197	302	272	203	269	186	241	207	241	215	237	215	396	476	307	239	252	241	335	200	233	199	182	313	197	192	185
SPAC10F6.09c	120	112	212	29	129	109	193	239	107	236	130	219	212	227	151	234	231	123	149	131	125	130	233	273	151	235	150	126	151	162	149	182	147	124	165	109
SPAC10F6.10	53	52	87	14	85	48	9	0	65	55	60	52	52	99	28	84	15	65	32	52	119	59	66	51	44	25	101	92	58	48	44	111	30	86	52	54
SPAC10F6.11c	577	181	340	865	648	383	517	717	432	1021	890	432	113	120	1066	617	287	390	387	661	383	931	1300	536	781	904	1027	903	302	531	805	365	366	403	1168	432
SPAC10F6.12c	315	375	254	204	263	89	240	109	277	187	334	208	280	254	269	264	254	258	247	270	270	384	263	258	200	248	337	345	291	285	272	247	324	268	267	363
SPAC10F6.13c	276	305	293	162	303	99	166	256	135	262	283	226	171	219	148	229	225	213	247	228	225	263	306	156	225	282	235	225	166	227	236	217	201	143	214	220
SPAC10F6.16	872	843	806	770	768	747	792	818	769	766	826	770	795	859	750	842	799	772	767	848	766	924	867	869	766	859	987	767	769	758	766	777	768	762	765	773
SPAC10F6.17c	324	288	335	294	308	306	118	126	310	125	228	165	375	174	299	274	316	170	106	367	168	274	274	232	297	108	312	168	329	188	323	357	316	291	266	159
SPAC110.01	414	412	405	269	18	134	263	334	356	393	397	361	400	425	373	410	375	413	403	378	410	276	408	414	354	352	375	414	352	409	413	414	399	408	360	405
SPAC110.03	458	459	386	484	376	385	382	455	382	382	386	384	384	380	383	385	377	384	438	484	478	377	382	380	379	469	381	430	382	384	386	385	470	451	386	381
SPAC110.04c	202	211	221	183	189	218	212	222	213	170	304	214	211	226	223	213	212	218	224	229	255	214	214	218	216	220	212	213	213	219	223	298	213	204	213	208
SPAC1142.01	94	76	96	5	92	0	93	77	70	90	79	91	83	100	80	99	166	151	87	97	80	90	95	79	99	114	83	64	77	91	75	96	76	76	38	33
SPAC1142.02c	166	160	166	152	163	154	169	162	157	168	171	170	171	171	166	162	161	161	167	169	178	169	160	170	171	171	167	171	168	169	168	168	173	163	166	160
SPAC1142.04	205	272	225	197	198	178	266	208	213	205	210	282	203	203	221	204	272	227	204	225	199	183	225	200	204	205	165	224	223	205	229	212	328	160	229	203
SPAC1142.06	347	291	416	301	333	257	283	288	265	290	291	276	421	295	299	320	289	348	344	427	321	354	448	281	405	383	390	440	303	279	277	523	312	285	322	288
SPAC1142.07c	159	174	171	117	180	52	189	182	191	244	254	190	181	194	149	197	145	192	183	187	216	174	192	193	188	180	185	185	192	145	186	179	185	189	174	147
SPAC11D3.07c	2062	2072	2073	1376	2046	1756	2143	2131	1918	2075	2068	2087	2107	2044	1962	1985	1944	2002	1959	2111	2116	2003	1872	2116	2071	2026	2044	1949	2144	1976	2117	2136	2103	2105	2073	2035
SPAC11D3.11c	1079	961	1099	971	966	836	968	1083	1001	1023	1086	1083	986	1000	1077	1029	1092	944	1025	1082	1085	966	1028	929	1048	1076	1046	1023	957	1050	1077	941	1076	1021	1018	1008
SPAC11D3.15	59	26	84	26	19	0	64	66	160	39	74	84	116	51	67	36	66	82	25	57	39	36	31	36	36	27	77	36	30	34	66	48	148	34	33	37
SPAC11D3.16c	361	321	361	318	345	332	359	360	362	0	358	334	359	444	344	349	330	331	309	354	361	346	347	361	363	344	360	370	323	331	347	338	363	438	353	353
SPAC11E3.01c	72	68	126	5	20	0	29	33	175	34	108	56	24	55	64	43	82	28	60	72	80	101	105	0	112	111	75	72	100	106	87	72	109	49	42	35
SPAC11E3.02c	92	41	45	60	43	0	52	40	136	131	118	54	56	32	44	46	128	43	72	50	190	13	174	59	155	48	58	54	131	42	92	172	52	112	116	0
SPAC11E3.04c	127	80	117	22	70	93	63	80	67	72	77	123	109	115	118	126	114	113	111	95	113	75	114	153	99	146	70	93	97	80	176	121	65	102	113	121
SPAC11E3.07	596	635	563	469	473	390	449	470	471	474	706	511	474	472	471	493	545	469	646	527	630	472	645	641	474	550	539	475	590	698	620	563	474	477	698	469
SPAC11E3.09	213	253	210	215	248	272	267	260	263	266	287	267	264	202	286	249	264	283	249	274	278	246	264	266	264	267	264	236	280	283	284	273	300	266	267	242
SPAC11E3.10	312	254	318	233	280	286	288	242	222	286	312	259	286	255	298	319	284	294	320	320	261	282	286	266	217	286	248	280	312	285	321	293	275	258	221	261
SPAC11E3.11c	261	232	319	86	302	236	278	302	291	371	313	293	285	291	299	331	314	317	265	316	289	311	280	223	255	283	263	313	315	310	314	293	311	291	284	218
SPAC11E3.12	393	361	369	343	346	517	372	509	385	367	344	367	316	334	514	476	498	764	367	368	359	738	379	272	972	507	432	1109	746	552	449	366	470	742	362	432
SPAC11E3.13c	335	253	259	211	299	304	253	263	327	218	294	326	260	253	262	314	258	330	249	329	275	258	317	246	249	256	325	300	212	253	258	393	341	300	342	269
SPAC11E3.15	229	204	281	109	202	101	227	281	107	109	270	219	186	265	294	115	149	281	181	305	230	268	108	115	185	265	299	358	134	116	187	187	234	108	115	114
SPAC11G7.01	1380	1389	1397	1164	1386	1387	1393	1383	1364	1389	1383	1376	1380	1362	1377	1453	1372	1384	1393	1406	1376	1392	1380	1359	1385	1364	1394	1384	1387	1382	1382	1383	1396	1387	1388	1380
SPAC11G7.02	311	259	305	317	301	302	303	339	302	300	301	287	305	268	298	408	306	304	297	348	298	337	307	300	262	301	298	303	262	313	365	312	370	303	302	335
SPAC11G7.03	388	302	298	270	398	388	301	293	272	298	349	367	297	291	290	295	290	300	290	399	296	269	300	300	291	377	298	290	290	378	298	290	296	296	269	297
SPAC11G7.04	207	166	173	167	162	167	172	222	166	163	173	241	239	245	235	180	172	165	218	175	166	175	166	168	168	248	198	164	218	166	169	169	166	164	166	167
SPAC11G7.05c	516	79	111	47	116	78	74	190	79	14	193	184	122	149	190	189	166	41	44	191	95	58	349	434	113	266	326	274	207	166	195	59	109	204	107	169
SPAC11H11.02c	1666	1670	1104	1618	1526	655	1832	1441	1549	448	1754	1386	871	843	1442	700	1759	1064	1526	1584	1400	1220	1621	1580	1942	837	1419	1929	1798	1283	1486	1815	1171	1658	871	1252
SPAC11H11.03c	187	98	195	191	119	129	187	85	137	129	188	193	222	134	129	180	134	218	185	194	227	177	161	131	160	185	186	215	202	178	125	194	180	166	192	111
SPAC11H11.06	480	480	479	467	473	454	482	477	485	479	483	484	479	469	478	471	471	486	473	480	465	481	466	550	480	488	481	479	544	484	516	480	478	456	472	481
SPAC1250.05	53	56	127	266	38	18	74	74	74	45	81	44	131	142	64	138	144	99	73	140	52	148	51	31	27	153	76	79	69	154	155	72	68	185	203	56
SPAC1296.02	147	114	140	92	115	170	117	111	107	97	184	153	177	107	108	117	107	114	106	107	148	96	176	108	114	172	119	101	102	149	114	108	124	116	149	115
SPAC1296.04	331	247	270	0	236	479	151	242	394	195	267	256	238	270	265	271	234	235	160	492	236	53	160	143	267	296	318	234	239	272	274	298	355	258	238	271
SPAC12B10.01c	113	87	81	24	26	0	72	29	38	50	91	81	79	15	81	25	81	80	87	80	43	20	32	0	87	70	105	80	117	83	166	84	161	123	23	82
SPAC12B10.02c	67	66	59	24	88	0	61	26	56	80	63	97	56	60	56	57	105	88	57	61	65	62	117	50	26	205	103	87	102	80	68	64	99	59	101	58
SPAC12B10.06c	74	65	121	20	83	0	35	38	38	70	123	60	38	71	51	38	65	52	75	50	60	94	73	41	33	73	76	39	164	63	71	142	72	37	37	32
SPAC12B10.07	252	245	269	222	249	312	267	261	239	222	263	382	336	343	249	402	356	251	249	252	408	301	257	421	387	368	240	266	252	334	257	263	255	251	253	251
SPAC12B10.09	136	129	134	139	133	116	129	130	127	133	188	134	150	176	128	134	137	134	136	274	176	130	109	129	151	124	135	138	174	135	179	134	181	134	134	125
SPAC12B10.12c	142	108	147	67	111	0	126	107	150	108	107	259	140	261	207	125	288	107	142	107	108	109	158	132	173	176	121	135	269	110	112	103	143	109	111	130
SPAC12B10.13	95	97	93	98	130	118	151	129	188	129	148	236	132	150	149	154	97	86	94	94	137	126	98	76	146	106	144	115	129	53	105	97	119	60	120	65
SPAC12B10.16c	208	167	152	292	190	102	149	277	127	127	154	147	149	129	242	154	126	247	149	214	127	115	150	142	127	129	139	138	162	126	164	143	165	126	129	146
SPAC12G12.01c	224	168	185	65	185	43	88	169	186	169	175	228	238	190	159	169	127	158	148	178	167	151	78	153	170	237	169	169	153	152	170	163	202	168	223	162
SPAC12G12.02	493	289	432	278	288	273	282	269	235	273	296	337	289	291	382	411	275	477	337	273	404	483	430	483	265	279	341	403	537	269	292	379	326	288	337	301
SPAC12G12.05c	821	639	506	267	779	318	613	662	757	502	819	775	593	560	550	612	791	805	832	557	779	550	814	886	781	846	829	663	647	731	556	833	866	535	773	561
SPAC12G12.06c	623	606	587	534	644	438	537	571	555	575	572	580	572	608	580	614	577	572	573	619	626	606	616	538	576	599	612	633	606	617	534	636	612	612	595	602
SPAC12G12.07c	182	159	190	168	165	59	183	192	159	157	198	183	162	164	190	185	184	178	174	159	186	160	179	158	189	187	165	166	190	168	165	183	166	184	177	172
SPAC12G12.08	430	441	422	380	418	452	429	444	482	481	465	440	420	439	447	443	490	409	456	444	450	419	460	259	455	419	448	483	450	454	481	443	408	482	381	444
SPAC12G12.11c	147	18	146	101	112	71	72	108	100	108	123	117	129	105	83	142	121	113	96	141	112	0	114	105	3	128	112	113	128	132	139	129	116	143	138	66
SPAC12G12.12	136	133	134	137	106	73	143	192	150	122	151	191	150	105	94	150	96	196	133	98	138	89	110	45	109	139	123	108	123	194	125	141	185	96	184	139
SPAC12G12.13c	78	71	96	71	91	81	81	72	54	82	81	166	84	84	80	81	84	82	82	82	84	184	80	83	71	101	81	101	93	78	85	79	107	79	103	82
SPAC12G12.15	402	313	378	334	386	193	244	321	327	368	361	323	387	384	351	349	423	422	103	374	396	369	388	362	383	375	386	348	368	332	422	435	369	251	329	381
SPAC12G12.16c	307	271	291	295	285	0	345	303	285	279	321	324	303	420	294	428	310	291	293	338	365	277	374	290	294	295	300	313	324	294	278	261	314	254	319	295
SPAC12G12.17	96	96	154	51	91	54	97	98	95	95	95	94	154	81	95	96	99	88	94	102	96	102	92	81	94	153	97	97	94	98	94	95	95	113	92	94
SPAC1327.01c	347	244	318	142	306	0	272	144	249	341	339	319	278	247	288	286	340	356	309	312	318	286	208	315	288	286	330	293	232	344	262	302	344	344	211	274
SPAC139.01c	342	376	391	283	200	217	209	380	192	177	196	185	387	315	158	336	214	302	340	387	310	177	186	302	236	215	179	331	315	319	206	327	387	175	215	190
SPAC139.02c	474	370	475	354	352	347	321	354	370	503	504	369	368	423	399	368	371	364	472	505	474	354	504	367	504	466	366	493	495	504	477	468	498	472	368	353
SPAC139.03	240	194	207	23	125	0	167	204	240	98	207	290	240	213	219	259	167	236	98	175	176	291	255	192	194	238	191	235	228	262	236	257	230	240	207	191
SPAC139.04c	121	79	91	86	62	0	10	85	44	67	128	69	39	77	82	23	94	0	82	101	77	84	32	28	80	85	82	82	92	80	87	90	71	63	3	85
SPAC139.06	257	140	198	201	198	198	214	247	183	133	265	205	198	213	214	207	216	257	141	249	258	212	180	196	210	316	199	212	205	158	210	250	198	248	207	177
SPAC1399.02	566	535	512	0	455	120	364	450	455	373	574	562	529	521	639	370	599	440	511	967	943	492	509	458	526	80	644	636	377	481	491	537	464	491	499	535
SPAC13A11.01c	984	1144	977	532	1000	956	974	959	424	234	1116	1102	809	975	858	151	627	1048	861	958	861	627	1095	694	955	1127	1258	813	644	766	1119	916	1131	139	469	688
SPAC13A11.02c	417	397	456	486	413	410	391	414	570	388	414	453	393	413	414	420	411	419	406	528	405	413	412	368	410	413	416	413	396	420	410	411	413	390	440	396
SPAC13A11.03	471	464	546	473	468	472	471	469	469	469	561	628	470	469	469	508	491	468	530	512	509	470	573	470	470	468	572	530	471	470	476	493	507	517	621	470
SPAC13A11.04c	345	342	343	331	222	166	237	341	366	362	358	238	351	211	360	359	317	343	366	334	344	229	343	235	340	405	252	347	352	365	341	349	295	302	255	237
SPAC13A11.05	397	275	368	319	282	275	263	282	239	238	309	372	275	375	305	256	342	299	316	398	409	267	389	213	304	448	375	292	325	280	307	310	310	254	284	274
SPAC13C5.01c	508	458	460	537	521	507	453	571	474	455	472	506	456	473	482	466	453	460	507	500	481	459	527	466	466	484	470	527	477	506	475	508	466	452	487	498
SPAC13C5.05c	215	84	216	0	74	187	89	186	162	195	216	216	187	93	44	187	160	182	67	158	180	113	155	196	158	89	78	147	173	147	183	219	117	223	64	116
SPAC13C5.07	1511	1392	1424	1418	1376	918	1440	1402	1290	1129	1499	1479	1302	1281	1308	1392	1348	1019	1381	1643	1434	1206	1390	1284	1431	1298	1634	1213	1494	1470	1285	1461	1305	1425	1539	844
SPAC13D6.03c	418	345	412	312	329	384	361	431	308	429	421	427	460	395	426	416	409	313	402	391	427	297	450	295	425	278	482	374	422	461	399	402	421	391	381	325
SPAC13F5.02c	109	123	130	62	64	0	128	121	116	109	117	132	124	110	124	119	124	125	123	110	120	104	117	118	60	126	124	122	119	115	125	124	120	121	124	52
SPAC13F5.05	336	286	264	73	181	0	120	271	49	109	526	173	321	229	122	265	219	247	233	250	219	219	142	267	262	219	247	291	171	265	237	112	162	241	244	284
SPAC13F5.06c	117	52	68	17	81	20	51	51	52	53	52	51	92	0	50	82	54	48	45	103	67	51	47	52	43	70	50	87	82	89	53	106	53	43	33	53
SPAC13G6.01c	451	438	470	416	463	435	458	457	457	419	465	550	382	313	451	465	429	447	458	367	451	459	429	512	470	458	458	475	428	428	509	465	466	381	309	422
SPAC13G6.04	162	109	552	72	97	46	183	97	178	69	290	210	221	140	201	313	477	261	540	542	542	208	291	158	540	120	501	198	111	127	375	324	262	93	287	151
SPAC13G6.05c	199	72	178	62	0	75	60	29	84	4	221	169	111	194	209	130	91	44	166	166	163	0	237	69	164	197	100	175	129	180	180	165	149	127	137	72
SPAC13G6.06c	510	513	609	607	601	187	595	475	477	410	615	605	462	520	615	626	516	595	622	646	530	618	620	621	464	562	641	604	618	622	635	513	631	595	614	514
SPAC13G6.09	619	622	566	190	501	141	419	253	474	537	566	495	569	478	634	462	542	569	456	511	622	470	623	464	313	261	610	584	469	601	568	632	562	504	530	575
SPAC13G6.10c	376	396	377	397	395	372	375	375	376	371	374	435	488	371	436	430	382	379	396	434	507	373	460	453	387	543	393	373	379	446	379	405	374	426	376	376
SPAC13G6.14	545	533	545	240	568	562	555	646	537	409	530	529	547	578	611	544	547	557	560	547	568	340	543	505	542	691	616	563	560	651	530	558	531	537	536	524
SPAC13G6.15c	569	575	698	728	686	383	545	696	737	542	737	733	716	722	731	726	723	765	552	624	571	546	747	549	765	749	675	571	551	659	550	736	688	520	694	576
SPAC13G7.01c	70	69	87	25	27	38	86	52	100	69	64	71	100	7	85	85	56	104	40	87	60	104	49	31	59	43	102	51	66	85	94	111	148	38	37	58
SPAC13G7.02c	221	243	263	181	223	193	224	217	245	248	260	333	248	204	349	228	245	216	199	263	229	218	254	231	226	233	239	255	283	352	246	252	254	216	217	247
SPAC13G7.04c	255	271	252	22	255	261	232	330	361	264	253	255	308	253	256	253	257	257	309	253	289	224	172	262	209	287	231	234	190	274	307	306	201	252	229	225
SPAC13G7.05	226	405	299	79	233	217	232	336	306	219	284	219	295	175	224	293	218	230	218	197	309	225	219	164	338	293	281	235	263	285	233	315	315	191	221	233
SPAC13G7.08c	271	183	153	155	136	134	86	139	114	139	136	130	135	136	150	138	151	155	137	138	135	151	270	135	118	153	136	178	119	144	151	159	151	135	145	139
SPAC13G7.09c	331	298	333	283	332	0	371	298	273	311	344	372	333	301	289	333	327	346	298	329	325	329	296	157	347	299	355	336	475	330	329	368	368	308	302	391
SPAC13G7.11	94	96	176	91	243	0	107	154	71	92	154	152	93	58	150	177	178	160	178	217	189	103	189	203	179	177	177	151	180	100	91	180	187	180	181	94
SPAC13G7.12c	955	930	982	1041	883	931	981	979	973	598	980	987	972	978	867	980	973	992	966	986	988	989	983	989	995	838	1038	931	989	931	994	984	972	1060	993	908
SPAC140.01	587	409	440	525	439	328	406	583	423	478	588	609	542	455	469	542	540	447	470	587	441	400	597	541	545	552	585	606	621	631	585	664	551	524	622	383
SPAC140.02	454	438	439	414	441	401	462	480	395	399	450	436	433	442	436	439	435	445	436	473	438	424	440	449	479	503	438	462	437	435	433	450	452	437	439	435
SPAC1420.01c	682	684	684	728	685	520	639	684	678	624	675	685	686	684	600	778	639	654	663	684	684	683	667	671	702	685	690	696	684	682	686	685	681	678	686	686
SPAC1420.02c	113	113	111	114	124	96	110	117	111	111	311	129	180	107	114	127	133	120	126	268	238	183	314	138	123	124	132	125	114	350	131	131	130	124	198	133
SPAC1420.03	128	85	116	113	77	110	104	121	113	88	119	93	120	121	123	83	90	109	119	118	120	76	133	90	119	103	120	88	131	118	159	117	98	121	122	82
SPAC144.01	101	96	66	1	135	69	98	76	135	91	102	114	101	100	92	109	89	101	96	98	104	87	100	75	105	76	97	159	114	69	105	109	100	86	88	99
SPAC144.04c	186	197	219	168	184	177	188	181	195	174	196	183	186	174	178	258	181	203	184	181	183	188	191	179	188	182	187	186	188	193	188	197	186	184	187	187
SPAC144.05	232	108	293	120	257	0	216	259	367	243	359	231	225	46	249	294	268	242	265	208	257	213	262	310	244	330	212	208	267	310	256	205	256	258	213	159
SPAC144.06	1231	1253	1331	911	1299	884	1207	1100	1209	1339	1329	1317	1320	1330	1314	1382	1350	1316	1338	1348	1386	1345	1291	1203	1259	1123	1383	1339	1396	1374	1352	1383	1364	1308	1165	1319
SPAC144.07c	237	232	169	72	168	242	168	122	124	137	239	152	133	167	122	175	120	175	246	167	169	167	167	271	172	224	166	276	235	168	159	160	169	163	170	242
SPAC144.08	1823	1544	1583	1686	1615	1265	1616	1476	1418	1414	1725	1743	1577	1545	1489	1556	1698	1464	1248	1504	1678	1577	1747	1733	1808	1766	1687	1589	1660	1496	1684	1653	1618	1579	1734	1542
SPAC144.09c	176	133	225	143	296	219	118	225	215	217	309	263	221	234	192	304	296	214	321	338	218	110	222	234	221	219	340	225	310	330	311	161	286	222	180	193
SPAC144.12	612	594	646	621	637	651	484	485	707	521	617	594	620	613	550	641	616	605	642	617	612	612	606	675	610	626	617	667	600	596	647	683	656	654	644	620
SPAC144.13c	496	320	412	122	159	379	425	541	720	448	722	546	762	375	294	417	610	742	405	430	358	269	547	157	412	663	594	329	500	711	342	663	743	593	582	713
SPAC144.15c	1719	1716	1690	1678	1677	1569	1726	1669	1715	1688	1720	1702	1759	1692	1718	1694	1759	1679	1716	1735	1680	1667	1693	1722	1774	1682	1712	1716	1726	1700	1764	1692	1726	1688	1696	1718
SPAC144.16	956	1262	1537	400	557	1	766	1064	523	1122	1191	930	920	770	762	1141	1133	803	498	488	562	1723	1108	1063	1155	1530	1236	494	396	962	1284	394	1195	1752	588	366
SPAC144.17c	1103	800	766	1080	599	1021	1085	968	705	720	1053	1078	762	674	1087	782	1078	584	444	683	774	1080	1078	565	951	1021	812	802	661	1017	733	1059	1080	1015	728	529
SPAC1486.01	368	312	317	266	273	277	276	311	273	361	320	385	315	315	310	315	320	317	305	329	306	382	283	316	330	315	316	339	309	312	281	317	310	343	313	315
SPAC1486.02c	335	323	210	297	326	208	325	292	335	194	416	324	347	363	182	313	335	221	327	331	349	386	276	239	189	424	251	421	335	325	302	378	417	234	317	231
SPAC1486.06	233	220	303	202	186	168	278	223	284	167	227	255	299	299	221	228	213	224	220	305	258	301	230	306	297	245	249	229	309	225	225	237	306	266	267	224
SPAC1486.07c	126	128	194	125	126	83	66	86	177	117	126	118	136	87	126	149	126	126	127	143	188	86	215	90	69	111	148	126	127	128	136	196	137	156	127	112
SPAC1486.08	1708	598	1425	1565	1389	1560	1232	823	644	1558	1590	1763	1414	1677	1444	1590	1653	1753	1649	1718	1789	1239	1646	1367	1735	1673	1750	1592	1638	1563	1712	1559	1556	1658	1749	559
SPAC1486.09	194	187	182	166	175	166	196	234	171	148	185	184	179	195	191	250	171	193	187	196	186	187	187	186	150	177	172	176	233	183	196	185	186	191	192	188
SPAC1486.10	177	171	180	137	173	121	175	168	170	172	178	174	175	169	173	175	177	172	175	180	168	48	163	163	169	171	124	170	175	181	175	179	180	168	176	145
SPAC1486.11	424	22	34	0	433	243	519	193	20	0	479	593	523	517	474	523	505	223	433	522	464	24	36	231	382	302	518	510	535	467	440	192	539	479	519	115
SPAC14C4.02c	212	163	203	110	181	0	172	209	177	209	190	171	203	191	198	206	206	208	212	239	202	169	214	183	166	205	174	205	241	207	217	205	216	215	201	208
SPAC14C4.04	444	429	559	403	423	262	406	437	447	451	468	478	435	434	485	445	439	454	456	443	527	436	486	428	437	481	490	455	436	486	437	442	444	367	435	434
SPAC14C4.05c	567	482	563	616	483	580	429	513	557	386	604	534	558	624	559	515	565	578	578	561	581	587	576	466	579	520	613	433	590	548	433	485	580	611	426	234
SPAC14C4.11	430	427	419	410	416	412	419	415	418	416	434	419	447	415	439	438	443	449	419	448	445	430	540	416	442	437	420	449	445	445	434	442	420	418	416	417
SPAC14C4.12c	545	557	571	578	556	8	562	646	570	524	559	562	559	567	525	578	527	571	562	580	569	527	561	561	560	526	529	615	509	559	558	566	530	546	570	538
SPAC14C4.13	640	564	644	523	373	406	406	587	406	586	604	613	614	515	628	611	616	565	594	626	650	322	605	553	552	407	551	568	630	612	453	571	642	625	586	397
SPAC14C4.14	2940	2908	2379	2793	3104	2909	2966	3117	2870	2821	3119	2633	2901	452	2791	3170	2885	1998	2990	2561	2579	3004	3039	3019	2976	3102	3062	3041	2899	2975	2936	2552	1813	2043	2956	2642
SPAC1527.02	195	219	240	173	234	136	158	230	200	227	235	245	245	214	234	225	157	226	177	245	216	224	234	226	173	225	224	287	229	233	234	232	226	239	198	231
SPAC1527.03	881	783	731	760	694	693	718	733	718	747	737	717	815	710	728	750	801	749	751	754	860	763	726	763	751	873	719	718	849	830	739	847	870	723	742	799
SPAC1556.02c	130	135	120	111	117	29	111	77	124	110	82	123	119	119	120	123	127	120	66	83	119	70	124	124	114	124	213	82	123	118	117	126	123	113	208	107
SPAC1556.03	1441	1396	1445	1368	1356	1319	1342	1339	1362	1325	1416	1399	1379	1329	1379	1357	1351	1372	1372	1440	1445	1329	1441	1422	1480	1501	1441	1414	1350	1387	1354	1442	1420	1377	1289	1356
SPAC1556.04c	1045	80	739	1084	904	0	58	745	562	0	1079	59	1088	57	62	138	1079	898	56	1103	1072	59	975	1075	91	1208	245	1002	65	58	21	1150	797	92	40	51
SPAC1556.07	324	363	328	248	252	156	274	262	241	146	274	322	283	228	229	266	362	279	319	364	313	255	278	325	307	353	278	322	390	357	281	307	263	273	276	255
SPAC1556.08c	280	261	319	191	273	197	169	276	247	281	276	277	275	285	271	280	312	281	279	283	281	268	279	258	280	267	271	271	268	273	281	340	320	283	283	272
SPAC1565.01	1674	1697	1761	1882	1804	1291	1893	1414	1763	1790	1811	1763	1478	1711	1639	1560	1711	1710	1476	1885	1789	1885	1754	1799	1711	1694	1793	1757	1714	1615	1667	1817	1757	1660	1765	1371
SPAC1565.02c	182	230	206	202	164	0	207	166	139	218	241	175	181	136	142	182	207	134	210	211	174	226	164	44	132	184	136	185	173	210	139	173	212	209	141	195
SPAC1565.05	208	60	83	18	147	79	27	14	72	61	148	70	61	77	29	80	144	80	78	189	131	52	147	139	42	78	59	69	75	61	82	146	61	79	71	77
SPAC1565.06c	439	439	433	341	440	373	451	381	433	382	443	438	419	439	476	440	440	383	395	458	461	435	489	378	415	440	440	430	400	439	433	440	435	403	440	361
SPAC1565.07c	554	438	547	103	428	178	88	94	527	252	600	581	381	436	428	421	259	331	315	540	567	403	450	588	452	443	504	592	593	355	475	458	345	344	205	304
SPAC1565.08	276	325	264	201	280	216	219	264	369	200	264	262	204	258	198	218	308	221	198	255	264	286	262	305	209	348	225	288	276	360	263	290	287	264	254	232
SPAC15A10.01	186	78	172	15	157	114	250	192	125	118	159	192	178	122	236	119	155	231	159	49	221	73	162	254	259	255	84	187	247	93	177	158	140	252	165	144
SPAC15A10.02	541	523	525	529	603	285	537	524	566	517	540	523	545	525	537	556	574	553	518	515	626	514	537	550	521	635	530	575	522	528	537	570	592	516	509	510
SPAC15A10.03c	64	112	252	192	122	11	68	204	119	150	238	214	125	208	133	137	54	183	211	224	266	267	228	141	253	68	120	124	174	179	247	189	140	144	155	167
SPAC15A10.04c	71	67	159	63	79	70	74	114	41	72	118	75	111	70	73	75	93	72	72	73	71	73	73	69	169	73	70	154	70	73	120	74	78	73	67	74
SPAC15A10.07	654	602	635	545	598	457	554	663	557	581	660	654	655	667	603	681	691	677	643	680	584	579	655	395	639	674	649	683	638	684	678	674	683	672	648	620
SPAC15A10.08	55	56	51	67	52	0	25	94	84	107	78	82	66	67	54	67	26	92	56	85	97	69	73	57	81	95	54	94	96	94	56	86	94	90	54	46
SPAC15A10.09c	186	226	185	95	135	68	180	182	112	127	270	165	184	169	73	164	173	181	183	140	139	158	157	122	181	181	171	198	171	167	185	178	184	123	185	179
SPAC15A10.11	94	104	115	11	190	92	78	110	77	101	93	204	141	106	101	102	95	101	93	86	112	95	90	117	88	250	117	80	98	88	189	125	102	122	162	193
SPAC15A10.12c	236	155	244	146	158	124	251	243	263	236	242	245	242	251	176	254	169	249	244	267	250	160	251	312	300	250	387	229	233	246	257	243	249	243	240	246
SPAC15A10.16	829	856	836	0	133	133	144	631	862	40	838	72	834	131	818	856	818	826	39	830	834	79	834	39	122	15	819	810	831	46	861	825	827	840	835	129
SPAC15E1.03	254	61	84	58	154	86	154	155	55	149	221	304	242	265	103	204	207	230	78	134	83	156	173	81	196	59	157	150	210	112	155	104	285	155	59	57
SPAC15E1.04	69	139	129	18	66	19	83	99	202	95	62	70	98	83	120	74	75	120	80	74	104	154	101	180	61	48	55	106	129	83	118	127	69	91	66	101
SPAC15E1.05c	84	103	121	66	81	76	71	171	70	77	101	195	111	84	124	101	98	108	189	87	233	66	233	84	147	92	126	76	73	125	119	129	150	161	116	148
SPAC15E1.06	310	246	302	81	229	156	69	24	72	75	248	341	93	164	258	259	288	93	302	164	248	232	131	71	249	170	149	164	164	152	189	165	155	156	150	188
SPAC15F9.02	148	136	162	84	132	127	99	143	163	119	166	139	159	125	182	163	128	155	147	162	133	133	168	116	138	166	158	160	187	159	162	164	165	135	199	131
SPAC15F9.03c	197	183	178	295	240	163	73	182	179	50	228	158	215	185	214	225	218	223	182	195	240	249	185	312	159	180	193	219	227	201	228	180	256	80	217	182
SPAC16.02c	578	579	604	440	571	496	430	533	573	615	553	582	624	568	554	571	627	553	577	572	526	499	557	497	498	577	581	619	619	508	531	570	573	574	507	553
SPAC16.03c	358	411	312	291	268	266	325	293	298	295	307	312	295	292	290	295	297	258	298	298	300	299	409	285	299	299	298	379	377	283	296	292	319	299	288	269
SPAC16.04	130	183	352	28	111	120	122	56	74	113	265	124	117	205	121	135	110	115	107	131	213	120	96	119	122	122	117	186	198	261	120	123	131	104	248	257
SPAC1610.01	44	38	119	40	115	39	38	17	38	45	39	116	102	36	37	122	39	40	125	39	100	123	123	40	40	41	32	136	40	38	125	123	40	44	38	123
SPAC1610.02c	34	26	20	37	28	70	37	122	30	25	28	54	23	64	16	12	23	23	16	136	67	26	28	30	3	20	24	35	39	28	63	30	16	13	26	27
SPAC1610.04	240	133	96	135	132	127	116	117	87	98	237	106	92	113	93	96	59	127	25	77	97	113	75	87	82	114	78	108	117	92	96	93	92	74	66	96
SPAC1635.01	216	218	218	369	218	216	217	224	213	219	350	218	213	223	358	330	196	216	217	323	220	217	220	217	207	267	218	220	357	351	217	395	214	214	213	367
SPAC1639.01c	546	449	470	421	488	587	531	536	608	468	459	493	484	453	514	525	598	529	454	478	539	588	588	485	442	442	486	527	444	490	484	447	462	484	531	542
SPAC1639.02c	226	157	176	173	23	26	212	239	258	209	245	266	212	111	165	230	218	248	222	288	369	182	159	143	108	238	202	144	210	313	251	227	256	197	209	203
SPAC167.01	8	58	55	0	59	10	1	26	49	104	87	48	60	14	0	8	130	43	38	55	9	74	59	50	71	71	85	111	118	67	15	72	55	49	94	59
SPAC167.04	378	393	386	324	355	286	319	399	302	398	396	400	401	398	400	380	379	399	381	376	368	417	405	347	383	400	377	393	406	403	382	382	354	457	391	390
SPAC167.05	874	1182	1326	853	1238	1105	827	1352	1399	984	1059	466	1043	1328	1424	1348	1141	1042	1039	1052	1213	1166	1400	1096	1358	1100	1298	830	1370	1299	1402	959	1280	1100	550	1333
SPAC167.06c	346	197	221	232	217	20	248	242	261	247	244	215	205	212	176	325	214	200	0	20	158	259	222	312	248	315	257	252	190	207	259	193	198	212	217	214
SPAC1687.01	196	233	201	197	191	191	179	188	191	190	194	198	192	201	200	199	193	190	192	196	195	184	190	192	131	194	192	192	217	187	185	193	194	199	191	195
SPAC1687.02	948	775	688	0	736	718	778	635	880	459	1054	715	537	436	676	470	529	849	759	834	798	677	756	724	654	544	1080	939	879	781	522	1259	481	652	747	845
SPAC1687.03c	106	81	168	28	80	56	30	57	109	26	68	59	149	17	61	57	57	139	30	95	108	74	126	98	132	52	112	68	67	130	44	44	127	169	60	102
SPAC1687.05	71	63	51	0	332	20	42	69	541	61	844	73	803	881	75	942	75	745	77	826	33	19	302	16	340	345	67	820	689	34	51	53	500	47	873	76
SPAC1687.06c	48	69	117	77	71	48	40	48	45	69	69	65	70	71	146	61	118	79	53	106	62	48	53	48	44	77	55	64	51	99	95	62	121	44	64	78
SPAC1687.11	135	200	123	169	122	117	115	104	93	123	120	127	113	199	153	123	137	166	123	121	125	191	163	121	209	169	120	124	159	157	182	172	177	120	126	170
SPAC1687.12c	193	175	175	83	176	25	171	151	51	159	173	194	170	174	175	173	139	174	169	175	178	220	174	163	174	176	166	170	172	218	181	167	176	175	173	62
SPAC1687.15	585	576	522	385	513	212	510	564	449	529	529	504	506	514	540	527	478	528	474	548	543	445	539	340	527	548	498	506	534	543	527	585	526	500	388	542
SPAC1687.17c	353	355	356	361	358	354	355	355	355	349	355	355	353	354	357	355	359	356	355	357	356	358	359	361	356	354	354	355	437	355	355	352	355	359	355	353
SPAC1687.21	119	111	115	119	113	50	145	110	90	111	149	108	116	110	122	118	97	112	116	117	121	120	127	116	126	120	107	153	148	119	150	151	107	120	110	104
SPAC1687.22c	302	274	331	309	323	262	309	302	370	272	373	324	308	307	329	309	308	329	330	301	324	291	305	310	298	333	307	302	333	309	324	330	323	304	309	298
SPAC16A10.01	245	213	231	302	385	439	345	269	308	225	209	249	306	275	408	317	88	271	24	223	280	215	286	316	318	435	344	215	306	367	213	234	249	226	203	230
SPAC16A10.02	1357	1708	1348	1419	1943	790	1315	1391	1920	1674	1885	1274	1694	1414	1359	1495	1515	1405	1416	1868	1441	1835	1997	1975	1902	1348	1682	1597	1433	1436	1410	1502	1511	1621	1390	1031
SPAC16A10.03c	1091	1009	1028	1016	1028	955	896	941	786	972	1014	992	1004	972	1031	1039	1042	991	1017	1045	1014	979	980	902	962	1023	973	1019	977	1037	1040	989	1013	1119	1091	1006
SPAC16A10.04	565	537	570	526	550	449	536	514	447	490	533	561	576	566	541	562	553	513	564	566	564	616	550	535	533	576	539	541	563	511	527	567	564	541	483	531
SPAC16A10.05c	202	337	186	209	353	92	218	396	252	213	448	354	298	340	198	369	224	201	385	322	239	164	361	297	244	210	203	210	227	338	202	356	223	200	342	253
SPAC16A10.07c	213	127	191	111	117	64	131	171	238	117	277	186	111	243	198	199	131	140	146	164	250	196	156	228	196	255	190	147	135	239	123	206	118	218	197	130
SPAC16C9.03	177	111	136	99	138	169	28	112	109	98	209	140	166	205	223	157	139	221	138	216	137	118	221	99	128	137	106	227	140	201	200	182	128	137	119	138
SPAC16C9.05	283	228	275	85	184	209	283	292	281	265	268	275	283	261	282	283	260	250	280	281	289	227	276	294	246	293	281	282	301	328	307	297	276	300	267	279
SPAC16C9.06c	163	173	173	138	156	0	0	193	147	166	174	180	177	166	173	162	176	186	201	155	168	176	179	201	161	143	167	175	164	216	170	172	190	193	176	178
SPAC16C9.07	196	148	190	40	106	143	99	133	175	118	186	197	191	189	200	187	189	200	171	190	177	191	187	108	192	285	261	198	210	185	199	190	192	193	184	160
SPAC16E8.01	464	467	436	258	453	338	429	428	418	452	468	467	436	465	451	463	450	451	450	454	466	438	457	454	418	445	453	433	380	453	463	461	461	446	452	464
SPAC16E8.04c	438	444	376	368	370	254	395	356	374	436	434	442	390	382	379	367	390	440	390	392	391	340	382	293	321	310	399	354	437	377	387	437	404	371	441	348
SPAC16E8.07c	182	128	144	105	136	60	160	153	126	145	172	182	150	151	182	186	141	142	141	158	191	142	173	136	138	167	145	140	191	142	207	181	223	141	145	139
SPAC16E8.09	166	65	90	107	59	0	117	101	77	58	179	58	217	104	63	68	62	208	185	166	184	243	247	199	118	149	201	107	209	257	256	125	336	175	99	145
SPAC16E8.10c	151	38	167	0	150	36	169	51	32	80	62	37	116	147	61	147	160	38	58	49	56	26	194	62	73	163	172	212	86	58	152	56	145	58	52	62
SPAC16E8.11c	308	305	309	36	305	144	368	308	307	307	325	387	388	358	395	372	306	226	344	369	307	310	342	256	310	301	307	308	396	325	241	281	367	310	383	300
SPAC16E8.13	823	918	895	701	682	618	838	797	917	474	957	641	853	856	816	941	837	525	866	883	877	712	855	958	921	953	881	903	869	896	919	879	795	880	849	925
SPAC16E8.14c	126	131	137	73	131	0	125	120	125	75	142	133	122	123	119	123	131	128	143	127	121	132	124	115	93	125	132	151	142	118	142	113	132	120	124	110
SPAC16E8.15	499	407	437	442	402	436	464	468	394	404	478	413	415	430	422	435	434	427	427	460	422	402	443	388	376	435	397	443	383	458	439	434	440	431	433	434
SPAC16E8.16	551	541	571	555	559	495	554	539	577	586	558	563	562	555	542	559	554	558	546	550	542	561	550	560	542	562	560	588	567	576	546	588	527	500	535	538
SPAC16E8.17c	184	238	186	179	180	182	186	179	203	185	219	181	237	179	187	184	251	185	181	188	243	185	185	184	162	291	186	188	186	248	185	293	198	198	183	187
SPAC1705.02	157	148	151	119	153	99	123	143	107	135	155	149	147	151	151	151	143	150	141	145	161	120	131	113	152	137	143	152	151	150	146	153	174	144	130	123
SPAC1705.03c	445	387	433	381	472	384	382	434	444	434	435	470	439	385	432	434	430	433	433	400	438	433	433	378	428	502	436	433	441	409	428	472	429	432	376	435
SPAC1751.02c	729	704	828	674	736	684	818	548	676	681	778	670	742	796	672	811	749	744	736	872	813	664	809	691	820	663	821	809	730	668	672	666	604	663	815	662
SPAC1751.03	108	37	175	44	37	108	36	45	107	44	106	70	101	160	77	44	117	39	85	156	176	156	157	108	39	75	135	61	118	75	105	39	56	37	70	45
SPAC1751.04	203	166	308	106	183	196	145	104	201	148	197	200	198	196	193	196	179	196	197	192	207	167	191	188	137	193	179	199	196	197	293	197	193	192	194	200
SPAC1782.02c	335	274	243	245	276	136	242	268	191	231	271	276	268	278	274	266	333	275	272	267	276	270	266	155	270	278	272	281	264	280	280	255	290	219	280	277
SPAC1782.04	583	478	504	451	484	286	482	461	438	480	484	513	496	487	450	596	531	476	478	483	488	448	482	435	483	484	475	496	439	484	486	450	486	451	485	450
SPAC1782.05	208	215	241	130	210	0	273	231	270	153	283	219	167	128	164	220	217	225	233	224	249	209	240	226	157	162	229	201	132	253	223	241	242	102	243	273
SPAC1782.06c	343	360	353	353	356	331	422	453	350	358	542	362	343	351	339	357	352	362	353	363	356	346	357	367	353	344	339	446	348	345	360	358	355	455	360	339
SPAC1782.10c	681	663	677	666	661	657	664	660	640	654	673	664	741	675	677	676	671	676	680	674	649	677	680	659	651	668	657	641	678	675	712	677	664	657	669	666
SPAC1782.11	108	108	213	90	135	104	108	111	118	117	115	116	106	174	115	121	113	116	119	178	176	266	171	193	118	120	173	113	103	147	113	121	134	226	112	119
SPAC1782.12c	1331	1227	1157	1099	1247	556	997	1089	1159	1187	1284	1142	1318	938	916	1373	942	1246	1108	1161	1151	1105	1265	1263	1033	1349	1164	1228	1233	1151	1046	1101	1270	864	1231	1227
SPAC1783.01	1447	232	971	989	1107	686	1305	1304	668	870	762	469	476	198	374	1036	1252	101	722	1168	1205	1306	1066	194	970	1226	742	448	1417	1144	1449	1014	114	175	981	1087
SPAC1783.02c	141	142	146	64	142	9	146	112	143	120	145	133	141	144	122	148	152	144	121	145	139	151	143	114	119	145	125	125	154	146	127	143	125	143	133	120
SPAC1783.03	1332	1127	1148	895	1269	520	1434	1107	1454	1034	1610	1673	1722	1107	1094	1353	1342	1143	1596	1641	1565	1332	1263	1734	1099	1451	1433	1322	1563	1669	1697	1290	1455	1592	1108	1106
SPAC1783.07c	100	95	80	77	102	48	153	103	105	107	105	99	194	82	91	165	84	85	166	228	92	49	152	64	77	161	149	228	176	166	195	131	189	91	138	144
SPAC1783.08c	78	79	183	156	189	73	79	80	143	75	85	138	82	80	133	81	82	80	135	86	135	140	99	78	104	81	133	82	79	79	79	143	105	122	81	137
SPAC1786.01c	157	136	210	110	114	129	228	124	178	140	174	144	126	115	141	329	237	178	136	160	134	121	167	174	183	156	179	135	156	249	128	153	118	122	144	147
SPAC1786.03	1307	1193	1324	75	23	0	456	1214	13	414	1281	43	1220	982	16	1365	367	1282	1245	1344	1342	278	1026	112	1214	81	1281	1206	135	1320	1326	1397	1272	1325	470	1187
SPAC17A2.02c	562	565	565	480	592	533	555	583	551	576	568	603	595	552	566	565	555	559	581	606	573	601	562	565	587	585	562	559	613	641	561	566	569	561	562	557
SPAC17A2.03c	716	735	770	684	717	750	711	709	706	735	735	739	708	705	688	725	703	753	709	746	745	717	729	715	704	707	735	717	725	726	728	771	743	707	714	819
SPAC17A2.04c	123	81	120	126	77	17	13	126	91	30	120	96	80	97	127	104	130	43	54	97	122	64	116	97	124	118	98	96	128	97	90	125	112	89	133	127
SPAC17A2.05	315	294	299	229	315	169	296	300	271	308	317	328	316	317	325	317	295	299	302	300	343	287	250	375	312	315	359	400	300	366	293	309	299	305	305	307
SPAC17A2.06c	41	23	59	40	20	0	23	25	49	41	51	34	22	61	21	61	65	13	22	51	26	33	65	0	31	32	23	33	38	33	68	24	51	21	34	48
SPAC17A2.09c	469	456	476	222	454	79	466	473	521	473	472	472	485	473	474	472	470	471	469	524	472	457	362	455	529	527	535	480	545	470	476	533	535	527	476	473
SPAC17A2.13c	175	144	145	152	145	167	166	145	146	159	252	261	153	144	175	179	225	151	146	148	181	147	151	166	171	176	168	158	155	181	147	152	173	180	178	172
SPAC17A2.14	435	432	432	356	340	407	273	374	328	329	342	356	365	385	363	364	358	336	364	367	360	510	492	365	292	355	375	369	367	500	357	340	377	414	365	350
SPAC17A5.01	95	139	139	0	139	93	125	140	121	137	158	96	160	118	126	134	93	161	140	166	162	0	95	94	116	81	63	140	88	139	217	127	71	117	125	164
SPAC17A5.02c	216	73	196	90	89	146	120	85	0	86	147	200	191	240	113	128	219	192	189	217	150	66	91	83	99	88	43	187	191	204	151	210	78	82	245	238
SPAC17A5.03	111	58	62	199	60	61	61	60	62	60	100	63	60	64	63	152	63	63	57	64	62	64	104	152	172	61	60	121	142	64	61	64	63	63	62	63
SPAC17A5.04c	130	124	97	99	114	81	42	124	97	66	142	193	182	103	121	79	112	146	168	128	193	100	75	128	97	91	93	97	141	114	74	133	113	62	127	122
SPAC17A5.06	124	46	107	85	71	107	59	105	124	65	105	301	75	125	80	105	154	129	127	88	120	105	112	73	55	106	105	79	70	76	80	198	75	71	79	64
SPAC17A5.08	259	233	236	237	235	232	187	239	236	238	243	235	235	236	237	235	230	234	237	238	238	239	233	232	232	235	232	243	272	230	235	241	234	249	229	235
SPAC17A5.09c	360	369	356	325	371	371	447	385	364	406	367	418	360	357	366	371	365	389	368	372	391	365	388	341	393	338	361	370	356	480	368	371	387	365	344	252
SPAC17A5.13	561	497	611	440	546	243	545	240	89	572	563	633	611	596	546	616	549	546	548	620	612	547	608	504	555	574	629	632	526	541	627	628	616	608	529	545
SPAC17A5.14	116	61	115	120	40	43	112	110	116	31	80	115	114	48	115	89	115	115	90	116	155	117	119	94	114	116	115	115	115	118	121	118	118	111	84	94
SPAC17A5.15c	77	68	84	56	67	55	58	79	77	67	133	67	78	253	89	76	80	55	65	111	88	58	65	79	66	63	65	67	92	61	75	69	153	79	68	82
SPAC17C9.03	172	195	231	160	202	143	190	202	184	150	196	196	174	168	237	191	169	171	179	229	193	222	169	189	168	229	190	164	151	206	199	175	215	220	220	199
SPAC17C9.06	226	228	244	177	174	28	256	149	253	245	247	235	184	108	287	261	239	273	227	251	214	173	249	222	263	301	232	152	230	248	233	257	232	259	243	160
SPAC17C9.08	73	91	126	68	102	38	66	68	68	52	124	103	113	105	82	99	66	102	93	89	129	0	99	64	67	92	127	99	63	97	117	95	99	86	47	126
SPAC17C9.09c	168	163	172	145	174	128	175	168	192	175	175	235	218	169	171	178	176	188	180	172	185	252	176	140	177	202	193	194	158	175	242	180	170	252	180	179
SPAC17C9.10	158	117	202	103	177	202	247	182	76	99	123	114	165	117	121	143	122	126	164	145	165	347	180	103	118	129	267	141	119	103	140	202	165	172	123	201
SPAC17C9.11c	54	50	57	56	120	32	219	52	41	42	55	57	84	101	22	55	127	25	57	45	39	57	43	37	54	135	92	51	49	38	0	41	40	146	59	4
SPAC17C9.12	315	361	326	273	312	325	328	293	353	347	320	374	329	291	302	316	325	415	298	282	504	779	279	327	311	354	294	374	658	440	311	345	290	135	259	388
SPAC17C9.13c	262	244	332	394	234	323	262	309	256	317	272	261	261	256	364	308	261	367	313	357	366	279	429	233	555	325	259	352	273	391	482	420	317	249	389	374
SPAC17C9.15c	937	923	958	908	798	908	834	937	919	920	952	952	923	952	889	930	929	918	915	935	944	918	960	1091	937	830	917	945	900	962	941	939	938	922	938	922
SPAC17C9.16c	390	378	382	350	390	304	391	382	338	388	394	483	407	377	390	450	370	394	389	473	460	450	427	351	341	464	391	414	403	462	412	486	390	483	446	392
SPAC17D4.03c	76	52	64	26	20	68	39	38	48	38	76	65	70	68	68	71	282	56	63	68	80	0	67	22	75	5	78	81	73	80	69	69	77	80	77	75
SPAC17D4.04	110	77	101	54	80	0	111	70	184	70	86	77	76	77	100	68	86	99	79	76	193	106	68	111	63	83	76	78	102	70	98	100	120	72	122	76
SPAC17G6.06	259	213	223	222	225	221	258	211	221	215	224	307	259	266	221	258	215	222	216	216	254	213	223	214	222	217	211	219	255	324	222	216	297	223	226	221
SPAC17G6.07c	130	137	306	127	132	128	114	137	131	137	306	171	127	133	171	139	135	137	131	138	166	302	258	127	128	319	133	133	337	132	155	129	131	131	135	124
SPAC17G6.08	261	97	275	130	108	134	142	222	123	225	282	304	418	299	211	321	86	261	0	301	249	237	424	125	203	284	303	424	142	424	223	229	288	222	198	219
SPAC17G6.09	622	588	618	641	637	594	612	636	613	629	617	612	630	617	624	640	621	616	607	622	609	623	595	557	622	627	628	632	648	622	632	630	632	644	636	609
SPAC17G6.10	62	32	23	69	117	19	55	59	42	68	142	39	56	50	162	62	39	70	55	64	69	22	52	44	61	225	65	60	66	63	57	67	39	34	51	65
SPAC17G6.11c	394	353	381	341	504	411	400	370	474	393	389	387	373	406	354	376	375	408	386	410	382	379	396	412	398	409	382	401	379	381	413	428	395	375	390	383
SPAC17G6.14c	465	463	463	456	465	460	468	466	468	456	555	463	461	464	462	448	467	448	459	466	463	456	464	459	460	464	536	462	467	455	458	463	458	453	462	459
SPAC17G8.01c	266	121	192	54	103	51	35	109	158	63	227	128	108	136	100	145	149	135	231	261	190	102	110	131	90	255	142	148	145	101	146	122	141	82	104	121
SPAC17G8.02	225	161	182	163	111	164	144	164	246	149	228	177	207	204	228	200	194	256	150	229	228	232	227	227	201	179	198	187	241	232	230	213	228	208	165	223
SPAC17G8.03c	385	376	418	366	419	224	381	389	375	383	455	387	402	364	396	387	381	380	369	387	383	381	385	385	406	406	387	452	388	388	404	424	388	365	391	388
SPAC17G8.04c	336	338	319	237	302	132	267	269	242	237	352	370	246	229	231	340	287	284	228	344	319	231	302	272	258	320	317	278	236	341	294	283	249	374	332	216
SPAC17G8.05	126	143	150	147	28	45	147	99	132	119	148	204	124	150	208	207	105	121	139	155	154	128	128	155	128	201	162	134	211	195	146	128	202	139	141	139
SPAC17G8.06c	341	344	344	331	327	318	315	338	341	331	346	331	342	340	345	323	334	329	330	344	344	340	343	342	330	343	332	343	399	337	344	343	343	306	320	346
SPAC17G8.07	52	108	100	76	54	37	71	115	84	50	67	78	114	49	51	109	69	99	50	51	43	74	113	13	52	66	146	71	37	52	73	67	84	48	48	49
SPAC17G8.08c	133	132	96	133	68	83	146	91	90	66	134	67	90	170	100	128	67	127	82	130	134	91	131	95	196	88	81	222	92	95	132	122	140	86	124	103
SPAC17G8.10c	330	565	463	391	367	191	463	457	410	485	412	383	446	461	453	367	302	537	370	372	492	186	461	477	495	465	478	437	373	417	464	291	492	464	474	465
SPAC17G8.11c	286	244	211	213	136	0	125	145	297	126	159	327	311	136	55	189	244	137	133	160	228	289	101	97	105	139	300	160	300	388	148	135	220	148	136	112
SPAC17G8.12	1625	1629	1586	1330	1587	1542	1621	1564	1575	1619	1693	1572	1639	1588	1517	1637	1716	1378	1576	1611	1649	1610	1649	1641	1355	1587	1627	1645	1643	1413	1634	1631	1622	1730	1537	1546
SPAC17G8.13c	1854	1769	1847	1393	1767	1496	1598	1716	1905	1420	1922	1615	1604	1618	1777	1670	1696	1768	1686	1870	1804	1518	1738	1573	1786	1816	1752	1746	1992	1940	1821	1615	1735	1861	1667	1790
SPAC17H9.03c	89	52	21	92	52	0	98	40	29	48	56	79	92	34	55	86	35	30	96	91	94	58	58	48	9	0	57	94	45	57	89	31	91	64	39	49
SPAC17H9.04c	554	551	521	532	525	522	488	542	531	522	525	526	524	526	523	526	509	523	526	530	526	509	532	528	517	540	524	528	541	528	520	532	526	529	512	522
SPAC17H9.05	1758	2119	2167	2118	2015	1775	1778	1106	1523	867	1996	1947	2002	1707	2040	2046	1959	1772	1986	1959	2086	1990	2216	1896	1337	2162	1577	2011	1954	2146	1748	2031	2128	1892	898	2039
SPAC17H9.07	677	622	599	651	584	489	667	642	558	679	678	677	682	678	591	678	593	645	672	650	658	677	701	734	648	668	697	679	676	677	647	677	668	659	672	666
SPAC17H9.08	968	973	1059	1089	1055	397	1147	950	715	760	1064	1058	1050	925	919	1103	948	1047	1096	1061	1069	1156	1044	737	1134	713	1038	1126	950	1109	940	1083	935	1064	947	1058
SPAC17H9.09c	296	282	284	277	346	232	294	288	277	271	296	292	303	320	305	341	288	282	288	298	346	270	295	255	336	282	335	286	284	289	342	292	292	328	286	284
SPAC17H9.10c	269	253	267	277	208	185	262	200	260	235	268	228	261	236	259	266	278	283	419	262	260	337	264	253	262	268	254	246	245	260	316	278	276	254	233	263
SPAC17H9.11	218	273	223	179	216	181	223	215	221	194	220	223	224	221	185	220	214	225	203	224	221	183	191	221	225	217	221	220	193	262	204	219	228	184	221	193
SPAC17H9.12c	189	202	185	152	206	151	176	221	197	172	173	185	180	191	209	174	190	180	182	206	210	189	177	205	195	216	185	213	187	209	189	214	183	187	196	181
SPAC17H9.14c	99	99	122	97	98	58	110	100	101	139	174	162	148	99	97	169	96	102	120	160	157	135	108	150	167	139	175	140	103	96	146	151	121	97	98	97
SPAC17H9.16	451	570	475	372	375	287	355	484	518	556	485	445	465	384	557	487	387	357	448	577	410	417	412	370	570	422	499	372	391	378	386	486	392	462	387	406
SPAC17H9.20	998	927	897	646	808	0	368	174	989	621	919	892	971	924	744	905	743	1047	992	1025	937	656	929	947	363	894	930	787	975	946	999	908	898	811	941	876
SPAC1805.02c	329	352	353	240	234	340	312	321	313	181	327	314	260	266	331	340	337	285	256	317	348	179	299	355	341	182	247	328	324	341	342	341	349	358	232	180
SPAC1805.03c	217	0	4	0	132	155	0	146	28	300	297	55	256	279	208	249	81	240	115	50	0	250	32	0	141	194	0	201	267	271	280	195	0	14	231	4
SPAC1805.05	542	429	600	542	414	327	442	484	588	440	585	579	584	546	601	478	586	601	537	563	589	582	600	542	506	598	428	553	601	569	576	519	574	556	531	440
SPAC1805.06c	399	377	351	339	317	337	339	424	293	315	410	336	343	335	340	326	347	347	347	397	347	408	336	317	347	338	343	342	335	327	337	312	319	324	331	325
SPAC1805.11c	321	374	293	368	302	256	299	392	345	320	337	292	297	291	294	259	320	292	299	293	295	470	422	343	421	232	303	251	261	258	251	289	303	401	288	335
SPAC1805.14	101	50	66	15	94	0	0	56	5	47	97	34	103	103	52	119	104	118	52	52	104	56	56	0	61	0	118	124	70	126	124	94	124	76	63	54
SPAC1805.16c	355	310	359	290	350	317	359	354	307	344	361	358	359	363	358	358	365	360	309	354	360	357	349	311	359	347	341	364	356	342	351	367	364	370	350	351
SPAC1805.17	565	540	528	522	538	433	490	565	434	547	556	533	561	538	536	541	552	485	545	539	515	493	535	541	521	520	536	531	553	542	556	535	539	546	551	521
SPAC1834.03c	345	329	325	310	333	312	321	358	362	320	354	319	325	325	329	396	327	392	324	328	512	335	331	326	344	327	349	322	329	326	349	327	362	335	390	325
SPAC1834.04	826	833	754	666	814	721	698	713	752	632	753	730	855	815	754	875	754	873	871	748	885	709	868	813	717	754	762	755	748	752	913	753	799	725	706	711
SPAC1834.05	381	298	384	407	471	381	382	399	391	355	415	391	473	388	473	381	401	375	392	406	386	462	393	487	404	406	371	486	371	313	373	405	404	384	405	390
SPAC1834.06c	282	285	285	94	275	156	200	284	274	297	283	290	280	289	278	266	287	242	188	281	311	291	291	223	288	311	292	305	287	289	264	283	279	224	279	226
SPAC1834.08	200	123	287	202	166	154	163	235	155	96	231	318	181	258	225	271	232	167	193	275	217	234	199	185	232	248	229	159	203	250	229	274	226	112	227	272
SPAC1834.11c	121	145	153	116	155	94	117	117	119	97	143	126	128	115	116	144	117	125	128	121	120	117	119	118	119	177	218	128	132	119	97	117	124	121	96	117
SPAC1851.04c	239	197	201	117	248	191	20	41	128	136	203	237	217	86	107	250	196	207	242	234	158	191	201	236	119	173	242	246	232	207	259	197	168	111	240	141
SPAC18B11.02c	144	86	37	68	67	87	133	36	86	89	85	86	91	135	64	78	88	86	89	91	87	90	87	31	86	119	91	88	33	88	61	89	92	66	31	87
SPAC18B11.04	479	429	493	372	465	471	470	436	490	421	489	501	437	466	397	493	521	481	468	491	491	451	523	423	513	511	493	444	453	509	459	505	394	506	454	453
SPAC18B11.06	184	145	179	120	144	68	131	198	122	143	275	201	158	178	158	213	149	218	144	193	160	212	155	194	136	144	177	190	194	174	184	152	156	151	149	146
SPAC18B11.07c	145	157	148	150	149	128	149	149	169	148	175	146	138	182	149	178	149	177	148	171	150	150	160	165	149	149	169	149	181	147	214	152	150	152	145	161
SPAC18B11.08c	85	32	51	53	44	16	16	40	76	48	87	43	33	46	72	141	18	85	45	63	49	33	77	36	79	75	60	77	42	43	130	77	36	60	81	111
SPAC18B11.10	288	284	289	140	263	367	294	218	268	216	287	288	268	284	293	273	214	288	293	263	293	261	213	270	271	271	271	294	324	224	289	278	272	280	266	211
SPAC18B11.11	267	207	214	123	212	61	143	215	154	215	257	162	255	277	264	246	216	248	0	231	252	205	243	113	203	275	290	223	168	216	277	213	289	244	226	248
SPAC18G6.01c	631	599	616	438	512	416	610	630	470	629	757	800	631	471	598	627	583	627	627	578	815	602	625	684	637	611	600	627	609	627	591	634	607	598	590	635
SPAC18G6.03	342	342	365	307	416	305	338	365	342	382	355	341	337	338	329	340	342	347	330	405	364	339	341	343	342	343	339	331	344	363	333	343	343	331	338	344
SPAC18G6.04c	160	159	127	62	142	23	174	181	181	130	182	174	159	203	145	179	119	171	158	171	201	258	152	167	126	161	120	173	181	180	171	188	178	182	165	160
SPAC18G6.05c	96	97	102	90	101	0	101	78	100	68	83	100	102	63	68	99	97	98	96	99	97	101	96	94	99	97	81	102	74	97	99	101	96	97	97	97
SPAC18G6.06	253	271	302	210	304	272	274	298	296	235	299	273	295	291	245	336	343	263	245	300	310	273	286	192	327	273	340	286	249	293	266	301	299	257	281	273
SPAC18G6.07c	403	376	382	299	341	340	353	340	411	277	384	371	405	342	373	412	357	419	311	396	417	428	370	206	335	494	336	384	379	410	411	405	361	410	355	353
SPAC18G6.09c	1478	1468	1473	1458	1474	1469	1480	1469	1480	1468	1471	1469	1470	1472	1477	1469	1462	1479	1469	1472	1472	1473	1470	1464	1476	1464	1479	1487	1479	1482	1470	1476	1470	1416	1419	1456
SPAC18G6.11c	149	193	249	186	247	104	217	120	251	137	221	149	222	195	278	199	229	233	237	248	298	242	247	146	144	191	257	231	198	230	306	298	197	194	219	173
SPAC18G6.14c	293	190	245	236	240	182	196	196	191	188	280	246	200	241	191	205	188	195	238	194	198	186	188	188	187	195	188	194	251	199	197	258	241	184	192	192
SPAC18G6.15	554	594	582	558	454	396	603	450	621	524	603	566	529	554	585	550	572	576	559	594	617	540	529	530	610	538	530	579	670	660	515	530	562	567	598	595
SPAC1952.04c	241	20	128	22	137	18	0	192	71	32	134	139	94	79	137	78	141	134	37	75	101	29	76	0	106	189	142	66	0	191	131	17	140	122	36	20
SPAC1952.05	179	182	185	164	213	77	109	177	54	161	177	171	166	183	166	181	196	176	151	215	182	163	179	232	101	181	162	165	177	174	172	175	152	147	182	179
SPAC1952.06c	97	56	95	4	57	0	101	29	33	57	84	58	106	53	30	34	57	70	54	48	59	93	113	107	22	112	99	54	93	108	44	112	93	93	25	45
SPAC1952.09c	104	135	122	3	99	0	126	133	135	145	133	125	125	103	135	129	112	126	133	98	158	110	126	126	111	113	156	132	120	149	133	108	111	103	124	71
SPAC1952.13	265	158	185	288	171	8	271	209	166	0	199	294	258	257	240	239	266	273	292	293	238	196	296	160	275	295	275	274	302	275	295	136	265	226	160	275
SPAC1952.14c	292	232	226	308	384	0	208	294	196	224	318	223	238	221	223	231	302	242	309	304	313	224	309	205	229	234	202	225	313	231	295	305	223	305	227	195
SPAC1952.16	703	868	705	309	819	594	592	671	537	709	825	611	589	443	583	698	701	705	888	833	818	725	887	698	839	696	653	727	702	958	696	689	772	743	705	812
SPAC19A8.01c	214	160	180	251	168	190	181	213	241	0	160	89	220	144	262	166	100	142	49	166	165	208	69	231	154	142	189	168	287	183	144	177	173	281	237	237
SPAC19A8.03	525	472	558	445	584	325	562	526	526	525	550	513	532	598	494	583	479	600	555	541	531	614	476	533	584	529	599	505	531	571	559	534	625	464	475	560
SPAC19A8.04	119	115	103	75	107	89	270	115	109	106	183	104	117	103	113	111	115	108	186	113	194	114	115	83	112	102	187	115	175	113	115	117	183	93	115	113
SPAC19A8.05c	149	49	42	0	38	77	53	42	48	43	96	57	151	56	0	82	50	0	0	72	74	0	49	41	82	160	102	91	57	85	10	102	65	0	48	36
SPAC19A8.07c	175	175	175	47	172	16	104	129	171	174	175	179	176	175	180	177	180	172	175	180	173	177	171	146	114	177	221	164	137	154	173	174	176	175	176	171
SPAC19A8.08	243	235	242	199	272	106	142	215	165	267	262	243	235	237	245	277	198	234	239	262	271	167	244	81	199	127	202	238	263	238	276	286	300	269	199	250
SPAC19A8.09	214	214	201	114	253	189	213	181	187	191	260	195	210	206	223	216	138	214	213	174	262	173	215	176	224	213	207	233	191	213	211	204	221	211	216	225
SPAC19A8.10	1090	1059	1056	854	986	739	803	760	1091	503	1062	985	792	983	1062	1014	979	930	1089	1013	1054	1059	1127	935	356	1055	1117	790	682	1032	720	980	1115	922	969	718
SPAC19A8.11c	817	701	823	837	1019	779	959	833	1257	357	1252	1021	129	885	841	415	1143	331	947	968	979	134	984	727	892	182	1014	766	1057	938	894	1047	887	844	897	438
SPAC19A8.14	171	172	259	186	185	141	191	154	167	178	177	178	201	176	136	171	172	172	182	192	188	164	261	169	336	169	177	172	202	196	190	186	184	182	178	178
SPAC19A8.15	171	167	176	158	162	158	229	251	168	157	166	164	168	156	167	174	162	169	159	164	171	171	165	171	160	167	163	169	164	168	166	168	169	163	162	169
SPAC19A8.16	42	145	23	64	186	62	198	199	200	193	188	195	183	113	149	153	187	136	165	194	155	62	188	18	200	201	201	194	182	155	101	155	187	101	137	194
SPAC19B12.01	103	62	100	54	61	59	58	99	38	65	100	85	102	57	102	101	100	88	100	76	102	75	143	22	100	81	56	100	96	62	97	102	100	100	98	100
SPAC19B12.02c	331	250	349	254	250	222	376	267	407	253	256	252	262	254	349	256	297	254	349	258	255	425	258	253	234	250	253	253	261	254	257	310	255	251	314	317
SPAC19B12.03	423	418	444	488	383	382	495	394	382	419	440	418	437	371	418	424	433	441	431	417	510	425	422	393	429	439	442	448	415	489	423	439	418	383	424	427
SPAC19B12.04	395	269	363	222	394	199	310	385	261	258	270	270	390	314	266	400	350	362	342	475	464	301	366	302	249	350	464	363	318	261	346	449	263	347	327	266
SPAC19B12.05c	186	100	259	156	162	100	160	106	67	81	215	196	216	183	97	202	304	102	232	226	250	103	201	143	197	103	169	141	103	200	202	182	224	166	105	181
SPAC19B12.06c	128	93	133	47	112	91	72	104	133	108	130	98	93	131	133	132	104	120	133	115	126	96	99	125	83	98	132	99	109	97	127	108	89	109	128	127
SPAC19B12.07c	202	51	58	0	344	59	263	48	228	266	367	63	63	57	62	230	184	107	111	56	347	63	47	25	304	201	193	276	230	289	329	160	150	57	290	37
SPAC19B12.09	139	50	65	42	58	43	41	44	70	55	63	57	132	66	47	75	122	50	131	128	128	50	74	61	147	70	55	152	147	52	104	137	132	72	152	138
SPAC19B12.11c	311	301	309	267	302	299	291	378	304	319	320	299	319	319	314	307	323	301	296	315	317	315	302	303	318	311	311	312	308	308	356	323	307	297	318	313
SPAC19D5.01	139	232	186	269	246	233	241	245	234	140	192	200	200	173	175	177	213	163	232	210	140	233	235	231	245	243	234	231	184	232	130	165	178	195	0	32
SPAC19D5.02c	245	263	165	90	114	0	284	184	128	150	263	327	280	165	142	181	125	181	271	268	230	146	163	87	224	139	176	177	307	275	179	239	124	279	266	202
SPAC19D5.03	256	264	276	2	218	149	217	264	221	194	285	258	296	205	277	283	223	261	276	204	239	219	254	271	266	258	241	283	262	257	259	279	291	218	253	272
SPAC19D5.04	231	231	228	109	303	95	213	302	115	302	298	306	229	192	229	300	288	290	325	356	268	220	219	193	264	518	328	228	322	229	318	230	223	281	221	268
SPAC19D5.05c	117	112	115	21	116	0	71	115	116	108	118	102	116	104	113	104	115	100	114	121	112	89	116	93	73	114	103	123	118	117	123	88	108	96	99	115
SPAC19E9.01c	788	745	762	718	768	539	759	771	732	771	761	767	776	722	779	767	769	786	746	775	790	766	760	762	763	735	768	768	780	760	783	771	769	722	730	734
SPAC19E9.02	341	296	330	330	298	249	346	294	286	327	329	331	338	318	339	339	340	348	340	341	329	234	327	314	339	335	279	312	312	339	340	339	336	392	237	330
SPAC19E9.03	327	339	287	323	328	247	419	325	308	264	342	346	341	330	325	311	334	258	308	341	340	267	267	335	343	412	339	333	370	332	336	339	339	313	336	336
SPAC19G12.06c	565	471	475	547	470	450	463	557	591	471	474	472	473	488	487	534	469	474	471	474	459	644	473	618	470	471	478	473	524	477	477	476	552	565	474	513
SPAC19G12.07c	75	165	181	161	167	187	202	19	202	191	188	76	203	186	201	199	186	186	145	182	204	43	91	197	185	187	141	133	187	187	203	186	287	163	190	162
SPAC19G12.08	501	508	521	504	499	533	495	494	503	503	523	524	503	502	521	529	507	524	509	503	510	496	497	477	497	504	497	559	504	520	518	609	507	500	496	499
SPAC19G12.09	57	209	97	212	284	153	309	263	97	87	278	97	275	116	154	291	167	95	60	281	84	308	277	213	299	255	270	260	277	261	241	288	98	212	278	58
SPAC19G12.10c	148	136	140	131	232	130	131	240	132	131	136	143	143	130	147	141	146	139	130	129	147	134	140	140	140	143	147	183	129	200	143	132	138	133	136	127
SPAC19G12.11	226	206	286	173	254	106	167	207	172	160	275	226	262	261	277	235	211	174	230	210	256	87	181	276	231	248	279	268	217	206	181	207	112	229	146	237
SPAC19G12.12	264	139	229	190	221	33	230	242	338	244	244	259	220	243	244	223	228	222	220	265	234	165	233	220	214	227	237	225	265	218	248	212	231	283	230	228
SPAC19G12.13c	1151	852	1044	902	1062	888	1068	910	957	696	1284	1173	1213	1161	935	853	929	958	852	1040	857	1157	1145	914	707	1159	870	1134	892	1075	815	975	1136	924	1134	841
SPAC19G12.14	247	287	203	0	116	92	135	199	249	209	209	235	209	218	197	267	235	263	203	229	210	169	214	197	211	211	233	264	279	211	218	207	334	251	247	235
SPAC19G12.15c	471	425	422	277	517	247	562	468	469	295	428	468	471	427	495	470	443	422	276	428	427	422	462	470	471	464	420	423	435	417	426	484	415	414	471	405
SPAC19G12.17	251	253	248	207	232	0	247	243	251	251	253	273	242	251	253	270	253	243	255	242	296	236	242	235	265	39	235	243	241	245	259	243	245	272	251	273
SPAC1A6.02	228	355	369	15	387	215	39	38	14	293	342	366	342	291	369	341	338	127	358	318	262	356	393	57	232	265	79	189	75	214	198	342	258	230	231	344
SPAC1A6.04c	449	446	453	434	446	450	457	451	468	454	454	441	473	446	454	442	457	466	434	454	449	436	446	450	445	458	456	457	462	477	460	465	454	454	479	453
SPAC1A6.05c	350	320	240	350	350	53	63	17	350	223	344	330	344	147	327	290	350	286	315	350	350	350	319	328	309	350	325	262	250	341	344	341	319	296	221	225
SPAC1A6.07	244	165	242	253	272	166	356	243	239	243	239	236	244	242	244	239	224	238	245	251	243	246	411	286	347	476	241	246	251	235	243	243	229	239	205	244
SPAC1A6.10	137	130	136	129	133	130	137	133	143	118	140	134	117	129	149	135	133	132	135	133	130	135	140	124	132	132	135	142	135	131	136	135	134	129	132	137
SPAC1B1.01	303	302	336	264	335	45	317	319	347	0	284	297	302	324	261	286	338	332	255	351	335	267	332	326	155	340	325	328	320	319	316	350	315	343	324	324
SPAC1B1.02c	225	230	252	80	142	98	111	204	132	209	239	226	237	224	162	228	243	123	233	228	208	110	237	239	202	225	243	166	225	236	187	225	225	178	229	166
SPAC1B1.03c	153	154	164	97	168	90	103	150	151	150	181	153	183	150	156	165	180	168	165	180	181	135	182	152	109	172	178	179	175	150	251	181	180	152	158	182
SPAC1B2.02c	209	190	206	173	125	189	135	99	106	208	209	212	199	126	194	195	196	200	212	280	212	130	120	110	165	212	197	216	208	203	186	203	216	201	260	191
SPAC1B2.03c	1181	1136	1176	1140	1141	1113	1244	1180	1176	1143	1180	1171	1183	1188	1171	1208	1181	1140	1152	1181	1250	1136	1179	1181	1120	1138	1174	1178	1192	1182	1181	1172	1180	1206	1181	1140
SPAC1B2.04	277	262	269	270	269	212	259	271	277	271	271	273	274	271	266	264	260	262	269	271	276	277	274	258	319	271	278	269	263	275	271	269	272	272	261	269
SPAC1B2.05	1907	1258	1653	2367	2330	2299	2369	1903	2019	738	2410	2391	2251	1876	1580	565	2238	2245	2217	2244	2154	2326	2546	793	2334	1609	1193	2452	1589	2153	1732	2290	2169	2346	661	394
SPAC1B2.06	430	441	418	400	391	252	418	117	438	320	307	350	347	388	307	433	334	412	452	447	422	321	279	471	313	438	257	474	327	431	393	423	330	427	414	432
SPAC1B3.01c	1124	1118	1042	1004	1048	719	831	1028	1014	1112	1072	1049	986	995	848	1023	1017	1027	1045	1041	948	1119	1040	911	851	1023	1040	1040	1048	1015	1023	878	1045	775	872	673
SPAC1B3.02c	656	618	753	743	638	608	705	596	732	608	736	635	706	722	803	655	735	713	612	646	738	714	764	703	710	594	608	644	760	781	708	701	725	735	743	635
SPAC1B3.05	176	174	210	156	166	200	145	200	201	165	173	176	180	164	193	163	188	200	177	181	163	157	199	124	260	184	190	220	169	153	165	190	223	166	175	152
SPAC1B3.06c	238	224	237	225	220	225	242	229	173	243	239	244	198	236	236	244	233	227	237	248	244	227	247	228	236	224	242	233	246	236	246	234	227	244	244	244
SPAC1B3.07c	313	242	175	163	137	83	187	197	135	184	201	269	188	286	283	290	289	205	181	204	262	206	159	299	158	206	185	193	303	204	343	163	204	170	296	190
SPAC1B3.13	189	191	194	187	190	185	197	190	177	191	194	184	198	196	184	190	194	195	188	192	196	194	189	194	183	184	177	194	191	182	187	193	187	190	188	190
SPAC1B3.14	229	222	331	189	234	223	218	221	222	232	236	227	229	316	226	229	224	224	226	226	231	312	228	224	230	228	224	228	232	235	229	299	318	231	226	229
SPAC1B3.18c	268	225	297	119	387	217	299	259	224	246	253	256	254	328	329	234	191	238	372	284	249	193	256	233	459	229	240	316	259	237	278	262	278	227	233	317
SPAC1B3.20	188	139	128	70	198	128	240	200	139	71	194	264	194	144	165	164	170	205	165	191	139	147	160	150	187	136	196	131	187	191	158	198	195	194	111	173
SPAC1B9.02c	253	222	260	80	228	316	220	255	276	234	275	257	242	210	249	225	220	258	225	234	273	214	275	264	226	273	273	255	276	233	245	260	257	275	215	226
SPAC1B9.03c	153	99	124	137	99	96	183	99	94	93	98	95	215	223	96	101	95	113	96	96	100	96	97	99	117	101	96	97	138	116	101	137	111	101	118	95
SPAC1D4.01	1036	1067	1059	1057	1029	927	950	1028	1008	930	1018	1039	1025	929	964	1020	1024	845	1024	1039	985	1031	1056	1023	1031	1026	1027	1016	1010	998	1011	1107	986	1020	1042	958
SPAC1D4.02c	83	149	60	409	854	842	685	171	75	78	620	91	176	97	176	613	655	157	134	147	782	55	736	622	288	97	181	117	76	173	179	126	492	232	481	172
SPAC1D4.04	176	125	102	54	113	73	122	67	89	51	149	96	90	95	105	101	94	122	90	117	105	79	89	58	94	159	99	148	85	87	111	167	120	60	88	87
SPAC1D4.08	425	407	408	380	384	336	377	397	398	404	411	411	407	397	404	407	410	407	398	397	399	372	406	399	410	418	403	408	398	407	403	405	407	406	407	398
SPAC1D4.09c	54	51	51	58	58	0	25	77	52	49	78	57	54	163	77	57	68	53	102	72	58	51	49	50	53	50	51	53	50	50	75	36	97	51	65	66
SPAC1D4.10	321	403	200	91	407	367	253	212	204	289	313	411	335	270	331	340	434	339	341	295	399	276	270	343	404	363	365	400	266	303	408	347	372	270	406	374
SPAC1D4.12	424	409	539	312	500	130	431	421	533	325	419	378	396	403	410	344	343	341	313	496	394	405	312	230	368	514	311	504	555	513	454	381	502	533	313	368
SPAC1D4.13	521	426	484	368	467	513	408	471	516	530	413	434	286	482	293	443	468	513	474	409	500	408	366	290	473	534	472	470	523	383	572	415	534	349	497	268
SPAC1D4.14	99	112	155	67	51	0	69	77	154	76	104	114	108	165	69	113	69	69	106	112	145	105	143	54	80	139	165	150	108	75	152	155	230	71	47	115
SPAC1F12.02c	578	565	568	474	563	372	564	276	550	320	623	329	540	503	605	597	542	286	602	644	635	567	625	636	565	563	614	557	569	320	604	568	527	612	570	466
SPAC1F12.06c	1561	964	1428	1552	1442	1218	1502	1312	1372	861	1513	1556	1391	1556	1550	1457	1356	1086	1165	1580	1442	1177	1355	1062	1101	1352	1550	1391	1526	1471	1576	1587	1400	1550	1455	1331
SPAC1F12.09	72	38	73	0	54	33	75	70	49	63	72	73	50	81	75	72	72	51	91	72	73	37	72	17	70	104	72	132	70	73	73	73	74	69	72	51
SPAC1F12.10c	202	204	153	119	182	234	148	248	212	153	245	196	150	159	154	209	201	213	136	203	262	217	245	201	249	267	261	146	246	158	204	201	231	247	182	137
SPAC1F3.01	38	38	30	15	28	0	25	19	31	53	30	73	25	25	26	32	36	36	40	50	29	33	51	28	27	39	25	49	61	29	47	50	29	37	35	24
SPAC1F3.02c	88	77	99	25	0	91	92	102	91	42	104	96	96	90	93	43	95	109	99	85	86	93	107	91	96	93	92	96	94	53	23	95	92	54	90	86
SPAC1F3.03	1693	1519	1493	1529	1542	1231	1566	1551	1600	1444	1644	1632	1623	1586	1621	1582	1594	1512	1533	1584	1642	1638	1627	1345	1641	1592	1600	1581	1678	1619	1599	1584	1590	1600	1602	1599
SPAC1F3.05	214	253	191	10	149	151	154	184	190	150	287	261	200	191	226	249	227	262	243	191	245	177	227	191	89	252	371	350	190	202	228	187	256	174	191	202
SPAC1F3.06c	177	150	286	156	49	183	304	57	147	147	173	144	147	283	241	146	132	240	272	219	239	145	152	141	294	238	129	179	281	170	251	243	158	183	178	211
SPAC1F3.09	333	562	244	117	288	24	408	380	630	11	276	272	398	270	237	379	217	217	32	660	534	329	484	362	422	620	591	623	98	315	517	175	293	290	33	211
SPAC1F5.02	630	646	611	615	546	277	444	367	611	470	603	616	632	493	632	600	476	649	535	602	476	449	553	599	594	700	721	462	611	695	578	723	702	466	584	462
SPAC1F5.03c	539	496	544	357	478	475	493	512	475	498	519	509	509	515	512	508	513	508	494	641	520	486	489	477	500	527	493	492	498	511	485	486	491	494	508	492
SPAC1F5.04c	174	173	183	26	170	41	150	26	91	20	200	171	171	48	135	170	173	174	170	115	171	176	0	119	174	176	169	14	109	77	178	134	183	112	112	169
SPAC1F5.05c	335	300	346	62	307	0	335	305	298	313	396	331	345	316	327	373	314	320	354	355	222	313	334	329	334	316	335	341	326	353	329	333	333	225	301	343
SPAC1F5.06	1903	1753	1879	391	1808	1790	1873	1642	1878	1727	1837	1866	1878	1729	1584	1854	1852	1808	1766	1863	2011	1829	1856	1772	1736	1902	1903	1854	1790	1790	1975	1790	1757	1791	1768	1720
SPAC1F5.07c	189	195	255	172	175	138	195	176	174	167	194	196	194	191	172	196	175	181	190	199	180	171	181	180	180	179	191	194	201	192	193	192	194	191	193	200
SPAC1F5.10	97	94	111	101	95	119	108	91	103	98	117	103	114	123	118	117	93	92	102	119	145	84	117	68	94	123	101	111	114	119	97	115	118	84	97	101
SPAC1F5.11c	254	158	210	128	244	259	211	218	260	243	199	239	217	211	214	214	216	209	262	244	325	197	231	206	259	213	213	197	178	240	213	270	196	172	243	146
SPAC1F7.01c	179	147	169	154	247	0	150	162	158	155	172	167	169	156	174	165	177	167	156	184	174	188	216	153	189	231	174	169	160	167	165	177	173	170	167	172
SPAC1F7.02c	360	193	203	261	205	193	204	196	226	214	200	205	202	268	205	282	200	200	224	206	201	204	449	204	184	412	191	200	255	211	433	206	354	185	200	204
SPAC1F7.03	458	311	511	501	597	428	457	498	487	503	512	458	471	432	299	505	458	436	353	459	515	359	361	500	499	490	461	526	458	490	455	399	510	459	457	432
SPAC1F7.04	632	647	668	623	771	593	664	673	650	621	661	678	724	653	653	655	656	670	615	642	695	896	658	659	657	661	657	724	723	673	697	674	632	644	657	660
SPAC1F7.05	273	269	322	239	273	271	215	266	270	272	354	274	289	274	277	294	348	275	271	357	264	269	270	268	275	267	279	329	280	275	274	276	275	276	272	273
SPAC1F7.08	376	371	377	317	376	374	374	118	313	343	318	303	348	371	371	406	332	348	324	373	465	314	375	367	300	250	267	290	270	377	374	374	369	374	373	376
SPAC1F7.09c	110	29	167	0	66	164	161	20	168	117	171	104	132	44	172	120	115	142	0	115	166	105	104	169	127	48	117	0	167	147	149	164	168	166	149	141
SPAC1F7.10	125	81	142	82	142	54	73	61	0	121	79	77	73	53	77	56	68	41	50	142	145	69	72	38	76	88	45	79	43	88	99	80	142	143	99	123
SPAC1F7.11c	509	498	537	563	465	510	483	484	529	422	494	496	499	481	489	536	489	498	498	491	487	487	496	563	510	474	498	505	524	496	511	548	551	562	461	500
SPAC1F7.12	94	78	86	109	108	29	96	102	81	88	109	97	99	94	135	82	61	91	133	101	84	171	105	125	78	155	103	102	104	106	81	107	100	87	84	95
SPAC1F7.13c	56	154	182	43	166	54	140	53	75	91	117	50	162	77	50	192	44	50	45	48	49	243	176	128	48	47	227	47	141	282	85	158	51	46	47	47
SPAC1F8.05	384	409	388	471	414	328	317	358	423	322	412	378	416	376	327	402	387	389	383	386	390	417	386	388	406	476	410	479	305	380	383	384	409	384	410	378
SPAC1F8.07c	130	127	143	126	133	125	220	126	134	140	130	128	137	131	130	134	127	141	130	132	134	130	131	131	147	131	129	128	135	153	237	138	130	134	128	129
SPAC20G4.04c	466	242	495	423	454	0	422	421	424	457	504	448	497	423	496	494	454	443	432	494	497	501	496	500	503	460	457	500	485	495	501	490	445	418	497	494
SPAC20G4.05c	20	57	52	0	38	31	51	57	44	105	126	39	48	43	55	40	97	88	122	61	95	12	30	36	57	133	96	20	108	43	90	94	60	29	31	107
SPAC20G4.06c	423	426	385	375	351	212	324	412	380	346	380	383	264	427	203	268	312	348	355	377	380	429	375	451	289	452	387	409	315	257	403	354	351	340	357	249
SPAC20G4.07c	45	56	51	6	59	62	9	53	59	36	57	61	61	41	54	83	36	59	61	56	49	57	52	83	65	36	99	55	59	34	59	60	59	52	51	48
SPAC20G4.09	245	48	246	141	24	0	102	0	50	0	220	250	215	0	7	260	264	26	283	559	212	0	229	7	359	0	2	224	154	0	254	264	523	279	252	59
SPAC20G8.01	225	231	191	124	180	231	175	181	178	168	178	227	172	199	175	199	188	193	259	224	183	172	213	232	195	191	178	258	201	221	172	216	257	193	193	192
SPAC20G8.02	132	34	211	110	126	19	123	86	134	18	164	122	77	217	101	78	123	270	71	137	99	0	58	24	84	128	216	81	124	86	89	139	133	87	130	58
SPAC20G8.03	252	211	233	187	207	214	226	229	254	204	248	233	246	191	230	234	233	231	234	253	252	253	234	253	249	191	254	249	234	263	231	234	259	212	211	231
SPAC20G8.04c	233	239	239	168	239	212	217	248	239	219	239	246	228	219	231	232	243	240	243	235	221	239	243	220	240	239	244	282	249	260	241	250	250	227	219	247
SPAC20G8.05c	554	272	269	555	270	248	274	233	596	209	271	269	264	232	251	275	234	268	253	329	278	278	607	275	568	592	274	277	272	393	281	254	596	223	542	274
SPAC20G8.06	177	220	146	78	172	66	66	170	132	143	170	173	171	169	170	203	154	173	168	161	171	133	171	170	103	143	143	225	178	168	167	155	181	221	103	169
SPAC20G8.07c	359	351	367	363	353	359	360	304	368	307	331	386	361	300	330	369	336	372	346	356	362	360	347	418	283	351	351	323	367	347	334	342	367	310	325	334
SPAC20G8.08c	413	415	396	162	412	342	293	411	286	389	415	421	415	411	394	444	379	438	419	415	408	430	444	405	395	387	372	411	380	582	411	395	416	415	371	418
SPAC20G8.09c	195	188	148	161	160	120	128	133	166	133	147	142	146	156	227	151	192	156	201	210	252	102	134	103	87	113	136	155	193	99	126	161	237	201	151	157
SPAC20H4.02	135	103	133	103	118	0	122	113	109	122	150	138	136	101	98	207	122	124	135	76	90	105	105	105	110	150	149	149	121	173	138	132	134	173	137	106
SPAC20H4.03c	227	240	335	217	249	210	255	229	211	239	277	333	279	286	244	249	228	250	232	245	229	228	284	225	243	301	241	246	251	278	241	246	241	239	306	231
SPAC20H4.05c	78	40	1741	2204	1900	8	31	1125	30	77	997	81	71	516	948	230	150	2431	2076	1039	1673	1182	1375	77	1364	2060	1697	1221	45	1039	2432	90	1648	59	2475	74
SPAC20H4.10	144	110	228	35	3	0	25	111	19	58	154	57	174	43	58	134	110	110	145	309	746	36	178	82	33	34	100	81	111	61	283	115	72	16	111	83
SPAC21E11.03c	378	136	581	268	569	699	754	715	732	169	441	199	295	469	434	255	580	496	408	195	467	777	715	723	725	719	717	495	422	245	454	711	483	372	384	612
SPAC21E11.04	148	204	153	58	129	0	109	169	211	115	168	152	148	146	131	150	161	139	153	169	172	159	257	245	152	202	170	198	165	233	159	132	159	161	212	159
SPAC21E11.05c	644	414	598	618	81	587	540	86	95	76	727	619	95	163	95	562	341	626	219	298	700	517	90	224	62	91	94	525	93	89	600	576	523	577	167	90
SPAC21E11.06	671	517	533	677	505	475	485	582	400	482	668	485	524	486	520	526	529	507	517	580	511	486	527	596	442	524	653	511	526	456	567	473	485	496	464	523
SPAC21E11.08	203	196	212	209	209	51	203	189	208	191	225	207	212	207	210	218	210	223	212	257	206	215	203	211	218	219	207	212	215	213	212	209	209	311	218	214
SPAC222.04c	154	229	152	123	160	112	157	150	141	221	220	214	198	207	151	223	137	157	159	154	138	207	156	152	153	157	212	163	163	136	161	276	148	150	234	155
SPAC222.06	136	136	200	141	233	123	269	234	133	233	150	146	168	213	151	162	146	142	180	154	179	149	177	147	168	142	175	143	143	144	137	137	186	137	152	217
SPAC222.08c	136	104	157	116	238	77	116	220	232	115	223	243	153	217	254	235	104	242	238	213	254	115	116	134	227	241	202	192	191	240	198	222	222	106	242	221
SPAC222.09	109	128	234	36	71	81	146	93	122	118	96	163	109	114	199	120	122	178	120	130	134	60	120	52	117	135	86	108	67	207	202	129	112	168	118	195
SPAC222.11	237	228	231	176	221	232	233	223	233	175	278	231	233	219	212	232	230	238	231	234	233	236	239	212	210	233	242	211	228	229	216	232	245	221	225	225
SPAC222.13c	285	338	333	238	307	238	282	325	328	300	338	265	291	271	265	305	264	261	288	285	359	236	308	230	319	324	287	338	338	319	306	323	322	276	255	288
SPAC222.14c	283	275	277	223	254	196	235	361	270	279	282	283	279	289	279	279	271	280	278	319	281	277	282	286	338	278	286	278	281	280	279	287	289	335	269	281
SPAC222.16c	159	92	184	173	191	30	77	179	187	120	176	189	208	214	108	190	169	165	164	185	170	0	204	108	182	106	177	40	108	184	176	168	198	116	165	0
SPAC222.17	251	135	312	142	264	265	294	232	258	263	254	283	251	252	216	231	185	289	248	256	255	252	263	130	252	282	136	189	268	212	288	288	263	129	272	182
SPAC222.18	221	214	120	81	202	51	114	231	69	230	226	230	102	101	187	216	235	182	209	203	108	161	209	44	207	186	149	215	215	231	204	186	228	206	206	209
SPAC227.01c	344	344	256	359	242	127	396	232	371	301	387	363	330	342	337	401	376	332	304	402	380	290	340	257	333	344	379	345	374	344	372	343	340	372	358	357
SPAC227.03c	415	371	411	207	268	361	351	415	412	55	407	419	381	101	376	387	329	430	291	353	413	384	427	78	406	415	340	430	404	424	368	427	309	412	410	272
SPAC227.04	19	65	210	13	7	0	104	0	34	9	133	24	67	10	54	224	66	96	104	63	56	42	58	75	195	44	42	83	46	80	105	76	141	211	173	0
SPAC227.06	257	244	278	206	282	228	294	351	240	268	335	243	281	260	269	278	194	256	236	282	285	278	282	352	257	247	258	249	241	279	256	244	268	247	283	280
SPAC227.07c	601	598	608	541	612	584	587	604	616	576	616	617	594	586	589	620	588	616	613	616	585	607	608	619	601	613	611	618	617	617	617	586	608	603	620	588
SPAC227.08c	236	81	205	70	221	126	201	208	106	107	210	263	187	220	185	213	209	223	174	212	178	23	194	187	196	211	235	204	167	233	124	199	214	205	207	205
SPAC227.09	299	242	320	269	0	239	266	195	293	237	322	285	259	137	289	315	322	282	253	317	319	314	239	255	303	301	324	240	238	316	286	313	268	372	320	320
SPAC227.10	705	562	603	561	597	561	612	540	498	518	690	729	601	565	557	608	541	544	576	623	593	552	718	540	568	605	590	604	595	469	667	564	666	593	617	599
SPAC227.11c	538	534	526	518	514	341	538	541	541	453	535	507	526	531	504	526	630	550	474	538	514	510	537	395	505	515	508	541	542	524	543	555	511	517	510	531
SPAC227.12	210	198	223	122	137	0	207	112	171	212	214	219	211	197	124	220	209	191	199	264	219	215	179	109	228	96	194	201	249	224	194	222	192	224	187	202
SPAC227.13c	407	426	530	503	419	417	417	426	437	395	426	428	426	465	427	436	407	426	412	396	503	427	483	476	428	429	430	385	420	432	425	421	411	422	416	395
SPAC227.14	865	726	722	332	839	555	771	518	516	551	942	857	582	938	938	609	977	903	812	737	806	668	782	723	865	990	894	850	907	942	830	884	731	762	885	626
SPAC227.15	512	505	545	339	544	0	500	488	473	479	549	538	542	491	456	470	458	448	495	518	518	453	518	484	498	433	519	507	548	523	562	518	474	542	459	505
SPAC227.16c	228	210	209	192	237	157	237	77	9	248	201	209	169	111	222	191	228	222	154	232	193	196	165	157	177	241	119	140	193	273	248	185	266	182	235	129
SPAC227.17c	622	499	597	655	568	540	634	464	542	503	544	617	661	464	468	632	642	508	547	632	626	567	558	473	471	598	497	649	667	471	512	688	654	632	657	497
SPAC227.18	255	274	254	217	252	217	390	275	238	238	296	254	286	315	328	289	218	255	238	340	253	367	434	310	218	399	294	221	249	247	353	304	424	243	284	231
SPAC22A12.01c	365	161	182	258	152	125	153	147	141	72	239	149	148	302	176	155	342	172	151	236	356	336	164	48	149	380	110	175	125	408	166	125	189	156	174	157
SPAC22A12.04c	105	62	85	63	64	62	62	62	61	61	103	77	63	62	62	110	63	62	62	62	64	61	65	65	101	62	100	64	61	62	90	63	62	62	61	65
SPAC22A12.05	226	208	239	226	228	94	135	228	225	223	229	225	239	247	224	234	232	221	230	228	238	231	218	196	240	232	220	233	228	222	230	236	230	231	234	230
SPAC22A12.06c	250	163	208	52	88	0	0	128	53	84	165	88	241	163	52	187	88	161	211	218	197	127	178	128	180	124	253	207	155	248	203	212	180	235	238	227
SPAC22A12.07c	233	232	257	224	221	120	233	324	231	233	233	241	233	226	233	233	233	283	233	248	230	234	236	220	335	233	231	242	248	259	285	230	238	239	247	248
SPAC22A12.09c	13	30	23	29	35	43	100	54	44	25	40	42	56	41	51	51	30	60	35	43	49	39	41	170	49	91	43	57	51	48	46	29	36	58	42	58
SPAC22A12.12c	356	301	343	238	387	228	257	322	392	276	386	383	324	386	320	384	313	321	385	384	386	356	330	341	321	412	390	361	388	385	319	386	379	387	336	324
SPAC22A12.14c	239	157	246	69	255	79	154	297	178	150	232	238	241	207	236	222	184	308	238	244	236	207	238	164	179	243	173	234	194	220	275	233	219	233	168	239
SPAC22A12.15c	605	578	663	633	601	536	597	664	588	599	606	602	587	591	632	583	587	663	679	631	585	670	622	596	606	621	670	688	587	589	600	604	600	589	591	598
SPAC22A12.16	81	74	79	66	77	56	68	76	75	70	81	80	74	87	75	74	78	79	78	81	81	73	79	75	72	74	76	77	81	76	77	82	122	75	79	78
SPAC22A12.17c	182	68	1681	1881	2049	1036	2226	2150	2160	244	1732	1138	189	0	233	181	300	154	36	2207	636	2297	1991	2052	2220	2435	2349	1603	2396	1890	194	182	2028	2435	204	174
SPAC22E12.03c	271	271	329	331	314	306	306	348	332	300	331	305	309	320	388	331	303	268	330	324	271	296	319	306	329	490	319	335	330	308	332	321	302	302	307	306
SPAC22E12.04	605	333	507	126	168	218	299	162	378	167	302	300	168	218	222	334	335	254	222	506	426	223	428	222	246	355	414	167	286	254	315	305	262	305	195	179
SPAC22E12.05c	630	633	690	627	631	607	641	655	663	637	636	682	658	659	644	645	634	640	673	660	625	640	674	623	632	662	658	698	679	672	654	663	638	666	637	635
SPAC22E12.06c	1419	1109	1212	1121	702	1404	1385	1086	1080	1131	1152	1386	1390	1160	1167	1163	1450	1438	1194	1171	933	1205	1440	1337	1192	1428	1431	1112	1428	1398	1394	1392	1448	1164	1142	1165
SPAC22E12.07	294	283	313	281	297	210	276	253	311	280	401	290	297	309	311	314	289	317	321	298	282	283	327	333	281	299	296	317	298	321	312	311	317	309	327	283
SPAC22E12.08	743	691	744	653	685	651	725	698	682	667	755	708	741	780	728	755	744	729	740	790	738	734	742	574	620	753	690	727	832	705	840	754	742	696	711	739
SPAC22E12.09c	306	246	248	142	156	113	209	91	213	233	236	235	243	268	249	235	162	247	238	251	248	204	245	246	165	234	226	224	238	238	204	219	246	160	246	226
SPAC22E12.10c	258	259	256	202	263	221	220	259	334	282	266	263	265	267	286	269	258	247	256	347	347	257	350	257	254	259	255	257	259	317	261	300	259	321	249	258
SPAC22E12.11c	341	312	386	122	386	0	385	361	388	350	388	388	391	297	375	392	380	392	384	380	388	352	393	266	390	392	371	337	351	386	387	389	371	387	374	336
SPAC22E12.14c	822	784	892	833	826	675	991	839	784	718	786	938	907	919	762	909	822	919	903	896	914	902	886	1004	914	905	783	932	838	903	909	804	982	826	919	878
SPAC22E12.16c	176	159	173	322	168	193	116	124	220	163	174	175	163	199	208	170	263	166	272	149	178	144	168	260	169	157	184	203	181	175	204	180	184	164	165	128
SPAC22E12.17c	503	499	525	463	546	467	498	547	535	498	573	569	517	478	529	519	589	506	511	531	512	617	502	516	470	509	545	500	511	525	619	501	503	506	500	502
SPAC22F3.05c	4862	4762	4903	4698	4807	4834	4734	4642	4768	4803	4816	4800	4804	4917	4816	4819	4835	4821	4819	4824	4826	4805	4829	4814	4524	4624	4796	4770	4779	4802	4848	4854	4848	4822	4832	4825
SPAC22F3.06c	91	73	89	100	102	91	71	73	64	111	103	77	96	59	77	82	103	98	70	81	92	89	94	98	62	91	81	102	103	81	83	73	81	98	74	71
SPAC22F3.07c	152	151	160	142	143	151	148	144	152	149	153	154	154	147	147	209	167	150	155	209	151	193	150	143	146	142	224	153	151	144	150	145	154	327	152	149
SPAC22F3.08c	153	130	227	139	150	45	130	45	117	99	221	157	146	128	238	141	149	156	132	119	155	110	112	157	140	140	131	133	206	228	123	157	137	130	155	237
SPAC22F3.09c	391	423	426	286	405	284	440	424	421	328	422	358	379	332	421	426	424	400	412	440	358	381	337	349	408	426	427	372	288	361	421	402	415	381	382	325
SPAC22F3.10c	136	53	64	131	64	41	51	53	68	68	49	84	68	65	65	68	57	62	79	78	74	42	84	86	40	69	74	68	85	66	73	66	83	51	81	43
SPAC22F3.13	1226	1389	1123	1391	1364	38	1389	1408	1238	1126	1390	1356	1125	1332	679	1347	1358	1372	492	1264	1436	1079	1401	1125	1245	613	1402	1493	1366	1474	1252	1212	1442	1420	1231	1235
SPAC22F3.15	405	218	112	18	175	0	176	117	148	108	401	178	237	250	81	177	0	184	189	310	286	1	402	174	237	172	177	153	24	383	0	276	372	245	188	118
SPAC22F8.04	285	272	289	282	282	251	235	272	278	273	285	285	267	282	295	283	294	282	285	281	273	281	269	65	285	274	290	291	293	291	285	288	258	286	273	274
SPAC22F8.06	184	180	187	161	178	183	192	186	189	189	191	191	189	177	185	233	192	183	188	189	182	190	190	260	186	193	188	276	259	181	187	189	187	186	259	172
SPAC22F8.08	122	115	121	73	122	120	111	122	120	115	123	119	112	119	125	124	115	120	128	114	120	117	121	115	93	132	122	120	121	120	116	120	124	120	114	117
SPAC22F8.09	64	63	71	75	71	87	88	87	64	61	71	75	119	65	74	89	72	65	62	80	80	67	73	60	66	71	77	73	66	66	94	61	74	60	73	73
SPAC22F8.11	788	1053	958	911	938	630	823	1069	300	979	947	1065	610	1052	375	937	880	979	798	480	823	1056	826	746	797	676	814	846	916	1065	796	978	665	658	290	643
SPAC22G7.01c	159	125	176	66	160	186	123	157	161	120	249	152	158	139	139	140	207	156	129	219	136	136	251	123	124	125	162	113	134	216	157	168	136	134	138	168
SPAC22G7.02	86	76	97	0	20	12	133	83	93	88	89	93	91	91	82	101	81	102	102	89	141	89	94	141	101	91	91	89	87	140	141	93	127	133	85	131
SPAC22G7.04	105	16	153	0	30	55	39	0	161	86	38	103	38	34	0	102	57	51	26	69	103	4	32	55	40	103	15	109	34	79	100	39	99	33	86	54
SPAC22G7.05	39	29	64	23	31	19	61	19	110	24	61	60	41	28	64	20	21	59	35	42	55	62	56	19	25	17	31	20	41	51	64	61	37	9	32	37
SPAC22G7.06c	261	236	193	191	310	140	325	304	340	213	274	331	331	274	262	258	283	328	277	275	328	263	269	337	333	338	331	264	131	269	330	281	310	255	138	303
SPAC22G7.10	758	887	737	679	760	713	700	831	785	757	825	708	713	704	716	952	961	697	701	806	856	873	763	740	959	893	703	702	829	876	762	709	783	717	816	766
SPAC22H10.02	435	550	537	192	486	369	501	443	526	415	497	438	467	501	468	495	475	467	497	443	471	501	501	539	461	462	503	501	524	496	459	464	455	430	496	438
SPAC22H10.03c	210	245	192	1	218	0	193	189	86	180	215	210	211	268	84	219	221	300	268	267	293	92	262	221	219	212	179	243	309	240	239	238	220	224	182	178
SPAC22H10.04	272	178	164	190	119	76	163	189	186	174	195	182	191	181	162	145	191	164	147	163	193	184	158	231	284	183	190	181	260	222	163	192	183	158	155	157
SPAC22H10.05c	747	75	941	1023	1026	961	918	991	188	841	914	477	447	82	316	175	461	526	482	282	858	673	923	172	946	441	710	521	956	885	918	164	681	209	172	174
SPAC22H10.07	245	198	232	125	155	0	263	276	232	308	314	192	307	263	152	150	163	295	314	303	261	73	320	96	232	53	262	188	186	305	199	199	219	122	81	170
SPAC22H10.11c	456	469	444	447	453	415	447	506	433	470	459	448	448	430	451	454	412	469	447	457	443	431	439	448	575	519	466	454	443	450	468	469	456	455	445	469
SPAC22H10.12c	318	304	323	306	279	278	303	321	317	282	329	318	317	312	277	290	262	317	313	317	329	320	321	305	325	328	330	308	326	308	305	325	317	317	239	292
SPAC22H10.13	221	217	187	200	222	0	417	318	315	251	335	316	279	203	323	236	230	213	193	200	193	241	219	207	315	233	347	315	322	249	249	447	319	218	229	213
SPAC22H12.01c	422	382	397	395	448	450	450	458	420	460	455	484	449	372	444	421	479	397	380	395	385	398	481	494	424	478	456	534	509	486	373	437	395	394	392	392
SPAC22H12.02	139	127	128	121	136	110	127	126	140	140	146	126	127	126	127	173	136	130	139	139	124	135	136	125	197	135	125	124	141	119	144	141	142	128	139	137
SPAC22H12.04c	294	200	443	277	428	116	232	416	267	193	234	223	497	224	269	375	218	276	268	344	366	240	658	359	360	277	237	314	316	193	299	276	408	199	373	196
SPAC22H12.05c	244	211	252	22	145	127	0	51	207	57	164	129	101	0	235	54	23	179	259	119	177	118	192	0	116	0	148	78	235	227	249	270	33	281	195	40
SPAC23A1.03	245	161	198	152	173	171	176	168	166	164	231	161	171	176	212	184	230	172	177	174	167	172	176	234	165	170	166	168	170	167	174	177	174	167	169	170
SPAC23A1.04c	314	0	393	174	169	160	422	423	324	381	445	564	400	422	420	558	523	349	225	441	442	162	377	275	381	538	352	407	549	438	412	425	508	418	421	382
SPAC23A1.05	609	576	575	534	569	519	570	600	578	576	578	568	576	555	580	576	560	575	575	593	577	561	584	571	561	555	602	592	576	577	575	597	576	576	600	568
SPAC23A1.06c	403	322	302	223	405	185	302	400	362	367	418	402	399	328	326	297	334	406	373	363	329	297	397	284	389	379	328	403	293	313	405	370	378	304	388	326
SPAC23A1.08c	103	98	96	173	95	88	97	99	95	89	124	96	125	186	216	124	91	105	94	106	153	98	219	215	147	222	245	93	91	93	153	113	187	97	177	96
SPAC23A1.11	124	112	135	103	135	130	133	138	137	110	116	134	132	131	130	119	117	136	138	126	127	131	117	130	145	137	135	130	118	123	132	121	244	134	169	130
SPAC23A1.12c	35	34	72	59	31	69	68	34	34	29	39	33	51	69	33	37	33	60	68	65	41	27	32	36	34	38	78	67	38	38	32	66	33	33	30	35
SPAC23A1.15c	304	41	188	146	126	159	177	180	116	126	186	188	192	123	117	203	135	200	114	286	97	160	160	280	133	255	243	149	40	187	208	159	153	200	159	98
SPAC23A1.17	359	360	364	365	315	331	381	362	364	337	364	366	358	362	361	361	354	356	361	370	356	327	362	272	336	357	359	362	365	382	362	337	363	347	355	325
SPAC23A1.18c	674	628	624	531	759	69	538	505	596	489	519	680	516	748	761	678	521	509	508	582	662	472	681	518	631	574	542	580	764	673	485	636	508	485	530	527
SPAC23C11.02c	82	44	159	99	143	69	151	46	85	37	220	86	162	42	177	49	206	140	86	52	178	38	104	42	126	103	102	220	126	104	75	187	47	127	77	151
SPAC23C11.06c	45	48	17	60	54	39	54	59	60	49	57	50	22	33	46	49	9	48	37	51	50	7	32	36	60	57	62	40	39	48	66	57	38	0	45	31
SPAC23C11.11	499	492	667	678	713	449	464	626	458	623	514	517	642	582	488	680	525	599	637	564	521	519	550	566	557	448	556	613	469	585	548	522	643	518	580	510
SPAC23C11.13c	213	217	234	195	217	224	213	219	278	219	221	288	228	221	299	219	227	227	222	371	227	217	235	223	296	224	217	219	217	230	231	232	242	217	217	225
SPAC23C11.14	207	167	205	151	305	14	201	90	165	92	183	87	92	98	160	114	133	166	155	168	188	86	191	82	173	101	157	107	112	205	142	143	177	156	166	93
SPAC23C11.16	402	405	394	400	357	400	336	398	339	439	399	396	373	298	401	391	334	402	369	400	377	438	442	382	386	389	348	380	456	396	394	395	362	401	379	401
SPAC23C11.17	408	405	417	384	394	341	419	412	383	411	453	421	417	404	413	434	451	376	424	393	419	392	412	499	404	383	417	409	451	409	397	382	430	400	388	413
SPAC23C4.04c	181	28	78	118	115	0	88	143	28	15	153	84	112	49	4	140	61	112	103	169	163	20	180	14	146	27	51	37	114	144	183	30	47	105	187	99
SPAC23C4.05c	162	170	176	192	182	138	201	176	199	167	190	175	179	164	185	184	188	207	151	171	180	186	155	176	177	200	189	148	200	199	196	184	168	177	166	170
SPAC23C4.06c	23	14	12	12	9	0	0	17	17	10	17	10	15	13	78	16	0	4	11	129	26	10	26	0	16	54	17	21	23	10	15	10	9	0	17	5
SPAC23C4.08	521	515	574	488	518	532	539	532	533	533	535	533	521	515	530	536	530	579	522	528	534	540	525	533	533	521	523	533	534	627	529	534	537	490	527	527
SPAC23C4.09c	588	770	270	131	1079	1056	183	185	988	125	948	990	941	216	396	772	270	483	1058	1057	712	553	739	1057	235	1083	998	270	165	836	247	356	613	210	946	248
SPAC23C4.11	177	114	129	93	254	116	112	115	146	120	118	119	120	160	121	117	114	125	122	118	116	144	134	120	118	118	117	139	116	158	117	143	146	111	148	112
SPAC23C4.12	624	628	583	544	510	552	479	598	594	563	620	552	540	578	560	597	584	583	573	567	576	560	675	545	627	559	622	635	534	630	574	584	583	565	582	598
SPAC23C4.15	222	221	220	182	198	152	219	194	229	197	198	229	232	217	195	226	228	213	287	228	224	195	223	160	183	227	197	223	205	228	214	250	218	221	215	227
SPAC23C4.16c	224	138	230	135	227	207	246	202	202	220	221	249	297	239	246	239	199	208	240	252	248	237	247	251	224	234	239	240	147	142	240	236	238	213	220	244
SPAC23C4.17	419	324	410	382	345	312	323	323	339	331	346	347	371	369	345	374	333	330	357	344	441	455	343	347	459	346	345	319	343	334	346	375	382	348	341	346
SPAC23C4.18c	2042	1937	1998	955	2177	209	2034	1875	41	34	1957	2155	372	1561	41	2159	1237	3	1037	1560	2139	2023	2056	1318	2108	1601	1988	1757	650	2001	1895	31	1105	36	1787	71
SPAC23C4.19	112	78	75	74	108	72	141	75	108	75	105	107	103	99	89	103	76	105	34	104	117	30	74	102	24	23	101	114	84	115	105	107	108	37	99	40
SPAC23D3.03c	87	89	86	63	89	0	158	72	79	83	93	87	85	120	89	87	89	85	169	91	86	73	77	91	72	85	87	88	90	127	85	88	89	90	69	73
SPAC23D3.08	1614	1729	1535	1554	1550	1447	1527	1592	1102	1386	1535	1423	1562	1547	1567	1565	1727	1576	1551	1466	1587	1608	1583	1302	1540	1437	1493	1659	1532	1639	1401	1585	1629	1532	1610	1566
SPAC23D3.09	1407	1290	1405	1096	1378	1407	1386	1495	1405	1262	1417	1306	1413	1163	1082	1404	1322	1317	1211	1148	1404	1374	1320	1384	1414	1391	1394	1414	1431	1350	1335	1412	1239	1438	1255	1441
SPAC23D3.10c	158	125	190	6	125	7	142	145	126	245	261	241	152	208	136	153	243	198	180	323	205	209	197	135	266	151	152	319	128	135	348	211	242	152	112	150
SPAC23D3.12	470	476	483	445	451	466	592	488	483	477	478	455	486	478	486	483	456	457	450	470	468	471	376	458	486	472	486	484	486	484	483	452	484	467	457	484
SPAC23D3.13c	249	228	261	135	69	107	136	227	107	105	242	228	249	236	110	110	107	98	166	234	319	107	236	164	236	267	126	249	228	242	114	232	258	165	107	110
SPAC23D3.16	228	242	114	102	160	101	107	178	44	93	206	169	210	112	124	133	121	112	141	210	121	211	140	154	273	118	144	204	165	169	208	169	129	200	145	119
SPAC23D3.17	332	512	325	337	87	0	392	218	543	332	322	215	319	342	319	316	392	336	321	375	447	203	224	347	194	334	348	327	143	418	364	319	349	198	344	191
SPAC23E2.01	358	317	359	398	272	176	387	403	379	275	360	312	396	287	441	441	258	359	334	398	370	324	444	299	453	451	359	399	294	335	377	301	358	273	279	288
SPAC23E2.02	137	0	90	191	4	0	35	0	160	0	145	135	150	96	114	142	201	158	90	93	211	111	112	178	151	131	199	175	0	111	151	104	177	145	35	134
SPAC23G3.01	126	139	196	39	97	3	123	142	108	150	136	111	146	90	117	127	111	95	101	145	108	126	108	195	208	144	194	136	245	94	144	144	157	106	71	95
SPAC23G3.03	358	368	410	0	286	16	433	429	412	305	414	345	396	342	395	405	436	355	123	384	417	443	329	411	390	437	440	412	416	438	432	415	393	387	500	366
SPAC23G3.04	484	362	425	462	424	483	404	404	332	471	478	418	462	463	421	443	475	465	459	473	476	363	450	344	424	486	425	354	463	399	482	482	473	425	453	367
SPAC23G3.05c	330	274	290	265	343	23	341	404	224	318	326	379	359	269	268	307	247	308	344	251	311	251	268	290	317	336	269	273	265	310	272	401	327	247	268	270
SPAC23G3.06	341	341	342	269	346	282	324	402	310	316	342	323	343	433	398	417	424	344	339	339	342	340	323	287	317	344	419	315	441	320	341	320	346	314	340	323
SPAC23G3.08c	331	247	351	223	248	217	365	401	320	310	259	318	338	326	255	338	251	343	315	285	323	252	253	319	338	331	341	345	323	248	323	319	341	343	252	323
SPAC23G3.10c	1297	67	1398	1049	1348	225	445	1299	106	89	268	1021	1284	996	141	313	684	231	201	108	854	827	1183	1157	1108	1247	867	1022	132	1245	243	282	107	194	1351	711
SPAC23G3.11	58	50	57	90	54	0	53	72	39	56	248	61	72	54	53	59	43	43	55	58	58	136	56	54	220	55	59	238	50	54	55	59	109	36	37	59
SPAC23G3.12c	75	69	71	52	58	58	69	56	79	55	77	62	69	55	72	77	56	69	59	70	57	71	77	42	80	126	55	78	138	76	70	76	81	68	77	61
SPAC23H3.02c	218	271	361	409	312	367	274	272	188	162	310	288	344	274	170	305	279	318	309	336	315	216	189	196	340	161	348	197	304	305	308	419	309	310	158	312
SPAC23H3.03c	160	168	166	109	106	104	225	165	125	145	186	97	204	288	243	166	279	173	181	310	160	165	130	152	250	263	162	164	195	138	168	188	186	138	165	153
SPAC23H3.05c	59	26	33	0	13	10	31	34	21	57	35	67	10	29	56	32	32	87	25	29	26	23	45	21	60	22	40	32	15	31	60	60	57	61	37	25
SPAC23H3.06	536	541	657	628	621	477	477	656	589	611	657	669	618	579	616	622	572	620	623	653	682	615	646	492	675	566	615	627	666	659	675	803	574	663	592	681
SPAC23H3.07c	745	694	708	689	764	625	670	673	698	696	700	707	683	747	703	827	649	713	702	707	700	705	696	703	754	683	703	786	699	697	686	695	699	695	738	696
SPAC23H3.10	198	87	93	56	79	96	48	81	96	79	94	157	79	85	95	94	96	81	83	80	89	52	87	0	59	195	79	188	93	94	94	91	159	90	166	81
SPAC23H3.13c	751	754	752	663	754	581	712	746	732	686	729	733	737	671	730	753	738	753	729	741	753	730	752	730	746	731	756	741	753	725	747	730	752	734	749	754
SPAC23H3.15c	235	216	227	430	516	345	268	325	318	253	318	323	266	251	250	251	264	260	114	228	234	438	367	337	348	380	308	262	265	252	248	326	254	237	243	209
SPAC23H4.01c	174	125	163	137	148	122	116	127	118	134	168	139	112	124	148	118	141	147	141	145	153	145	146	61	133	146	140	132	117	125	146	167	135	145	147	124
SPAC23H4.02	212	120	226	83	20	189	193	207	63	68	237	65	54	180	225	68	47	199	117	224	97	174	303	189	233	197	220	239	147	76	0	192	210	156	146	0
SPAC23H4.03c	317	264	195	183	195	188	188	185	210	190	265	271	196	239	194	266	266	185	195	217	181	188	265	325	179	194	266	267	265	188	202	205	183	267	193	192
SPAC23H4.06	341	357	342	92	346	319	116	230	335	249	355	333	333	252	301	342	303	332	274	339	333	342	343	354	343	188	332	177	357	356	354	352	342	113	103	344
SPAC23H4.07c	51	193	130	44	87	88	84	51	44	88	103	92	97	65	92	91	88	83	90	103	81	89	87	88	90	100	86	91	102	90	89	99	105	78	104	80
SPAC23H4.08	48	42	69	31	24	59	40	79	22	81	70	80	79	72	23	56	50	75	68	78	27	29	70	34	0	72	116	92	44	49	87	20	48	0	48	79
SPAC23H4.09	76	134	183	75	97	76	73	74	150	77	79	77	72	132	73	77	154	67	132	72	139	162	77	74	85	131	75	69	94	69	131	131	126	79	114	76
SPAC23H4.10c	1521	1221	1518	0	1336	1348	1627	1608	1554	580	1440	1051	119	404	1577	675	789	518	873	1631	1091	1722	1555	23	958	1549	1003	1637	1612	1505	1541	1096	1558	1514	1586	95
SPAC23H4.12	407	406	399	378	409	374	412	393	419	417	418	413	492	404	417	415	419	419	413	408	409	410	410	409	414	468	410	400	407	413	409	415	408	409	407	409
SPAC23H4.13c	239	239	236	102	239	168	137	227	226	215	240	236	238	186	236	240	217	220	244	241	235	215	141	196	198	226	208	226	233	241	314	235	227	217	222	212
SPAC23H4.15	85	84	93	90	88	86	68	157	82	91	86	88	96	85	92	88	82	92	85	90	89	86	87	68	84	79	89	87	82	84	91	82	94	37	89	104
SPAC23H4.16c	87	100	28	87	44	11	101	14	99	0	40	110	42	0	88	5	0	38	71	97	65	115	84	0	111	49	92	41	88	52	97	88	105	67	106	0
SPAC23H4.18c	288	212	253	180	223	220	228	222	213	184	266	227	230	217	230	229	186	229	282	260	228	220	223	223	260	212	223	221	226	249	229	259	278	301	230	215
SPAC23H4.21	208	108	257	62	183	65	263	0	161	162	248	110	169	250	251	237	201	217	244	277	217	213	216	159	255	212	309	231	162	271	288	232	281	282	216	214
SPAC24B11.05	359	312	305	229	311	300	417	271	404	289	359	341	459	311	252	295	325	294	325	252	353	359	267	258	458	399	460	138	282	315	416	313	240	251	295	290
SPAC24B11.06c	475	464	543	509	474	215	507	558	497	392	421	476	464	374	420	387	422	543	456	462	478	488	481	417	381	534	473	476	535	488	474	458	536	421	386	604
SPAC24B11.07c	447	476	447	339	496	325	493	496	550	502	494	476	504	498	491	496	471	503	448	476	502	496	440	504	480	480	479	481	503	512	502	513	464	457	477	457
SPAC24B11.08c	437	455	457	332	421	273	270	279	398	424	450	307	456	310	453	458	417	426	418	465	452	457	442	298	331	404	356	431	459	343	439	430	451	446	387	452
SPAC24B11.10c	373	296	364	297	302	195	285	310	394	139	386	300	238	231	303	323	306	285	302	313	325	213	309	220	303	334	299	310	89	302	274	298	386	445	323	321
SPAC24B11.11c	365	373	318	243	294	3	237	385	378	353	394	393	382	382	389	297	366	382	389	374	377	384	394	368	378	386	389	390	377	347	393	383	381	319	353	387
[truncated: 2,391 more rows]
