# Supplementary material for: A global non-coding RNA system modulates fission yeast protein levels in response to stress
Source: Nat Commun. 2014 May 23;5:3947. doi: 10.1038/ncomms4947 (PMC4050258; doi:10.1038/ncomms4947)
Supplement: Supplementary Data 6 — Functional categories significantly associated with stress-responsive ncRNAs for wild type and Atf21 mutant cells. [file ncomms4947-s7.xlsx]

## Sheet: summary
Number of ncRNAs significantly associated with each term
GO ID	GO Slim terms	wild type		atf21Δ
		positive	negative	positive	negative
cesr	core environmental stress response	56	71	76	65
GO:0000747	conjugation with cellular fusion	1	4	10	3
GO:0000910	cytokinesis	14	8	24	8
GO:0002181	cytoplasmic translation	68	12	28	18
GO:0005975	carbohydrate metabolic process	30	20	44	15
GO:0006091	generation of precursor metabolites and energy	4	0	4	0
GO:0006260	DNA replication	46	8	51	7
GO:0006281	DNA repair	29	3	42	5
GO:0006310	DNA recombination	17	5	23	3
GO:0006351	transcription, DNA-dependent	20	9	36	13
GO:0006355	regulation of transcription, DNA-dependent	27	7	36	9
GO:0006399	tRNA metabolic process	84	16	83	21
GO:0006457	protein folding	20	0	16	1
GO:0006461	protein complex assembly	3	0	1	0
GO:0006486	protein glycosylation	36	0	13	1
GO:0006520	cellular amino acid metabolic process	62	5	38	3
GO:0006605	protein targeting	5	0	0	0
GO:0006629	lipid metabolic process	21	1	9	0
GO:0006766	vitamin metabolic process	17	0	22	0
GO:0006913	nucleocytoplasmic transport	41	22	22	26
GO:0007005	mitochondrion organization	24	1	18	1
GO:0007010	cytoskeleton organization	16	7	22	8
GO:0007031	peroxisome organization	1	0	2	0
GO:0007033	vacuole organization	26	9	44	5
GO:0007059	chromosome segregation	43	5	43	9
GO:0007126	meiosis	5	6	8	7
GO:0007155	cell adhesion	0	3	5	9
GO:0007163	establishment or maintenance of cell polarity	9	3	14	1
GO:0007346	regulation of mitotic cell cycle	27	5	31	7
GO:0016071	mRNA metabolic process	25	0	21	0
GO:0016192	vesicle-mediated transport	29	6	27	3
GO:0016568	chromatin modification	46	4	51	5
GO:0023052	signaling	19	13	32	8
GO:0030163	protein catabolic process	18	0	30	1
GO:0030437	ascospore formation	1	0	7	0
GO:0042254	ribosome biogenesis	76	31	72	49
GO:0051186	cofactor metabolic process	21	0	22	3
GO:0051276	chromosome organization	53	9	53	8
GO:0051604	protein maturation	9	0	1	0
GO:0055085	transmembrane transport	22	14	4	1
GO:0055086	nucleobase-containing small molecule metabolic process	25	17	15	17
GO:0070647	protein modification by small protein conjugation or removal	8	0	16	0
GO:0070882	cellular cell wall organization or biogenesis	21	10	11	9
GO:0071941	nitrogen cycle metabolic process	1	0	1	0
osmo	osmotic stress specific	28	29	49	19

## Sheet: wild type
GO Slim terms significant associated with the differentially expressed ncRNAs based on the WT time course experiment
ncRNA ID	GO ID	Terms	Universe	Query	Raw P-value	BH-adjusted P-value	Association type (pos=positive; neg=negative)
SPNCRNA.607	cesr	core environmental stress response	176	55	4.4781e-22	1.92558e-20	pos
SPNCRNA.607	GO:0030163	protein catabolic process	180	39	2.65692e-10	5.71237e-09	pos
SPNCRNA.607	GO:0005975	carbohydrate metabolic process	176	31	2.65285e-06	3.80242e-05	pos
SPNCRNA.607	GO:0070647	protein modification by small protein conjugation or removal	177	29	2.4031e-05	0.000258333	pos
SPNCRNA.607	GO:0007033	vacuole organization	36	8	0.00364339	0.0313332	pos
SPNCRNA.607	GO:0042254	ribosome biogenesis	314	30	4.19357e-18	1.00646e-16	neg
SPNCRNA.607	GO:0002181	cytoplasmic translation	259	27	3.56235e-17	4.27482e-16	neg
SPNCRNA.607	GO:0006913	nucleocytoplasmic transport	116	10	5.01014e-06	4.00811e-05	neg
SPNCRNA.607	cesr	core environmental stress response	176	9	0.000864121	0.00518472	neg
SPNCRNA.607	GO:0055086	nucleobase-containing small molecule metabolic process	409	13	0.00506693	0.0243213	neg
SPNCRNA.609	GO:0006355	regulation of transcription, DNA-dependent	338	70	2.01526e-06	4.45875e-05	pos
SPNCRNA.609	GO:0016192	vesicle-mediated transport	319	67	2.02671e-06	4.45875e-05	pos
SPNCRNA.609	GO:0051276	chromosome organization	238	51	2.04452e-05	0.000277396	pos
SPNCRNA.609	GO:0023052	signaling	349	68	2.52178e-05	0.000277396	pos
SPNCRNA.609	GO:0000910	cytokinesis	154	36	5.28526e-05	0.000465103	pos
SPNCRNA.609	GO:0007163	establishment or maintenance of cell polarity	79	20	0.000842013	0.0061724	pos
SPNCRNA.609	GO:0006629	lipid metabolic process	216	42	0.000981972	0.0061724	pos
SPNCRNA.609	GO:0007059	chromosome segregation	198	39	0.00114669	0.00630682	pos
SPNCRNA.609	GO:0016568	chromatin modification	214	41	0.0015173	0.00741791	pos
SPNCRNA.609	GO:0006486	protein glycosylation	61	16	0.00182847	0.00804525	pos
SPNCRNA.609	GO:0006281	DNA repair	153	31	0.00227003	0.0090801	pos
SPNCRNA.609	GO:0007346	regulation of mitotic cell cycle	283	50	0.00300477	0.0110175	pos
SPNCRNA.609	GO:0007010	cytoskeleton organization	228	40	0.00857428	0.0290207	pos
SPNCRNA.609	GO:0070882	cellular cell wall organization or biogenesis	131	25	0.0125824	0.0395446	pos
SPNCRNA.617	GO:0016192	vesicle-mediated transport	319	55	1.00703e-05	0.000306159	pos
SPNCRNA.617	GO:0051276	chromosome organization	238	44	1.39163e-05	0.000306159	pos
SPNCRNA.617	GO:0070882	cellular cell wall organization or biogenesis	131	28	3.8675e-05	0.000567233	pos
SPNCRNA.617	GO:0007059	chromosome segregation	198	36	0.000123106	0.00135417	pos
SPNCRNA.617	GO:0016568	chromatin modification	214	36	0.000595031	0.00447429	pos
SPNCRNA.617	GO:0006355	regulation of transcription, DNA-dependent	338	51	0.000698404	0.00447429	pos
SPNCRNA.617	GO:0006629	lipid metabolic process	216	36	0.000711819	0.00447429	pos
SPNCRNA.617	GO:0006486	protein glycosylation	61	14	0.00164906	0.00906981	pos
SPNCRNA.617	GO:0006281	DNA repair	153	25	0.00587516	0.028723	pos
SPNCRNA.617	GO:0030437	ascospore formation	102	18	0.0082965	0.0365046	pos
SPNCRNA.618	GO:0007005	mitochondrion organization	253	13	0.000363475	0.0138121	pos
SPNCRNA.630	GO:0006629	lipid metabolic process	216	3	0.00511342	0.0255671	pos
SPNCRNA.645	GO:0002181	cytoplasmic translation	259	67	1.404e-31	5.05439e-30	pos
SPNCRNA.645	GO:0006520	cellular amino acid metabolic process	213	44	1.5786e-16	2.84148e-15	pos
SPNCRNA.645	GO:0042254	ribosome biogenesis	314	53	8.56543e-16	1.02785e-14	pos
SPNCRNA.645	GO:0006399	tRNA metabolic process	142	27	1.29027e-09	1.16124e-08	pos
SPNCRNA.645	GO:0051186	cofactor metabolic process	126	16	0.000551299	0.00396935	pos
SPNCRNA.652	GO:0042254	ribosome biogenesis	314	54	3.17923e-27	1.14452e-25	pos
SPNCRNA.652	GO:0002181	cytoplasmic translation	259	39	2.76534e-17	4.97761e-16	pos
SPNCRNA.652	cesr	core environmental stress response	176	15	0.000362853	0.00435424	pos
SPNCRNA.652	GO:0006913	nucleocytoplasmic transport	116	11	0.000936526	0.00842873	pos
SPNCRNA.655	GO:0042254	ribosome biogenesis	314	67	2.95706e-27	1.15325e-25	pos
SPNCRNA.655	GO:0002181	cytoplasmic translation	259	56	6.33805e-23	1.23592e-21	pos
SPNCRNA.655	GO:0006399	tRNA metabolic process	142	16	0.00134242	0.0174514	pos
SPNCRNA.657	cesr	core environmental stress response	176	47	2.04332e-25	8.58194e-24	pos
SPNCRNA.657	GO:0030163	protein catabolic process	180	25	2.14522e-07	4.50497e-06	pos
SPNCRNA.657	GO:0005975	carbohydrate metabolic process	176	22	7.17505e-06	0.000100451	pos
SPNCRNA.657	GO:0070647	protein modification by small protein conjugation or removal	177	18	0.000699542	0.00734519	pos
SPNCRNA.657	GO:0002181	cytoplasmic translation	259	26	9.51125e-18	2.47292e-16	neg
SPNCRNA.657	GO:0042254	ribosome biogenesis	314	20	6.75326e-10	8.77924e-09	neg
SPNCRNA.657	GO:0055086	nucleobase-containing small molecule metabolic process	409	14	0.000465986	0.00403854	neg
SPNCRNA.657	cesr	core environmental stress response	176	8	0.00154694	0.0100551	neg
SPNCRNA.657	GO:0006399	tRNA metabolic process	142	6	0.00871476	0.0453167	neg
SPNCRNA.671	GO:0042254	ribosome biogenesis	314	58	7.4504e-11	3.20367e-09	pos
SPNCRNA.671	GO:0002181	cytoplasmic translation	259	46	3.07181e-08	6.60438e-07	pos
SPNCRNA.671	GO:0006399	tRNA metabolic process	142	26	2.0601e-05	0.00029528	pos
SPNCRNA.677	GO:0042254	ribosome biogenesis	314	127	4.89709e-09	2.15472e-07	pos
SPNCRNA.677	GO:0006399	tRNA metabolic process	142	68	1.00875e-08	2.21925e-07	pos
SPNCRNA.677	GO:0016568	chromatin modification	214	90	1.19669e-07	1.75514e-06	pos
SPNCRNA.677	GO:0007005	mitochondrion organization	253	97	6.12638e-06	6.73902e-05	pos
SPNCRNA.677	GO:0016071	mRNA metabolic process	224	84	6.64935e-05	0.000585143	pos
SPNCRNA.677	GO:0006351	transcription, DNA-dependent	172	67	9.78684e-05	0.000717702	pos
SPNCRNA.677	GO:0006486	protein glycosylation	61	29	0.000213961	0.0013449	pos
SPNCRNA.677	GO:0006913	nucleocytoplasmic transport	116	46	0.000752246	0.00413735	pos
SPNCRNA.677	GO:0051276	chromosome organization	238	79	0.00651118	0.0318325	pos
SPNCRNA.677	GO:0051604	protein maturation	29	14	0.0078748	0.0346491	pos
SPNCRNA.677	cesr	core environmental stress response	176	11	3.36514e-12	5.38422e-11	neg
SPNCRNA.677	osmo	osmotic stress specific	18	4	3.97275e-07	3.1782e-06	neg
SPNCRNA.677	GO:0007126	meiosis	207	5	0.000743692	0.00396636	neg
SPNCRNA.677	GO:0006355	regulation of transcription, DNA-dependent	338	5	0.00647763	0.0237294	neg
SPNCRNA.677	GO:0023052	signaling	349	5	0.00741543	0.0237294	neg
SPNCRNA.704	GO:0006486	protein glycosylation	61	9	0.000396679	0.0158671	pos
SPNCRNA.776	GO:0051276	chromosome organization	238	44	6.23712e-07	2.68196e-05	pos
SPNCRNA.776	GO:0006260	DNA replication	119	23	0.000164129	0.00352877	pos
SPNCRNA.776	GO:0007059	chromosome segregation	198	31	0.000708094	0.00843219	pos
SPNCRNA.776	GO:0006913	nucleocytoplasmic transport	116	21	0.000784389	0.00843219	pos
SPNCRNA.776	GO:0016071	mRNA metabolic process	224	32	0.0027656	0.0237841	pos
SPNCRNA.776	GO:0006399	tRNA metabolic process	142	22	0.0046774	0.0335214	pos
SPNCRNA.776	GO:0006281	DNA repair	153	23	0.00565849	0.0347593	pos
SPNCRNA.776	cesr	core environmental stress response	176	19	4.30227e-16	9.89522e-15	neg
SPNCRNA.776	osmo	osmotic stress specific	18	7	1.36137e-10	1.56558e-09	neg
SPNCRNA.776	GO:0007033	vacuole organization	36	3	0.00467886	0.0358713	neg
SPNCRNA.779	GO:0051276	chromosome organization	238	46	1.06583e-05	0.000468963	pos
SPNCRNA.779	GO:0055085	transmembrane transport	273	46	0.000348651	0.00767032	pos
SPNCRNA.779	GO:0007059	chromosome segregation	198	35	0.000735615	0.00838008	pos
SPNCRNA.779	GO:0006260	DNA replication	119	24	0.000761826	0.00838008	pos
SPNCRNA.782	GO:0006520	cellular amino acid metabolic process	213	10	2.00768e-05	0.000421613	pos
SPNCRNA.782	GO:0055085	transmembrane transport	273	9	0.000800614	0.00840645	pos
SPNCRNA.792	GO:0006310	DNA recombination	105	2	0.00589258	0.0353555	pos
SPNCRNA.795	cesr	core environmental stress response	176	17	1.02445e-06	3.89292e-05	pos
SPNCRNA.795	GO:0005975	carbohydrate metabolic process	176	12	0.00116816	0.0221951	pos
SPNCRNA.795	GO:0006520	cellular amino acid metabolic process	213	2	0.00972983	0.028445	neg
SPNCRNA.795	GO:0002181	cytoplasmic translation	259	2	0.0142225	0.028445	neg
SPNCRNA.812	GO:0002181	cytoplasmic translation	259	50	7.79249e-24	2.72737e-22	pos
SPNCRNA.812	GO:0042254	ribosome biogenesis	314	52	1.44483e-21	2.52846e-20	pos
SPNCRNA.812	GO:0006520	cellular amino acid metabolic process	213	24	7.53188e-07	8.7872e-06	pos
SPNCRNA.812	GO:0006399	tRNA metabolic process	142	16	5.9114e-05	0.000517248	pos
SPNCRNA.812	cesr	core environmental stress response	176	18	7.41852e-05	0.000519297	pos
SPNCRNA.812	GO:0051186	cofactor metabolic process	126	11	0.00661163	0.0385679	pos
SPNCRNA.813	GO:0070882	cellular cell wall organization or biogenesis	131	9	2.09122e-06	6.27366e-05	neg
SPNCRNA.813	GO:0000910	cytokinesis	154	7	0.000437701	0.00656552	neg
SPNCRNA.813	GO:0023052	signaling	349	9	0.0037919	0.037919	neg
SPNCRNA.815	cesr	core environmental stress response	176	70	1.56901e-45	5.96223e-44	pos
SPNCRNA.815	osmo	osmotic stress specific	18	10	4.7856e-09	9.09265e-08	pos
SPNCRNA.815	GO:0007033	vacuole organization	36	11	1.49277e-06	1.89085e-05	pos
SPNCRNA.815	GO:0005975	carbohydrate metabolic process	176	25	5.21729e-06	4.95643e-05	pos
SPNCRNA.815	GO:0042254	ribosome biogenesis	314	69	1.33072e-58	3.59295e-57	neg
SPNCRNA.815	cesr	core environmental stress response	176	21	5.89721e-11	7.96123e-10	neg
SPNCRNA.815	GO:0006913	nucleocytoplasmic transport	116	17	1.85487e-10	1.66939e-09	neg
SPNCRNA.815	GO:0006351	transcription, DNA-dependent	172	10	0.0033288	0.0224694	neg
SPNCRNA.832	GO:0002181	cytoplasmic translation	259	29	2.72463e-17	7.35651e-16	pos
SPNCRNA.832	GO:0006520	cellular amino acid metabolic process	213	21	1.90034e-11	2.56547e-10	pos
SPNCRNA.832	GO:0042254	ribosome biogenesis	314	13	0.00196856	0.0163295	pos
SPNCRNA.832	GO:0006399	tRNA metabolic process	142	8	0.00241919	0.0163295	pos
SPNCRNA.840	GO:0023052	signaling	349	55	8.08006e-09	3.39362e-07	neg
SPNCRNA.840	GO:0000910	cytokinesis	154	31	7.96084e-08	1.67178e-06	neg
SPNCRNA.840	GO:0007010	cytoskeleton organization	228	37	1.38082e-06	1.93315e-05	neg
SPNCRNA.840	GO:0016192	vesicle-mediated transport	319	45	5.18447e-06	5.44369e-05	neg
SPNCRNA.840	GO:0070882	cellular cell wall organization or biogenesis	131	24	1.3636e-05	0.000114542	neg
SPNCRNA.840	GO:0051276	chromosome organization	238	35	2.55747e-05	0.000179023	neg
SPNCRNA.840	GO:0007059	chromosome segregation	198	30	5.6147e-05	0.000336882	neg
SPNCRNA.840	GO:0007163	establishment or maintenance of cell polarity	79	15	0.000384573	0.00201901	neg
SPNCRNA.840	GO:0006355	regulation of transcription, DNA-dependent	338	41	0.000448047	0.00209089	neg
SPNCRNA.840	GO:0007346	regulation of mitotic cell cycle	283	32	0.00577481	0.0242542	neg
SPNCRNA.840	GO:0006260	DNA replication	119	16	0.0100171	0.038247	neg
SPNCRNA.846	GO:0006457	protein folding	80	8	7.72212e-07	2.23941e-05	pos
SPNCRNA.846	GO:0006766	vitamin metabolic process	30	3	0.00293463	0.0425522	pos
SPNCRNA.856	GO:0042254	ribosome biogenesis	314	8	0.000320154	0.00608293	pos
SPNCRNA.857	GO:0002181	cytoplasmic translation	259	97	4.26114e-29	1.83229e-27	pos
SPNCRNA.857	GO:0042254	ribosome biogenesis	314	97	9.7052e-22	2.08662e-20	pos
SPNCRNA.857	GO:0006520	cellular amino acid metabolic process	213	71	5.13689e-18	7.36288e-17	pos
SPNCRNA.857	GO:0006399	tRNA metabolic process	142	46	1.66131e-11	1.78591e-10	pos
SPNCRNA.857	GO:0055086	nucleobase-containing small molecule metabolic process	409	67	0.00145335	0.0124988	pos
SPNCRNA.857	cesr	core environmental stress response	176	3	0.000734423	0.00514096	neg
SPNCRNA.861	GO:0002181	cytoplasmic translation	259	75	1.74155e-63	5.05051e-62	pos
SPNCRNA.861	GO:0042254	ribosome biogenesis	314	34	8.82773e-13	1.28002e-11	pos
SPNCRNA.861	GO:0006520	cellular amino acid metabolic process	213	24	1.50067e-09	1.45065e-08	pos
SPNCRNA.862	GO:0042254	ribosome biogenesis	314	96	3.07689e-19	1.32306e-17	pos
SPNCRNA.862	GO:0002181	cytoplasmic translation	259	77	9.13237e-15	1.96346e-13	pos
SPNCRNA.862	GO:0006399	tRNA metabolic process	142	42	1.85222e-08	2.65485e-07	pos
SPNCRNA.863	GO:0002181	cytoplasmic translation	259	69	1.80281e-42	6.12955e-41	pos
SPNCRNA.863	GO:0006520	cellular amino acid metabolic process	213	51	2.37458e-28	4.03678e-27	pos
SPNCRNA.863	GO:0006399	tRNA metabolic process	142	19	1.3942e-06	1.58009e-05	pos
SPNCRNA.863	GO:0006766	vitamin metabolic process	30	6	0.000791318	0.0053281	pos
SPNCRNA.863	GO:0006457	protein folding	80	10	0.00083701	0.0053281	pos
SPNCRNA.863	GO:0051186	cofactor metabolic process	126	13	0.000940253	0.0053281	pos
SPNCRNA.863	GO:0042254	ribosome biogenesis	314	21	0.00799869	0.0388508	pos
SPNCRNA.867	GO:0030163	protein catabolic process	180	32	1.10564e-07	4.75425e-06	pos
SPNCRNA.885	GO:0042254	ribosome biogenesis	314	122	6.33916e-20	2.78923e-18	pos
SPNCRNA.885	GO:0006399	tRNA metabolic process	142	60	4.7303e-12	1.04067e-10	pos
SPNCRNA.885	GO:0006913	nucleocytoplasmic transport	116	44	1.71257e-07	2.51176e-06	pos
SPNCRNA.885	GO:0016568	chromatin modification	214	61	5.52272e-05	0.000607499	pos
SPNCRNA.885	GO:0006351	transcription, DNA-dependent	172	50	0.000152283	0.00134009	pos
SPNCRNA.885	GO:0006486	protein glycosylation	61	22	0.00049166	0.0036055	pos
SPNCRNA.885	GO:0007005	mitochondrion organization	253	65	0.000826283	0.00519378	pos
SPNCRNA.885	GO:0006260	DNA replication	119	34	0.00231899	0.0127544	pos
SPNCRNA.885	GO:0016071	mRNA metabolic process	224	54	0.00918849	0.0449215	pos
SPNCRNA.885	cesr	core environmental stress response	176	31	1.30277e-30	3.25693e-29	neg
SPNCRNA.885	osmo	osmotic stress specific	18	10	8.85684e-16	1.10711e-14	neg
SPNCRNA.885	GO:0055085	transmembrane transport	273	11	0.000261745	0.0021812	neg
SPNCRNA.888	GO:0006091	generation of precursor metabolites and energy	114	6	0.000838816	0.022648	pos
SPNCRNA.904	cesr	core environmental stress response	176	19	9.38599e-07	3.47282e-05	pos
SPNCRNA.904	GO:0070647	protein modification by small protein conjugation or removal	177	14	0.000774323	0.014325	pos
SPNCRNA.904	GO:0023052	signaling	349	20	0.00356681	0.037455	pos
SPNCRNA.904	GO:0007033	vacuole organization	36	5	0.00404919	0.037455	pos
SPNCRNA.909	osmo	osmotic stress specific	18	4	4.95508e-07	7.92813e-06	pos
SPNCRNA.909	cesr	core environmental stress response	176	5	0.000456454	0.00365163	pos
SPNCRNA.909	GO:0070882	cellular cell wall organization or biogenesis	131	9	0.00141357	0.0480615	neg
SPNCRNA.925	GO:0030163	protein catabolic process	180	19	2.67866e-12	8.57172e-11	pos
SPNCRNA.925	GO:0007346	regulation of mitotic cell cycle	283	17	2.66222e-07	4.25955e-06	pos
SPNCRNA.925	GO:0006461	protein complex assembly	127	7	0.00201956	0.021542	pos
SPNCRNA.926	GO:0006457	protein folding	80	11	0.00055809	0.0239979	pos
SPNCRNA.935	cesr	core environmental stress response	176	72	1.29986e-51	4.80948e-50	pos
SPNCRNA.935	osmo	osmotic stress specific	18	9	3.84263e-08	7.10887e-07	pos
SPNCRNA.935	GO:0005975	carbohydrate metabolic process	176	24	2.53566e-06	3.12732e-05	pos
SPNCRNA.935	GO:0007033	vacuole organization	36	9	3.47502e-05	0.000321439	pos
SPNCRNA.935	GO:0042254	ribosome biogenesis	314	68	3.57744e-59	8.22812e-58	neg
SPNCRNA.935	cesr	core environmental stress response	176	22	2.72907e-12	3.13843e-11	neg
SPNCRNA.935	GO:0006913	nucleocytoplasmic transport	116	16	8.2338e-10	6.31258e-09	neg
SPNCRNA.935	GO:0006351	transcription, DNA-dependent	172	11	0.000646342	0.00371647	neg
SPNCRNA.937	GO:0051276	chromosome organization	238	104	6.74147e-13	3.03366e-11	pos
SPNCRNA.937	GO:0006260	DNA replication	119	56	6.86397e-09	1.54439e-07	pos
SPNCRNA.937	GO:0007059	chromosome segregation	198	77	3.50395e-07	5.25592e-06	pos
SPNCRNA.937	GO:0016568	chromatin modification	214	81	6.51507e-07	7.32946e-06	pos
SPNCRNA.937	GO:0016192	vesicle-mediated transport	319	111	8.60816e-07	7.74734e-06	pos
SPNCRNA.937	GO:0006486	protein glycosylation	61	31	2.19415e-06	1.64561e-05	pos
SPNCRNA.937	GO:0007163	establishment or maintenance of cell polarity	79	37	2.96981e-06	1.90916e-05	pos
SPNCRNA.937	GO:0006281	DNA repair	153	59	1.14686e-05	6.45107e-05	pos
SPNCRNA.937	GO:0007346	regulation of mitotic cell cycle	283	96	1.66584e-05	8.32919e-05	pos
SPNCRNA.937	GO:0000910	cytokinesis	154	57	6.41839e-05	0.000288828	pos
SPNCRNA.937	GO:0070882	cellular cell wall organization or biogenesis	131	50	7.26607e-05	0.00029573	pos
SPNCRNA.937	GO:0006310	DNA recombination	105	42	7.88613e-05	0.00029573	pos
SPNCRNA.937	GO:0016071	mRNA metabolic process	224	74	0.000395368	0.00136858	pos
SPNCRNA.937	GO:0007010	cytoskeleton organization	228	74	0.000709358	0.00228008	pos
SPNCRNA.937	GO:0006355	regulation of transcription, DNA-dependent	338	100	0.00308801	0.00926402	pos
SPNCRNA.937	GO:0051604	protein maturation	29	13	0.00822851	0.0231427	pos
SPNCRNA.937	GO:0007005	mitochondrion organization	253	75	0.00929937	0.024616	pos
SPNCRNA.937	GO:0006629	lipid metabolic process	216	64	0.0157189	0.0392974	pos
SPNCRNA.937	GO:0006351	transcription, DNA-dependent	172	52	0.0189095	0.0447857	pos
SPNCRNA.943	GO:0042254	ribosome biogenesis	314	134	1.07798e-43	4.74309e-42	pos
SPNCRNA.943	GO:0006399	tRNA metabolic process	142	46	3.6556e-10	8.04233e-09	pos
SPNCRNA.943	GO:0006913	nucleocytoplasmic transport	116	36	1.10333e-07	1.61821e-06	pos
SPNCRNA.943	GO:0006260	DNA replication	119	32	1.70726e-05	0.000187799	pos
SPNCRNA.943	GO:0051276	chromosome organization	238	52	3.33064e-05	0.000293096	pos
SPNCRNA.943	GO:0055086	nucleobase-containing small molecule metabolic process	409	78	6.84523e-05	0.000501983	pos
SPNCRNA.943	GO:0007059	chromosome segregation	198	44	8.92874e-05	0.000561235	pos
SPNCRNA.943	cesr	core environmental stress response	176	17	5.06847e-16	1.01369e-14	neg
SPNCRNA.943	osmo	osmotic stress specific	18	6	1.60081e-09	1.60081e-08	neg
SPNCRNA.943	GO:0007033	vacuole organization	36	4	0.000114175	0.000761168	neg
SPNCRNA.943	GO:0005975	carbohydrate metabolic process	176	5	0.00801188	0.0400594	neg
SPNCRNA.943	GO:0055085	transmembrane transport	273	6	0.0123612	0.049445	neg
SPNCRNA.946	GO:0042254	ribosome biogenesis	314	130	1.46064e-40	6.28074e-39	pos
SPNCRNA.946	GO:0002181	cytoplasmic translation	259	113	1.07681e-37	2.31514e-36	pos
SPNCRNA.946	GO:0006399	tRNA metabolic process	142	55	1.08996e-15	1.56228e-14	pos
SPNCRNA.946	GO:0006520	cellular amino acid metabolic process	213	69	1.01345e-14	1.08946e-13	pos
SPNCRNA.946	GO:0055086	nucleobase-containing small molecule metabolic process	409	74	0.000576342	0.0048151	pos
SPNCRNA.946	GO:0006766	vitamin metabolic process	30	11	0.000671874	0.0048151	pos
SPNCRNA.946	GO:0006913	nucleocytoplasmic transport	116	26	0.00213945	0.0131423	pos
SPNCRNA.946	GO:0051186	cofactor metabolic process	126	27	0.00349663	0.0187944	pos
SPNCRNA.946	cesr	core environmental stress response	176	4	1.89955e-05	0.000113973	neg
SPNCRNA.949	GO:0006520	cellular amino acid metabolic process	213	39	7.22623e-12	3.10728e-10	pos
SPNCRNA.949	GO:0002181	cytoplasmic translation	259	36	1.14587e-07	2.46362e-06	pos
SPNCRNA.949	GO:0006399	tRNA metabolic process	142	20	7.29035e-05	0.00104495	pos
SPNCRNA.949	GO:0006766	vitamin metabolic process	30	8	0.000144839	0.00155702	pos
SPNCRNA.949	GO:0051186	cofactor metabolic process	126	15	0.00329851	0.0283672	pos
SPNCRNA.965	GO:0042254	ribosome biogenesis	314	55	7.72226e-29	2.78001e-27	pos
SPNCRNA.965	GO:0006399	tRNA metabolic process	142	23	2.5017e-11	4.50306e-10	pos
SPNCRNA.965	cesr	core environmental stress response	176	18	5.37993e-06	6.45592e-05	pos
SPNCRNA.965	GO:0055086	nucleobase-containing small molecule metabolic process	409	27	9.18197e-05	0.000826377	pos
SPNCRNA.965	GO:0006913	nucleocytoplasmic transport	116	12	0.000193277	0.00139159	pos
SPNCRNA.965	cesr	core environmental stress response	176	18	2.46295e-18	4.18702e-17	neg
SPNCRNA.965	GO:0005975	carbohydrate metabolic process	176	9	1.33689e-06	1.13635e-05	neg
SPNCRNA.968	cesr	core environmental stress response	176	63	2.39155e-39	8.84872e-38	pos
SPNCRNA.968	osmo	osmotic stress specific	18	11	9.36574e-11	1.73266e-09	pos
SPNCRNA.968	GO:0007033	vacuole organization	36	11	7.87864e-07	9.71699e-06	pos
SPNCRNA.968	GO:0005975	carbohydrate metabolic process	176	21	0.000159334	0.00147384	pos
SPNCRNA.968	GO:0023052	signaling	349	33	0.000240861	0.00178237	pos
SPNCRNA.968	GO:0042254	ribosome biogenesis	314	73	1.61256e-63	4.03141e-62	neg
SPNCRNA.968	cesr	core environmental stress response	176	21	1.01212e-10	1.26516e-09	neg
SPNCRNA.968	GO:0006913	nucleocytoplasmic transport	116	15	2.06423e-08	1.72019e-07	neg
SPNCRNA.974	osmo	osmotic stress specific	18	4	8.99692e-07	1.61945e-05	pos
SPNCRNA.974	cesr	core environmental stress response	176	5	0.000911212	0.00820091	pos
SPNCRNA.974	GO:0051276	chromosome organization	238	67	2.77291e-09	1.24781e-07	neg
SPNCRNA.974	GO:0023052	signaling	349	82	3.7595e-07	8.45887e-06	neg
SPNCRNA.974	GO:0007059	chromosome segregation	198	53	8.08662e-07	1.21299e-05	neg
SPNCRNA.974	GO:0006355	regulation of transcription, DNA-dependent	338	76	6.20983e-06	6.98606e-05	neg
SPNCRNA.974	GO:0016568	chromatin modification	214	53	1.01267e-05	9.11403e-05	neg
SPNCRNA.974	GO:0000910	cytokinesis	154	41	1.69516e-05	0.000127137	neg
SPNCRNA.974	GO:0070882	cellular cell wall organization or biogenesis	131	36	2.64225e-05	0.000169859	neg
SPNCRNA.974	GO:0016192	vesicle-mediated transport	319	67	0.000210927	0.00118646	neg
SPNCRNA.974	GO:0006260	DNA replication	119	29	0.00137618	0.00688089	neg
SPNCRNA.974	GO:0007010	cytoskeleton organization	228	48	0.00158744	0.00714347	neg
SPNCRNA.974	GO:0007346	regulation of mitotic cell cycle	283	57	0.00180848	0.00739835	neg
SPNCRNA.974	GO:0007155	cell adhesion	24	9	0.00339653	0.012737	neg
SPNCRNA.974	GO:0006310	DNA recombination	105	25	0.00400743	0.0138719	neg
SPNCRNA.974	GO:0006281	DNA repair	153	33	0.00558413	0.017949	neg
SPNCRNA.974	GO:0007126	meiosis	207	42	0.00611639	0.0183492	neg
SPNCRNA.974	GO:0000747	conjugation with cellular fusion	115	26	0.00700819	0.0197105	neg
SPNCRNA.974	GO:0006629	lipid metabolic process	216	43	0.00789384	0.0208955	neg
SPNCRNA.979	GO:0006520	cellular amino acid metabolic process	213	30	0.000365771	0.0160939	pos
SPNCRNA.979	GO:0051186	cofactor metabolic process	126	20	0.000782257	0.0172097	pos
SPNCRNA.979	GO:0006629	lipid metabolic process	216	28	0.00210926	0.0309358	pos
SPNCRNA.979	GO:0055085	transmembrane transport	273	33	0.00281598	0.0309758	pos
SPNCRNA.995	cesr	core environmental stress response	176	16	6.80242e-07	2.31282e-05	pos
SPNCRNA.995	GO:0023052	signaling	349	19	0.00011117	0.0018899	pos
SPNCRNA.995	GO:0042254	ribosome biogenesis	314	6	3.59105e-06	7.1821e-06	neg
SPNCRNA.996	osmo	osmotic stress specific	18	3	1.60528e-05	0.000256845	pos
SPNCRNA.996	cesr	core environmental stress response	176	4	0.00135536	0.0108428	pos
SPNCRNA.996	GO:0007033	vacuole organization	36	2	0.00474207	0.025291	pos
SPNCRNA.1000	GO:0051276	chromosome organization	238	17	0.000641824	0.0147945	neg
SPNCRNA.1000	GO:0006260	DNA replication	119	11	0.00075869	0.0147945	neg
SPNCRNA.1004	GO:0006520	cellular amino acid metabolic process	213	12	3.14949e-09	4.72424e-08	pos
SPNCRNA.1004	GO:0002181	cytoplasmic translation	259	7	0.00105847	0.00793856	pos
SPNCRNA.1014	GO:0030163	protein catabolic process	180	31	4.31137e-05	0.00115013	pos
SPNCRNA.1014	GO:0006629	lipid metabolic process	216	35	5.22786e-05	0.00115013	pos
SPNCRNA.1014	GO:0016192	vesicle-mediated transport	319	43	0.000574271	0.00842265	pos
SPNCRNA.1014	GO:0006486	protein glycosylation	61	12	0.00326375	0.0359013	pos
SPNCRNA.1027	GO:0006399	tRNA metabolic process	142	53	7.90517e-09	3.47827e-07	pos
SPNCRNA.1027	GO:0006486	protein glycosylation	61	25	1.15484e-05	0.000254066	pos
SPNCRNA.1027	GO:0016568	chromatin modification	214	60	5.51655e-05	0.000809094	pos
SPNCRNA.1027	GO:0042254	ribosome biogenesis	314	79	0.000226908	0.00249599	pos
SPNCRNA.1027	GO:0006351	transcription, DNA-dependent	172	48	0.000343602	0.0030237	pos
SPNCRNA.1027	GO:0007005	mitochondrion organization	253	64	0.000767735	0.00563006	pos
SPNCRNA.1027	GO:0051276	chromosome organization	238	59	0.00205215	0.0128992	pos
SPNCRNA.1027	GO:0006260	DNA replication	119	33	0.00312521	0.0171887	pos
SPNCRNA.1027	GO:0051604	protein maturation	29	11	0.00690932	0.0337789	pos
SPNCRNA.1027	cesr	core environmental stress response	176	14	2.95986e-13	5.91973e-12	neg
SPNCRNA.1027	osmo	osmotic stress specific	18	6	5.13159e-10	5.13159e-09	neg
SPNCRNA.1027	GO:0055085	transmembrane transport	273	7	0.000972293	0.00648195	neg
SPNCRNA.1027	GO:0023052	signaling	349	7	0.00400183	0.0200092	neg
SPNCRNA.1027	GO:0007126	meiosis	207	5	0.00733138	0.0293255	neg
SPNCRNA.1034	GO:0042254	ribosome biogenesis	314	11	2.63447e-08	2.89792e-07	pos
SPNCRNA.1034	GO:0002181	cytoplasmic translation	259	5	0.00500379	0.0275208	pos
SPNCRNA.1044	GO:0051276	chromosome organization	238	49	1.57109e-06	6.59859e-05	pos
SPNCRNA.1044	GO:0006486	protein glycosylation	61	19	7.36563e-06	0.000154678	pos
SPNCRNA.1044	GO:0006260	DNA replication	119	24	0.00105227	0.0147317	pos
SPNCRNA.1044	GO:0023052	signaling	349	54	0.00160712	0.0151526	pos
SPNCRNA.1044	GO:0070882	cellular cell wall organization or biogenesis	131	25	0.00189845	0.0151526	pos
SPNCRNA.1044	GO:0007059	chromosome segregation	198	34	0.00216466	0.0151526	pos
SPNCRNA.1044	GO:0016192	vesicle-mediated transport	319	49	0.00306642	0.0183985	pos
SPNCRNA.1044	GO:0006629	lipid metabolic process	216	35	0.00502034	0.0263568	pos
SPNCRNA.1044	GO:0051604	protein maturation	29	8	0.00790608	0.0333707	pos
SPNCRNA.1044	GO:0006281	DNA repair	153	26	0.00794541	0.0333707	pos
SPNCRNA.1044	GO:0007346	regulation of mitotic cell cycle	283	42	0.0108196	0.0413112	pos
SPNCRNA.1044	GO:0016568	chromatin modification	214	33	0.0132366	0.0463281	pos
SPNCRNA.1060	GO:0055085	transmembrane transport	273	27	0.000924542	0.0388308	pos
SPNCRNA.525	GO:0002181	cytoplasmic translation	259	8	1.92731e-05	0.000289096	pos
SPNCRNA.525	GO:0042254	ribosome biogenesis	314	8	7.74628e-05	0.000580971	pos
SPNCRNA.525	GO:0006399	tRNA metabolic process	142	4	0.00451742	0.0225871	pos
SPNCRNA.1073	GO:0006399	tRNA metabolic process	142	13	0.000161396	0.00645583	pos
SPNCRNA.1073	GO:0042254	ribosome biogenesis	314	20	0.000460206	0.00920413	pos
SPNCRNA.1087	GO:0006520	cellular amino acid metabolic process	213	21	8.70993e-10	2.96138e-08	pos
SPNCRNA.1087	GO:0051186	cofactor metabolic process	126	10	0.000205544	0.00349424	pos
SPNCRNA.1087	GO:0055085	transmembrane transport	273	15	0.000344585	0.00390529	pos
SPNCRNA.1087	GO:0071941	nitrogen cycle metabolic process	15	3	0.00307938	0.0261747	pos
SPNCRNA.602	GO:0030163	protein catabolic process	180	41	4.3203e-15	1.90093e-13	pos
SPNCRNA.602	cesr	core environmental stress response	176	39	5.69075e-14	1.25196e-12	pos
SPNCRNA.602	GO:0005975	carbohydrate metabolic process	176	24	5.29387e-05	0.000776435	pos
SPNCRNA.602	GO:0006457	protein folding	80	12	0.00178771	0.0196648	pos
SPNCRNA.602	GO:0007346	regulation of mitotic cell cycle	283	27	0.0055817	0.0454228	pos
SPNCRNA.602	GO:0006766	vitamin metabolic process	30	6	0.00619402	0.0454228	pos
SPNCRNA.602	GO:0002181	cytoplasmic translation	259	28	3.39512e-25	8.4878e-24	neg
SPNCRNA.602	GO:0042254	ribosome biogenesis	314	10	0.000431869	0.00498575	neg
SPNCRNA.602	GO:0006520	cellular amino acid metabolic process	213	8	0.00059829	0.00498575	neg
SPNCRNA.602	GO:0055086	nucleobase-containing small molecule metabolic process	409	10	0.00327701	0.0204813	neg
SPNCRNA.604	GO:0002181	cytoplasmic translation	259	88	7.08933e-67	2.41037e-65	pos
SPNCRNA.604	GO:0042254	ribosome biogenesis	314	47	2.81909e-17	4.79245e-16	pos
SPNCRNA.604	GO:0006520	cellular amino acid metabolic process	213	24	1.00665e-06	1.14087e-05	pos
SPNCRNA.604	GO:0006399	tRNA metabolic process	142	14	0.000813255	0.00691267	pos
SPNCRNA.604	cesr	core environmental stress response	176	9	1.0781e-11	6.46863e-11	neg
SPNCRNA.604	GO:0005975	carbohydrate metabolic process	176	4	0.000532878	0.00159863	neg
SPNCRNA.605	GO:0042254	ribosome biogenesis	314	181	1.21233e-44	5.33426e-43	pos
SPNCRNA.605	GO:0006399	tRNA metabolic process	142	67	3.18208e-11	7.00057e-10	pos
SPNCRNA.605	GO:0006913	nucleocytoplasmic transport	116	52	4.73576e-08	6.94578e-07	pos
SPNCRNA.605	GO:0006260	DNA replication	119	46	3.67277e-05	0.000404005	pos
SPNCRNA.605	GO:0006351	transcription, DNA-dependent	172	56	0.00113444	0.00998309	pos
SPNCRNA.605	GO:0055086	nucleobase-containing small molecule metabolic process	409	116	0.00182956	0.0134168	pos
SPNCRNA.605	GO:0016568	chromatin modification	214	64	0.00538574	0.0316834	pos
SPNCRNA.605	GO:0051276	chromosome organization	238	70	0.00576061	0.0316834	pos
SPNCRNA.605	GO:0002181	cytoplasmic translation	259	75	0.00663043	0.0324154	pos
SPNCRNA.605	cesr	core environmental stress response	176	31	9.58834e-30	2.20532e-28	neg
SPNCRNA.605	osmo	osmotic stress specific	18	8	1.29532e-11	1.48961e-10	neg
SPNCRNA.605	GO:0005975	carbohydrate metabolic process	176	7	0.00541168	0.0414895	neg
SPNCRNA.614	GO:0002181	cytoplasmic translation	259	60	1.07083e-28	4.17622e-27	pos
SPNCRNA.614	GO:0006520	cellular amino acid metabolic process	213	40	1.3087e-15	2.55197e-14	pos
SPNCRNA.614	GO:0006399	tRNA metabolic process	142	20	3.47447e-06	4.51681e-05	pos
SPNCRNA.614	GO:0042254	ribosome biogenesis	314	30	4.4183e-05	0.000430785	pos
SPNCRNA.614	GO:0051186	cofactor metabolic process	126	16	0.000122783	0.000957709	pos
SPNCRNA.614	GO:0006766	vitamin metabolic process	30	7	0.00026366	0.00171379	pos
SPNCRNA.614	GO:0006457	protein folding	80	11	0.000725702	0.0040432	pos
SPNCRNA.619	GO:0042254	ribosome biogenesis	314	44	1.42654e-27	4.70758e-26	pos
SPNCRNA.619	cesr	core environmental stress response	176	11	0.000664515	0.0109645	pos
SPNCRNA.619	GO:0006913	nucleocytoplasmic transport	116	8	0.00199697	0.0219667	pos
SPNCRNA.619	cesr	core environmental stress response	176	4	0.00135536	0.0284625	neg
SPNCRNA.623	GO:0002181	cytoplasmic translation	259	104	9.65196e-65	3.86078e-63	pos
SPNCRNA.623	GO:0042254	ribosome biogenesis	314	73	2.26959e-26	4.53919e-25	pos
SPNCRNA.623	GO:0006520	cellular amino acid metabolic process	213	39	1.06424e-10	1.41898e-09	pos
SPNCRNA.623	GO:0006399	tRNA metabolic process	142	30	5.03664e-10	5.03664e-09	pos
SPNCRNA.646	cesr	core environmental stress response	176	7	2.45609e-05	0.000466657	pos
SPNCRNA.646	osmo	osmotic stress specific	18	3	0.000100513	0.000954874	pos
SPNCRNA.646	GO:0007126	meiosis	207	6	0.000581495	0.0036828	pos
SPNCRNA.646	GO:0007033	vacuole organization	36	3	0.00082567	0.00392193	pos
SPNCRNA.646	GO:0007005	mitochondrion organization	253	2	0.0135917	0.0407752	neg
SPNCRNA.647	GO:0055085	transmembrane transport	273	38	0.00015115	0.00649943	pos
SPNCRNA.658	GO:0007126	meiosis	207	3	0.0020061	0.0140427	pos
SPNCRNA.666	GO:0042254	ribosome biogenesis	314	44	0.000256691	0.0112944	pos
SPNCRNA.669	cesr	core environmental stress response	176	21	2.39157e-10	8.84883e-09	pos
SPNCRNA.669	osmo	osmotic stress specific	18	5	3.81701e-05	0.000706147	pos
SPNCRNA.669	GO:0007033	vacuole organization	36	6	0.000137383	0.00169439	pos
SPNCRNA.669	GO:0005975	carbohydrate metabolic process	176	7	0.000853601	0.016467	neg
SPNCRNA.669	GO:0070882	cellular cell wall organization or biogenesis	131	6	0.000997999	0.016467	neg
SPNCRNA.674	GO:0051276	chromosome organization	238	90	1.61754e-11	7.27893e-10	pos
SPNCRNA.674	GO:0006260	DNA replication	119	49	3.58383e-08	8.06363e-07	pos
SPNCRNA.674	GO:0016568	chromatin modification	214	74	9.92026e-08	1.48804e-06	pos
SPNCRNA.674	GO:0007059	chromosome segregation	198	68	4.48661e-07	5.04744e-06	pos
SPNCRNA.674	GO:0006486	protein glycosylation	61	29	6.65237e-07	5.98714e-06	pos
SPNCRNA.674	GO:0070882	cellular cell wall organization or biogenesis	131	45	4.07372e-05	0.000305529	pos
SPNCRNA.674	GO:0006355	regulation of transcription, DNA-dependent	338	92	0.000263848	0.00169616	pos
SPNCRNA.674	GO:0007346	regulation of mitotic cell cycle	283	78	0.00051648	0.0029052	pos
SPNCRNA.674	GO:0006281	DNA repair	153	45	0.00198663	0.00993315	pos
SPNCRNA.674	GO:0007010	cytoskeleton organization	228	62	0.00270314	0.0121641	pos
SPNCRNA.674	GO:0006351	transcription, DNA-dependent	172	47	0.00766038	0.0291664	pos
SPNCRNA.674	GO:0006399	tRNA metabolic process	142	40	0.0077777	0.0291664	pos
SPNCRNA.674	GO:0016192	vesicle-mediated transport	319	79	0.011115	0.0384751	pos
SPNCRNA.674	GO:0006913	nucleocytoplasmic transport	116	33	0.0127156	0.0408717	pos
SPNCRNA.674	osmo	osmotic stress specific	18	5	1.23374e-09	1.35712e-08	neg
SPNCRNA.674	cesr	core environmental stress response	176	6	8.97998e-06	4.93899e-05	neg
SPNCRNA.674	GO:0055085	transmembrane transport	273	4	0.00856924	0.0314205	neg
SPNCRNA.680	GO:0055085	transmembrane transport	273	4	0.00512667	0.03076	pos
SPNCRNA.686	cesr	core environmental stress response	176	48	2.99537e-34	9.58518e-33	pos
SPNCRNA.686	osmo	osmotic stress specific	18	7	5.48798e-07	8.78077e-06	pos
SPNCRNA.686	GO:0007033	vacuole organization	36	6	0.000700535	0.00747237	pos
SPNCRNA.686	GO:0005975	carbohydrate metabolic process	176	14	0.000944382	0.00755505	pos
SPNCRNA.686	GO:0042254	ribosome biogenesis	314	32	9.93459e-21	2.68234e-19	neg
SPNCRNA.686	cesr	core environmental stress response	176	11	2.75603e-05	0.000372064	neg
SPNCRNA.686	GO:0006913	nucleocytoplasmic transport	116	7	0.0010989	0.00989007	neg
SPNCRNA.706	GO:0002181	cytoplasmic translation	259	96	6.1701e-31	2.65314e-29	pos
SPNCRNA.706	GO:0042254	ribosome biogenesis	314	106	3.93985e-30	8.47068e-29	pos
SPNCRNA.706	GO:0006399	tRNA metabolic process	142	51	6.00529e-16	8.60758e-15	pos
SPNCRNA.706	GO:0006520	cellular amino acid metabolic process	213	61	1.2878e-13	1.38438e-12	pos
SPNCRNA.706	GO:0055085	transmembrane transport	273	47	0.000624401	0.00536985	pos
SPNCRNA.706	GO:0055086	nucleobase-containing small molecule metabolic process	409	60	0.00659428	0.0417253	pos
SPNCRNA.706	cesr	core environmental stress response	176	30	0.00679249	0.0417253	pos
SPNCRNA.718	GO:0016071	mRNA metabolic process	224	18	0.000141081	0.00412575	pos
SPNCRNA.718	GO:0006281	DNA repair	153	14	0.000211577	0.00412575	pos
SPNCRNA.718	GO:0006260	DNA replication	119	11	0.000941011	0.0122331	pos
SPNCRNA.718	GO:0051276	chromosome organization	238	16	0.00231267	0.0225485	pos
SPNCRNA.718	GO:0007005	mitochondrion organization	253	16	0.00426015	0.0332292	pos
SPNCRNA.722	GO:0042254	ribosome biogenesis	314	127	7.18355e-50	3.08893e-48	pos
SPNCRNA.722	GO:0002181	cytoplasmic translation	259	101	1.78224e-37	3.83182e-36	pos
SPNCRNA.722	GO:0006399	tRNA metabolic process	142	42	4.20322e-11	6.02462e-10	pos
SPNCRNA.722	GO:0006520	cellular amino acid metabolic process	213	37	0.000590318	0.00634592	pos
SPNCRNA.722	GO:0055086	nucleobase-containing small molecule metabolic process	409	60	0.0014438	0.0124167	pos
SPNCRNA.722	GO:0006913	nucleocytoplasmic transport	116	22	0.00246222	0.0176459	pos
SPNCRNA.728	cesr	core environmental stress response	176	46	4.69149e-25	1.78277e-23	pos
SPNCRNA.728	osmo	osmotic stress specific	18	7	4.98065e-06	9.46324e-05	pos
SPNCRNA.728	GO:0007033	vacuole organization	36	9	1.36717e-05	0.000173174	pos
SPNCRNA.728	GO:0005975	carbohydrate metabolic process	176	17	0.00123387	0.0117218	pos
SPNCRNA.728	GO:0023052	signaling	349	26	0.00341688	0.0259683	pos
SPNCRNA.728	GO:0042254	ribosome biogenesis	314	17	4.57731e-12	9.15461e-11	neg
SPNCRNA.735	GO:0006457	protein folding	80	10	1.17078e-07	4.21482e-06	pos
SPNCRNA.58	GO:0006520	cellular amino acid metabolic process	213	27	0.000132163	0.00489855	pos
SPNCRNA.58	GO:0006457	protein folding	80	14	0.000222661	0.00489855	pos
SPNCRNA.751	GO:0006486	protein glycosylation	61	25	6.44646e-06	0.000220055	pos
SPNCRNA.751	GO:0016568	chromatin modification	214	61	1.00025e-05	0.000220055	pos
SPNCRNA.751	GO:0051276	chromosome organization	238	64	4.57194e-05	0.000670551	pos
SPNCRNA.751	GO:0007005	mitochondrion organization	253	66	9.57056e-05	0.000869086	pos
SPNCRNA.751	GO:0006399	tRNA metabolic process	142	42	9.87598e-05	0.000869086	pos
SPNCRNA.751	GO:0006260	DNA replication	119	34	0.000890286	0.00652877	pos
SPNCRNA.751	GO:0070882	cellular cell wall organization or biogenesis	131	36	0.00138334	0.00852369	pos
SPNCRNA.751	GO:0051604	protein maturation	29	12	0.00154976	0.00852369	pos
SPNCRNA.751	GO:0007059	chromosome segregation	198	48	0.00436624	0.0213461	pos
SPNCRNA.751	GO:0006913	nucleocytoplasmic transport	116	30	0.00865875	0.0380985	pos
SPNCRNA.756	GO:0042254	ribosome biogenesis	314	198	3.10623e-60	1.36674e-58	pos
SPNCRNA.756	GO:0006399	tRNA metabolic process	142	72	1.31889e-14	2.90156e-13	pos
SPNCRNA.756	GO:0006913	nucleocytoplasmic transport	116	51	5.39363e-08	7.91065e-07	pos
SPNCRNA.756	GO:0006260	DNA replication	119	44	9.30717e-05	0.00102379	pos
SPNCRNA.756	GO:0006351	transcription, DNA-dependent	172	55	0.00101974	0.00897373	pos
SPNCRNA.756	GO:0051276	chromosome organization	238	70	0.00283971	0.0208245	pos
SPNCRNA.756	GO:0016568	chromatin modification	214	63	0.0044163	0.0277596	pos
SPNCRNA.756	GO:0016071	mRNA metabolic process	224	65	0.00557174	0.0306446	pos
SPNCRNA.756	cesr	core environmental stress response	176	24	5.92977e-24	1.30455e-22	neg
SPNCRNA.756	osmo	osmotic stress specific	18	7	8.53096e-11	9.38406e-10	neg
SPNCRNA.756	GO:0007033	vacuole organization	36	3	0.00391092	0.0286801	neg
SPNCRNA.756	GO:0055085	transmembrane transport	273	7	0.01001	0.0495079	neg
SPNCRNA.756	GO:0023052	signaling	349	8	0.0112518	0.0495079	neg
SPNCRNA.762	GO:0016192	vesicle-mediated transport	319	76	6.492e-08	2.85648e-06	pos
SPNCRNA.762	GO:0006520	cellular amino acid metabolic process	213	46	0.000359732	0.00733152	pos
SPNCRNA.762	GO:0006629	lipid metabolic process	216	46	0.000499876	0.00733152	pos
SPNCRNA.762	GO:0006605	protein targeting	170	37	0.00114876	0.0126363	pos
SPNCRNA.762	GO:0007005	mitochondrion organization	253	50	0.00170547	0.0150082	pos
SPNCRNA.764	GO:0002181	cytoplasmic translation	259	37	7.35487e-26	2.20646e-24	pos
SPNCRNA.764	GO:0006520	cellular amino acid metabolic process	213	15	2.45117e-06	3.67675e-05	pos
SPNCRNA.178	GO:0055085	transmembrane transport	273	10	6.16567e-05	0.00147976	pos
SPNCRNA.765	GO:0016568	chromatin modification	214	19	0.000188926	0.00774596	pos
SPNCRNA.765	GO:0006486	protein glycosylation	61	8	0.00130637	0.0247091	pos
SPNCRNA.765	GO:0006355	regulation of transcription, DNA-dependent	338	23	0.00185642	0.0247091	pos
SPNCRNA.765	GO:0016071	mRNA metabolic process	224	17	0.00241065	0.0247091	pos
SPNCRNA.785	GO:0042254	ribosome biogenesis	314	134	5.89371e-71	2.35748e-69	pos
SPNCRNA.785	GO:0002181	cytoplasmic translation	259	112	4.49937e-59	8.99875e-58	pos
SPNCRNA.785	GO:0006399	tRNA metabolic process	142	35	5.68846e-10	7.58462e-09	pos
SPNCRNA.785	GO:0006520	cellular amino acid metabolic process	213	37	3.13864e-06	3.13864e-05	pos
SPNCRNA.785	GO:0006913	nucleocytoplasmic transport	116	23	2.89559e-05	0.000231647	pos
SPNCRNA.785	cesr	core environmental stress response	176	29	0.000102713	0.000684754	pos
SPNCRNA.785	cesr	core environmental stress response	176	6	9.26248e-05	0.00194512	neg
SPNCRNA.793	GO:0030163	protein catabolic process	180	8	0.000448725	0.0134618	pos
SPNCRNA.793	GO:0070647	protein modification by small protein conjugation or removal	177	7	0.00207534	0.0311301	pos
SPNCRNA.794	GO:0006520	cellular amino acid metabolic process	213	11	1.98116e-08	3.16986e-07	pos
SPNCRNA.801	GO:0006457	protein folding	80	9	0.000219503	0.00834111	pos
SPNCRNA.801	GO:0006520	cellular amino acid metabolic process	213	2	0.00500157	0.0262287	neg
SPNCRNA.802	GO:0051276	chromosome organization	238	83	1.22668e-10	5.3974e-09	pos
SPNCRNA.802	GO:0007059	chromosome segregation	198	64	4.60253e-07	8.64402e-06	pos
SPNCRNA.802	GO:0070882	cellular cell wall organization or biogenesis	131	47	5.89365e-07	8.64402e-06	pos
SPNCRNA.802	GO:0016568	chromatin modification	214	63	1.84053e-05	0.000202458	pos
SPNCRNA.802	GO:0006486	protein glycosylation	61	24	6.50899e-05	0.000572791	pos
SPNCRNA.802	GO:0006260	DNA replication	119	37	0.000305979	0.00224385	pos
SPNCRNA.802	GO:0006281	DNA repair	153	43	0.0011348	0.00713305	pos
SPNCRNA.802	GO:0023052	signaling	349	84	0.0017845	0.00981474	pos
SPNCRNA.802	GO:0006355	regulation of transcription, DNA-dependent	338	81	0.00244605	0.0111486	pos
SPNCRNA.802	GO:0016192	vesicle-mediated transport	319	77	0.00253378	0.0111486	pos
SPNCRNA.802	GO:0016071	mRNA metabolic process	224	56	0.00435098	0.0174039	pos
SPNCRNA.802	GO:0007346	regulation of mitotic cell cycle	283	68	0.00499199	0.018304	pos
SPNCRNA.802	GO:0006913	nucleocytoplasmic transport	116	32	0.00632981	0.0203239	pos
SPNCRNA.802	GO:0007010	cytoskeleton organization	228	56	0.00646671	0.0203239	pos
SPNCRNA.802	GO:0006629	lipid metabolic process	216	53	0.00811411	0.0238014	pos
SPNCRNA.802	osmo	osmotic stress specific	18	4	3.14325e-07	4.08623e-06	neg
SPNCRNA.802	cesr	core environmental stress response	176	6	1.96563e-05	0.000127766	neg
SPNCRNA.802	GO:0055085	transmembrane transport	273	5	0.00198203	0.0085888	neg
SPNCRNA.804	GO:0042254	ribosome biogenesis	314	37	2.75516e-11	1.07451e-09	pos
SPNCRNA.804	GO:0006399	tRNA metabolic process	142	16	3.25774e-05	0.00063526	pos
SPNCRNA.804	GO:0006913	nucleocytoplasmic transport	116	11	0.00241591	0.0314069	pos
SPNCRNA.828	cesr	core environmental stress response	176	26	6.04102e-21	1.57066e-19	pos
SPNCRNA.828	osmo	osmotic stress specific	18	6	9.2071e-08	1.19692e-06	pos
SPNCRNA.828	GO:0005975	carbohydrate metabolic process	176	9	0.000635992	0.00551193	pos
SPNCRNA.828	GO:0007033	vacuole organization	36	4	0.0014176	0.00921441	pos
SPNCRNA.828	GO:0042254	ribosome biogenesis	314	81	7.2717e-12	3.19955e-10	neg
SPNCRNA.828	GO:0023052	signaling	349	67	6.80546e-05	0.0014972	neg
SPNCRNA.828	GO:0055086	nucleobase-containing small molecule metabolic process	409	70	0.00155718	0.0172144	neg
SPNCRNA.828	GO:0070882	cellular cell wall organization or biogenesis	131	28	0.00189109	0.0172144	neg
SPNCRNA.828	GO:0006260	DNA replication	119	26	0.00195618	0.0172144	neg
SPNCRNA.828	GO:0006913	nucleocytoplasmic transport	116	25	0.00288585	0.020424	neg
SPNCRNA.828	GO:0006399	tRNA metabolic process	142	29	0.00324927	0.020424	neg
SPNCRNA.828	GO:0051276	chromosome organization	238	42	0.00784328	0.043138	neg
SPNCRNA.828	GO:0006351	transcription, DNA-dependent	172	32	0.00894335	0.043723	neg
SPNCRNA.828	GO:0000910	cytokinesis	154	29	0.0105785	0.0465453	neg
SPNCRNA.837	GO:0007346	regulation of mitotic cell cycle	283	10	0.000376437	0.0120244	pos
SPNCRNA.837	GO:0000910	cytokinesis	154	7	0.000728749	0.0120244	pos
SPNCRNA.837	cesr	core environmental stress response	176	12	1.45462e-10	2.61832e-09	neg
SPNCRNA.837	GO:0007033	vacuole organization	36	3	0.00124465	0.0112018	neg
SPNCRNA.837	osmo	osmotic stress specific	18	2	0.00508569	0.0305141	neg
SPNCRNA.866	GO:0002181	cytoplasmic translation	259	14	2.67373e-13	2.67373e-12	neg
SPNCRNA.898	GO:0051276	chromosome organization	238	73	2.11511e-12	9.09496e-11	pos
SPNCRNA.898	GO:0006260	DNA replication	119	39	4.98966e-08	1.07278e-06	pos
SPNCRNA.898	GO:0007059	chromosome segregation	198	53	4.25635e-07	6.10077e-06	pos
SPNCRNA.898	GO:0007346	regulation of mitotic cell cycle	283	59	0.000366074	0.0038443	pos
SPNCRNA.898	GO:0006281	DNA repair	153	36	0.000529862	0.0038443	pos
SPNCRNA.898	GO:0006399	tRNA metabolic process	142	34	0.000536414	0.0038443	pos
SPNCRNA.898	GO:0016071	mRNA metabolic process	224	47	0.00124916	0.0076734	pos
SPNCRNA.898	GO:0016568	chromatin modification	214	43	0.00465537	0.0250226	pos
SPNCRNA.898	GO:0006486	protein glycosylation	61	16	0.00619358	0.0295915	pos
SPNCRNA.898	osmo	osmotic stress specific	18	4	1.41137e-07	1.69364e-06	neg
SPNCRNA.898	cesr	core environmental stress response	176	5	0.000101671	0.000610028	neg
SPNCRNA.898	GO:0055085	transmembrane transport	273	4	0.00670272	0.0268109	neg
SPNCRNA.911	cesr	core environmental stress response	176	79	1.0392e-57	4.05287e-56	pos
SPNCRNA.911	osmo	osmotic stress specific	18	10	3.71657e-09	7.24732e-08	pos
SPNCRNA.911	GO:0007033	vacuole organization	36	10	9.35111e-06	0.000103674	pos
SPNCRNA.911	GO:0005975	carbohydrate metabolic process	176	24	1.06333e-05	0.000103674	pos
SPNCRNA.911	GO:0042254	ribosome biogenesis	314	130	5.27975e-93	2.0591e-91	neg
SPNCRNA.911	cesr	core environmental stress response	176	40	7.70397e-16	1.50227e-14	neg
SPNCRNA.911	GO:0006913	nucleocytoplasmic transport	116	27	2.99198e-11	3.88958e-10	neg
SPNCRNA.911	GO:0055086	nucleobase-containing small molecule metabolic process	409	46	5.27349e-07	5.14166e-06	neg
SPNCRNA.911	GO:0006399	tRNA metabolic process	142	23	1.19655e-06	9.33312e-06	neg
SPNCRNA.911	GO:0006351	transcription, DNA-dependent	172	19	0.00178211	0.0115837	neg
SPNCRNA.914	GO:0070882	cellular cell wall organization or biogenesis	131	38	2.87156e-09	1.20606e-07	pos
SPNCRNA.914	GO:0051276	chromosome organization	238	54	2.37175e-08	4.98068e-07	pos
SPNCRNA.914	GO:0007059	chromosome segregation	198	40	3.3736e-05	0.000462487	pos
SPNCRNA.914	GO:0016568	chromatin modification	214	42	4.40464e-05	0.000462487	pos
SPNCRNA.914	GO:0006486	protein glycosylation	61	16	0.000436243	0.00366444	pos
SPNCRNA.914	GO:0007010	cytoskeleton organization	228	39	0.00149609	0.0104726	pos
SPNCRNA.914	GO:0023052	signaling	349	54	0.00224813	0.0118377	pos
SPNCRNA.914	GO:0051604	protein maturation	29	9	0.0022548	0.0118377	pos
SPNCRNA.914	GO:0016192	vesicle-mediated transport	319	49	0.00414067	0.0193231	pos
SPNCRNA.914	GO:0006281	DNA repair	153	27	0.00500548	0.0197392	pos
SPNCRNA.914	GO:0007346	regulation of mitotic cell cycle	283	44	0.00516978	0.0197392	pos
SPNCRNA.914	GO:0007163	establishment or maintenance of cell polarity	79	16	0.00764005	0.0267402	pos
SPNCRNA.914	GO:0006355	regulation of transcription, DNA-dependent	338	49	0.0125438	0.0395776	pos
SPNCRNA.914	GO:0006310	DNA recombination	105	19	0.0131925	0.0395776	pos
SPNCRNA.914	GO:0005975	carbohydrate metabolic process	176	28	0.0174765	0.0489342	pos
SPNCRNA.914	GO:0000910	cytokinesis	154	25	0.0189651	0.0497835	pos
SPNCRNA.916	GO:0002181	cytoplasmic translation	259	98	3.52011e-28	1.51365e-26	pos
SPNCRNA.916	GO:0042254	ribosome biogenesis	314	95	3.83938e-19	8.25466e-18	pos
SPNCRNA.916	GO:0006399	tRNA metabolic process	142	41	3.87073e-08	5.54805e-07	pos
SPNCRNA.916	GO:0006520	cellular amino acid metabolic process	213	44	0.00018741	0.00201465	pos
SPNCRNA.936	GO:0023052	signaling	349	31	0.000167251	0.00476656	pos
SPNCRNA.936	GO:0070882	cellular cell wall organization or biogenesis	131	16	0.000226979	0.00476656	pos
SPNCRNA.936	GO:0051276	chromosome organization	238	23	0.000373417	0.00522784	pos
SPNCRNA.936	GO:0007010	cytoskeleton organization	228	22	0.000512985	0.00538635	pos
SPNCRNA.936	GO:0000910	cytokinesis	154	15	0.00365979	0.0271568	pos
SPNCRNA.936	GO:0007346	regulation of mitotic cell cycle	283	23	0.00387955	0.0271568	pos
SPNCRNA.936	GO:0007059	chromosome segregation	198	17	0.00738134	0.0442881	pos
SPNCRNA.944	GO:0006520	cellular amino acid metabolic process	213	12	7.04511e-08	1.33857e-06	pos
SPNCRNA.944	GO:0002181	cytoplasmic translation	259	10	3.15319e-05	0.000299553	pos
SPNCRNA.944	GO:0006399	tRNA metabolic process	142	6	0.00093048	0.00589304	pos
SPNCRNA.953	GO:0002181	cytoplasmic translation	259	102	3.48588e-13	1.53379e-11	pos
SPNCRNA.953	GO:0006399	tRNA metabolic process	142	66	1.0008e-12	2.20176e-11	pos
SPNCRNA.953	GO:0042254	ribosome biogenesis	314	114	7.90946e-12	1.16005e-10	pos
SPNCRNA.953	GO:0006520	cellular amino acid metabolic process	213	73	8.13842e-07	8.95226e-06	pos
SPNCRNA.954	GO:0002181	cytoplasmic translation	259	105	6.11859e-66	2.44744e-64	pos
SPNCRNA.954	GO:0042254	ribosome biogenesis	314	68	1.36937e-22	2.73873e-21	pos
SPNCRNA.954	GO:0006399	tRNA metabolic process	142	31	1.04905e-10	1.39874e-09	pos
SPNCRNA.954	GO:0006520	cellular amino acid metabolic process	213	34	6.99102e-08	6.99102e-07	pos
SPNCRNA.977	GO:0055085	transmembrane transport	273	23	0.000103104	0.00422728	pos
SPNCRNA.977	GO:0007126	meiosis	207	17	0.00115085	0.0235925	pos
SPNCRNA.977	GO:0007059	chromosome segregation	198	16	0.00190251	0.0260009	pos
SPNCRNA.977	GO:0016568	chromatin modification	214	16	0.0041676	0.0345105	pos
SPNCRNA.977	GO:0006355	regulation of transcription, DNA-dependent	338	22	0.00461738	0.0345105	pos
SPNCRNA.977	GO:0051276	chromosome organization	238	17	0.00505032	0.0345105	pos
SPNCRNA.982	GO:0016192	vesicle-mediated transport	319	28	0.00080094	0.0220964	pos
SPNCRNA.982	GO:0006629	lipid metabolic process	216	21	0.00102774	0.0220964	pos
SPNCRNA.1005	GO:0006457	protein folding	80	12	9.51097e-07	3.61417e-05	pos
SPNCRNA.1005	GO:0030163	protein catabolic process	180	13	0.000871911	0.0165663	pos
SPNCRNA.1026	GO:0051276	chromosome organization	238	48	2.18292e-08	9.60486e-07	pos
SPNCRNA.1026	GO:0006260	DNA replication	119	29	2.55665e-07	5.62462e-06	pos
SPNCRNA.1026	GO:0006281	DNA repair	153	32	2.42472e-06	3.55626e-05	pos
SPNCRNA.1026	GO:0007059	chromosome segregation	198	33	0.000221803	0.00243983	pos
SPNCRNA.1026	GO:0016568	chromatin modification	214	33	0.000936767	0.00824355	pos
SPNCRNA.1026	GO:0007346	regulation of mitotic cell cycle	283	40	0.00160575	0.0117755	pos
SPNCRNA.1026	GO:0051604	protein maturation	29	8	0.00281005	0.0176632	pos
SPNCRNA.1026	GO:0006486	protein glycosylation	61	12	0.00614351	0.0337893	pos
SPNCRNA.1026	GO:0016192	vesicle-mediated transport	319	41	0.00801964	0.0392071	pos
SPNCRNA.1045	GO:0042254	ribosome biogenesis	314	140	4.66698e-13	2.10014e-11	pos
SPNCRNA.1045	GO:0006399	tRNA metabolic process	142	75	9.70904e-12	2.18453e-10	pos
SPNCRNA.1045	GO:0006260	DNA replication	119	57	2.83866e-07	4.25798e-06	pos
SPNCRNA.1045	GO:0051276	chromosome organization	238	97	5.22775e-07	5.88122e-06	pos
SPNCRNA.1045	GO:0006351	transcription, DNA-dependent	172	72	5.17239e-06	4.65515e-05	pos
SPNCRNA.1045	GO:0006913	nucleocytoplasmic transport	116	52	1.09715e-05	7.36234e-05	pos
SPNCRNA.1045	GO:0006486	protein glycosylation	61	32	1.14525e-05	7.36234e-05	pos
SPNCRNA.1045	GO:0016568	chromatin modification	214	80	0.000196141	0.000947451	pos
SPNCRNA.1045	GO:0007005	mitochondrion organization	253	92	0.000210186	0.000947451	pos
SPNCRNA.1045	GO:0016071	mRNA metabolic process	224	83	0.000210545	0.000947451	pos
SPNCRNA.1045	GO:0007059	chromosome segregation	198	74	0.000341484	0.00139698	pos
SPNCRNA.1045	GO:0006281	DNA repair	153	56	0.0030051	0.0112691	pos
SPNCRNA.1045	cesr	core environmental stress response	176	24	8.13175e-23	1.95162e-21	neg
SPNCRNA.1045	osmo	osmotic stress specific	18	8	1.83692e-12	2.2043e-11	neg
SPNCRNA.1045	GO:0007033	vacuole organization	36	4	0.000373108	0.00298487	neg
SPNCRNA.1045	GO:0055085	transmembrane transport	273	9	0.00108936	0.00653617	neg
SPNCRNA.1045	GO:0007126	meiosis	207	7	0.00357623	0.0171659	neg
SPNCRNA.1058	GO:0007010	cytoskeleton organization	228	16	6.11331e-05	0.00220079	neg
SPNCRNA.1058	GO:0023052	signaling	349	18	0.00100138	0.0180248	neg
SPNCRNA.1061	GO:0016192	vesicle-mediated transport	319	87	4.65537e-07	1.16714e-05	pos
SPNCRNA.1061	GO:0016568	chromatin modification	214	64	5.42854e-07	1.16714e-05	pos
SPNCRNA.1061	GO:0006281	DNA repair	153	47	8.23011e-06	0.000117965	pos
SPNCRNA.1061	GO:0051276	chromosome organization	238	63	5.27893e-05	0.000567485	pos
SPNCRNA.1061	GO:0006355	regulation of transcription, DNA-dependent	338	82	0.000118735	0.00102112	pos
SPNCRNA.1061	GO:0006486	protein glycosylation	61	22	0.000174736	0.00125227	pos
SPNCRNA.1061	GO:0006260	DNA replication	119	35	0.000302235	0.00185658	pos
SPNCRNA.1061	GO:0016071	mRNA metabolic process	224	53	0.00341114	0.0183349	pos
SPNCRNA.1061	GO:0006310	DNA recombination	105	28	0.00564729	0.0269815	pos
SPNCRNA.1061	GO:0070882	cellular cell wall organization or biogenesis	131	33	0.00721827	0.0291273	pos
SPNCRNA.1061	GO:0007005	mitochondrion organization	253	57	0.00745118	0.0291273	pos
SPNCRNA.1069	GO:0042254	ribosome biogenesis	314	109	3.63021e-55	1.48839e-53	pos
SPNCRNA.1069	GO:0006913	nucleocytoplasmic transport	116	25	7.38809e-08	1.51456e-06	pos
SPNCRNA.1069	GO:0006399	tRNA metabolic process	142	26	1.20548e-06	1.64749e-05	pos
SPNCRNA.1069	GO:0055086	nucleobase-containing small molecule metabolic process	409	51	3.55422e-06	3.64308e-05	pos
SPNCRNA.1069	cesr	core environmental stress response	176	27	2.39855e-05	0.000196681	pos
SPNCRNA.1069	cesr	core environmental stress response	176	46	9.6637e-40	2.89911e-38	neg
SPNCRNA.1069	osmo	osmotic stress specific	18	9	3.34858e-11	5.02286e-10	neg
SPNCRNA.1069	GO:0007033	vacuole organization	36	5	0.000993655	0.00993655	neg
SPNCRNA.1069	GO:0005975	carbohydrate metabolic process	176	11	0.00145427	0.0109071	neg
SPNCRNA.1071	cesr	core environmental stress response	176	45	1.5233e-38	4.41757e-37	pos
SPNCRNA.1071	osmo	osmotic stress specific	18	7	4.78474e-08	6.93788e-07	pos
SPNCRNA.1071	GO:0005975	carbohydrate metabolic process	176	14	2.12375e-05	0.000205296	pos
SPNCRNA.1071	GO:0042254	ribosome biogenesis	314	73	1.95212e-61	5.85635e-60	neg
SPNCRNA.1071	cesr	core environmental stress response	176	19	1.04179e-08	1.56268e-07	neg
SPNCRNA.1071	GO:0006913	nucleocytoplasmic transport	116	14	2.68612e-07	2.68612e-06	neg
SPNCRNA.1071	GO:0006399	tRNA metabolic process	142	9	0.00481432	0.0361074	neg
SPNCRNA.1078	GO:0055085	transmembrane transport	273	11	3.75452e-05	0.0011639	pos
SPNCRNA.1083	GO:0002181	cytoplasmic translation	259	117	1.90788e-50	8.20388e-49	pos
SPNCRNA.1083	GO:0042254	ribosome biogenesis	314	114	1.27412e-37	2.73935e-36	pos
SPNCRNA.1083	GO:0006399	tRNA metabolic process	142	42	1.06566e-10	1.52744e-09	pos
SPNCRNA.1083	GO:0006520	cellular amino acid metabolic process	213	54	1.49272e-10	1.60467e-09	pos
SPNCRNA.1083	GO:0006766	vitamin metabolic process	30	10	0.000586996	0.00504817	pos
SPNCRNA.1083	GO:0006913	nucleocytoplasmic transport	116	23	0.00156606	0.0112234	pos
SPNCRNA.1334	GO:0002181	cytoplasmic translation	259	114	1.34945e-60	5.12793e-59	pos
SPNCRNA.1334	GO:0042254	ribosome biogenesis	314	111	3.68109e-47	6.99406e-46	pos
SPNCRNA.1334	GO:0006520	cellular amino acid metabolic process	213	55	7.77987e-16	9.8545e-15	pos
SPNCRNA.1334	GO:0006399	tRNA metabolic process	142	43	3.02746e-15	2.87609e-14	pos
SPNCRNA.1334	cesr	core environmental stress response	176	26	0.00155751	0.0118371	pos
SPNCRNA.1334	GO:0006766	vitamin metabolic process	30	8	0.00194359	0.0123094	pos
SPNCRNA.1334	GO:0055086	nucleobase-containing small molecule metabolic process	409	46	0.0103437	0.0469768	pos
SPNCRNA.1334	GO:0006913	nucleocytoplasmic transport	116	17	0.0105029	0.0469768	pos
SPNCRNA.1334	GO:0051186	cofactor metabolic process	126	18	0.0111261	0.0469768	pos
SPNCRNA.1334	cesr	core environmental stress response	176	6	2.09747e-06	1.88772e-05	neg
SPNCRNA.1334	GO:0005975	carbohydrate metabolic process	176	4	0.00074923	0.00337153	neg
SPNCRNA.1336	GO:0016192	vesicle-mediated transport	319	79	6.64398e-08	2.92335e-06	pos
SPNCRNA.1336	GO:0016568	chromatin modification	214	52	2.3614e-05	0.000519508	pos
SPNCRNA.1336	GO:0007005	mitochondrion organization	253	58	5.01598e-05	0.000735678	pos
SPNCRNA.1336	GO:0006461	protein complex assembly	127	34	8.33791e-05	0.00091717	pos
SPNCRNA.1336	GO:0000910	cytokinesis	154	38	0.000212825	0.00187286	pos
SPNCRNA.1336	GO:0007163	establishment or maintenance of cell polarity	79	23	0.000314303	0.00230489	pos
SPNCRNA.1336	GO:0006486	protein glycosylation	61	19	0.000404367	0.00254173	pos
SPNCRNA.1336	GO:0051276	chromosome organization	238	51	0.000800714	0.00440392	pos
SPNCRNA.1336	GO:0007010	cytoskeleton organization	228	49	0.000944046	0.00461534	pos
SPNCRNA.1336	GO:0030163	protein catabolic process	180	40	0.0014095	0.00620178	pos
SPNCRNA.1336	GO:0070882	cellular cell wall organization or biogenesis	131	29	0.00647457	0.0258983	pos
SPNCRNA.1336	GO:0007059	chromosome segregation	198	40	0.00832332	0.0305188	pos
SPNCRNA.1336	GO:0006629	lipid metabolic process	216	42	0.0134812	0.0438079	pos
SPNCRNA.1336	GO:0051604	protein maturation	29	9	0.0139389	0.0438079	pos
SPNCRNA.1343	GO:0006629	lipid metabolic process	216	3	0.00511342	0.0196747	pos
SPNCRNA.1343	GO:0055085	transmembrane transport	273	3	0.00983733	0.0196747	pos
SPNCRNA.1353	GO:0006457	protein folding	80	18	4.14371e-08	1.78179e-06	pos
SPNCRNA.1353	GO:0030163	protein catabolic process	180	23	2.26789e-05	0.000487596	pos
SPNCRNA.1353	GO:0006520	cellular amino acid metabolic process	213	24	0.000118747	0.00170205	pos
SPNCRNA.1353	GO:0006091	generation of precursor metabolites and energy	114	13	0.00399092	0.0429024	pos
SPNCRNA.1358	GO:0002181	cytoplasmic translation	259	80	3.86062e-31	1.66007e-29	pos
SPNCRNA.1358	GO:0042254	ribosome biogenesis	314	66	9.99014e-16	2.14788e-14	pos
SPNCRNA.1358	GO:0006520	cellular amino acid metabolic process	213	51	1.15172e-14	1.65079e-13	pos
SPNCRNA.1358	GO:0006399	tRNA metabolic process	142	35	9.6767e-11	1.04025e-09	pos
SPNCRNA.1358	GO:0051186	cofactor metabolic process	126	18	0.00518669	0.0389496	pos
SPNCRNA.1358	GO:0006766	vitamin metabolic process	30	7	0.00543483	0.0389496	pos
SPNCRNA.1358	cesr	core environmental stress response	176	4	0.000532878	0.00746029	neg
SPNCRNA.1369	GO:0051276	chromosome organization	238	58	7.64292e-10	3.28645e-08	pos
SPNCRNA.1369	GO:0007059	chromosome segregation	198	47	8.3156e-08	1.78785e-06	pos
SPNCRNA.1369	GO:0023052	signaling	349	68	4.39873e-07	6.30484e-06	pos
SPNCRNA.1369	GO:0000910	cytokinesis	154	33	7.09239e-05	0.000760044	pos
SPNCRNA.1369	GO:0006355	regulation of transcription, DNA-dependent	338	59	8.83773e-05	0.000760044	pos
SPNCRNA.1369	GO:0016568	chromatin modification	214	40	0.0003007	0.00215502	pos
SPNCRNA.1369	GO:0007346	regulation of mitotic cell cycle	283	49	0.000435881	0.00267755	pos
SPNCRNA.1369	GO:0007010	cytoskeleton organization	228	41	0.000585223	0.00314557	pos
SPNCRNA.1369	GO:0070882	cellular cell wall organization or biogenesis	131	26	0.00138774	0.00663031	pos
SPNCRNA.1369	GO:0006260	DNA replication	119	24	0.00166767	0.00717099	pos
SPNCRNA.1369	GO:0006281	DNA repair	153	28	0.0032687	0.0127777	pos
SPNCRNA.1369	GO:0006486	protein glycosylation	61	14	0.00454942	0.0163021	pos
SPNCRNA.1369	GO:0016192	vesicle-mediated transport	319	49	0.00592742	0.0196061	pos
SPNCRNA.1369	GO:0055085	transmembrane transport	273	42	0.0102258	0.0314079	pos
SPNCRNA.1372	GO:0042254	ribosome biogenesis	314	99	8.40337e-34	3.69748e-32	pos
SPNCRNA.1372	GO:0006399	tRNA metabolic process	142	38	8.96988e-11	1.97337e-09	pos
SPNCRNA.1372	GO:0006351	transcription, DNA-dependent	172	31	5.1138e-05	0.000750024	pos
SPNCRNA.1372	GO:0006913	nucleocytoplasmic transport	116	21	0.000784389	0.00862828	pos
SPNCRNA.1372	cesr	core environmental stress response	176	14	9.19216e-14	1.56267e-12	neg
SPNCRNA.1372	osmo	osmotic stress specific	18	6	3.32407e-10	2.82546e-09	neg
SPNCRNA.1372	GO:0007033	vacuole organization	36	3	0.00102157	0.00578888	neg
SPNCRNA.1378	GO:0030163	protein catabolic process	180	25	4.54146e-10	1.72575e-08	pos
SPNCRNA.1378	GO:0006457	protein folding	80	12	8.87264e-06	0.00016858	pos
SPNCRNA.1378	cesr	core environmental stress response	176	18	1.40125e-05	0.000177492	pos
SPNCRNA.1378	GO:0005975	carbohydrate metabolic process	176	16	0.000178202	0.00169292	pos
SPNCRNA.1378	GO:0007346	regulation of mitotic cell cycle	283	18	0.0048022	0.0364967	pos
SPNCRNA.1378	GO:0002181	cytoplasmic translation	259	16	1.97936e-14	3.16698e-13	neg
SPNCRNA.1378	GO:0006520	cellular amino acid metabolic process	213	9	1.07029e-06	8.56231e-06	neg
SPNCRNA.1381	GO:0006399	tRNA metabolic process	142	76	1.21711e-11	5.35527e-10	pos
SPNCRNA.1381	GO:0042254	ribosome biogenesis	314	132	2.31404e-09	5.09089e-08	pos
SPNCRNA.1381	GO:0007005	mitochondrion organization	253	103	9.71641e-07	1.42507e-05	pos
SPNCRNA.1381	GO:0016568	chromatin modification	214	88	3.78946e-06	4.1684e-05	pos
SPNCRNA.1381	GO:0006351	transcription, DNA-dependent	172	71	2.84789e-05	0.000234473	pos
SPNCRNA.1381	GO:0016071	mRNA metabolic process	224	88	3.19735e-05	0.000234473	pos
SPNCRNA.1381	GO:0006486	protein glycosylation	61	31	6.19418e-05	0.000389348	pos
SPNCRNA.1381	GO:0051604	protein maturation	29	17	0.000331993	0.00182596	pos
SPNCRNA.1381	GO:0006913	nucleocytoplasmic transport	116	46	0.00194576	0.00951259	pos
SPNCRNA.1381	GO:0006605	protein targeting	170	60	0.0101533	0.0446746	pos
SPNCRNA.1381	osmo	osmotic stress specific	18	6	2.76191e-11	3.86667e-10	neg
SPNCRNA.1381	cesr	core environmental stress response	176	10	2.39288e-10	1.67502e-09	neg
SPNCRNA.1381	GO:0007126	meiosis	207	5	0.000959428	0.00447733	neg
SPNCRNA.1381	GO:0055085	transmembrane transport	273	5	0.00328585	0.0115005	neg
SPNCRNA.1381	GO:0006355	regulation of transcription, DNA-dependent	338	5	0.00817995	0.0218107	neg
SPNCRNA.1381	GO:0023052	signaling	349	5	0.00934744	0.0218107	neg
SPNCRNA.1389	GO:0006486	protein glycosylation	61	13	0.00172358	0.0301831	pos
SPNCRNA.1389	GO:0016192	vesicle-mediated transport	319	43	0.00179807	0.0301831	pos
SPNCRNA.1389	GO:0051276	chromosome organization	238	34	0.00205794	0.0301831	pos
SPNCRNA.1389	GO:0007005	mitochondrion organization	253	34	0.00559776	0.0497947	pos
SPNCRNA.1389	GO:0006281	DNA repair	153	23	0.00565849	0.0497947	pos
SPNCRNA.1408	GO:0030163	protein catabolic process	180	19	0.000767628	0.033008	pos
SPNCRNA.1428	GO:0042254	ribosome biogenesis	314	107	1.53246e-72	5.82336e-71	pos
SPNCRNA.1428	GO:0006399	tRNA metabolic process	142	24	1.5686e-08	2.98034e-07	pos
SPNCRNA.1428	cesr	core environmental stress response	176	26	6.82669e-08	8.64714e-07	pos
SPNCRNA.1428	GO:0002181	cytoplasmic translation	259	31	4.88261e-07	4.63848e-06	pos
SPNCRNA.1428	GO:0006913	nucleocytoplasmic transport	116	19	8.83529e-07	6.71482e-06	pos
SPNCRNA.1428	GO:0055086	nucleobase-containing small molecule metabolic process	409	35	0.000168675	0.00106827	pos
SPNCRNA.1428	cesr	core environmental stress response	176	18	5.59127e-19	7.26865e-18	neg
SPNCRNA.1428	GO:0005975	carbohydrate metabolic process	176	7	8.05036e-05	0.000523273	neg
SPNCRNA.1443	GO:0051276	chromosome organization	238	66	3.38995e-10	1.45768e-08	pos
SPNCRNA.1443	GO:0007059	chromosome segregation	198	50	1.25485e-06	2.69793e-05	pos
SPNCRNA.1443	GO:0016192	vesicle-mediated transport	319	68	1.13566e-05	0.000149478	pos
SPNCRNA.1443	GO:0070882	cellular cell wall organization or biogenesis	131	35	1.39049e-05	0.000149478	pos
SPNCRNA.1443	GO:0023052	signaling	349	71	3.82231e-05	0.000328719	pos
SPNCRNA.1443	GO:0006486	protein glycosylation	61	19	0.000152022	0.00108949	pos
SPNCRNA.1443	GO:0006629	lipid metabolic process	216	45	0.000617735	0.00379466	pos
SPNCRNA.1443	GO:0006355	regulation of transcription, DNA-dependent	338	64	0.000769502	0.00413607	pos
SPNCRNA.1443	GO:0016568	chromatin modification	214	43	0.00173996	0.00831316	pos
SPNCRNA.1443	GO:0000910	cytokinesis	154	33	0.00197938	0.00851132	pos
SPNCRNA.1443	GO:0007346	regulation of mitotic cell cycle	283	53	0.00278101	0.0108257	pos
SPNCRNA.1443	GO:0006913	nucleocytoplasmic transport	116	26	0.00302113	0.0108257	pos
SPNCRNA.1443	GO:0007010	cytoskeleton organization	228	43	0.00595852	0.0197089	pos
SPNCRNA.1443	GO:0006260	DNA replication	119	25	0.00863916	0.0265346	pos
SPNCRNA.1443	GO:0006310	DNA recombination	105	22	0.0136877	0.039238	pos
SPNCRNA.1456	GO:0042254	ribosome biogenesis	314	112	3.31986e-20	1.46074e-18	pos
SPNCRNA.1456	GO:0006399	tRNA metabolic process	142	44	1.55979e-06	3.43153e-05	pos
SPNCRNA.1456	GO:0006260	DNA replication	119	34	0.000149652	0.0021949	pos
SPNCRNA.1456	GO:0007059	chromosome segregation	198	48	0.000585064	0.0064357	pos
SPNCRNA.1456	GO:0051276	chromosome organization	238	55	0.000838347	0.00737745	pos
SPNCRNA.1456	GO:0055086	nucleobase-containing small molecule metabolic process	409	83	0.00323711	0.0237388	pos
SPNCRNA.1456	GO:0006913	nucleocytoplasmic transport	116	29	0.00429852	0.0270193	pos
SPNCRNA.1457	GO:0042254	ribosome biogenesis	314	153	4.79174e-29	2.10837e-27	pos
SPNCRNA.1457	GO:0006399	tRNA metabolic process	142	72	3.75498e-15	8.26095e-14	pos
SPNCRNA.1457	GO:0006913	nucleocytoplasmic transport	116	45	1.05154e-05	0.000154225	pos
SPNCRNA.1457	GO:0006486	protein glycosylation	61	26	0.000129354	0.0014229	pos
SPNCRNA.1457	GO:0006351	transcription, DNA-dependent	172	56	0.000308055	0.00271088	pos
SPNCRNA.1457	GO:0016568	chromatin modification	214	65	0.000903433	0.00583605	pos
SPNCRNA.1457	GO:0051276	chromosome organization	238	71	0.000928463	0.00583605	pos
SPNCRNA.1457	GO:0006260	DNA replication	119	40	0.00109127	0.006002	pos
SPNCRNA.1457	GO:0007005	mitochondrion organization	253	73	0.00215738	0.0105472	pos
SPNCRNA.1457	GO:0007059	chromosome segregation	198	56	0.0105173	0.0462763	pos
SPNCRNA.1457	cesr	core environmental stress response	176	12	3.43881e-12	5.84597e-11	neg
SPNCRNA.1457	osmo	osmotic stress specific	18	6	9.51398e-11	8.08688e-10	neg
SPNCRNA.1457	GO:0055085	transmembrane transport	273	7	0.000176402	0.00099961	neg
SPNCRNA.1461	GO:0002181	cytoplasmic translation	259	50	1.1854e-24	4.1489e-23	pos
SPNCRNA.1461	GO:0042254	ribosome biogenesis	314	52	2.14152e-22	3.74766e-21	pos
SPNCRNA.1461	GO:0006399	tRNA metabolic process	142	19	4.81161e-07	5.61354e-06	pos
SPNCRNA.1461	GO:0006520	cellular amino acid metabolic process	213	22	5.17227e-06	4.52574e-05	pos
SPNCRNA.1466	GO:0002181	cytoplasmic translation	259	50	3.82178e-30	1.14654e-28	pos
SPNCRNA.1466	GO:0006520	cellular amino acid metabolic process	213	36	2.31336e-19	3.47004e-18	pos
SPNCRNA.1466	GO:0006399	tRNA metabolic process	142	11	0.00197495	0.0197495	pos
SPNCRNA.1466	GO:0042254	ribosome biogenesis	314	17	0.00641263	0.0480947	pos
SPNCRNA.1467	GO:0051276	chromosome organization	238	56	2.58939e-10	1.11344e-08	neg
SPNCRNA.1467	GO:0007059	chromosome segregation	198	44	1.48319e-07	3.18886e-06	neg
SPNCRNA.1467	GO:0007346	regulation of mitotic cell cycle	283	54	1.11591e-06	1.59947e-05	neg
SPNCRNA.1467	GO:0006355	regulation of transcription, DNA-dependent	338	61	1.56495e-06	1.68232e-05	neg
SPNCRNA.1467	GO:0000910	cytokinesis	154	33	1.2905e-05	0.000110983	neg
SPNCRNA.1467	GO:0016568	chromatin modification	214	41	2.12687e-05	0.000152426	neg
SPNCRNA.1467	GO:0006260	DNA replication	119	27	2.74228e-05	0.000168454	neg
SPNCRNA.1467	GO:0023052	signaling	349	55	0.000269471	0.00144841	neg
SPNCRNA.1467	GO:0007010	cytoskeleton organization	228	36	0.00302245	0.0144406	neg
SPNCRNA.1467	GO:0006310	DNA recombination	105	19	0.00677635	0.0291383	neg
SPNCRNA.1467	GO:0000747	conjugation with cellular fusion	115	20	0.00868544	0.0339522	neg
SPNCRNA.1467	GO:0016192	vesicle-mediated transport	319	44	0.0138713	0.0497053	neg
SPNCRNA.1469	GO:0051276	chromosome organization	238	114	4.98001e-15	2.241e-13	pos
SPNCRNA.1469	GO:0016568	chromatin modification	214	97	3.64412e-11	8.19928e-10	pos
SPNCRNA.1469	GO:0006355	regulation of transcription, DNA-dependent	338	130	1.18644e-08	1.77967e-07	pos
SPNCRNA.1469	GO:0007059	chromosome segregation	198	85	1.58706e-08	1.78544e-07	pos
SPNCRNA.1469	GO:0006260	DNA replication	119	57	4.25505e-08	3.82954e-07	pos
SPNCRNA.1469	GO:0006486	protein glycosylation	61	33	1.01034e-06	7.57756e-06	pos
SPNCRNA.1469	GO:0016192	vesicle-mediated transport	319	117	1.27878e-06	8.22075e-06	pos
SPNCRNA.1469	GO:0006281	DNA repair	153	64	2.92799e-06	1.64699e-05	pos
SPNCRNA.1469	GO:0070882	cellular cell wall organization or biogenesis	131	53	6.23951e-05	0.000311976	pos
SPNCRNA.1469	GO:0006310	DNA recombination	105	43	0.000219739	0.000988825	pos
SPNCRNA.1469	GO:0023052	signaling	349	115	0.000366779	0.00150046	pos
SPNCRNA.1469	GO:0007346	regulation of mitotic cell cycle	283	95	0.000594569	0.00222963	pos
SPNCRNA.1469	GO:0007010	cytoskeleton organization	228	78	0.000982106	0.0033996	pos
SPNCRNA.1469	GO:0016071	mRNA metabolic process	224	76	0.00147907	0.00475414	pos
SPNCRNA.1469	GO:0007163	establishment or maintenance of cell polarity	79	30	0.00713434	0.021403	pos
SPNCRNA.1469	GO:0006629	lipid metabolic process	216	70	0.00787533	0.0221494	pos
SPNCRNA.1469	GO:0000910	cytokinesis	154	52	0.00870901	0.0230533	pos
SPNCRNA.1469	GO:0006351	transcription, DNA-dependent	172	57	0.00954486	0.0238622	pos
SPNCRNA.1473	cesr	core environmental stress response	176	54	3.75271e-39	1.3885e-37	pos
SPNCRNA.1473	osmo	osmotic stress specific	18	11	1.37052e-12	2.53546e-11	pos
SPNCRNA.1473	GO:0007033	vacuole organization	36	7	0.000171575	0.00211609	pos
SPNCRNA.1473	GO:0005975	carbohydrate metabolic process	176	15	0.000879813	0.00813827	pos
SPNCRNA.1473	GO:0042254	ribosome biogenesis	314	79	1.71935e-45	6.36159e-44	neg
SPNCRNA.1473	GO:0006399	tRNA metabolic process	142	21	1.41794e-07	2.62319e-06	neg
SPNCRNA.1473	GO:0006913	nucleocytoplasmic transport	116	16	1.1795e-05	0.000145471	neg
SPNCRNA.1473	cesr	core environmental stress response	176	18	0.000197502	0.0018269	neg
SPNCRNA.1473	GO:0055086	nucleobase-containing small molecule metabolic process	409	30	0.000718477	0.00531673	neg
SPNCRNA.1488	GO:0051276	chromosome organization	238	101	4.81472e-12	2.11847e-10	pos
SPNCRNA.1488	GO:0006260	DNA replication	119	55	1.17465e-08	2.58423e-07	pos
SPNCRNA.1488	GO:0007059	chromosome segregation	198	75	8.86143e-07	1.29968e-05	pos
SPNCRNA.1488	GO:0016568	chromatin modification	214	79	1.5005e-06	1.36364e-05	pos
SPNCRNA.1488	GO:0006486	protein glycosylation	61	31	1.54959e-06	1.36364e-05	pos
SPNCRNA.1488	GO:0006281	DNA repair	153	59	6.93423e-06	5.0851e-05	pos
SPNCRNA.1488	GO:0007005	mitochondrion organization	253	85	4.24327e-05	0.00026672	pos
SPNCRNA.1488	GO:0016192	vesicle-mediated transport	319	101	0.000121673	0.000669201	pos
SPNCRNA.1488	GO:0016071	mRNA metabolic process	224	74	0.000241803	0.00118215	pos
SPNCRNA.1488	GO:0007346	regulation of mitotic cell cycle	283	87	0.00103428	0.00455081	pos
SPNCRNA.1488	GO:0007163	establishment or maintenance of cell polarity	79	30	0.00166763	0.00667053	pos
SPNCRNA.1488	GO:0006310	DNA recombination	105	37	0.00247767	0.00908478	pos
SPNCRNA.1488	GO:0007010	cytoskeleton organization	228	70	0.00324526	0.010984	pos
SPNCRNA.1488	GO:0070882	cellular cell wall organization or biogenesis	131	43	0.005327	0.016742	pos
SPNCRNA.1488	GO:0006355	regulation of transcription, DNA-dependent	338	97	0.00587176	0.0172238	pos
SPNCRNA.1505	GO:0042254	ribosome biogenesis	314	193	9.33245e-63	4.10628e-61	pos
SPNCRNA.1505	GO:0006399	tRNA metabolic process	142	64	5.72023e-12	1.25845e-10	pos
SPNCRNA.1505	GO:0006913	nucleocytoplasmic transport	116	51	2.53853e-09	3.72318e-08	pos
SPNCRNA.1505	GO:0002181	cytoplasmic translation	259	88	3.99645e-08	4.3961e-07	pos
SPNCRNA.1505	GO:0055086	nucleobase-containing small molecule metabolic process	409	106	0.0013842	0.0121809	pos
SPNCRNA.1505	GO:0006351	transcription, DNA-dependent	172	50	0.00235277	0.0150922	pos
SPNCRNA.1505	GO:0006260	DNA replication	119	37	0.00240103	0.0150922	pos
SPNCRNA.1505	cesr	core environmental stress response	176	47	1.53371e-47	3.98765e-46	neg
SPNCRNA.1505	osmo	osmotic stress specific	18	10	5.09344e-14	6.62147e-13	neg
SPNCRNA.1505	GO:0005975	carbohydrate metabolic process	176	10	0.000772969	0.00669906	neg
SPNCRNA.1511	GO:0002181	cytoplasmic translation	259	16	8.20414e-06	0.000262532	pos
SPNCRNA.1511	GO:0042254	ribosome biogenesis	314	15	0.000310496	0.00496793	pos
SPNCRNA.1516	GO:0006260	DNA replication	119	9	0.000208363	0.00812615	pos
SPNCRNA.1516	GO:0007005	mitochondrion organization	253	12	0.00139616	0.0272252	pos
SPNCRNA.1518	GO:0016192	vesicle-mediated transport	319	48	6.77644e-06	0.000291387	pos
SPNCRNA.1518	GO:0006629	lipid metabolic process	216	33	0.000149932	0.00322354	pos
SPNCRNA.1518	GO:0006461	protein complex assembly	127	20	0.00208274	0.0298527	pos
SPNCRNA.1522	GO:0007005	mitochondrion organization	253	73	4.51726e-06	0.000198759	pos
SPNCRNA.1522	GO:0051276	chromosome organization	238	66	5.27338e-05	0.00116014	pos
SPNCRNA.1522	GO:0006399	tRNA metabolic process	142	43	0.000131587	0.00192994	pos
SPNCRNA.1522	GO:0006260	DNA replication	119	37	0.000212687	0.00233955	pos
SPNCRNA.1522	GO:0016568	chromatin modification	214	56	0.000948564	0.00834736	pos
SPNCRNA.1522	GO:0006486	protein glycosylation	61	21	0.00117002	0.00858017	pos
SPNCRNA.1522	GO:0006281	DNA repair	153	40	0.00495592	0.0311515	pos
SPNCRNA.1522	GO:0007059	chromosome segregation	198	49	0.00644442	0.0338127	pos
SPNCRNA.1522	GO:0006605	protein targeting	170	43	0.00691622	0.0338127	pos
SPNCRNA.1522	GO:0016071	mRNA metabolic process	224	54	0.00768975	0.0338349	pos
SPNCRNA.1522	GO:0007031	peroxisome organization	22	9	0.00886146	0.0354458	pos
SPNCRNA.1538	GO:0042254	ribosome biogenesis	314	75	6.23206e-21	2.67978e-19	pos
SPNCRNA.1538	GO:0002181	cytoplasmic translation	259	57	2.94047e-14	6.32202e-13	pos
SPNCRNA.1538	GO:0006399	tRNA metabolic process	142	28	1.69264e-06	2.42611e-05	pos
SPNCRNA.1538	cesr	core environmental stress response	176	26	0.00063945	0.00687409	pos
SPNCRNA.1538	GO:0006913	nucleocytoplasmic transport	116	18	0.00246735	0.0212192	pos
SPNCRNA.1546	GO:0006486	protein glycosylation	61	21	1.581e-05	0.00067983	pos
SPNCRNA.1546	GO:0006629	lipid metabolic process	216	49	5.69214e-05	0.000971423	pos
SPNCRNA.1546	GO:0016192	vesicle-mediated transport	319	66	6.77737e-05	0.000971423	pos
SPNCRNA.1546	GO:0016568	chromatin modification	214	45	0.000694238	0.00746306	pos
SPNCRNA.1557	GO:0006355	regulation of transcription, DNA-dependent	338	15	0.000767913	0.0246339	pos
SPNCRNA.1557	GO:0000910	cytokinesis	154	9	0.00149296	0.0246339	pos
SPNCRNA.1557	GO:0023052	signaling	349	14	0.00304174	0.0334591	pos
SPNCRNA.1563	GO:0006260	DNA replication	119	14	9.68356e-05	0.00394241	pos
SPNCRNA.1563	GO:0007059	chromosome segregation	198	18	0.000292693	0.00394241	pos
SPNCRNA.1563	GO:0055085	transmembrane transport	273	22	0.000352505	0.00394241	pos
SPNCRNA.1563	GO:0051276	chromosome organization	238	20	0.000384626	0.00394241	pos
SPNCRNA.1563	GO:0000747	conjugation with cellular fusion	115	11	0.00303606	0.0248957	pos
SPNCRNA.1565	osmo	osmotic stress specific	18	5	1.35314e-07	2.8416e-06	pos
SPNCRNA.1565	cesr	core environmental stress response	176	10	3.57754e-07	3.75642e-06	pos
SPNCRNA.1565	GO:0023052	signaling	349	50	2.13994e-05	0.000592	neg
SPNCRNA.1565	GO:0070882	cellular cell wall organization or biogenesis	131	25	2.81905e-05	0.000592	neg
SPNCRNA.1565	GO:0051276	chromosome organization	238	37	4.72082e-05	0.000660915	neg
SPNCRNA.1565	GO:0000910	cytokinesis	154	26	0.00016924	0.00177702	neg
SPNCRNA.1565	GO:0007010	cytoskeleton organization	228	34	0.000221989	0.00186471	neg
SPNCRNA.1565	GO:0016192	vesicle-mediated transport	319	39	0.00404503	0.0283152	neg
SPNCRNA.1565	GO:0005975	carbohydrate metabolic process	176	24	0.00607203	0.0364322	neg
SPNCRNA.1576	GO:0051276	chromosome organization	238	68	1.52025e-11	6.6891e-10	pos
SPNCRNA.1576	GO:0006260	DNA replication	119	38	2.22474e-08	4.89442e-07	pos
SPNCRNA.1576	GO:0007059	chromosome segregation	198	52	9.89294e-08	1.45096e-06	pos
SPNCRNA.1576	GO:0016568	chromatin modification	214	54	2.33874e-07	2.57262e-06	pos
SPNCRNA.1576	GO:0006281	DNA repair	153	34	0.000592901	0.00521753	pos
SPNCRNA.1576	GO:0007346	regulation of mitotic cell cycle	283	53	0.00173208	0.012702	pos
SPNCRNA.1576	GO:0006310	DNA recombination	105	24	0.00247332	0.0155466	pos
SPNCRNA.1576	GO:0006351	transcription, DNA-dependent	172	34	0.00476033	0.0241341	pos
SPNCRNA.1576	GO:0016071	mRNA metabolic process	224	42	0.00497207	0.0241341	pos
SPNCRNA.1576	GO:0006399	tRNA metabolic process	142	29	0.00548502	0.0241341	pos
SPNCRNA.1576	GO:0006913	nucleocytoplasmic transport	116	24	0.0093328	0.0373312	pos
SPNCRNA.1576	osmo	osmotic stress specific	18	2	0.000885569	0.0106268	neg
SPNCRNA.1624	GO:0051276	chromosome organization	238	50	2.30086e-06	0.000101238	pos
SPNCRNA.1624	GO:0006281	DNA repair	153	34	3.01004e-05	0.000662209	pos
SPNCRNA.1624	GO:0006355	regulation of transcription, DNA-dependent	338	58	0.000211614	0.00302917	pos
SPNCRNA.1624	GO:0006310	DNA recombination	105	24	0.000283758	0.00302917	pos
SPNCRNA.1624	GO:0006260	DNA replication	119	26	0.000344224	0.00302917	pos
SPNCRNA.1624	GO:0016568	chromatin modification	214	38	0.00139783	0.0102507	pos
SPNCRNA.1624	GO:0016192	vesicle-mediated transport	319	50	0.00434466	0.0273093	pos
SPNCRNA.1624	GO:0007346	regulation of mitotic cell cycle	283	45	0.00511222	0.0281172	pos
SPNCRNA.1624	GO:0016071	mRNA metabolic process	224	37	0.00576057	0.0281628	pos
SPNCRNA.1624	GO:0007059	chromosome segregation	198	33	0.00774849	0.0340933	pos
SPNCRNA.1626	GO:0042254	ribosome biogenesis	314	100	1.18898e-31	4.99372e-30	pos
SPNCRNA.1626	GO:0006913	nucleocytoplasmic transport	116	28	1.47055e-06	3.08816e-05	pos
SPNCRNA.1626	GO:0002181	cytoplasmic translation	259	41	0.000389836	0.0054577	pos
SPNCRNA.1626	GO:0055086	nucleobase-containing small molecule metabolic process	409	58	0.000520247	0.00546259	pos
SPNCRNA.1626	cesr	core environmental stress response	176	28	0.00300336	0.0252282	pos
SPNCRNA.1626	cesr	core environmental stress response	176	46	1.43315e-36	4.44276e-35	neg
SPNCRNA.1626	osmo	osmotic stress specific	18	10	2.41616e-12	3.74505e-11	neg
SPNCRNA.1626	GO:0005975	carbohydrate metabolic process	176	15	2.61659e-05	0.000270381	neg
SPNCRNA.1626	GO:0007033	vacuole organization	36	5	0.00180733	0.0140068	neg
SPNCRNA.1644	GO:0006520	cellular amino acid metabolic process	213	8	6.31181e-06	8.20535e-05	pos
SPNCRNA.431	GO:0002181	cytoplasmic translation	259	36	1.4792e-21	4.73343e-20	pos
SPNCRNA.431	GO:0006520	cellular amino acid metabolic process	213	16	5.18017e-06	8.28827e-05	pos
SPNCRNA.111	GO:0002181	cytoplasmic translation	259	23	4.60096e-13	1.05822e-11	pos
SPNCRNA.111	GO:0006520	cellular amino acid metabolic process	213	16	3.50285e-08	4.02827e-07	pos
SPNCRNA.111	GO:0006399	tRNA metabolic process	142	8	0.000907916	0.00696069	pos
SPNCRNA.111	cesr	core environmental stress response	176	5	9.81635e-06	6.87144e-05	neg
SPNCRNA.1656	GO:0006457	protein folding	80	16	4.38112e-07	1.84007e-05	pos
SPNCRNA.1668	GO:0006520	cellular amino acid metabolic process	213	9	4.98401e-06	9.96801e-05	pos
SPNCRNA.1671	GO:0051276	chromosome organization	238	84	5.20618e-11	2.29072e-09	pos
SPNCRNA.1671	GO:0006260	DNA replication	119	49	1.97343e-09	4.34155e-08	pos
SPNCRNA.1671	GO:0006486	protein glycosylation	61	27	1.65889e-06	2.38582e-05	pos
SPNCRNA.1671	GO:0016192	vesicle-mediated transport	319	90	2.34173e-06	2.38582e-05	pos
SPNCRNA.1671	GO:0006281	DNA repair	153	51	2.71115e-06	2.38582e-05	pos
SPNCRNA.1671	GO:0016568	chromatin modification	214	65	4.63745e-06	3.4008e-05	pos
SPNCRNA.1671	GO:0007059	chromosome segregation	198	60	1.17854e-05	7.40796e-05	pos
SPNCRNA.1671	GO:0007005	mitochondrion organization	253	72	1.83483e-05	0.000100916	pos
SPNCRNA.1671	GO:0006310	DNA recombination	105	36	4.07451e-05	0.000199198	pos
SPNCRNA.1671	GO:0007346	regulation of mitotic cell cycle	283	71	0.00134019	0.00589683	pos
SPNCRNA.1671	GO:0016071	mRNA metabolic process	224	57	0.00278996	0.0111598	pos
SPNCRNA.1671	GO:0006355	regulation of transcription, DNA-dependent	338	78	0.0086385	0.0316745	pos
SPNCRNA.577	cesr	core environmental stress response	176	24	1.51866e-13	5.92277e-12	pos
SPNCRNA.577	GO:0030163	protein catabolic process	180	16	1.18687e-06	2.31439e-05	pos
SPNCRNA.1687	GO:0006399	tRNA metabolic process	142	24	3.31452e-05	0.0013921	neg
SPNCRNA.1687	GO:0042254	ribosome biogenesis	314	39	0.000204027	0.00428458	neg
SPNCRNA.1690	GO:0002181	cytoplasmic translation	259	62	1.0894e-31	3.70395e-30	pos
SPNCRNA.1690	GO:0006520	cellular amino acid metabolic process	213	41	4.82076e-17	8.19529e-16	pos
SPNCRNA.1690	GO:0042254	ribosome biogenesis	314	46	2.72732e-14	3.09097e-13	pos
SPNCRNA.1690	GO:0006399	tRNA metabolic process	142	23	2.07311e-08	1.76214e-07	pos
SPNCRNA.1690	GO:0006766	vitamin metabolic process	30	6	0.00141335	0.00961076	pos
SPNCRNA.1690	GO:0051186	cofactor metabolic process	126	13	0.00257252	0.0145776	pos
SPNCRNA.1695	cesr	core environmental stress response	176	27	3.97541e-25	8.74591e-24	pos
SPNCRNA.1695	osmo	osmotic stress specific	18	8	6.4672e-12	7.11392e-11	pos
SPNCRNA.1695	GO:0005975	carbohydrate metabolic process	176	7	0.00339437	0.024892	pos
SPNCRNA.1695	GO:0042254	ribosome biogenesis	314	81	1.92625e-45	7.705e-44	neg
SPNCRNA.1695	GO:0006913	nucleocytoplasmic transport	116	17	5.80575e-06	0.000116115	neg
SPNCRNA.1695	GO:0055086	nucleobase-containing small molecule metabolic process	409	33	0.000188799	0.00251732	neg
SPNCRNA.1695	GO:0006351	transcription, DNA-dependent	172	17	0.000859918	0.00859918	neg
SPNCRNA.1695	GO:0006399	tRNA metabolic process	142	14	0.00250507	0.0193996	neg
SPNCRNA.1695	cesr	core environmental stress response	176	16	0.00290994	0.0193996	neg
SPNCRNA.1695	GO:0006260	DNA replication	119	12	0.00417966	0.0238838	neg
SPNCRNA.1696	GO:0006520	cellular amino acid metabolic process	213	32	1.04478e-20	2.61196e-19	pos
SPNCRNA.1696	GO:0002181	cytoplasmic translation	259	20	9.25572e-08	1.15696e-06	pos
SPNCRNA.1696	GO:0006399	tRNA metabolic process	142	12	1.81944e-05	0.00015162	pos
SPNCRNA.1696	GO:0055085	transmembrane transport	273	12	0.00688174	0.0430109	pos
SPNCRNA.1307	GO:0006520	cellular amino acid metabolic process	213	39	2.04157e-26	5.10391e-25	pos
SPNCRNA.1307	GO:0002181	cytoplasmic translation	259	30	2.04096e-14	2.5512e-13	pos
SPNCRNA.1307	GO:0006399	tRNA metabolic process	142	9	0.0042948	0.03579	pos
SPNCRNA.1308	GO:0006520	cellular amino acid metabolic process	213	37	2.82845e-21	9.61673e-20	pos
SPNCRNA.1308	GO:0002181	cytoplasmic translation	259	29	1.43102e-11	2.43273e-10	pos
SPNCRNA.1308	GO:0006399	tRNA metabolic process	142	12	0.000337388	0.00382373	pos
SPNCRNA.1308	GO:0055085	transmembrane transport	273	16	0.00212565	0.018068	pos
SPNCRNA.1308	GO:0051186	cofactor metabolic process	126	9	0.00589964	0.0401175	pos
SPNCRNA.1312	GO:0000910	cytokinesis	154	23	0.000169127	0.00744158	pos
SPNCRNA.1312	GO:0016192	vesicle-mediated transport	319	36	0.000937849	0.0112323	pos
SPNCRNA.1312	GO:0007010	cytoskeleton organization	228	28	0.000967185	0.0112323	pos
SPNCRNA.1312	GO:0006281	DNA repair	153	21	0.00102112	0.0112323	pos
SPNCRNA.1312	GO:0051276	chromosome organization	238	28	0.00187473	0.0164976	pos
SPNCRNA.1315	GO:0006457	protein folding	80	13	3.12381e-05	0.00124953	pos
SPNCRNA.1316	GO:0051276	chromosome organization	238	87	2.18299e-09	9.82345e-08	pos
SPNCRNA.1316	GO:0007059	chromosome segregation	198	71	1.71525e-07	3.85932e-06	pos
SPNCRNA.1316	GO:0042254	ribosome biogenesis	314	100	4.69903e-07	7.04854e-06	pos
SPNCRNA.1316	GO:0016568	chromatin modification	214	71	4.77328e-06	5.36994e-05	pos
SPNCRNA.1316	GO:0006260	DNA replication	119	43	3.91203e-05	0.000352083	pos
SPNCRNA.1316	GO:0006399	tRNA metabolic process	142	48	0.000100041	0.00075031	pos
SPNCRNA.1316	GO:0006355	regulation of transcription, DNA-dependent	338	92	0.00100926	0.00648813	pos
SPNCRNA.1316	GO:0006351	transcription, DNA-dependent	172	51	0.00202341	0.0102008	pos
SPNCRNA.1316	GO:0006913	nucleocytoplasmic transport	116	37	0.00204016	0.0102008	pos
SPNCRNA.1316	osmo	osmotic stress specific	18	4	3.97275e-07	4.7673e-06	neg
SPNCRNA.1316	cesr	core environmental stress response	176	7	1.75928e-06	1.05557e-05	neg
SPNCRNA.1316	GO:0055085	transmembrane transport	273	5	0.0025746	0.0102984	neg
SPNCRNA.1324	GO:0051276	chromosome organization	238	53	3.55906e-08	1.56599e-06	pos
SPNCRNA.1324	GO:0006281	DNA repair	153	38	1.80792e-07	3.97742e-06	pos
SPNCRNA.1324	GO:0006260	DNA replication	119	30	2.63629e-06	3.86656e-05	pos
SPNCRNA.1324	GO:0007059	chromosome segregation	198	39	5.25645e-05	0.00057821	pos
SPNCRNA.1324	GO:0016568	chromatin modification	214	41	6.57348e-05	0.000578466	pos
SPNCRNA.1324	GO:0006355	regulation of transcription, DNA-dependent	338	53	0.00125048	0.00917016	pos
SPNCRNA.1324	GO:0023052	signaling	349	54	0.00153961	0.00967753	pos
SPNCRNA.1324	GO:0006310	DNA recombination	105	20	0.00522538	0.0287396	pos
SPNCRNA.1324	GO:0007346	regulation of mitotic cell cycle	283	43	0.00638932	0.0312367	pos
SPNCRNA.1324	GO:0070882	cellular cell wall organization or biogenesis	131	23	0.00804995	0.0354198	pos
SPNCRNA.1327	GO:0006457	protein folding	80	9	1.36549e-05	0.000505233	pos
SPNCRNA.1337	GO:0007005	mitochondrion organization	253	36	4.2872e-05	0.00184349	pos
SPNCRNA.1337	GO:0006457	protein folding	80	15	0.000456229	0.00980892	pos
SPNCRNA.1337	GO:0051186	cofactor metabolic process	126	19	0.00143485	0.0205663	pos
SPNCRNA.1337	GO:0006310	DNA recombination	105	2	0.00122697	0.0122697	neg
SPNCRNA.1340	GO:0002181	cytoplasmic translation	259	44	6.11125e-33	1.34447e-31	pos
SPNCRNA.1340	GO:0006520	cellular amino acid metabolic process	213	25	3.04583e-14	3.35041e-13	pos
SPNCRNA.103	GO:0023052	signaling	349	56	4.84649e-08	2.08399e-06	neg
SPNCRNA.103	GO:0000910	cytokinesis	154	32	1.34251e-07	2.8864e-06	neg
SPNCRNA.103	GO:0051276	chromosome organization	238	41	5.35496e-07	7.67544e-06	neg
SPNCRNA.103	GO:0007059	chromosome segregation	198	34	5.69473e-06	6.12183e-05	neg
SPNCRNA.103	GO:0006355	regulation of transcription, DNA-dependent	338	48	1.69606e-05	0.000145861	neg
SPNCRNA.103	GO:0007010	cytoskeleton organization	228	34	0.000118203	0.00084712	neg
SPNCRNA.103	GO:0007163	establishment or maintenance of cell polarity	79	16	0.000271349	0.00166686	neg
SPNCRNA.103	GO:0016568	chromatin modification	214	31	0.00040106	0.0021557	neg
SPNCRNA.103	GO:0016192	vesicle-mediated transport	319	40	0.00123423	0.00589688	neg
SPNCRNA.103	GO:0007346	regulation of mitotic cell cycle	283	36	0.00167611	0.00720729	neg
SPNCRNA.103	GO:0070882	cellular cell wall organization or biogenesis	131	20	0.00226196	0.00884221	neg
SPNCRNA.103	GO:0006281	DNA repair	153	22	0.00302486	0.0108391	neg
SPNCRNA.103	GO:0006260	DNA replication	119	18	0.00408799	0.0135218	neg
SPNCRNA.103	GO:0007155	cell adhesion	24	6	0.00826243	0.0253775	neg
SPNCRNA.103	GO:0006310	DNA recombination	105	15	0.0140296	0.0389327	neg
SPNCRNA.103	GO:0000747	conjugation with cellular fusion	115	16	0.0144866	0.0389327	neg
SPNCRNA.1351	GO:0006457	protein folding	80	15	1.39293e-08	5.71101e-07	pos
SPNCRNA.1352	GO:0006399	tRNA metabolic process	142	46	1.50718e-08	6.48086e-07	pos
SPNCRNA.1352	GO:0042254	ribosome biogenesis	314	75	1.22511e-06	2.63399e-05	pos
SPNCRNA.1352	GO:0006260	DNA replication	119	32	0.000159967	0.00229286	pos
SPNCRNA.1352	GO:0007005	mitochondrion organization	253	56	0.000268679	0.0028883	pos
SPNCRNA.1352	GO:0006486	protein glycosylation	61	19	0.000483773	0.00416045	pos
SPNCRNA.1352	GO:0006351	transcription, DNA-dependent	172	39	0.00140907	0.00943273	pos
SPNCRNA.1352	GO:0016071	mRNA metabolic process	224	48	0.00153556	0.00943273	pos
SPNCRNA.1352	GO:0006913	nucleocytoplasmic transport	116	27	0.00503101	0.0270417	pos
SPNCRNA.1352	osmo	osmotic stress specific	18	5	8.49996e-10	1.35999e-08	neg
SPNCRNA.1352	cesr	core environmental stress response	176	6	5.77597e-06	4.62078e-05	neg
SPNCRNA.1352	GO:0055085	transmembrane transport	273	4	0.00670272	0.0357478	neg
SPNCRNA.1364	cesr	core environmental stress response	176	31	4.58188e-14	1.78693e-12	pos
SPNCRNA.1364	GO:0005975	carbohydrate metabolic process	176	15	0.00146978	0.0286607	pos
SPNCRNA.1364	GO:0002181	cytoplasmic translation	259	9	7.58853e-06	0.000166948	neg
SPNCRNA.1364	GO:0055086	nucleobase-containing small molecule metabolic process	409	9	0.000280964	0.0030906	neg
SPNCRNA.1364	GO:0042254	ribosome biogenesis	314	7	0.00145128	0.0106427	neg
SPNCRNA.1374	GO:0042254	ribosome biogenesis	314	130	1.83025e-11	8.0531e-10	pos
SPNCRNA.1374	GO:0051276	chromosome organization	238	97	2.11813e-08	4.65988e-07	pos
SPNCRNA.1374	GO:0006399	tRNA metabolic process	142	64	7.65801e-08	1.12318e-06	pos
SPNCRNA.1374	GO:0006260	DNA replication	119	55	2.30367e-07	2.53404e-06	pos
SPNCRNA.1374	GO:0007059	chromosome segregation	198	76	1.10341e-05	9.71001e-05	pos
SPNCRNA.1374	GO:0016568	chromatin modification	214	79	3.83071e-05	0.000280919	pos
SPNCRNA.1374	GO:0016071	mRNA metabolic process	224	78	0.000386744	0.00243096	pos
SPNCRNA.1374	GO:0006913	nucleocytoplasmic transport	116	45	0.000522888	0.00287589	pos
SPNCRNA.1374	GO:0006486	protein glycosylation	61	27	0.000660659	0.00322989	pos
SPNCRNA.1374	GO:0006351	transcription, DNA-dependent	172	60	0.00168952	0.0074339	pos
SPNCRNA.1374	GO:0055086	nucleobase-containing small molecule metabolic process	409	123	0.00667573	0.0267029	pos
SPNCRNA.1374	GO:0006355	regulation of transcription, DNA-dependent	338	103	0.00837582	0.0307113	pos
SPNCRNA.1374	cesr	core environmental stress response	176	12	1.45462e-10	2.61832e-09	neg
SPNCRNA.1374	osmo	osmotic stress specific	18	6	5.13159e-10	4.61843e-09	neg
SPNCRNA.1374	GO:0055085	transmembrane transport	273	7	0.000972293	0.00583376	neg
SPNCRNA.1419	GO:0006457	protein folding	80	9	1.97122e-07	6.11077e-06	pos
SPNCRNA.1421	GO:0042254	ribosome biogenesis	314	58	6.16918e-14	2.71444e-12	pos
SPNCRNA.1421	GO:0002181	cytoplasmic translation	259	51	1.86898e-13	4.11175e-12	pos
SPNCRNA.1421	GO:0006399	tRNA metabolic process	142	22	0.000104321	0.00153004	pos
SPNCRNA.1421	cesr	core environmental stress response	176	22	0.0021401	0.0232491	pos
SPNCRNA.1421	GO:0006520	cellular amino acid metabolic process	213	25	0.00264194	0.0232491	pos
SPNCRNA.1425	osmo	osmotic stress specific	18	2	0.000412137	0.00535778	neg
SPNCRNA.1425	cesr	core environmental stress response	176	3	0.00285782	0.0185758	neg
SPNCRNA.1427	cesr	core environmental stress response	176	55	1.54025e-35	5.69894e-34	pos
SPNCRNA.1427	osmo	osmotic stress specific	18	10	3.66275e-10	6.77609e-09	pos
SPNCRNA.1427	GO:0007033	vacuole organization	36	8	7.98346e-05	0.000984627	pos
SPNCRNA.1427	GO:0005975	carbohydrate metabolic process	176	18	0.000283434	0.00262176	pos
SPNCRNA.1427	GO:0042254	ribosome biogenesis	314	49	7.5308e-38	2.25924e-36	neg
SPNCRNA.1427	GO:0006913	nucleocytoplasmic transport	116	9	0.00013178	0.00163261	neg
SPNCRNA.1427	cesr	core environmental stress response	176	11	0.000163261	0.00163261	neg
SPNCRNA.1440	GO:0051276	chromosome organization	238	44	8.84746e-09	3.80441e-07	pos
SPNCRNA.1440	GO:0006260	DNA replication	119	26	4.16562e-07	8.95609e-06	pos
SPNCRNA.1440	GO:0006281	DNA repair	153	30	6.45523e-07	9.2525e-06	pos
SPNCRNA.1440	GO:0007059	chromosome segregation	198	33	7.84192e-06	8.43007e-05	pos
SPNCRNA.1440	GO:0016568	chromatin modification	214	34	1.65267e-05	0.00014213	pos
SPNCRNA.1440	GO:0006310	DNA recombination	105	20	7.67119e-05	0.000549769	pos
SPNCRNA.1440	GO:0016071	mRNA metabolic process	224	31	0.000526472	0.00320106	pos
SPNCRNA.1440	GO:0006355	regulation of transcription, DNA-dependent	338	42	0.000595546	0.00320106	pos
SPNCRNA.1471	GO:0002181	cytoplasmic translation	259	102	2.21536e-58	8.19683e-57	pos
SPNCRNA.1471	GO:0006520	cellular amino acid metabolic process	213	52	4.52794e-18	8.37669e-17	pos
SPNCRNA.1471	GO:0042254	ribosome biogenesis	314	59	1.05378e-14	1.29966e-13	pos
SPNCRNA.1471	GO:0006399	tRNA metabolic process	142	29	1.53714e-08	1.42185e-07	pos
SPNCRNA.1471	GO:0006766	vitamin metabolic process	30	7	0.00243229	0.0169255	pos
SPNCRNA.1471	GO:0051186	cofactor metabolic process	126	17	0.00274467	0.0169255	pos
SPNCRNA.1471	GO:0055086	nucleobase-containing small molecule metabolic process	409	40	0.00443871	0.0234617	pos
SPNCRNA.1476	GO:0006399	tRNA metabolic process	142	25	0.000454968	0.0195636	pos
SPNCRNA.1476	GO:0006260	DNA replication	119	21	0.00124111	0.0266838	pos
SPNCRNA.1477	GO:0042254	ribosome biogenesis	314	35	8.86673e-12	3.10336e-10	pos
SPNCRNA.1477	GO:0002181	cytoplasmic translation	259	28	3.06434e-09	5.36259e-08	pos
SPNCRNA.1477	GO:0006399	tRNA metabolic process	142	12	0.00130045	0.0151719	pos
SPNCRNA.1480	cesr	core environmental stress response	176	59	1.3842e-45	5.12155e-44	pos
SPNCRNA.1480	osmo	osmotic stress specific	18	10	5.6828e-11	1.05132e-09	pos
SPNCRNA.1480	GO:0005975	carbohydrate metabolic process	176	17	8.6752e-05	0.00106994	pos
SPNCRNA.1480	GO:0007033	vacuole organization	36	6	0.00119776	0.0110793	pos
SPNCRNA.1480	GO:0042254	ribosome biogenesis	314	140	4.19923e-83	1.72169e-81	neg
SPNCRNA.1480	GO:0006399	tRNA metabolic process	142	38	5.50641e-13	1.12881e-11	neg
SPNCRNA.1480	GO:0006913	nucleocytoplasmic transport	116	31	8.89304e-11	1.21538e-09	neg
SPNCRNA.1480	cesr	core environmental stress response	176	30	8.58554e-06	8.80018e-05	neg
SPNCRNA.1480	GO:0055086	nucleobase-containing small molecule metabolic process	409	49	0.000295974	0.00242698	neg
SPNCRNA.1499	GO:0070647	protein modification by small protein conjugation or removal	177	6	0.0017009	0.0304905	pos
SPNCRNA.1499	GO:0007033	vacuole organization	36	3	0.00225856	0.0304905	pos
SPNCRNA.1523	cesr	core environmental stress response	176	64	1.63553e-60	4.90659e-59	pos
SPNCRNA.1523	osmo	osmotic stress specific	18	10	5.18967e-12	7.78451e-11	pos
SPNCRNA.1523	GO:0005975	carbohydrate metabolic process	176	17	3.71645e-06	3.71645e-05	pos
SPNCRNA.1523	GO:0007033	vacuole organization	36	6	0.00033935	0.00254512	pos
SPNCRNA.1523	GO:0042254	ribosome biogenesis	314	152	3.654e-71	1.60776e-69	neg
SPNCRNA.1523	GO:0006399	tRNA metabolic process	142	44	1.08531e-11	2.38768e-10	neg
SPNCRNA.1523	GO:0006913	nucleocytoplasmic transport	116	37	2.01957e-10	2.96203e-09	neg
SPNCRNA.1523	cesr	core environmental stress response	176	44	2.10656e-08	2.31722e-07	neg
SPNCRNA.1523	GO:0055086	nucleobase-containing small molecule metabolic process	409	68	5.66897e-05	0.00049887	neg
SPNCRNA.1523	GO:0006351	transcription, DNA-dependent	172	29	0.00664893	0.0487588	neg
SPNCRNA.1527	cesr	core environmental stress response	176	22	6.16236e-21	1.47897e-19	pos
SPNCRNA.1527	GO:0005975	carbohydrate metabolic process	176	10	2.43037e-06	2.91644e-05	pos
SPNCRNA.1527	GO:0051186	cofactor metabolic process	126	6	0.000813372	0.00650698	pos
SPNCRNA.1527	GO:0055086	nucleobase-containing small molecule metabolic process	409	10	0.00277175	0.0166305	pos
SPNCRNA.1527	GO:0042254	ribosome biogenesis	314	17	9.10099e-09	2.00222e-07	neg
SPNCRNA.1527	GO:0002181	cytoplasmic translation	259	15	3.43833e-08	3.78216e-07	neg
SPNCRNA.1527	cesr	core environmental stress response	176	10	1.12433e-05	8.24507e-05	neg
SPNCRNA.1527	GO:0006913	nucleocytoplasmic transport	116	7	0.000184678	0.00101573	neg
SPNCRNA.1531	GO:0006520	cellular amino acid metabolic process	213	53	2.46408e-28	9.36349e-27	pos
SPNCRNA.1531	GO:0002181	cytoplasmic translation	259	44	1.63588e-16	3.10817e-15	pos
SPNCRNA.1531	GO:0051186	cofactor metabolic process	126	16	5.75065e-05	0.000728416	pos
SPNCRNA.1531	GO:0006091	generation of precursor metabolites and energy	114	14	0.000241429	0.00229358	pos
SPNCRNA.1531	GO:0006766	vitamin metabolic process	30	6	0.00125381	0.00952894	pos
SPNCRNA.1544	GO:0042254	ribosome biogenesis	314	37	5.21461e-17	1.77297e-15	pos
SPNCRNA.1544	GO:0002181	cytoplasmic translation	259	31	2.05399e-14	3.49179e-13	pos
SPNCRNA.1544	GO:0006913	nucleocytoplasmic transport	116	12	1.74489e-05	0.000197755	pos
SPNCRNA.1544	cesr	core environmental stress response	176	12	0.000943738	0.00802177	pos
SPNCRNA.1544	cesr	core environmental stress response	176	3	0.00125289	0.00626444	neg
SPNCRNA.1560	GO:0002181	cytoplasmic translation	259	3	0.00117734	0.00824137	pos
SPNCRNA.1566	osmo	osmotic stress specific	18	2	0.000115439	0.000808073	pos
SPNCRNA.573	GO:0006520	cellular amino acid metabolic process	213	28	2.26607e-19	5.21196e-18	pos
SPNCRNA.573	GO:0002181	cytoplasmic translation	259	24	4.54474e-13	5.22645e-12	pos
SPNCRNA.1571	cesr	core environmental stress response	176	69	4.25107e-48	1.5729e-46	pos
SPNCRNA.1571	osmo	osmotic stress specific	18	12	1.47173e-12	2.7227e-11	pos
SPNCRNA.1571	GO:0007033	vacuole organization	36	9	3.25663e-05	0.000401651	pos
SPNCRNA.1571	GO:0005975	carbohydrate metabolic process	176	21	7.56025e-05	0.000699323	pos
SPNCRNA.1571	GO:0042254	ribosome biogenesis	314	123	3.73441e-85	1.53111e-83	neg
SPNCRNA.1571	GO:0006913	nucleocytoplasmic transport	116	28	2.80002e-12	5.74005e-11	neg
SPNCRNA.1571	GO:0006399	tRNA metabolic process	142	28	4.7989e-10	6.55849e-09	neg
SPNCRNA.1571	cesr	core environmental stress response	176	29	1.8073e-08	1.85248e-07	neg
SPNCRNA.1571	GO:0055086	nucleobase-containing small molecule metabolic process	409	41	2.43945e-05	0.000200035	neg
SPNCRNA.1572	cesr	core environmental stress response	176	52	2.06519e-44	7.22817e-43	pos
SPNCRNA.1572	osmo	osmotic stress specific	18	10	2.82925e-12	4.95119e-11	pos
SPNCRNA.1572	GO:0005975	carbohydrate metabolic process	176	12	0.0015348	0.0169377	pos
SPNCRNA.1572	GO:0007033	vacuole organization	36	5	0.00193574	0.0169377	pos
SPNCRNA.1572	GO:0023052	signaling	349	17	0.00651339	0.0455937	pos
SPNCRNA.1572	GO:0042254	ribosome biogenesis	314	125	6.95093e-66	2.91939e-64	neg
SPNCRNA.1572	GO:0006399	tRNA metabolic process	142	38	5.99424e-13	1.25879e-11	neg
SPNCRNA.1572	GO:0006913	nucleocytoplasmic transport	116	26	1.68719e-07	2.36207e-06	neg
SPNCRNA.1572	GO:0006351	transcription, DNA-dependent	172	26	0.00028352	0.00297696	neg
SPNCRNA.1572	GO:0055086	nucleobase-containing small molecule metabolic process	409	48	0.00058833	0.00494197	neg
SPNCRNA.1572	cesr	core environmental stress response	176	25	0.0009552	0.0066864	neg
SPNCRNA.1599	GO:0007059	chromosome segregation	198	45	9.1106e-06	0.000409977	pos
SPNCRNA.1599	GO:0051276	chromosome organization	238	50	2.90091e-05	0.000605343	pos
SPNCRNA.1599	GO:0055085	transmembrane transport	273	55	4.03562e-05	0.000605343	pos
SPNCRNA.1599	GO:0006399	tRNA metabolic process	142	31	0.000486295	0.00547082	pos
SPNCRNA.1599	GO:0006260	DNA replication	119	26	0.00134273	0.0120846	pos
SPNCRNA.1602	GO:0002181	cytoplasmic translation	259	62	1.36667e-39	4.10002e-38	pos
SPNCRNA.1602	GO:0006520	cellular amino acid metabolic process	213	43	1.21587e-23	1.8238e-22	pos
SPNCRNA.1602	GO:0006399	tRNA metabolic process	142	18	5.66145e-07	5.66145e-06	pos
SPNCRNA.1602	GO:0042254	ribosome biogenesis	314	25	2.23483e-05	0.000167612	pos
SPNCRNA.1602	GO:0006766	vitamin metabolic process	30	6	0.000336168	0.00201701	pos
SPNCRNA.1602	GO:0051186	cofactor metabolic process	126	11	0.00247124	0.0123562	pos
SPNCRNA.1606	GO:0002181	cytoplasmic translation	259	101	3.01431e-75	9.94723e-74	pos
SPNCRNA.1606	GO:0006520	cellular amino acid metabolic process	213	41	4.15161e-16	6.85015e-15	pos
SPNCRNA.1606	GO:0042254	ribosome biogenesis	314	44	4.58862e-12	5.04748e-11	pos
SPNCRNA.1606	GO:0006399	tRNA metabolic process	142	16	0.000599572	0.00494647	pos
SPNCRNA.1606	GO:0005975	carbohydrate metabolic process	176	3	0.000376709	0.00301368	neg
SPNCRNA.1606	GO:0070882	cellular cell wall organization or biogenesis	131	2	0.0061458	0.0245832	neg
SPNCRNA.1611	cesr	core environmental stress response	176	65	6.61461e-51	2.51355e-49	pos
SPNCRNA.1611	osmo	osmotic stress specific	18	11	3.61203e-12	6.86286e-11	pos
SPNCRNA.1611	GO:0005975	carbohydrate metabolic process	176	20	6.43894e-06	8.15599e-05	pos
SPNCRNA.1611	GO:0007033	vacuole organization	36	7	0.000295045	0.00280293	pos
SPNCRNA.1611	GO:0042254	ribosome biogenesis	314	169	1.75976e-71	7.56695e-70	neg
SPNCRNA.1611	GO:0006913	nucleocytoplasmic transport	116	44	1.41754e-11	3.04771e-10	neg
SPNCRNA.1611	GO:0006399	tRNA metabolic process	142	49	5.26726e-11	7.54974e-10	neg
SPNCRNA.1611	GO:0055086	nucleobase-containing small molecule metabolic process	409	79	0.00025006	0.00268814	neg
SPNCRNA.1611	cesr	core environmental stress response	176	40	0.000358783	0.00308553	neg
SPNCRNA.1611	GO:0006351	transcription, DNA-dependent	172	38	0.000894013	0.00640709	neg
SPNCRNA.1625	GO:0002181	cytoplasmic translation	259	42	1.63323e-24	5.22634e-23	pos
SPNCRNA.1625	GO:0006520	cellular amino acid metabolic process	213	24	1.81337e-10	2.9014e-09	pos
SPNCRNA.1628	GO:0006355	regulation of transcription, DNA-dependent	338	49	0.000143597	0.00508266	pos
SPNCRNA.1628	GO:0000910	cytokinesis	154	27	0.000242031	0.00508266	pos
SPNCRNA.1628	GO:0051276	chromosome organization	238	36	0.000502981	0.00704174	pos
SPNCRNA.1628	GO:0016192	vesicle-mediated transport	319	44	0.000944249	0.00991461	pos
SPNCRNA.1628	GO:0070647	protein modification by small protein conjugation or removal	177	27	0.00220914	0.0174042	pos
SPNCRNA.1628	GO:0016568	chromatin modification	214	31	0.00248631	0.0174042	pos
SPNCRNA.1628	GO:0007346	regulation of mitotic cell cycle	283	38	0.00339073	0.0203444	pos
SPNCRNA.1628	GO:0023052	signaling	349	44	0.00555195	0.0262503	pos
SPNCRNA.1628	GO:0030163	protein catabolic process	180	26	0.00562505	0.0262503	pos
SPNCRNA.1639	GO:0002181	cytoplasmic translation	259	84	5.55884e-43	2.11236e-41	pos
SPNCRNA.1639	GO:0042254	ribosome biogenesis	314	84	9.20815e-36	1.74955e-34	pos
SPNCRNA.1639	GO:0006399	tRNA metabolic process	142	25	5.6937e-07	7.21202e-06	pos
SPNCRNA.1639	GO:0006520	cellular amino acid metabolic process	213	28	4.30223e-05	0.000408712	pos
SPNCRNA.1639	cesr	core environmental stress response	176	8	2.26572e-07	4.0783e-06	neg
SPNCRNA.1639	osmo	osmotic stress specific	18	2	0.00234492	0.0211043	neg
SPNCRNA.1639	GO:0005975	carbohydrate metabolic process	176	4	0.00505973	0.0303584	neg
SPNCRNA.1643	GO:0002181	cytoplasmic translation	259	42	2.08979e-13	8.56815e-12	pos
SPNCRNA.1643	GO:0006520	cellular amino acid metabolic process	213	33	3.78279e-10	7.75472e-09	pos
SPNCRNA.1643	GO:0006399	tRNA metabolic process	142	23	9.22228e-08	1.26038e-06	pos
SPNCRNA.1643	GO:0042254	ribosome biogenesis	314	30	9.19003e-05	0.000941978	pos
SPNCRNA.1643	GO:0051186	cofactor metabolic process	126	15	0.000618627	0.00507274	pos
SPNCRNA.1658	GO:0055085	transmembrane transport	273	53	0.000169335	0.00745075	pos
SPNCRNA.1658	GO:0006629	lipid metabolic process	216	41	0.00146503	0.0322307	pos
SPNCRNA.1661	cesr	core environmental stress response	176	43	2.18246e-25	8.72983e-24	pos
SPNCRNA.1661	GO:0005975	carbohydrate metabolic process	176	19	1.36504e-05	0.000273008	pos
SPNCRNA.1661	GO:0042254	ribosome biogenesis	314	5	0.000709921	0.00851906	neg
SPNCRNA.1661	GO:0002181	cytoplasmic translation	259	4	0.00315371	0.0189223	neg
SPNCRNA.1661	GO:0006351	transcription, DNA-dependent	172	3	0.0082528	0.0263806	neg
SPNCRNA.1661	cesr	core environmental stress response	176	3	0.00879353	0.0263806	neg
SPNCRNA.1663	GO:0007005	mitochondrion organization	253	82	1.52175e-06	6.84788e-05	pos
SPNCRNA.1663	GO:0006486	protein glycosylation	61	27	1.48068e-05	0.000333154	pos
SPNCRNA.1663	GO:0016192	vesicle-mediated transport	319	93	4.26741e-05	0.000640112	pos
SPNCRNA.1663	GO:0016568	chromatin modification	214	64	0.000317518	0.00357208	pos
SPNCRNA.1663	GO:0006281	DNA repair	153	47	0.00103681	0.00933129	pos
SPNCRNA.1663	GO:0006629	lipid metabolic process	216	61	0.00212703	0.0150644	pos
SPNCRNA.1663	GO:0051276	chromosome organization	238	66	0.00234335	0.0150644	pos
SPNCRNA.1663	GO:0006351	transcription, DNA-dependent	172	49	0.00465926	0.0262083	pos
SPNCRNA.1663	GO:0006605	protein targeting	170	48	0.00610377	0.0305188	pos
SPNCRNA.1663	GO:0016071	mRNA metabolic process	224	60	0.00823796	0.0370708	pos
SPNCRNA.1663	GO:0006260	DNA replication	119	35	0.00918955	0.0375936	pos
SPNCRNA.1663	cesr	core environmental stress response	176	3	0.000154588	0.00139129	neg
SPNCRNA.1663	GO:0007126	meiosis	207	2	0.00920282	0.0414127	neg
SPNCRNA.1673	GO:0002181	cytoplasmic translation	259	100	4.16055e-59	1.58101e-57	pos
SPNCRNA.1673	GO:0042254	ribosome biogenesis	314	74	1.42818e-26	2.71354e-25	pos
SPNCRNA.1673	GO:0006520	cellular amino acid metabolic process	213	42	2.79135e-12	3.53571e-11	pos
SPNCRNA.1673	GO:0006399	tRNA metabolic process	142	21	0.000107098	0.00101743	pos
SPNCRNA.1673	GO:0006766	vitamin metabolic process	30	8	0.000299775	0.00227829	pos
SPNCRNA.1673	cesr	core environmental stress response	176	4	8.39647e-05	0.000587753	neg
SPNCRNA.1673	GO:0005975	carbohydrate metabolic process	176	3	0.00195424	0.00683985	neg
SPNCRNA.1692	GO:0055085	transmembrane transport	273	21	0.000722543	0.0296243	pos
SPNCRNA.1096	GO:0002181	cytoplasmic translation	259	106	2.30122e-68	8.74463e-67	pos
SPNCRNA.1096	GO:0042254	ribosome biogenesis	314	107	2.39701e-59	4.55433e-58	pos
SPNCRNA.1096	GO:0006913	nucleocytoplasmic transport	116	16	0.000969906	0.0111065	pos
SPNCRNA.1096	cesr	core environmental stress response	176	21	0.0011691	0.0111065	pos
SPNCRNA.1096	cesr	core environmental stress response	176	11	1.74934e-09	3.49868e-08	neg
SPNCRNA.1096	GO:0005975	carbohydrate metabolic process	176	7	5.16035e-05	0.000516035	neg
SPNCRNA.1100	GO:0002181	cytoplasmic translation	259	6	0.000331507	0.00596712	pos
SPNCRNA.1100	GO:0006520	cellular amino acid metabolic process	213	5	0.00109189	0.00982699	pos
SPNCRNA.1100	GO:0006399	tRNA metabolic process	142	4	0.00192601	0.011556	pos
SPNCRNA.1100	GO:0006766	vitamin metabolic process	30	2	0.0058776	0.0264492	pos
SPNCRNA.1100	cesr	core environmental stress response	176	5	5.04808e-06	2.01923e-05	neg
SPNCRNA.1101	GO:0007059	chromosome segregation	198	25	5.33101e-05	0.00234564	pos
SPNCRNA.1101	GO:0051276	chromosome organization	238	24	0.00213451	0.0374304	pos
SPNCRNA.1101	GO:0016568	chromatin modification	214	22	0.00255207	0.0374304	pos
SPNCRNA.1102	GO:0042254	ribosome biogenesis	314	35	4.71951e-16	1.51024e-14	pos
SPNCRNA.1102	GO:0006399	tRNA metabolic process	142	18	1.98062e-09	3.169e-08	pos
SPNCRNA.1102	GO:0002181	cytoplasmic translation	259	17	6.60598e-05	0.000704638	pos
SPNCRNA.1102	GO:0006520	cellular amino acid metabolic process	213	12	0.00312216	0.0249773	pos
SPNCRNA.1103	GO:0051276	chromosome organization	238	23	2.52573e-05	0.000985035	pos
SPNCRNA.1103	GO:0007059	chromosome segregation	198	18	0.00043106	0.00640904	pos
SPNCRNA.1103	GO:0006260	DNA replication	119	13	0.000493003	0.00640904	pos
SPNCRNA.1103	GO:0070882	cellular cell wall organization or biogenesis	131	12	0.00370231	0.0360975	pos
SPNCRNA.1104	GO:0070647	protein modification by small protein conjugation or removal	177	21	1.84023e-06	7.54495e-05	pos
SPNCRNA.1104	GO:0007033	vacuole organization	36	7	0.000295045	0.00604842	pos
SPNCRNA.1104	GO:0030163	protein catabolic process	180	16	0.000972707	0.0132937	pos
SPNCRNA.1115	cesr	core environmental stress response	176	60	2.85601e-35	1.1424e-33	pos
SPNCRNA.1115	GO:0005975	carbohydrate metabolic process	176	28	5.55071e-08	1.11014e-06	pos
SPNCRNA.1115	GO:0030163	protein catabolic process	180	24	1.29424e-05	0.000172566	pos
SPNCRNA.1115	GO:0042254	ribosome biogenesis	314	59	3.25563e-32	1.26969e-30	neg
SPNCRNA.1115	GO:0002181	cytoplasmic translation	259	54	1.06239e-31	2.07165e-30	neg
SPNCRNA.1115	GO:0006913	nucleocytoplasmic transport	116	18	1.32519e-08	1.72275e-07	neg
SPNCRNA.1115	cesr	core environmental stress response	176	19	1.86596e-06	1.81931e-05	neg
SPNCRNA.1115	GO:0055086	nucleobase-containing small molecule metabolic process	409	26	0.000352085	0.00274626	neg
SPNCRNA.1140	GO:0007005	mitochondrion organization	253	39	0.000343292	0.0147615	pos
SPNCRNA.1140	GO:0007010	cytoskeleton organization	228	35	0.000747248	0.0160658	pos
SPNCRNA.1140	GO:0006486	protein glycosylation	61	13	0.00215153	0.0308386	pos
SPNCRNA.1140	GO:0007163	establishment or maintenance of cell polarity	79	15	0.00337359	0.0362661	pos
SPNCRNA.1141	GO:0042254	ribosome biogenesis	314	5	0.00104949	0.0136434	pos
SPNCRNA.1141	cesr	core environmental stress response	176	8	5.32303e-08	8.51684e-07	neg
SPNCRNA.1164	GO:0051276	chromosome organization	238	75	7.60444e-12	3.422e-10	neg
SPNCRNA.1164	GO:0007059	chromosome segregation	198	63	2.60334e-10	5.85752e-09	neg
SPNCRNA.1164	GO:0016568	chromatin modification	214	60	1.39797e-07	1.89486e-06	neg
SPNCRNA.1164	GO:0006355	regulation of transcription, DNA-dependent	338	84	1.68432e-07	1.89486e-06	neg
SPNCRNA.1164	GO:0023052	signaling	349	83	1.47137e-06	1.32423e-05	neg
SPNCRNA.1164	GO:0000910	cytokinesis	154	44	3.99299e-06	2.99474e-05	neg
SPNCRNA.1164	GO:0070882	cellular cell wall organization or biogenesis	131	39	4.80495e-06	3.0889e-05	neg
SPNCRNA.1164	GO:0006281	DNA repair	153	40	0.000102404	0.000576023	neg
SPNCRNA.1164	GO:0007346	regulation of mitotic cell cycle	283	62	0.000414352	0.0020108	neg
SPNCRNA.1164	GO:0007010	cytoskeleton organization	228	52	0.000446845	0.0020108	neg
SPNCRNA.1164	GO:0006260	DNA replication	119	31	0.000647836	0.00265024	neg
SPNCRNA.1164	GO:0007163	establishment or maintenance of cell polarity	79	22	0.00152043	0.00570161	neg
SPNCRNA.1164	GO:0000747	conjugation with cellular fusion	115	29	0.00166123	0.00575041	neg
SPNCRNA.1164	GO:0016192	vesicle-mediated transport	319	65	0.00224717	0.00722306	neg
SPNCRNA.1164	GO:0006310	DNA recombination	105	26	0.00370487	0.0111146	neg
SPNCRNA.1164	GO:0007155	cell adhesion	24	8	0.0166285	0.0467678	neg
SPNCRNA.1167	GO:0006355	regulation of transcription, DNA-dependent	338	16	0.000512022	0.0168967	pos
SPNCRNA.1167	GO:0007126	meiosis	207	11	0.00165879	0.0237942	pos
SPNCRNA.1167	GO:0016568	chromatin modification	214	11	0.00216311	0.0237942	pos
SPNCRNA.1174	GO:0051276	chromosome organization	238	55	1.91544e-08	8.42794e-07	pos
SPNCRNA.1174	GO:0016071	mRNA metabolic process	224	49	7.14171e-07	1.57118e-05	pos
SPNCRNA.1174	GO:0006281	DNA repair	153	37	1.41573e-06	2.07641e-05	pos
SPNCRNA.1174	GO:0006260	DNA replication	119	31	1.92659e-06	2.11925e-05	pos
SPNCRNA.1174	GO:0007059	chromosome segregation	198	42	1.04462e-05	9.19262e-05	pos
SPNCRNA.1174	GO:0007005	mitochondrion organization	253	46	0.000227681	0.00166966	pos
SPNCRNA.1174	GO:0006310	DNA recombination	105	23	0.000666596	0.00419003	pos
SPNCRNA.1174	GO:0007346	regulation of mitotic cell cycle	283	47	0.00155771	0.00824846	pos
SPNCRNA.1174	GO:0006486	protein glycosylation	61	15	0.00168718	0.00824846	pos
SPNCRNA.1174	GO:0016568	chromatin modification	214	37	0.00238182	0.01048	pos
SPNCRNA.1177	GO:0006520	cellular amino acid metabolic process	213	30	3.06168e-16	1.07159e-14	pos
SPNCRNA.1177	GO:0002181	cytoplasmic translation	259	28	3.21603e-12	5.62806e-11	pos
SPNCRNA.1177	GO:0051186	cofactor metabolic process	126	12	3.14617e-05	0.000367053	pos
SPNCRNA.1177	GO:0006766	vitamin metabolic process	30	6	5.40287e-05	0.000472751	pos
SPNCRNA.1177	GO:0006399	tRNA metabolic process	142	12	0.000102508	0.000717553	pos
SPNCRNA.1177	GO:0006091	generation of precursor metabolites and energy	114	8	0.00492224	0.028713	pos
SPNCRNA.1180	GO:0006520	cellular amino acid metabolic process	213	17	3.92358e-07	1.5302e-05	pos
SPNCRNA.1180	GO:0055085	transmembrane transport	273	16	4.80558e-05	0.000937089	pos
SPNCRNA.1191	GO:0051276	chromosome organization	238	117	3.95492e-15	1.74017e-13	pos
SPNCRNA.1191	GO:0007059	chromosome segregation	198	88	8.34401e-09	1.83568e-07	pos
SPNCRNA.1191	GO:0006260	DNA replication	119	58	6.40345e-08	9.39172e-07	pos
SPNCRNA.1191	GO:0006486	protein glycosylation	61	34	7.0861e-07	7.79471e-06	pos
SPNCRNA.1191	GO:0006281	DNA repair	153	67	1.02688e-06	9.03656e-06	pos
SPNCRNA.1191	GO:0016568	chromatin modification	214	86	2.67232e-06	1.9597e-05	pos
SPNCRNA.1191	GO:0006310	DNA recombination	105	47	2.12586e-05	0.000133626	pos
SPNCRNA.1191	GO:0070882	cellular cell wall organization or biogenesis	131	53	0.000183255	0.0010079	pos
SPNCRNA.1191	GO:0016192	vesicle-mediated transport	319	110	0.00033588	0.00164208	pos
SPNCRNA.1191	GO:0006355	regulation of transcription, DNA-dependent	338	115	0.000446952	0.00196659	pos
SPNCRNA.1191	GO:0007010	cytoskeleton organization	228	81	0.000745699	0.0029828	pos
SPNCRNA.1191	GO:0007346	regulation of mitotic cell cycle	283	96	0.00146925	0.00538724	pos
SPNCRNA.1191	GO:0006629	lipid metabolic process	216	75	0.00237044	0.00751691	pos
SPNCRNA.1191	GO:0007005	mitochondrion organization	253	86	0.00239174	0.00751691	pos
SPNCRNA.1191	GO:0016071	mRNA metabolic process	224	77	0.00283775	0.00832408	pos
SPNCRNA.1191	GO:0006351	transcription, DNA-dependent	172	59	0.00882869	0.0228764	pos
SPNCRNA.1191	GO:0006399	tRNA metabolic process	142	50	0.00883861	0.0228764	pos
SPNCRNA.1191	GO:0007163	establishment or maintenance of cell polarity	79	30	0.0125188	0.0306015	pos
SPNCRNA.1191	cesr	core environmental stress response	176	3	0.00195424	0.0195424	neg
SPNCRNA.1215	GO:0042254	ribosome biogenesis	314	86	1.11469e-27	4.79317e-26	pos
SPNCRNA.1215	GO:0006399	tRNA metabolic process	142	34	1.45907e-09	3.13701e-08	pos
SPNCRNA.1215	GO:0055086	nucleobase-containing small molecule metabolic process	409	49	0.00123552	0.0177091	pos
SPNCRNA.1215	cesr	core environmental stress response	176	28	2.31116e-28	6.00902e-27	neg
SPNCRNA.1215	osmo	osmotic stress specific	18	8	2.56581e-12	3.33555e-11	neg
SPNCRNA.1215	GO:0005975	carbohydrate metabolic process	176	8	0.000337064	0.00292122	neg
SPNCRNA.1227	GO:0006520	cellular amino acid metabolic process	213	20	1.81381e-12	6.16697e-11	pos
SPNCRNA.1235	GO:0006399	tRNA metabolic process	142	36	2.99999e-06	0.000131999	pos
SPNCRNA.1235	GO:0006913	nucleocytoplasmic transport	116	27	0.000248159	0.00545949	pos
SPNCRNA.1235	GO:0006629	lipid metabolic process	216	41	0.000810144	0.0118821	pos
SPNCRNA.1235	GO:0055086	nucleobase-containing small molecule metabolic process	409	67	0.00158842	0.0174726	pos
SPNCRNA.1235	osmo	osmotic stress specific	18	4	1.41137e-07	2.25819e-06	neg
SPNCRNA.1235	cesr	core environmental stress response	176	5	0.000101671	0.00081337	neg
SPNCRNA.1235	GO:0055085	transmembrane transport	273	5	0.000792534	0.00422685	neg
SPNCRNA.1247	GO:0006457	protein folding	80	4	0.000842864	0.0227573	pos
SPNCRNA.1252	GO:0006457	protein folding	80	11	6.72983e-09	1.95165e-07	pos
SPNCRNA.1253	GO:0030163	protein catabolic process	180	34	1.86158e-17	7.81864e-16	pos
SPNCRNA.1253	GO:0007346	regulation of mitotic cell cycle	283	33	9.14756e-11	1.92099e-09	pos
SPNCRNA.1253	GO:0070647	protein modification by small protein conjugation or removal	177	20	1.12827e-06	1.57958e-05	pos
SPNCRNA.1253	GO:0055086	nucleobase-containing small molecule metabolic process	409	24	0.00389112	0.0408568	pos
SPNCRNA.1253	GO:0002181	cytoplasmic translation	259	17	2.85682e-16	4.28524e-15	neg
SPNCRNA.1253	GO:0006520	cellular amino acid metabolic process	213	6	0.000676971	0.00507729	neg
SPNCRNA.1253	GO:0042254	ribosome biogenesis	314	6	0.00494401	0.02472	neg
SPNCRNA.1257	GO:0042254	ribosome biogenesis	314	29	4.18068e-10	1.58866e-08	pos
SPNCRNA.1257	GO:0006399	tRNA metabolic process	142	11	0.000800851	0.0152162	pos
SPNCRNA.1257	GO:0055086	nucleobase-containing small molecule metabolic process	409	20	0.00274782	0.0348057	pos
SPNCRNA.1277	GO:0002181	cytoplasmic translation	259	70	8.46761e-46	2.96367e-44	pos
SPNCRNA.1277	GO:0006520	cellular amino acid metabolic process	213	36	1.1818e-15	2.06816e-14	pos
SPNCRNA.1277	GO:0042254	ribosome biogenesis	314	41	9.83737e-14	1.14769e-12	pos
SPNCRNA.1277	GO:0006399	tRNA metabolic process	142	18	2.3754e-06	2.07847e-05	pos
SPNCRNA.1277	GO:0051186	cofactor metabolic process	126	12	0.00171492	0.0120045	pos
SPNCRNA.1277	cesr	core environmental stress response	176	11	2.87078e-11	4.59325e-10	neg
SPNCRNA.1277	GO:0005975	carbohydrate metabolic process	176	4	0.00602117	0.0481694	neg
SPNCRNA.1278	GO:0042254	ribosome biogenesis	314	103	5.93957e-16	2.61341e-14	pos
SPNCRNA.1278	GO:0006913	nucleocytoplasmic transport	116	40	1.61586e-07	3.5549e-06	pos
SPNCRNA.1278	GO:0006399	tRNA metabolic process	142	41	1.95227e-05	0.000286333	pos
SPNCRNA.1278	GO:0051276	chromosome organization	238	56	0.000372679	0.00409947	pos
SPNCRNA.1278	GO:0007059	chromosome segregation	198	47	0.000890692	0.00783809	pos
SPNCRNA.1278	GO:0006260	DNA replication	119	31	0.00138112	0.0101282	pos
SPNCRNA.1278	GO:0016568	chromatin modification	214	49	0.00161246	0.0101355	pos
SPNCRNA.1278	GO:0055086	nucleobase-containing small molecule metabolic process	409	83	0.00250425	0.0137734	pos
SPNCRNA.1278	GO:0070882	cellular cell wall organization or biogenesis	131	31	0.0067131	0.0328196	pos
SPNCRNA.1278	cesr	core environmental stress response	176	37	3.18823e-33	8.28939e-32	neg
SPNCRNA.1278	osmo	osmotic stress specific	18	9	2.34667e-12	3.05068e-11	neg
SPNCRNA.1278	GO:0007033	vacuole organization	36	5	0.000263439	0.00228313	neg
SPNCRNA.1278	GO:0005975	carbohydrate metabolic process	176	9	0.00214575	0.0139474	neg
SPNCRNA.1279	GO:0051276	chromosome organization	238	85	1.71898e-14	7.7354e-13	pos
SPNCRNA.1279	GO:0016568	chromatin modification	214	71	1.52451e-10	2.9583e-09	pos
SPNCRNA.1279	GO:0007059	chromosome segregation	198	67	1.9722e-10	2.9583e-09	pos
SPNCRNA.1279	GO:0006355	regulation of transcription, DNA-dependent	338	94	7.08654e-09	7.97236e-08	pos
SPNCRNA.1279	GO:0023052	signaling	349	92	1.73296e-07	1.55967e-06	pos
SPNCRNA.1279	GO:0006281	DNA repair	153	47	2.68878e-06	1.90572e-05	pos
SPNCRNA.1279	GO:0007010	cytoskeleton organization	228	63	3.2534e-06	1.90572e-05	pos
SPNCRNA.1279	GO:0006260	DNA replication	119	39	3.38795e-06	1.90572e-05	pos
SPNCRNA.1279	GO:0006310	DNA recombination	105	35	7.03946e-06	3.51973e-05	pos
SPNCRNA.1279	GO:0000910	cytokinesis	154	46	7.95909e-06	3.58159e-05	pos
SPNCRNA.1279	GO:0007346	regulation of mitotic cell cycle	283	71	3.09275e-05	0.000126521	pos
SPNCRNA.1279	GO:0016192	vesicle-mediated transport	319	77	5.9893e-05	0.000224599	pos
SPNCRNA.1279	GO:0007163	establishment or maintenance of cell polarity	79	26	0.000134505	0.000465593	pos
SPNCRNA.1279	GO:0070882	cellular cell wall organization or biogenesis	131	35	0.000999665	0.00321321	pos
SPNCRNA.1279	GO:0007126	meiosis	207	49	0.00208221	0.00624664	pos
SPNCRNA.1279	GO:0006486	protein glycosylation	61	17	0.012402	0.0348806	pos
SPNCRNA.1279	GO:0016071	mRNA metabolic process	224	48	0.0165519	0.0438139	pos
SPNCRNA.1280	cesr	core environmental stress response	176	78	5.31643e-63	1.96708e-61	pos
SPNCRNA.1280	osmo	osmotic stress specific	18	11	2.1918e-11	4.05483e-10	pos
SPNCRNA.1280	GO:0005975	carbohydrate metabolic process	176	29	3.16263e-10	3.90058e-09	pos
SPNCRNA.1280	GO:0007033	vacuole organization	36	8	0.000125541	0.00116126	pos
SPNCRNA.1280	GO:0023052	signaling	349	26	0.00492957	0.0364788	pos
SPNCRNA.1280	GO:0042254	ribosome biogenesis	314	118	7.40538e-80	2.66594e-78	neg
SPNCRNA.1280	cesr	core environmental stress response	176	35	1.14714e-12	2.06485e-11	neg
SPNCRNA.1280	GO:0002181	cytoplasmic translation	259	41	2.8426e-11	3.41113e-10	neg
SPNCRNA.1280	GO:0006913	nucleocytoplasmic transport	116	24	2.22926e-09	2.00633e-08	neg
SPNCRNA.1280	GO:0006399	tRNA metabolic process	142	20	2.81386e-05	0.000202598	neg
SPNCRNA.1280	GO:0055086	nucleobase-containing small molecule metabolic process	409	37	0.000359711	0.00215827	neg
SPNCRNA.1292	GO:0006355	regulation of transcription, DNA-dependent	338	11	0.000532883	0.0143878	pos
SPNCRNA.1296	GO:0002181	cytoplasmic translation	259	17	1.6582e-12	3.31641e-11	pos
SPNCRNA.1296	GO:0006520	cellular amino acid metabolic process	213	10	3.48367e-06	3.48367e-05	pos
SPNCRNA.1296	cesr	core environmental stress response	176	7	9.92546e-05	0.00208435	neg
SPNCRNA.1099	GO:0002181	cytoplasmic translation	259	72	3.24638e-58	8.76523e-57	pos
SPNCRNA.1099	GO:0006520	cellular amino acid metabolic process	213	32	7.50693e-16	1.01344e-14	pos
SPNCRNA.1099	GO:0042254	ribosome biogenesis	314	27	7.84769e-08	7.06292e-07	pos
SPNCRNA.1099	GO:0006399	tRNA metabolic process	142	12	0.000502077	0.00338902	pos
SPNCRNA.1105	GO:0042254	ribosome biogenesis	314	98	1.40076e-56	5.60303e-55	pos
SPNCRNA.1105	GO:0002181	cytoplasmic translation	259	57	5.0852e-23	1.01704e-21	pos
SPNCRNA.1105	cesr	core environmental stress response	176	29	8.21603e-09	1.09547e-07	pos
SPNCRNA.1105	GO:0006913	nucleocytoplasmic transport	116	19	3.87076e-06	3.87076e-05	pos
SPNCRNA.1105	GO:0006399	tRNA metabolic process	142	17	0.000679849	0.00543879	pos
SPNCRNA.1105	GO:0055086	nucleobase-containing small molecule metabolic process	409	32	0.00722521	0.0481681	pos
SPNCRNA.1105	cesr	core environmental stress response	176	24	9.16799e-27	1.19184e-25	neg
SPNCRNA.1105	GO:0005975	carbohydrate metabolic process	176	6	0.00165214	0.0107389	neg
SPNCRNA.1118	GO:0006355	regulation of transcription, DNA-dependent	338	95	3.23688e-10	1.4566e-08	pos
SPNCRNA.1118	GO:0051276	chromosome organization	238	72	1.74432e-09	3.92473e-08	pos
SPNCRNA.1118	GO:0007059	chromosome segregation	198	60	4.009e-08	6.0135e-07	pos
SPNCRNA.1118	GO:0016568	chromatin modification	214	59	1.87211e-06	2.10612e-05	pos
SPNCRNA.1118	GO:0006260	DNA replication	119	36	2.31592e-05	0.000208433	pos
SPNCRNA.1118	GO:0023052	signaling	349	81	3.71759e-05	0.000278819	pos
SPNCRNA.1118	GO:0007346	regulation of mitotic cell cycle	283	65	0.000308316	0.00198203	pos
SPNCRNA.1118	GO:0007010	cytoskeleton organization	228	54	0.000453413	0.00255045	pos
SPNCRNA.1118	GO:0000910	cytokinesis	154	39	0.000714937	0.00357468	pos
SPNCRNA.1118	GO:0006281	DNA repair	153	38	0.00123537	0.00555914	pos
SPNCRNA.1118	GO:0070882	cellular cell wall organization or biogenesis	131	33	0.00197234	0.00806867	pos
SPNCRNA.1118	GO:0006310	DNA recombination	105	26	0.00723214	0.0271205	pos
SPNCRNA.1118	GO:0006913	nucleocytoplasmic transport	116	28	0.00786456	0.0272235	pos
SPNCRNA.1118	GO:0055085	transmembrane transport	273	56	0.0108652	0.034924	pos
SPNCRNA.1133	cesr	core environmental stress response	176	12	7.62857e-10	1.52571e-08	pos
SPNCRNA.1133	osmo	osmotic stress specific	18	3	0.000220992	0.00220992	pos
SPNCRNA.1133	GO:0007033	vacuole organization	36	3	0.00177774	0.0118516	pos
SPNCRNA.1133	GO:0042254	ribosome biogenesis	314	26	9.01519e-08	2.97501e-06	neg
SPNCRNA.1133	GO:0051276	chromosome organization	238	14	0.00341523	0.0410879	neg
SPNCRNA.1133	GO:0006399	tRNA metabolic process	142	10	0.00373527	0.0410879	neg
SPNCRNA.1139	GO:0042254	ribosome biogenesis	314	76	3.91757e-50	1.41032e-48	pos
SPNCRNA.1139	cesr	core environmental stress response	176	17	4.78642e-05	0.000861555	pos
SPNCRNA.1139	GO:0006399	tRNA metabolic process	142	13	0.000647167	0.007766	pos
SPNCRNA.1139	GO:0006913	nucleocytoplasmic transport	116	11	0.00126589	0.011393	pos
SPNCRNA.1139	GO:0006351	transcription, DNA-dependent	172	13	0.00370764	0.026695	pos
SPNCRNA.1139	GO:0055086	nucleobase-containing small molecule metabolic process	409	23	0.00634348	0.0380609	pos
SPNCRNA.1142	GO:0051276	chromosome organization	238	39	1.5539e-05	0.000668175	pos
SPNCRNA.1142	GO:0007059	chromosome segregation	198	33	5.0758e-05	0.0010913	pos
SPNCRNA.1142	GO:0016192	vesicle-mediated transport	319	45	0.000157708	0.00226049	pos
SPNCRNA.1142	GO:0016568	chromatin modification	214	32	0.000519896	0.00558889	pos
SPNCRNA.1155	cesr	core environmental stress response	176	65	1.52272e-46	5.48181e-45	pos
SPNCRNA.1155	osmo	osmotic stress specific	18	11	1.62954e-11	2.93316e-10	pos
SPNCRNA.1155	GO:0007033	vacuole organization	36	9	1.36717e-05	0.00016406	pos
SPNCRNA.1155	GO:0005975	carbohydrate metabolic process	176	17	0.00123387	0.0111048	pos
SPNCRNA.1155	GO:0042254	ribosome biogenesis	314	87	1.33967e-64	5.09075e-63	neg
SPNCRNA.1155	GO:0006913	nucleocytoplasmic transport	116	19	3.34419e-09	6.35396e-08	neg
SPNCRNA.1155	cesr	core environmental stress response	176	23	6.42454e-09	8.13775e-08	neg
SPNCRNA.1155	GO:0006399	tRNA metabolic process	142	20	1.86966e-08	1.77618e-07	neg
SPNCRNA.1155	GO:0055086	nucleobase-containing small molecule metabolic process	409	26	0.000573237	0.0043566	neg
SPNCRNA.1162	GO:0006605	protein targeting	170	4	0.00447004	0.0493284	pos
SPNCRNA.1162	GO:0030163	protein catabolic process	180	4	0.00548093	0.0493284	pos
SPNCRNA.1165	cesr	core environmental stress response	176	69	5.19572e-52	1.8185e-50	pos
SPNCRNA.1165	osmo	osmotic stress specific	18	11	1.47342e-11	2.57848e-10	pos
SPNCRNA.1165	GO:0005975	carbohydrate metabolic process	176	24	2.52082e-07	2.94096e-06	pos
SPNCRNA.1165	GO:0007033	vacuole organization	36	10	1.43449e-06	1.25518e-05	pos
SPNCRNA.1165	GO:0042254	ribosome biogenesis	314	145	5.97026e-57	2.56721e-55	neg
SPNCRNA.1165	GO:0006399	tRNA metabolic process	142	44	4.97038e-10	1.06863e-08	neg
SPNCRNA.1165	GO:0006913	nucleocytoplasmic transport	116	38	1.35709e-09	1.94516e-08	neg
SPNCRNA.1165	cesr	core environmental stress response	176	39	5.52037e-05	0.00059344	neg
SPNCRNA.1165	GO:0055086	nucleobase-containing small molecule metabolic process	409	72	0.000208832	0.00179595	neg
SPNCRNA.1175	GO:0002181	cytoplasmic translation	259	8	6.50643e-06	7.15707e-05	pos
SPNCRNA.1175	GO:0042254	ribosome biogenesis	314	6	0.00161476	0.00888119	pos
SPNCRNA.1192	GO:0042254	ribosome biogenesis	314	150	1.20628e-79	5.06638e-78	pos
SPNCRNA.1192	GO:0002181	cytoplasmic translation	259	109	1.89851e-49	3.98686e-48	pos
SPNCRNA.1192	GO:0006399	tRNA metabolic process	142	45	9.85817e-15	1.38014e-13	pos
SPNCRNA.1192	GO:0006913	nucleocytoplasmic transport	116	31	1.75375e-08	1.84144e-07	pos
SPNCRNA.1192	GO:0006520	cellular amino acid metabolic process	213	40	4.72417e-06	3.54299e-05	pos
SPNCRNA.1192	cesr	core environmental stress response	176	35	5.06142e-06	3.54299e-05	pos
SPNCRNA.1192	GO:0055086	nucleobase-containing small molecule metabolic process	409	57	0.000474609	0.00284765	pos
SPNCRNA.1192	cesr	core environmental stress response	176	49	9.26072e-58	2.22257e-56	neg
SPNCRNA.1192	GO:0005975	carbohydrate metabolic process	176	14	8.08551e-08	9.70261e-07	neg
SPNCRNA.1192	osmo	osmotic stress specific	18	3	0.00178315	0.0142652	neg
SPNCRNA.1195	GO:0006520	cellular amino acid metabolic process	213	2	0.0157748	0.04051	pos
SPNCRNA.1195	GO:0006629	lipid metabolic process	216	2	0.016204	0.04051	pos
SPNCRNA.1203	GO:0051276	chromosome organization	238	53	1.06719e-09	4.58894e-08	pos
SPNCRNA.1203	GO:0006260	DNA replication	119	30	3.20664e-07	6.89427e-06	pos
SPNCRNA.1203	GO:0006399	tRNA metabolic process	142	30	1.60925e-05	0.000230659	pos
SPNCRNA.1203	GO:0007059	chromosome segregation	198	37	3.16706e-05	0.000340459	pos
SPNCRNA.1203	GO:0055086	nucleobase-containing small molecule metabolic process	409	60	0.000257824	0.00221729	pos
SPNCRNA.1203	GO:0006310	DNA recombination	105	20	0.00165534	0.0118633	pos
SPNCRNA.1258	cesr	core environmental stress response	176	51	2.73927e-39	9.03958e-38	pos
SPNCRNA.1258	osmo	osmotic stress specific	18	8	1.50836e-08	2.48879e-07	pos
SPNCRNA.1258	GO:0005975	carbohydrate metabolic process	176	15	0.000165983	0.00182581	pos
SPNCRNA.1258	GO:0007033	vacuole organization	36	5	0.00361604	0.0298324	pos
SPNCRNA.1258	GO:0042254	ribosome biogenesis	314	29	1.82173e-28	2.7326e-27	neg
SPNCRNA.1258	GO:0006913	nucleocytoplasmic transport	116	7	1.77419e-05	0.000133064	neg
SPNCRNA.1258	cesr	core environmental stress response	176	5	0.00897547	0.0448774	neg
SPNCRNA.1263	GO:0051276	chromosome organization	238	63	1.59651e-06	7.18429e-05	pos
SPNCRNA.1263	GO:0006260	DNA replication	119	36	1.33113e-05	0.000299503	pos
SPNCRNA.1263	GO:0007059	chromosome segregation	198	50	7.55795e-05	0.00113369	pos
SPNCRNA.1263	GO:0006399	tRNA metabolic process	142	37	0.00033342	0.00375098	pos
SPNCRNA.1263	GO:0055085	transmembrane transport	273	58	0.00255272	0.0229745	pos
SPNCRNA.1263	GO:0016568	chromatin modification	214	47	0.0032444	0.024333	pos
SPNCRNA.1263	GO:0006355	regulation of transcription, DNA-dependent	338	68	0.00469932	0.0302099	pos
SPNCRNA.1263	osmo	osmotic stress specific	18	3	2.86002e-05	0.000400403	neg
SPNCRNA.1263	cesr	core environmental stress response	176	5	0.000266736	0.00186715	neg
SPNCRNA.1271	GO:0016192	vesicle-mediated transport	319	39	0.000129137	0.00542377	pos
SPNCRNA.1285	GO:0002181	cytoplasmic translation	259	84	9.96524e-62	2.98957e-60	pos
SPNCRNA.1285	GO:0006520	cellular amino acid metabolic process	213	49	8.65753e-27	1.29863e-25	pos
SPNCRNA.1285	GO:0006399	tRNA metabolic process	142	18	4.38853e-06	4.38853e-05	pos
SPNCRNA.1285	GO:0042254	ribosome biogenesis	314	27	3.31887e-05	0.000248916	pos
SPNCRNA.1285	GO:0006766	vitamin metabolic process	30	7	8.99026e-05	0.000539416	pos
SPNCRNA.1285	GO:0051186	cofactor metabolic process	126	11	0.00714018	0.0357009	pos
SPNCRNA.1285	GO:0006457	protein folding	80	8	0.00956617	0.0409979	pos

## Sheet: atf21 delete
GO Slim terms significant associated with the differentially expressed ncRNAs based on the atf21Δ time course experiment
ncRNA ID	GO ID	Terms	Universe	Query	Raw P-value	BH-adjusted P-value	Association type (pos=positive; neg=negative)
SPNCRNA.607	cesr	core environmental stress response	176	66	1.87808e-45	6.94891e-44	pos
SPNCRNA.607	GO:0005975	carbohydrate metabolic process	176	26	8.13141e-08	1.50431e-06	pos
SPNCRNA.607	GO:0007033	vacuole organization	36	7	0.00105599	0.0130239	pos
SPNCRNA.607	GO:0042254	ribosome biogenesis	314	85	1.07962e-63	2.48314e-62	neg
SPNCRNA.607	GO:0002181	cytoplasmic translation	259	35	3.97252e-14	4.5684e-13	neg
SPNCRNA.607	cesr	core environmental stress response	176	26	1.51238e-11	1.15949e-10	neg
SPNCRNA.607	GO:0006913	nucleocytoplasmic transport	116	17	7.5283e-08	4.32877e-07	neg
SPNCRNA.607	GO:0055086	nucleobase-containing small molecule metabolic process	409	27	0.000128049	0.000589025	neg
SPNCRNA.609	GO:0030163	protein catabolic process	180	29	3.18823e-07	1.33906e-05	pos
SPNCRNA.609	GO:0002181	cytoplasmic translation	259	2	0.00735586	0.0367793	neg
SPNCRNA.612	GO:0023052	signaling	349	13	0.000399678	0.0139887	pos
SPNCRNA.617	GO:0051276	chromosome organization	238	96	4.82428e-16	2.17093e-14	pos
SPNCRNA.617	GO:0016568	chromatin modification	214	82	2.15643e-12	4.85198e-11	pos
SPNCRNA.617	GO:0007059	chromosome segregation	198	76	1.32099e-11	1.98149e-10	pos
SPNCRNA.617	GO:0016192	vesicle-mediated transport	319	96	1.13354e-07	1.27523e-06	pos
SPNCRNA.617	GO:0006260	DNA replication	119	45	3.76967e-07	3.3927e-06	pos
SPNCRNA.617	GO:0006281	DNA repair	153	51	5.35862e-06	4.01896e-05	pos
SPNCRNA.617	GO:0006355	regulation of transcription, DNA-dependent	338	90	7.26093e-05	0.000466774	pos
SPNCRNA.617	GO:0006310	DNA recombination	105	35	0.000160008	0.000900046	pos
SPNCRNA.617	GO:0007010	cytoskeleton organization	228	62	0.000543477	0.00271738	pos
SPNCRNA.617	GO:0006399	tRNA metabolic process	142	41	0.00135775	0.00610988	pos
SPNCRNA.617	GO:0007346	regulation of mitotic cell cycle	283	70	0.00387897	0.0158685	pos
SPNCRNA.617	GO:0023052	signaling	349	83	0.00547338	0.0205252	pos
SPNCRNA.617	GO:0000910	cytokinesis	154	41	0.00678338	0.0234809	pos
SPNCRNA.617	GO:0007031	peroxisome organization	22	9	0.011703	0.0360707	pos
SPNCRNA.617	GO:0007005	mitochondrion organization	253	61	0.0120236	0.0360707	pos
SPNCRNA.617	GO:0006629	lipid metabolic process	216	53	0.0131603	0.0370135	pos
SPNCRNA.626	GO:0002181	cytoplasmic translation	259	19	1.11591e-16	1.3391e-15	pos
SPNCRNA.626	GO:0042254	ribosome biogenesis	314	8	0.000801071	0.00480642	pos
SPNCRNA.626	GO:0006520	cellular amino acid metabolic process	213	5	0.0122268	0.0489073	pos
SPNCRNA.630	GO:0006520	cellular amino acid metabolic process	213	3	0.00491553	0.0344087	pos
SPNCRNA.645	GO:0042254	ribosome biogenesis	314	64	1.90807e-18	7.44149e-17	pos
SPNCRNA.645	GO:0006399	tRNA metabolic process	142	27	1.3265e-07	2.58668e-06	pos
SPNCRNA.645	GO:0006520	cellular amino acid metabolic process	213	29	5.00452e-05	0.000650588	pos
SPNCRNA.645	GO:0007010	cytoskeleton organization	228	2	0.00572111	0.0400478	neg
SPNCRNA.645	GO:0023052	signaling	349	2	0.0132079	0.0462275	neg
SPNCRNA.652	GO:0051276	chromosome organization	238	18	0.00175952	0.0491655	pos
SPNCRNA.652	GO:0016568	chromatin modification	214	16	0.00354463	0.0491655	pos
SPNCRNA.652	GO:0006355	regulation of transcription, DNA-dependent	338	22	0.00378197	0.0491655	pos
SPNCRNA.655	GO:0042254	ribosome biogenesis	314	42	5.1892e-09	2.12757e-07	pos
SPNCRNA.655	GO:0006399	tRNA metabolic process	142	25	4.13917e-08	8.48529e-07	pos
SPNCRNA.657	cesr	core environmental stress response	176	88	3.05589e-50	1.25291e-48	pos
SPNCRNA.657	osmo	osmotic stress specific	18	12	1.20284e-09	2.46581e-08	pos
SPNCRNA.657	GO:0005975	carbohydrate metabolic process	176	35	8.13806e-07	1.1122e-05	pos
SPNCRNA.657	GO:0030163	protein catabolic process	180	30	0.000171499	0.00175787	pos
SPNCRNA.657	GO:0007033	vacuole organization	36	10	0.000532068	0.00436295	pos
SPNCRNA.657	GO:0070647	protein modification by small protein conjugation or removal	177	25	0.00618534	0.0422665	pos
SPNCRNA.657	GO:0042254	ribosome biogenesis	314	83	1.72886e-77	4.32215e-76	neg
SPNCRNA.657	cesr	core environmental stress response	176	25	6.0304e-14	7.53801e-13	neg
SPNCRNA.657	GO:0006913	nucleocytoplasmic transport	116	14	2.68612e-07	2.23843e-06	neg
SPNCRNA.657	GO:0055086	nucleobase-containing small molecule metabolic process	409	19	0.00202175	0.012636	neg
SPNCRNA.661	GO:0006399	tRNA metabolic process	142	41	8.61069e-09	3.7887e-07	pos
SPNCRNA.661	GO:0042254	ribosome biogenesis	314	63	3.62524e-06	7.97554e-05	pos
SPNCRNA.661	GO:0016568	chromatin modification	214	43	0.000132144	0.00193811	pos
SPNCRNA.661	GO:0006260	DNA replication	119	26	0.000775487	0.00853035	pos
SPNCRNA.663	GO:0051276	chromosome organization	238	74	2.54447e-13	1.11957e-11	pos
SPNCRNA.663	GO:0016568	chromatin modification	214	67	2.65062e-12	5.83137e-11	pos
SPNCRNA.663	GO:0007346	regulation of mitotic cell cycle	283	76	3.72036e-10	5.45653e-09	pos
SPNCRNA.663	GO:0006281	DNA repair	153	49	1.14023e-09	1.25425e-08	pos
SPNCRNA.663	GO:0000910	cytokinesis	154	48	4.67126e-09	4.11071e-08	pos
SPNCRNA.663	GO:0006260	DNA replication	119	39	2.94847e-08	2.12224e-07	pos
SPNCRNA.663	GO:0007059	chromosome segregation	198	55	3.37629e-08	2.12224e-07	pos
SPNCRNA.663	GO:0007010	cytoskeleton organization	228	58	4.05446e-07	2.22995e-06	pos
SPNCRNA.663	GO:0006310	DNA recombination	105	31	9.42135e-06	4.60599e-05	pos
SPNCRNA.663	GO:0016192	vesicle-mediated transport	319	69	1.79334e-05	7.89068e-05	pos
SPNCRNA.663	GO:0006355	regulation of transcription, DNA-dependent	338	67	0.000386721	0.00154688	pos
SPNCRNA.663	GO:0023052	signaling	349	66	0.00158588	0.00581488	pos
SPNCRNA.663	GO:0016071	mRNA metabolic process	224	45	0.00266723	0.00902753	pos
SPNCRNA.663	GO:0006913	nucleocytoplasmic transport	116	26	0.00472901	0.0148626	pos
SPNCRNA.663	GO:0007005	mitochondrion organization	253	46	0.0159707	0.0468473	pos
SPNCRNA.671	GO:0006520	cellular amino acid metabolic process	213	15	1.7612e-09	4.75523e-08	pos
SPNCRNA.677	GO:0006399	tRNA metabolic process	142	75	5.63091e-13	2.53391e-11	pos
SPNCRNA.677	GO:0042254	ribosome biogenesis	314	123	7.73886e-09	1.74124e-07	pos
SPNCRNA.677	GO:0051276	chromosome organization	238	96	7.31788e-08	1.09768e-06	pos
SPNCRNA.677	GO:0006260	DNA replication	119	56	1.13895e-07	1.28132e-06	pos
SPNCRNA.677	GO:0016568	chromatin modification	214	81	1.48456e-05	0.000115312	pos
SPNCRNA.677	GO:0007059	chromosome segregation	198	76	1.5375e-05	0.000115312	pos
SPNCRNA.677	GO:0006351	transcription, DNA-dependent	172	65	0.000109753	0.000705555	pos
SPNCRNA.677	GO:0016071	mRNA metabolic process	224	79	0.00030084	0.00169222	pos
SPNCRNA.677	GO:0006913	nucleocytoplasmic transport	116	44	0.00125907	0.00629535	pos
SPNCRNA.677	GO:0006281	DNA repair	153	55	0.00147029	0.00661629	pos
SPNCRNA.677	GO:0006355	regulation of transcription, DNA-dependent	338	105	0.0054638	0.0223519	pos
SPNCRNA.677	cesr	core environmental stress response	176	2	0.00670208	0.0335104	neg
SPNCRNA.724	cesr	core environmental stress response	176	26	5.67859e-05	0.00125324	pos
SPNCRNA.724	GO:0070647	protein modification by small protein conjugation or removal	177	26	6.26619e-05	0.00125324	pos
SPNCRNA.724	GO:0030163	protein catabolic process	180	22	0.00284789	0.0334689	pos
SPNCRNA.724	GO:0023052	signaling	349	36	0.00334689	0.0334689	pos
SPNCRNA.776	GO:0051276	chromosome organization	238	49	3.14075e-12	1.28771e-10	pos
SPNCRNA.776	GO:0007059	chromosome segregation	198	41	1.8328e-10	3.75725e-09	pos
SPNCRNA.776	GO:0016568	chromatin modification	214	40	7.48202e-09	1.02254e-07	pos
SPNCRNA.776	GO:0006355	regulation of transcription, DNA-dependent	338	47	4.02685e-06	4.12752e-05	pos
SPNCRNA.776	GO:0006281	DNA repair	153	24	0.000168195	0.0013792	pos
SPNCRNA.776	GO:0006260	DNA replication	119	19	0.000638197	0.00436101	pos
SPNCRNA.776	GO:0007346	regulation of mitotic cell cycle	283	35	0.000755175	0.00442317	pos
SPNCRNA.776	GO:0006310	DNA recombination	105	17	0.00103823	0.00532095	pos
SPNCRNA.776	GO:0007010	cytoskeleton organization	228	29	0.00138149	0.00597666	pos
SPNCRNA.776	GO:0023052	signaling	349	40	0.00145772	0.00597666	pos
SPNCRNA.776	GO:0016071	mRNA metabolic process	224	28	0.00216661	0.00807554	pos
SPNCRNA.776	GO:0007126	meiosis	207	26	0.00289161	0.00987967	pos
SPNCRNA.776	GO:0006351	transcription, DNA-dependent	172	22	0.00478348	0.0150863	pos
SPNCRNA.776	GO:0000910	cytokinesis	154	20	0.00590646	0.0172975	pos
SPNCRNA.782	GO:0006520	cellular amino acid metabolic process	213	55	3.18804e-23	1.3071e-21	pos
SPNCRNA.782	GO:0002181	cytoplasmic translation	259	52	9.81515e-17	2.0121e-15	pos
SPNCRNA.782	GO:0006399	tRNA metabolic process	142	24	9.39442e-07	1.2839e-05	pos
SPNCRNA.782	GO:0006766	vitamin metabolic process	30	8	0.000184992	0.00178299	pos
SPNCRNA.782	GO:0051186	cofactor metabolic process	126	18	0.000217438	0.00178299	pos
SPNCRNA.782	GO:0006457	protein folding	80	13	0.000467814	0.00319673	pos
SPNCRNA.789	GO:0070647	protein modification by small protein conjugation or removal	177	4	0.00352842	0.0374924	pos
SPNCRNA.789	GO:0030163	protein catabolic process	180	4	0.00374924	0.0374924	pos
SPNCRNA.795	GO:0002181	cytoplasmic translation	259	10	9.05104e-14	1.81021e-13	neg
SPNCRNA.795	GO:0042254	ribosome biogenesis	314	5	0.000162025	0.000162025	neg
SPNCRNA.807	GO:0006355	regulation of transcription, DNA-dependent	338	27	9.79634e-07	4.0165e-05	neg
SPNCRNA.807	GO:0007155	cell adhesion	24	6	4.72435e-05	0.000968491	neg
SPNCRNA.812	GO:0042254	ribosome biogenesis	314	33	3.52218e-05	0.00151454	pos
SPNCRNA.812	GO:0006399	tRNA metabolic process	142	17	0.000710492	0.0152756	pos
SPNCRNA.813	cesr	core environmental stress response	176	68	3.31358e-46	1.35857e-44	pos
SPNCRNA.813	osmo	osmotic stress specific	18	12	1.87727e-12	3.84841e-11	pos
SPNCRNA.813	GO:0005975	carbohydrate metabolic process	176	21	0.00010145	0.00138649	pos
SPNCRNA.813	GO:0007033	vacuole organization	36	8	0.000253656	0.00259997	pos
SPNCRNA.813	GO:0042254	ribosome biogenesis	314	58	2.62227e-39	9.17795e-38	neg
SPNCRNA.813	GO:0006913	nucleocytoplasmic transport	116	10	0.00038655	0.00581535	neg
SPNCRNA.813	GO:0006399	tRNA metabolic process	142	11	0.000498459	0.00581535	neg
SPNCRNA.813	cesr	core environmental stress response	176	11	0.0028906	0.0252928	neg
SPNCRNA.815	cesr	core environmental stress response	176	48	4.2489e-24	1.69956e-22	pos
SPNCRNA.815	GO:0023052	signaling	349	35	3.2811e-05	0.000656219	pos
SPNCRNA.815	GO:0005975	carbohydrate metabolic process	176	19	0.000951703	0.0112869	pos
SPNCRNA.815	GO:0030163	protein catabolic process	180	19	0.00124923	0.0112869	pos
SPNCRNA.815	osmo	osmotic stress specific	18	5	0.00141086	0.0112869	pos
SPNCRNA.832	GO:0006520	cellular amino acid metabolic process	213	22	1.29525e-08	1.75724e-07	pos
SPNCRNA.832	GO:0042254	ribosome biogenesis	314	27	1.30166e-08	1.75724e-07	pos
SPNCRNA.832	GO:0006399	tRNA metabolic process	142	15	2.48086e-06	2.23278e-05	pos
SPNCRNA.832	GO:0002181	cytoplasmic translation	259	20	6.92808e-06	4.67646e-05	pos
SPNCRNA.832	GO:0006766	vitamin metabolic process	30	5	0.000855572	0.00462009	pos
SPNCRNA.832	GO:0006457	protein folding	80	7	0.00405671	0.0178095	pos
SPNCRNA.832	GO:0051186	cofactor metabolic process	126	9	0.00461729	0.0178095	pos
SPNCRNA.840	osmo	osmotic stress specific	18	4	3.97275e-07	6.75367e-06	pos
SPNCRNA.840	cesr	core environmental stress response	176	4	0.00345685	0.0293832	pos
SPNCRNA.840	GO:0000910	cytokinesis	154	19	0.000234525	0.00985005	neg
SPNCRNA.840	GO:0070882	cellular cell wall organization or biogenesis	131	16	0.000815914	0.0108868	neg
SPNCRNA.840	GO:0007155	cell adhesion	24	6	0.000970579	0.0108868	neg
SPNCRNA.840	GO:0023052	signaling	349	31	0.00124708	0.0108868	neg
SPNCRNA.840	GO:0006281	DNA repair	153	17	0.00164873	0.0108868	neg
SPNCRNA.840	GO:0051276	chromosome organization	238	23	0.00182533	0.0108868	neg
SPNCRNA.840	GO:0007346	regulation of mitotic cell cycle	283	26	0.00193411	0.0108868	neg
SPNCRNA.840	GO:0006310	DNA recombination	105	13	0.00220036	0.0108868	neg
SPNCRNA.840	GO:0007010	cytoskeleton organization	228	22	0.00233288	0.0108868	neg
SPNCRNA.840	GO:0007059	chromosome segregation	198	19	0.00486235	0.0204219	neg
SPNCRNA.840	GO:0000747	conjugation with cellular fusion	115	12	0.0125708	0.0479977	neg
SPNCRNA.846	GO:0006457	protein folding	80	5	2.73227e-05	0.000601099	pos
SPNCRNA.850	cesr	core environmental stress response	176	8	0.000220527	0.00551318	neg
SPNCRNA.850	GO:0007155	cell adhesion	24	3	0.00143724	0.0179655	neg
SPNCRNA.856	GO:0042254	ribosome biogenesis	314	24	2.55844e-05	0.000997793	pos
SPNCRNA.857	GO:0042254	ribosome biogenesis	314	85	1.07273e-35	4.29091e-34	pos
SPNCRNA.857	GO:0006399	tRNA metabolic process	142	27	6.41378e-08	1.28276e-06	pos
SPNCRNA.861	GO:0002181	cytoplasmic translation	259	6	0.00122386	0.0157956	pos
SPNCRNA.861	GO:0051186	cofactor metabolic process	126	4	0.00293554	0.0157956	pos
SPNCRNA.861	GO:0006520	cellular amino acid metabolic process	213	5	0.00315912	0.0157956	pos
SPNCRNA.861	GO:0006766	vitamin metabolic process	30	2	0.00911388	0.034177	pos
SPNCRNA.862	GO:0007059	chromosome segregation	198	31	1.74828e-05	0.000734279	pos
SPNCRNA.862	GO:0016568	chromatin modification	214	30	0.000195541	0.00410637	pos
SPNCRNA.862	GO:0051276	chromosome organization	238	30	0.0012141	0.0139517	pos
SPNCRNA.862	GO:0006355	regulation of transcription, DNA-dependent	338	39	0.00132873	0.0139517	pos
SPNCRNA.862	GO:0006399	tRNA metabolic process	142	19	0.00491419	0.0412792	pos
SPNCRNA.863	GO:0006520	cellular amino acid metabolic process	213	43	5.48055e-28	1.80858e-26	pos
SPNCRNA.863	GO:0006399	tRNA metabolic process	142	17	1.11471e-07	1.83927e-06	pos
SPNCRNA.863	GO:0002181	cytoplasmic translation	259	20	9.84661e-06	0.000108313	pos
SPNCRNA.863	GO:0051186	cofactor metabolic process	126	11	0.000399834	0.00329863	pos
SPNCRNA.863	GO:0006766	vitamin metabolic process	30	5	0.000948095	0.00625743	pos
SPNCRNA.867	cesr	core environmental stress response	176	79	4.97669e-29	2.13998e-27	pos
SPNCRNA.867	GO:0030163	protein catabolic process	180	50	3.17196e-09	6.81971e-08	pos
SPNCRNA.867	GO:0007033	vacuole organization	36	16	1.01036e-06	1.44819e-05	pos
SPNCRNA.867	GO:0005975	carbohydrate metabolic process	176	41	1.27172e-05	0.000126594	pos
SPNCRNA.867	GO:0070647	protein modification by small protein conjugation or removal	177	41	1.47202e-05	0.000126594	pos
SPNCRNA.867	osmo	osmotic stress specific	18	8	0.000571536	0.00409601	pos
SPNCRNA.867	GO:0007346	regulation of mitotic cell cycle	283	49	0.00384657	0.0236289	pos
SPNCRNA.876	GO:0051276	chromosome organization	238	28	1.73946e-05	0.000730573	pos
SPNCRNA.876	GO:0006355	regulation of transcription, DNA-dependent	338	34	6.07026e-05	0.00127475	pos
SPNCRNA.876	GO:0006260	DNA replication	119	16	0.000262021	0.00348761	pos
SPNCRNA.876	GO:0007059	chromosome segregation	198	22	0.000332154	0.00348761	pos
SPNCRNA.876	GO:0023052	signaling	349	30	0.00235259	0.0197618	pos
SPNCRNA.876	GO:0007346	regulation of mitotic cell cycle	283	25	0.00379685	0.026578	pos
SPNCRNA.876	GO:0000747	conjugation with cellular fusion	115	13	0.00475361	0.0285217	pos
SPNCRNA.876	GO:0006281	DNA repair	153	15	0.00945854	0.0493898	pos
SPNCRNA.876	GO:0016568	chromatin modification	214	19	0.0105835	0.0493898	pos
SPNCRNA.885	GO:0006399	tRNA metabolic process	142	62	5.70399e-14	2.50976e-12	pos
SPNCRNA.885	GO:0042254	ribosome biogenesis	314	99	7.80015e-11	1.71603e-09	pos
SPNCRNA.885	GO:0007005	mitochondrion organization	253	70	1.22834e-05	0.000180156	pos
SPNCRNA.885	GO:0051276	chromosome organization	238	65	3.95553e-05	0.000435108	pos
SPNCRNA.885	GO:0016568	chromatin modification	214	59	6.73683e-05	0.000592841	pos
SPNCRNA.885	GO:0006260	DNA replication	119	37	0.00011457	0.000840177	pos
SPNCRNA.885	GO:0007059	chromosome segregation	198	52	0.000655911	0.00412287	pos
SPNCRNA.885	GO:0006351	transcription, DNA-dependent	172	46	0.000873866	0.00480626	pos
SPNCRNA.885	GO:0006281	DNA repair	153	38	0.00910502	0.0445134	pos
SPNCRNA.885	cesr	core environmental stress response	176	9	1.02664e-09	1.48249e-08	neg
SPNCRNA.885	osmo	osmotic stress specific	18	5	1.74411e-09	1.48249e-08	neg
SPNCRNA.885	GO:0007126	meiosis	207	4	0.00404147	0.0229017	neg
SPNCRNA.888	GO:0006520	cellular amino acid metabolic process	213	59	1.03344e-43	3.10032e-42	pos
SPNCRNA.888	GO:0002181	cytoplasmic translation	259	37	3.31248e-16	4.96873e-15	pos
SPNCRNA.888	GO:0006399	tRNA metabolic process	142	16	4.48665e-06	4.48665e-05	pos
SPNCRNA.888	GO:0006091	generation of precursor metabolites and energy	114	12	0.000144805	0.00108604	pos
SPNCRNA.888	GO:0006457	protein folding	80	9	0.000613187	0.00367912	pos
SPNCRNA.888	GO:0051186	cofactor metabolic process	126	11	0.00135917	0.00679586	pos
SPNCRNA.888	GO:0006766	vitamin metabolic process	30	5	0.00182028	0.00780119	pos
SPNCRNA.888	GO:0006629	lipid metabolic process	216	13	0.0130048	0.0487679	pos
SPNCRNA.904	cesr	core environmental stress response	176	54	5.28315e-39	1.79627e-37	pos
SPNCRNA.904	GO:0005975	carbohydrate metabolic process	176	25	7.67971e-10	1.30555e-08	pos
SPNCRNA.904	GO:0051186	cofactor metabolic process	126	12	0.00116816	0.0099955	pos
SPNCRNA.904	GO:0030163	protein catabolic process	180	15	0.00117594	0.0099955	pos
SPNCRNA.904	GO:0042254	ribosome biogenesis	314	39	4.416e-34	6.1824e-33	neg
SPNCRNA.904	cesr	core environmental stress response	176	14	6.4049e-09	4.48343e-08	neg
SPNCRNA.904	GO:0006913	nucleocytoplasmic transport	116	5	0.010246	0.0478144	neg
SPNCRNA.909	cesr	core environmental stress response	176	30	3.27417e-18	1.08048e-16	pos
SPNCRNA.909	osmo	osmotic stress specific	18	9	8.482e-11	1.39953e-09	pos
SPNCRNA.909	GO:0070882	cellular cell wall organization or biogenesis	131	5	0.000233171	0.0062956	neg
SPNCRNA.925	GO:0006520	cellular amino acid metabolic process	213	13	3.3553e-09	7.38167e-08	pos
SPNCRNA.930	GO:0016192	vesicle-mediated transport	319	75	6.65871e-11	2.92983e-09	pos
SPNCRNA.930	GO:0006281	DNA repair	153	42	1.27368e-08	2.80209e-07	pos
SPNCRNA.930	GO:0016568	chromatin modification	214	46	6.11536e-06	8.96919e-05	pos
SPNCRNA.930	GO:0051276	chromosome organization	238	46	0.000104526	0.00114978	pos
SPNCRNA.930	GO:0000910	cytokinesis	154	32	0.000314341	0.0027662	pos
SPNCRNA.930	GO:0006310	DNA recombination	105	24	0.000411858	0.00302029	pos
SPNCRNA.930	GO:0007010	cytoskeleton organization	228	42	0.000607242	0.00381695	pos
SPNCRNA.930	GO:0007163	establishment or maintenance of cell polarity	79	19	0.000838159	0.00460988	pos
SPNCRNA.930	GO:0030163	protein catabolic process	180	34	0.00126903	0.00620415	pos
SPNCRNA.930	GO:0006355	regulation of transcription, DNA-dependent	338	54	0.00345593	0.0135182	pos
SPNCRNA.930	GO:0007059	chromosome segregation	198	35	0.00350255	0.0135182	pos
SPNCRNA.930	GO:0030437	ascospore formation	102	21	0.00368678	0.0135182	pos
SPNCRNA.930	GO:0070647	protein modification by small protein conjugation or removal	177	31	0.00669635	0.0226646	pos
SPNCRNA.930	GO:0000747	conjugation with cellular fusion	115	22	0.00750559	0.023589	pos
SPNCRNA.930	GO:0006260	DNA replication	119	22	0.0112204	0.0329131	pos
SPNCRNA.930	GO:0007346	regulation of mitotic cell cycle	283	44	0.0128672	0.0353847	pos
SPNCRNA.935	cesr	core environmental stress response	176	82	9.90715e-42	4.06193e-40	pos
SPNCRNA.935	osmo	osmotic stress specific	18	11	4.14139e-08	8.48986e-07	pos
SPNCRNA.935	GO:0030163	protein catabolic process	180	35	4.99307e-06	6.82386e-05	pos
SPNCRNA.935	GO:0005975	carbohydrate metabolic process	176	34	7.94587e-06	8.14452e-05	pos
SPNCRNA.935	GO:0007033	vacuole organization	36	12	3.45307e-05	0.000283152	pos
SPNCRNA.935	GO:0070647	protein modification by small protein conjugation or removal	177	29	0.000734986	0.0050224	pos
SPNCRNA.935	GO:0051186	cofactor metabolic process	126	22	0.00135918	0.0079609	pos
SPNCRNA.935	GO:0042254	ribosome biogenesis	314	36	1.05188e-34	1.47263e-33	neg
SPNCRNA.935	cesr	core environmental stress response	176	12	4.31245e-08	3.01872e-07	neg
SPNCRNA.937	GO:0016192	vesicle-mediated transport	319	94	2.24036e-09	1.00816e-07	pos
SPNCRNA.937	GO:0051276	chromosome organization	238	70	3.17424e-07	7.14204e-06	pos
SPNCRNA.937	GO:0016568	chromatin modification	214	60	1.23066e-05	0.000184599	pos
SPNCRNA.937	GO:0006260	DNA replication	119	36	0.000133259	0.00149917	pos
SPNCRNA.937	GO:0007059	chromosome segregation	198	52	0.000294056	0.00264651	pos
SPNCRNA.937	GO:0006281	DNA repair	153	41	0.00081843	0.00613823	pos
SPNCRNA.937	GO:0006486	protein glycosylation	61	19	0.00348158	0.0223816	pos
SPNCRNA.937	GO:0007346	regulation of mitotic cell cycle	283	64	0.00429973	0.024186	pos
SPNCRNA.943	GO:0042254	ribosome biogenesis	314	91	4.44544e-35	1.77818e-33	pos
SPNCRNA.943	GO:0006399	tRNA metabolic process	142	39	3.27035e-14	6.54071e-13	pos
SPNCRNA.946	GO:0042254	ribosome biogenesis	314	64	1.03598e-16	4.45469e-15	pos
SPNCRNA.946	GO:0006399	tRNA metabolic process	142	25	6.9243e-06	0.000148872	pos
SPNCRNA.949	GO:0051276	chromosome organization	238	40	0.000827156	0.0363949	pos
SPNCRNA.949	GO:0007005	mitochondrion organization	253	40	0.00271205	0.0412963	pos
SPNCRNA.949	GO:0006281	DNA repair	153	27	0.00281566	0.0412963	pos
SPNCRNA.965	GO:0006260	DNA replication	119	26	2.24456e-06	9.65162e-05	pos
SPNCRNA.965	GO:0051276	chromosome organization	238	38	3.47205e-05	0.000746492	pos
SPNCRNA.965	GO:0006281	DNA repair	153	27	8.79538e-05	0.00109714	pos
SPNCRNA.965	GO:0042254	ribosome biogenesis	314	45	0.00010206	0.00109714	pos
SPNCRNA.965	GO:0006399	tRNA metabolic process	142	24	0.000423576	0.00364275	pos
SPNCRNA.965	GO:0007059	chromosome segregation	198	29	0.00127278	0.00912157	pos
SPNCRNA.965	GO:0006310	DNA recombination	105	18	0.00184735	0.011348	pos
SPNCRNA.965	osmo	osmotic stress specific	18	6	5.13159e-10	9.75003e-09	neg
SPNCRNA.965	cesr	core environmental stress response	176	11	2.63148e-09	2.4999e-08	neg
SPNCRNA.965	GO:0007033	vacuole organization	36	3	0.00124465	0.00788277	neg
SPNCRNA.965	GO:0007126	meiosis	207	5	0.00733138	0.034824	neg
SPNCRNA.968	cesr	core environmental stress response	176	62	2.75155e-42	1.01807e-40	pos
SPNCRNA.968	osmo	osmotic stress specific	18	11	1.98744e-11	3.67676e-10	pos
SPNCRNA.968	GO:0007033	vacuole organization	36	7	0.000754487	0.00930534	pos
SPNCRNA.968	GO:0042254	ribosome biogenesis	314	39	2.9042e-30	6.67967e-29	neg
SPNCRNA.968	cesr	core environmental stress response	176	9	0.000513318	0.00590316	neg
SPNCRNA.972	GO:0007010	cytoskeleton organization	228	10	0.000168325	0.00521807	pos
SPNCRNA.974	cesr	core environmental stress response	176	15	6.37658e-11	1.53038e-09	pos
SPNCRNA.974	osmo	osmotic stress specific	18	6	1.20556e-08	1.44667e-07	pos
SPNCRNA.974	GO:0007033	vacuole organization	36	4	0.000402846	0.00322277	pos
SPNCRNA.974	GO:0051276	chromosome organization	238	48	8.96061e-06	0.000336354	neg
SPNCRNA.974	GO:0006260	DNA replication	119	29	1.52888e-05	0.000336354	neg
SPNCRNA.974	GO:0000910	cytokinesis	154	32	0.000162684	0.00238603	neg
SPNCRNA.974	GO:0006281	DNA repair	153	31	0.000329976	0.00362974	neg
SPNCRNA.974	GO:0007059	chromosome segregation	198	37	0.000489716	0.0043095	neg
SPNCRNA.974	GO:0070882	cellular cell wall organization or biogenesis	131	27	0.000597951	0.00438498	neg
SPNCRNA.974	GO:0006351	transcription, DNA-dependent	172	32	0.00125588	0.00789409	neg
SPNCRNA.974	GO:0007155	cell adhesion	24	8	0.00264518	0.0145485	neg
SPNCRNA.974	GO:0023052	signaling	349	53	0.00522355	0.0255374	neg
SPNCRNA.974	GO:0007010	cytoskeleton organization	228	37	0.00648013	0.027834	neg
SPNCRNA.974	GO:0007346	regulation of mitotic cell cycle	283	44	0.0069585	0.027834	neg
SPNCRNA.979	GO:0006766	vitamin metabolic process	30	7	0.00049844	0.0169894	pos
SPNCRNA.979	GO:0055085	transmembrane transport	273	26	0.000809021	0.0169894	pos
SPNCRNA.986	GO:0016192	vesicle-mediated transport	319	9	0.00149272	0.0403035	neg
SPNCRNA.995	cesr	core environmental stress response	176	33	1.12528e-23	3.71342e-22	pos
SPNCRNA.995	osmo	osmotic stress specific	18	7	3.70167e-08	6.10775e-07	pos
SPNCRNA.995	GO:0005975	carbohydrate metabolic process	176	13	6.29595e-05	0.000692555	pos
SPNCRNA.995	GO:0055085	transmembrane transport	273	5	0.00149566	0.0119653	neg
SPNCRNA.996	cesr	core environmental stress response	176	68	1.82684e-46	7.30737e-45	pos
SPNCRNA.996	osmo	osmotic stress specific	18	12	1.70419e-12	3.40837e-11	pos
SPNCRNA.996	GO:0005975	carbohydrate metabolic process	176	20	0.000260479	0.00347305	pos
SPNCRNA.996	GO:0007033	vacuole organization	36	7	0.00137955	0.0137955	pos
SPNCRNA.996	GO:0042254	ribosome biogenesis	314	27	8.55984e-19	2.31116e-17	neg
SPNCRNA.996	cesr	core environmental stress response	176	7	0.00277297	0.0374351	neg
SPNCRNA.1004	GO:0002181	cytoplasmic translation	259	2	0.0142225	0.028445	pos
SPNCRNA.1019	cesr	core environmental stress response	176	13	3.12368e-10	7.18445e-09	pos
SPNCRNA.1019	osmo	osmotic stress specific	18	5	1.76635e-07	2.03131e-06	pos
SPNCRNA.1019	GO:0007033	vacuole organization	36	3	0.00261986	0.0200856	pos
SPNCRNA.1027	GO:0042254	ribosome biogenesis	314	119	9.93938e-30	4.37333e-28	pos
SPNCRNA.1027	GO:0006399	tRNA metabolic process	142	55	1.78591e-14	3.92899e-13	pos
SPNCRNA.1027	GO:0007005	mitochondrion organization	253	52	0.000847735	0.0124334	pos
SPNCRNA.1034	GO:0002181	cytoplasmic translation	259	9	2.96743e-09	1.78046e-08	pos
SPNCRNA.1034	cesr	core environmental stress response	176	14	6.4049e-09	1.85742e-07	neg
SPNCRNA.1044	GO:0016192	vesicle-mediated transport	319	78	5.95795e-10	2.68108e-08	pos
SPNCRNA.1044	GO:0023052	signaling	349	82	1.65277e-09	3.71874e-08	pos
SPNCRNA.1044	GO:0000910	cytokinesis	154	43	1.06564e-07	1.59845e-06	pos
SPNCRNA.1044	GO:0070882	cellular cell wall organization or biogenesis	131	31	0.000213111	0.0023975	pos
SPNCRNA.1044	GO:0007346	regulation of mitotic cell cycle	283	54	0.000570328	0.00513295	pos
SPNCRNA.1044	GO:0006281	DNA repair	153	33	0.000816432	0.00534149	pos
SPNCRNA.1044	GO:0006486	protein glycosylation	61	17	0.000830899	0.00534149	pos
SPNCRNA.1044	GO:0051276	chromosome organization	238	46	0.00109768	0.00617447	pos
SPNCRNA.1044	GO:0000747	conjugation with cellular fusion	115	26	0.00139742	0.00672112	pos
SPNCRNA.1044	GO:0007155	cell adhesion	24	9	0.00149358	0.00672112	pos
SPNCRNA.1044	GO:0006355	regulation of transcription, DNA-dependent	338	60	0.00188889	0.00772728	pos
SPNCRNA.1044	GO:0005975	carbohydrate metabolic process	176	34	0.00478471	0.0179427	pos
SPNCRNA.1044	GO:0007010	cytoskeleton organization	228	41	0.00766768	0.026542	pos
SPNCRNA.1044	GO:0006260	DNA replication	119	24	0.00968842	0.0304789	pos
SPNCRNA.1044	GO:0007059	chromosome segregation	198	36	0.0101596	0.0304789	pos
SPNCRNA.1044	GO:0007163	establishment or maintenance of cell polarity	79	17	0.0146724	0.0412662	pos
SPNCRNA.1060	GO:0042254	ribosome biogenesis	314	48	5.04934e-31	1.16135e-29	pos
SPNCRNA.1060	cesr	core environmental stress response	176	15	2.80609e-06	3.22701e-05	pos
SPNCRNA.1060	GO:0002181	cytoplasmic translation	259	13	0.00260898	0.0200022	pos
SPNCRNA.1060	GO:0006457	protein folding	80	6	0.006144	0.035328	pos
SPNCRNA.1060	GO:0006399	tRNA metabolic process	142	8	0.00914594	0.0420713	pos
SPNCRNA.1060	GO:0005975	carbohydrate metabolic process	176	4	0.000238619	0.00238619	neg
SPNCRNA.525	GO:0042254	ribosome biogenesis	314	26	2.90398e-16	7.84073e-15	pos
SPNCRNA.1073	GO:0042254	ribosome biogenesis	314	69	1.67632e-51	4.86133e-50	pos
SPNCRNA.1073	cesr	core environmental stress response	176	21	1.57045e-09	2.27716e-08	pos
SPNCRNA.1073	GO:0006913	nucleocytoplasmic transport	116	11	0.000137507	0.00132923	pos
SPNCRNA.1073	cesr	core environmental stress response	176	82	4.27265e-60	1.62361e-58	neg
SPNCRNA.1073	osmo	osmotic stress specific	18	11	2.19798e-10	4.17617e-09	neg
SPNCRNA.1073	GO:0005975	carbohydrate metabolic process	176	31	2.81588e-09	3.56679e-08	neg
SPNCRNA.1073	GO:0007033	vacuole organization	36	8	0.000536055	0.00509252	neg
SPNCRNA.1073	GO:0051186	cofactor metabolic process	126	16	0.00113986	0.00866297	neg
SPNCRNA.1073	GO:0030163	protein catabolic process	180	20	0.00157561	0.00997885	neg
SPNCRNA.602	cesr	core environmental stress response	176	18	1.37395e-07	5.08361e-06	pos
SPNCRNA.602	GO:0002181	cytoplasmic translation	259	56	1.79004e-59	2.50606e-58	neg
SPNCRNA.602	GO:0042254	ribosome biogenesis	314	23	2.65813e-11	1.86069e-10	neg
SPNCRNA.604	GO:0042254	ribosome biogenesis	314	9	0.000231101	0.00323541	pos
SPNCRNA.604	cesr	core environmental stress response	176	5	0.00712261	0.0498583	pos
SPNCRNA.604	cesr	core environmental stress response	176	5	5.04808e-06	3.53366e-05	neg
SPNCRNA.605	GO:0042254	ribosome biogenesis	314	167	6.92191e-41	3.11486e-39	pos
SPNCRNA.605	GO:0006399	tRNA metabolic process	142	69	1.86211e-14	4.18974e-13	pos
SPNCRNA.605	GO:0006260	DNA replication	119	45	6.32012e-06	9.48018e-05	pos
SPNCRNA.605	GO:0006351	transcription, DNA-dependent	172	56	8.32196e-05	0.000901543	pos
SPNCRNA.605	GO:0006913	nucleocytoplasmic transport	116	41	0.000100171	0.000901543	pos
SPNCRNA.605	GO:0016568	chromatin modification	214	62	0.00126459	0.00948445	pos
SPNCRNA.605	GO:0055086	nucleobase-containing small molecule metabolic process	409	103	0.00722973	0.0414571	pos
SPNCRNA.605	GO:0051276	chromosome organization	238	64	0.00737016	0.0414571	pos
SPNCRNA.605	cesr	core environmental stress response	176	15	5.82181e-15	8.73272e-14	neg
SPNCRNA.605	osmo	osmotic stress specific	18	5	3.90745e-08	2.93059e-07	neg
SPNCRNA.605	GO:0007033	vacuole organization	36	3	0.00112962	0.00564811	neg
SPNCRNA.606	GO:0055085	transmembrane transport	273	8	0.000121283	0.00266823	pos
SPNCRNA.614	GO:0042254	ribosome biogenesis	314	112	1.10113e-44	4.73486e-43	pos
SPNCRNA.614	GO:0006399	tRNA metabolic process	142	47	4.50599e-17	9.68788e-16	pos
SPNCRNA.614	GO:0006520	cellular amino acid metabolic process	213	38	8.67366e-06	0.000124322	pos
SPNCRNA.614	GO:0006766	vitamin metabolic process	30	8	0.00303721	0.03265	pos
SPNCRNA.623	GO:0016568	chromatin modification	214	42	1.16764e-07	4.9041e-06	pos
SPNCRNA.623	GO:0007005	mitochondrion organization	253	38	0.000280568	0.00459371	pos
SPNCRNA.623	GO:0006260	DNA replication	119	22	0.000328122	0.00459371	pos
SPNCRNA.623	GO:0051276	chromosome organization	238	34	0.00145112	0.0152368	pos
SPNCRNA.623	GO:0006355	regulation of transcription, DNA-dependent	338	43	0.00370401	0.0308004	pos
SPNCRNA.623	GO:0006281	DNA repair	153	23	0.00440006	0.0308004	pos
SPNCRNA.623	GO:0007059	chromosome segregation	198	27	0.00822885	0.0493731	pos
SPNCRNA.646	cesr	core environmental stress response	176	59	7.59504e-36	3.11397e-34	pos
SPNCRNA.646	GO:0005975	carbohydrate metabolic process	176	21	9.57275e-05	0.00185899	pos
SPNCRNA.646	osmo	osmotic stress specific	18	6	0.000136024	0.00185899	pos
SPNCRNA.646	GO:0030163	protein catabolic process	180	19	0.000983349	0.0100793	pos
SPNCRNA.646	GO:0007033	vacuole organization	36	7	0.00141246	0.0115822	pos
SPNCRNA.646	GO:0070647	protein modification by small protein conjugation or removal	177	17	0.0048848	0.0333795	pos
SPNCRNA.646	GO:0042254	ribosome biogenesis	314	12	3.10793e-09	3.41873e-08	neg
SPNCRNA.648	GO:0006629	lipid metabolic process	216	3	0.00708018	0.0354009	pos
SPNCRNA.651	cesr	core environmental stress response	176	78	2.71476e-58	1.05876e-56	pos
SPNCRNA.651	osmo	osmotic stress specific	18	12	2.38246e-12	4.6458e-11	pos
SPNCRNA.651	GO:0005975	carbohydrate metabolic process	176	24	4.4715e-06	5.81295e-05	pos
SPNCRNA.651	GO:0007033	vacuole organization	36	8	0.000290705	0.00283437	pos
SPNCRNA.651	GO:0042254	ribosome biogenesis	314	104	2.84236e-79	9.66401e-78	neg
SPNCRNA.651	GO:0006913	nucleocytoplasmic transport	116	20	8.5309e-09	1.45025e-07	neg
SPNCRNA.651	cesr	core environmental stress response	176	21	2.35423e-06	2.66813e-05	neg
SPNCRNA.651	GO:0006399	tRNA metabolic process	142	18	5.4747e-06	4.6535e-05	neg
SPNCRNA.651	GO:0006351	transcription, DNA-dependent	172	15	0.00208421	0.0141726	neg
SPNCRNA.651	GO:0055086	nucleobase-containing small molecule metabolic process	409	27	0.0029867	0.0169246	neg
SPNCRNA.658	GO:0007346	regulation of mitotic cell cycle	283	5	0.00175708	0.0351416	pos
SPNCRNA.666	GO:0055085	transmembrane transport	273	23	0.000589393	0.0241651	pos
SPNCRNA.669	cesr	core environmental stress response	176	48	6.88511e-30	2.61634e-28	pos
SPNCRNA.669	osmo	osmotic stress specific	18	10	1.43429e-10	2.72516e-09	pos
SPNCRNA.669	GO:0007033	vacuole organization	36	7	0.000304669	0.00385914	pos
SPNCRNA.669	GO:0005975	carbohydrate metabolic process	176	15	0.00224473	0.0213249	pos
SPNCRNA.669	GO:0070882	cellular cell wall organization or biogenesis	131	5	0.000515373	0.0113382	neg
SPNCRNA.674	GO:0051276	chromosome organization	238	121	1.41725e-14	6.37764e-13	pos
SPNCRNA.674	GO:0016192	vesicle-mediated transport	319	145	3.36078e-12	7.56176e-11	pos
SPNCRNA.674	GO:0016568	chromatin modification	214	106	5.75973e-12	8.63959e-11	pos
SPNCRNA.674	GO:0006281	DNA repair	153	78	7.30791e-10	8.2214e-09	pos
SPNCRNA.674	GO:0007059	chromosome segregation	198	94	1.76009e-09	1.58408e-08	pos
SPNCRNA.674	GO:0006355	regulation of transcription, DNA-dependent	338	139	3.9378e-08	2.95335e-07	pos
SPNCRNA.674	GO:0007346	regulation of mitotic cell cycle	283	116	6.98538e-07	4.4906e-06	pos
SPNCRNA.674	GO:0007010	cytoskeleton organization	228	97	8.19327e-07	4.60871e-06	pos
SPNCRNA.674	GO:0000910	cytokinesis	154	70	1.72186e-06	8.60928e-06	pos
SPNCRNA.674	GO:0006260	DNA replication	119	56	5.16236e-06	2.32306e-05	pos
SPNCRNA.674	GO:0023052	signaling	349	132	1.89523e-05	7.75322e-05	pos
SPNCRNA.674	GO:0006310	DNA recombination	105	49	2.64395e-05	9.91481e-05	pos
SPNCRNA.674	GO:0016071	mRNA metabolic process	224	90	3.27185e-05	0.000113256	pos
SPNCRNA.674	GO:0007163	establishment or maintenance of cell polarity	79	38	9.40024e-05	0.000302151	pos
SPNCRNA.674	GO:0006486	protein glycosylation	61	31	0.000114486	0.000343458	pos
SPNCRNA.674	GO:0006351	transcription, DNA-dependent	172	65	0.00262011	0.00736906	pos
SPNCRNA.674	GO:0070882	cellular cell wall organization or biogenesis	131	51	0.00362163	0.00958667	pos
SPNCRNA.679	cesr	core environmental stress response	176	68	2.46224e-46	9.84894e-45	pos
SPNCRNA.679	osmo	osmotic stress specific	18	11	6.35166e-11	1.27033e-09	pos
SPNCRNA.679	GO:0005975	carbohydrate metabolic process	176	22	3.15587e-05	0.000420783	pos
SPNCRNA.679	GO:0007033	vacuole organization	36	8	0.000246735	0.00246735	pos
SPNCRNA.679	GO:0042254	ribosome biogenesis	314	14	5.55575e-09	1.27782e-07	neg
SPNCRNA.686	cesr	core environmental stress response	176	55	4.17812e-40	1.58769e-38	pos
SPNCRNA.686	osmo	osmotic stress specific	18	10	6.36729e-11	1.20979e-09	pos
SPNCRNA.686	GO:0005975	carbohydrate metabolic process	176	20	1.96362e-06	2.48725e-05	pos
SPNCRNA.686	GO:0007033	vacuole organization	36	7	0.000184175	0.00174967	pos
SPNCRNA.686	GO:0042254	ribosome biogenesis	314	17	3.77031e-11	5.65546e-10	neg
SPNCRNA.706	GO:0042254	ribosome biogenesis	314	45	1.05378e-13	3.58284e-12	pos
SPNCRNA.706	GO:0006520	cellular amino acid metabolic process	213	25	2.70441e-06	4.59749e-05	pos
SPNCRNA.706	GO:0006399	tRNA metabolic process	142	18	2.57925e-05	0.000292315	pos
SPNCRNA.706	cesr	core environmental stress response	176	17	0.00117284	0.00996915	pos
SPNCRNA.706	cesr	core environmental stress response	176	9	1.0781e-11	9.70294e-11	neg
SPNCRNA.706	GO:0005975	carbohydrate metabolic process	176	3	0.00693716	0.0312172	neg
SPNCRNA.722	GO:0042254	ribosome biogenesis	314	90	6.96655e-25	3.06528e-23	pos
SPNCRNA.722	GO:0006399	tRNA metabolic process	142	39	1.57964e-10	3.4752e-09	pos
SPNCRNA.728	cesr	core environmental stress response	176	78	9.03003e-51	3.70231e-49	pos
SPNCRNA.728	osmo	osmotic stress specific	18	12	2.66257e-11	5.45826e-10	pos
SPNCRNA.728	GO:0007033	vacuole organization	36	10	3.56563e-05	0.000487303	pos
SPNCRNA.728	GO:0005975	carbohydrate metabolic process	176	24	0.000129415	0.0013265	pos
SPNCRNA.728	GO:0042254	ribosome biogenesis	314	89	2.68933e-68	9.68158e-67	neg
SPNCRNA.728	GO:0006913	nucleocytoplasmic transport	116	15	3.00739e-06	5.4133e-05	neg
SPNCRNA.728	cesr	core environmental stress response	176	17	3.49906e-05	0.00032789	neg
SPNCRNA.728	GO:0006399	tRNA metabolic process	142	15	3.64322e-05	0.00032789	neg
SPNCRNA.728	GO:0055086	nucleobase-containing small molecule metabolic process	409	26	0.000429353	0.00309134	neg
SPNCRNA.728	GO:0006351	transcription, DNA-dependent	172	12	0.00812614	0.0487569	neg
SPNCRNA.735	GO:0016568	chromatin modification	214	37	2.45321e-08	1.07941e-06	pos
SPNCRNA.58	GO:0006766	vitamin metabolic process	30	4	0.00120861	0.0459271	pos
SPNCRNA.742	GO:0070882	cellular cell wall organization or biogenesis	131	2	0.00375008	0.0167552	neg
SPNCRNA.742	GO:0005975	carbohydrate metabolic process	176	2	0.00670208	0.0167552	neg
SPNCRNA.751	GO:0042254	ribosome biogenesis	314	94	3.64332e-43	1.49376e-41	pos
SPNCRNA.751	GO:0006399	tRNA metabolic process	142	30	1.29645e-09	2.65772e-08	pos
SPNCRNA.751	cesr	core environmental stress response	176	22	0.00108853	0.0148765	pos
SPNCRNA.756	GO:0042254	ribosome biogenesis	314	88	1.7503e-28	7.52627e-27	pos
SPNCRNA.756	GO:0006399	tRNA metabolic process	142	32	3.58805e-08	7.7143e-07	pos
SPNCRNA.756	cesr	core environmental stress response	176	21	1.51003e-20	2.71805e-19	neg
SPNCRNA.756	osmo	osmotic stress specific	18	6	3.57592e-09	3.21833e-08	neg
SPNCRNA.756	GO:0005975	carbohydrate metabolic process	176	6	0.00280294	0.0168177	neg
SPNCRNA.761	GO:0006520	cellular amino acid metabolic process	213	52	6.14041e-32	2.27195e-30	pos
SPNCRNA.761	GO:0002181	cytoplasmic translation	259	29	8.98538e-09	1.6623e-07	pos
SPNCRNA.761	GO:0006399	tRNA metabolic process	142	20	5.11353e-08	6.30669e-07	pos
SPNCRNA.761	GO:0051186	cofactor metabolic process	126	14	8.87351e-05	0.000820799	pos
SPNCRNA.761	GO:0006766	vitamin metabolic process	30	6	0.00044612	0.00330128	pos
SPNCRNA.762	GO:0016192	vesicle-mediated transport	319	97	1.47934e-09	4.3423e-08	pos
SPNCRNA.762	GO:0016568	chromatin modification	214	72	1.97377e-09	4.3423e-08	pos
SPNCRNA.762	GO:0006281	DNA repair	153	51	6.8091e-07	9.98669e-06	pos
SPNCRNA.762	GO:0051276	chromosome organization	238	70	1.3426e-06	1.47686e-05	pos
SPNCRNA.762	GO:0006355	regulation of transcription, DNA-dependent	338	86	5.06617e-05	0.000445823	pos
SPNCRNA.762	GO:0006310	DNA recombination	105	34	9.69308e-05	0.000710826	pos
SPNCRNA.762	GO:0007059	chromosome segregation	198	52	0.000731892	0.00460046	pos
SPNCRNA.762	GO:0006260	DNA replication	119	34	0.00129137	0.00710252	pos
SPNCRNA.762	GO:0006351	transcription, DNA-dependent	172	43	0.00551419	0.0269583	pos
SPNCRNA.178	GO:0006399	tRNA metabolic process	142	24	8.02944e-05	0.00337237	pos
SPNCRNA.178	GO:0016071	mRNA metabolic process	224	31	0.000364576	0.00765609	pos
SPNCRNA.178	GO:0016568	chromatin modification	214	28	0.0016928	0.0236991	pos
SPNCRNA.178	GO:0006461	protein complex assembly	127	18	0.00478347	0.0446792	pos
SPNCRNA.178	GO:0007005	mitochondrion organization	253	30	0.00531895	0.0446792	pos
SPNCRNA.785	GO:0042254	ribosome biogenesis	314	105	1.31496e-20	5.78584e-19	pos
SPNCRNA.785	GO:0006399	tRNA metabolic process	142	50	3.57054e-11	7.85519e-10	pos
SPNCRNA.785	GO:0006260	DNA replication	119	34	1.25194e-05	0.000183617	pos
SPNCRNA.785	GO:0051276	chromosome organization	238	54	7.14692e-05	0.000786161	pos
SPNCRNA.785	GO:0007059	chromosome segregation	198	45	0.000275629	0.00242554	pos
SPNCRNA.785	GO:0006351	transcription, DNA-dependent	172	36	0.00491694	0.0360576	pos
SPNCRNA.785	cesr	core environmental stress response	176	10	7.88934e-10	1.34119e-08	neg
SPNCRNA.785	osmo	osmotic stress specific	18	5	7.34413e-09	6.24251e-08	neg
SPNCRNA.793	cesr	core environmental stress response	176	58	8.55393e-38	3.33603e-36	pos
SPNCRNA.793	osmo	osmotic stress specific	18	8	3.13829e-07	6.11967e-06	pos
SPNCRNA.793	GO:0005975	carbohydrate metabolic process	176	19	0.000172217	0.00223882	pos
SPNCRNA.793	GO:0030163	protein catabolic process	180	19	0.00023155	0.00225761	pos
SPNCRNA.793	GO:0023052	signaling	349	29	0.000400706	0.0031255	pos
SPNCRNA.793	GO:0007033	vacuole organization	36	6	0.00391713	0.0254613	pos
SPNCRNA.794	GO:0006520	cellular amino acid metabolic process	213	14	9.72319e-09	2.33357e-07	pos
SPNCRNA.804	GO:0042254	ribosome biogenesis	314	51	5.27957e-17	2.05903e-15	pos
SPNCRNA.804	GO:0006399	tRNA metabolic process	142	20	3.47447e-06	6.77522e-05	pos
SPNCRNA.828	cesr	core environmental stress response	176	85	8.03142e-66	3.13226e-64	pos
SPNCRNA.828	osmo	osmotic stress specific	18	11	1.41837e-10	2.76583e-09	pos
SPNCRNA.828	GO:0005975	carbohydrate metabolic process	176	28	7.09508e-08	9.22361e-07	pos
SPNCRNA.828	GO:0007033	vacuole organization	36	9	6.63054e-05	0.000646478	pos
SPNCRNA.828	GO:0042254	ribosome biogenesis	314	144	6.91345e-81	2.90365e-79	neg
SPNCRNA.828	GO:0006399	tRNA metabolic process	142	37	5.46858e-11	1.1484e-09	neg
SPNCRNA.828	cesr	core environmental stress response	176	39	2.9029e-09	4.06406e-08	neg
SPNCRNA.828	GO:0006351	transcription, DNA-dependent	172	33	1.76964e-06	1.85812e-05	neg
SPNCRNA.828	GO:0006913	nucleocytoplasmic transport	116	23	3.95224e-05	0.000331988	neg
SPNCRNA.841	cesr	core environmental stress response	176	74	5.23717e-35	2.19961e-33	pos
SPNCRNA.841	osmo	osmotic stress specific	18	10	4.24299e-07	8.91029e-06	pos
SPNCRNA.841	GO:0007033	vacuole organization	36	12	2.34987e-05	0.000328981	pos
SPNCRNA.841	GO:0005975	carbohydrate metabolic process	176	31	6.20852e-05	0.000651895	pos
SPNCRNA.841	GO:0023052	signaling	349	46	0.00150465	0.0126391	pos
SPNCRNA.841	GO:0042254	ribosome biogenesis	314	8	1.80218e-10	9.0109e-10	neg
SPNCRNA.841	GO:0006913	nucleocytoplasmic transport	116	3	0.000579811	0.00144953	neg
SPNCRNA.841	cesr	core environmental stress response	176	2	0.0285681	0.0476135	neg
SPNCRNA.866	GO:0000910	cytokinesis	154	18	0.000109813	0.00461215	pos
SPNCRNA.866	GO:0002181	cytoplasmic translation	259	3	0.00117734	0.00353201	neg
SPNCRNA.887	GO:0030163	protein catabolic process	180	20	1.88609e-10	6.60131e-09	pos
SPNCRNA.911	cesr	core environmental stress response	176	78	1.91911e-58	7.67643e-57	pos
SPNCRNA.911	osmo	osmotic stress specific	18	12	2.27247e-12	4.54494e-11	pos
SPNCRNA.911	GO:0007033	vacuole organization	36	10	5.77967e-06	7.70622e-05	pos
SPNCRNA.911	GO:0005975	carbohydrate metabolic process	176	19	0.000951703	0.00951703	pos
SPNCRNA.911	GO:0042254	ribosome biogenesis	314	126	1.32975e-63	5.71791e-62	neg
SPNCRNA.911	GO:0006399	tRNA metabolic process	142	31	7.6883e-08	1.65298e-06	neg
SPNCRNA.911	GO:0006913	nucleocytoplasmic transport	116	24	6.4494e-06	9.24413e-05	neg
SPNCRNA.911	cesr	core environmental stress response	176	31	1.02445e-05	0.000110128	neg
SPNCRNA.911	GO:0006351	transcription, DNA-dependent	172	26	0.000684245	0.00588451	neg
SPNCRNA.911	GO:0006260	DNA replication	119	19	0.00185806	0.0133161	neg
SPNCRNA.914	GO:0006260	DNA replication	119	43	7.8186e-09	3.51837e-07	pos
SPNCRNA.914	GO:0016568	chromatin modification	214	62	7.90855e-08	1.77942e-06	pos
SPNCRNA.914	GO:0051276	chromosome organization	238	63	2.10019e-06	3.15028e-05	pos
SPNCRNA.914	GO:0006355	regulation of transcription, DNA-dependent	338	75	0.000195872	0.00220356	pos
SPNCRNA.914	GO:0006629	lipid metabolic process	216	52	0.000249697	0.00224727	pos
SPNCRNA.914	GO:0006486	protein glycosylation	61	20	0.000383952	0.00287964	pos
SPNCRNA.914	GO:0023052	signaling	349	75	0.000550012	0.00353579	pos
SPNCRNA.914	GO:0007059	chromosome segregation	198	47	0.000687615	0.00386784	pos
SPNCRNA.914	GO:0016192	vesicle-mediated transport	319	65	0.00501561	0.0250781	pos
SPNCRNA.914	GO:0006913	nucleocytoplasmic transport	116	28	0.00625097	0.0281294	pos
SPNCRNA.914	GO:0006351	transcription, DNA-dependent	172	38	0.0079372	0.0324704	pos
SPNCRNA.914	GO:0006399	tRNA metabolic process	142	32	0.0105858	0.0396966	pos
SPNCRNA.916	GO:0042254	ribosome biogenesis	314	147	1.88795e-36	8.30699e-35	pos
SPNCRNA.916	GO:0006399	tRNA metabolic process	142	66	2.38478e-16	5.24652e-15	pos
SPNCRNA.916	GO:0006351	transcription, DNA-dependent	172	55	1.16702e-06	1.71163e-05	pos
SPNCRNA.916	GO:0006913	nucleocytoplasmic transport	116	38	2.92594e-05	0.000321853	pos
SPNCRNA.916	GO:0006260	DNA replication	119	35	0.000631887	0.0055606	pos
SPNCRNA.916	GO:0051276	chromosome organization	238	60	0.000941334	0.00690312	pos
SPNCRNA.916	GO:0055086	nucleobase-containing small molecule metabolic process	409	93	0.00179219	0.0112652	pos
SPNCRNA.936	GO:0051276	chromosome organization	238	28	2.5195e-07	1.0078e-05	pos
SPNCRNA.936	GO:0007059	chromosome segregation	198	23	4.06332e-06	8.12664e-05	pos
SPNCRNA.936	GO:0016568	chromatin modification	214	21	0.00013785	0.001838	pos
SPNCRNA.944	GO:0006520	cellular amino acid metabolic process	213	54	2.90341e-39	8.71022e-38	pos
SPNCRNA.944	GO:0002181	cytoplasmic translation	259	41	7.24626e-21	1.08694e-19	pos
SPNCRNA.944	GO:0006399	tRNA metabolic process	142	17	3.5734e-07	3.5734e-06	pos
SPNCRNA.944	GO:0051186	cofactor metabolic process	126	11	0.000782944	0.00587208	pos
SPNCRNA.944	GO:0006091	generation of precursor metabolites and energy	114	9	0.00465294	0.0279176	pos
SPNCRNA.944	GO:0006457	protein folding	80	7	0.00705089	0.0352545	pos
SPNCRNA.944	GO:0006766	vitamin metabolic process	30	4	0.00945581	0.0405249	pos
SPNCRNA.952	GO:0042254	ribosome biogenesis	314	27	1.11066e-05	0.000444264	pos
SPNCRNA.952	GO:0006399	tRNA metabolic process	142	13	0.00137299	0.0274598	pos
SPNCRNA.953	GO:0006520	cellular amino acid metabolic process	213	38	2.73003e-12	1.06471e-10	pos
SPNCRNA.953	GO:0006399	tRNA metabolic process	142	30	7.96077e-12	1.55235e-10	pos
SPNCRNA.953	GO:0042254	ribosome biogenesis	314	32	8.54746e-05	0.00111117	pos
SPNCRNA.953	GO:0006766	vitamin metabolic process	30	6	0.00331877	0.032358	pos
SPNCRNA.953	GO:0051186	cofactor metabolic process	126	14	0.00417049	0.0325298	pos
SPNCRNA.977	GO:0016568	chromatin modification	214	107	1.52292e-13	6.85314e-12	pos
SPNCRNA.977	GO:0051276	chromosome organization	238	106	1.43484e-09	3.22838e-08	pos
SPNCRNA.977	GO:0006355	regulation of transcription, DNA-dependent	338	139	2.87048e-09	4.30572e-08	pos
SPNCRNA.977	GO:0016192	vesicle-mediated transport	319	132	4.69099e-09	5.27736e-08	pos
SPNCRNA.977	GO:0006281	DNA repair	153	70	2.79073e-07	2.51166e-06	pos
SPNCRNA.977	GO:0007163	establishment or maintenance of cell polarity	79	41	1.69194e-06	1.26896e-05	pos
SPNCRNA.977	GO:0007010	cytoskeleton organization	228	92	4.22415e-06	2.44128e-05	pos
SPNCRNA.977	GO:0007059	chromosome segregation	198	82	4.34006e-06	2.44128e-05	pos
SPNCRNA.977	GO:0006260	DNA replication	119	54	8.78318e-06	4.39159e-05	pos
SPNCRNA.977	GO:0000910	cytokinesis	154	66	9.93224e-06	4.46951e-05	pos
SPNCRNA.977	GO:0023052	signaling	349	125	8.88264e-05	0.000363381	pos
SPNCRNA.977	GO:0007346	regulation of mitotic cell cycle	283	104	0.000114083	0.00042781	pos
SPNCRNA.977	GO:0016071	mRNA metabolic process	224	82	0.000690798	0.00239122	pos
SPNCRNA.977	GO:0006486	protein glycosylation	61	28	0.00102412	0.00329182	pos
SPNCRNA.977	GO:0006310	DNA recombination	105	42	0.00213606	0.00640819	pos
SPNCRNA.977	GO:0070882	cellular cell wall organization or biogenesis	131	50	0.00278223	0.00782502	pos
SPNCRNA.977	GO:0006351	transcription, DNA-dependent	172	62	0.00451514	0.0119518	pos
SPNCRNA.982	GO:0016192	vesicle-mediated transport	319	118	3.80877e-11	1.4798e-09	pos
SPNCRNA.982	GO:0016568	chromatin modification	214	87	6.57688e-11	1.4798e-09	pos
SPNCRNA.982	GO:0006355	regulation of transcription, DNA-dependent	338	113	8.65333e-08	1.298e-06	pos
SPNCRNA.982	GO:0051276	chromosome organization	238	83	7.1679e-07	8.06388e-06	pos
SPNCRNA.982	GO:0006281	DNA repair	153	57	4.22188e-06	3.79969e-05	pos
SPNCRNA.982	GO:0007163	establishment or maintenance of cell polarity	79	34	1.15501e-05	8.66259e-05	pos
SPNCRNA.982	GO:0000910	cytokinesis	154	55	2.60217e-05	0.000167282	pos
SPNCRNA.982	GO:0007010	cytoskeleton organization	228	74	5.16684e-05	0.000290635	pos
SPNCRNA.982	GO:0006260	DNA replication	119	43	0.00014446	0.000671367	pos
SPNCRNA.982	GO:0006486	protein glycosylation	61	26	0.000149193	0.000671367	pos
SPNCRNA.982	GO:0007059	chromosome segregation	198	63	0.000346016	0.00141552	pos
SPNCRNA.982	GO:0006310	DNA recombination	105	37	0.000720029	0.00270011	pos
SPNCRNA.982	GO:0030437	ascospore formation	102	35	0.00169537	0.0058686	pos
SPNCRNA.982	GO:0070882	cellular cell wall organization or biogenesis	131	42	0.00276253	0.00887957	pos
SPNCRNA.982	GO:0006351	transcription, DNA-dependent	172	52	0.00381625	0.0114487	pos
SPNCRNA.982	GO:0023052	signaling	349	95	0.00474017	0.0133317	pos
SPNCRNA.982	GO:0030163	protein catabolic process	180	53	0.00637212	0.0168674	pos
SPNCRNA.982	GO:0000747	conjugation with cellular fusion	115	36	0.00817607	0.0204402	pos
SPNCRNA.982	GO:0007346	regulation of mitotic cell cycle	283	77	0.0106289	0.0251738	pos
SPNCRNA.99	GO:0002181	cytoplasmic translation	259	6	3.32141e-05	0.00056464	pos
SPNCRNA.1033	GO:0007059	chromosome segregation	198	17	2.00342e-05	0.000801367	neg
SPNCRNA.1033	GO:0006355	regulation of transcription, DNA-dependent	338	22	8.98115e-05	0.00179623	neg
SPNCRNA.1033	GO:0023052	signaling	349	22	0.000144175	0.00192233	neg
SPNCRNA.1033	GO:0051276	chromosome organization	238	16	0.000625742	0.00625742	neg
SPNCRNA.1033	GO:0007155	cell adhesion	24	4	0.00358965	0.0254309	neg
SPNCRNA.1033	GO:0007346	regulation of mitotic cell cycle	283	16	0.00381463	0.0254309	neg
SPNCRNA.1045	GO:0016568	chromatin modification	214	68	3.9723e-08	1.40469e-06	pos
SPNCRNA.1045	GO:0051276	chromosome organization	238	73	6.38494e-08	1.40469e-06	pos
SPNCRNA.1045	GO:0016192	vesicle-mediated transport	319	83	1.56494e-05	0.000180645	pos
SPNCRNA.1045	GO:0007059	chromosome segregation	198	57	1.64223e-05	0.000180645	pos
SPNCRNA.1045	GO:0006281	DNA repair	153	45	7.30824e-05	0.000643125	pos
SPNCRNA.1045	GO:0007005	mitochondrion organization	253	60	0.00295146	0.0216441	pos
SPNCRNA.1045	GO:0006260	DNA replication	119	32	0.00389633	0.0244912	pos
SPNCRNA.1045	GO:0006355	regulation of transcription, DNA-dependent	338	75	0.00602017	0.0331109	pos
SPNCRNA.1045	osmo	osmotic stress specific	18	5	3.26354e-09	5.87437e-08	neg
SPNCRNA.1045	cesr	core environmental stress response	176	8	8.92697e-08	8.03428e-07	neg
SPNCRNA.1045	GO:0007126	meiosis	207	4	0.00617853	0.0370712	neg
SPNCRNA.1050	cesr	core environmental stress response	176	44	8.68153e-34	3.12535e-32	pos
SPNCRNA.1050	osmo	osmotic stress specific	18	10	2.61541e-12	4.70773e-11	pos
SPNCRNA.1050	GO:0007033	vacuole organization	36	5	0.00187072	0.0224487	pos
SPNCRNA.1050	GO:0030437	ascospore formation	102	8	0.00387666	0.0348899	pos
SPNCRNA.1050	GO:0042254	ribosome biogenesis	314	33	2.00707e-06	8.22897e-05	neg
SPNCRNA.1050	GO:0006399	tRNA metabolic process	142	18	4.44438e-05	0.000911099	neg
SPNCRNA.1050	GO:0007005	mitochondrion organization	253	21	0.00365669	0.0499747	neg
SPNCRNA.1058	cesr	core environmental stress response	176	39	6.09238e-30	2.13233e-28	pos
SPNCRNA.1058	osmo	osmotic stress specific	18	9	3.93753e-11	6.89067e-10	pos
SPNCRNA.1058	GO:0007033	vacuole organization	36	5	0.00107641	0.0125581	pos
SPNCRNA.1058	GO:0005975	carbohydrate metabolic process	176	10	0.00541143	0.04735	pos
SPNCRNA.1058	GO:0042254	ribosome biogenesis	314	56	1.55353e-08	6.68019e-07	neg
SPNCRNA.1058	GO:0006399	tRNA metabolic process	142	30	1.17845e-06	2.53366e-05	neg
SPNCRNA.1058	GO:0051276	chromosome organization	238	38	5.29123e-05	0.00075841	neg
SPNCRNA.1058	GO:0006260	DNA replication	119	23	9.37724e-05	0.00100805	neg
SPNCRNA.1058	GO:0007059	chromosome segregation	198	29	0.00170767	0.014686	neg
SPNCRNA.1063	GO:0030163	protein catabolic process	180	34	4.20291e-06	0.000180725	pos
SPNCRNA.1063	GO:0023052	signaling	349	53	9.83043e-06	0.000211354	pos
SPNCRNA.1063	cesr	core environmental stress response	176	32	1.84751e-05	0.00026481	pos
SPNCRNA.1063	GO:0070647	protein modification by small protein conjugation or removal	177	27	0.00152788	0.0164247	pos
SPNCRNA.1063	GO:0007033	vacuole organization	36	9	0.00230719	0.0198418	pos
SPNCRNA.1063	GO:0051186	cofactor metabolic process	126	20	0.00380993	0.0273045	pos
SPNCRNA.1063	GO:0005975	carbohydrate metabolic process	176	25	0.00592045	0.0363685	pos
SPNCRNA.1069	GO:0042254	ribosome biogenesis	314	143	1.90902e-41	8.20878e-40	pos
SPNCRNA.1069	GO:0006399	tRNA metabolic process	142	59	6.04086e-15	1.29879e-13	pos
SPNCRNA.1069	GO:0006260	DNA replication	119	35	3.41986e-05	0.00049018	pos
SPNCRNA.1069	GO:0055086	nucleobase-containing small molecule metabolic process	409	89	7.64145e-05	0.000821456	pos
SPNCRNA.1069	GO:0006913	nucleocytoplasmic transport	116	33	0.000117394	0.00100959	pos
SPNCRNA.1069	GO:0051276	chromosome organization	238	53	0.00131155	0.00939942	pos
SPNCRNA.1069	GO:0006351	transcription, DNA-dependent	172	38	0.00698248	0.0428924	pos
SPNCRNA.1071	cesr	core environmental stress response	176	81	1.3329e-56	5.46491e-55	pos
SPNCRNA.1071	osmo	osmotic stress specific	18	12	1.3655e-11	2.79927e-10	pos
SPNCRNA.1071	GO:0005975	carbohydrate metabolic process	176	26	5.90111e-06	8.06486e-05	pos
SPNCRNA.1071	GO:0007033	vacuole organization	36	10	2.1869e-05	0.000224157	pos
SPNCRNA.1071	GO:0042254	ribosome biogenesis	314	91	3.47256e-69	1.21539e-67	neg
SPNCRNA.1071	cesr	core environmental stress response	176	21	2.1203e-07	3.71053e-06	neg
SPNCRNA.1071	GO:0006913	nucleocytoplasmic transport	116	15	4.73002e-06	5.51836e-05	neg
SPNCRNA.1083	GO:0006520	cellular amino acid metabolic process	213	11	1.97861e-05	0.000258709	pos
SPNCRNA.1083	GO:0002181	cytoplasmic translation	259	12	2.3519e-05	0.000258709	pos
SPNCRNA.1083	GO:0006457	protein folding	80	5	0.00194728	0.01428	pos
SPNCRNA.1083	GO:0006399	tRNA metabolic process	142	6	0.00499901	0.0274946	pos
SPNCRNA.1334	GO:0042254	ribosome biogenesis	314	12	2.10304e-05	0.000378547	pos
SPNCRNA.1334	cesr	core environmental stress response	176	7	5.44945e-09	4.35956e-08	neg
SPNCRNA.1336	GO:0000910	cytokinesis	154	56	5.03572e-12	2.26607e-10	pos
SPNCRNA.1336	GO:0051276	chromosome organization	238	70	8.21275e-10	1.84787e-08	pos
SPNCRNA.1336	GO:0016192	vesicle-mediated transport	319	85	2.66227e-09	3.9934e-08	pos
SPNCRNA.1336	GO:0006281	DNA repair	153	47	1.34043e-07	1.50799e-06	pos
SPNCRNA.1336	GO:0023052	signaling	349	85	2.39057e-07	2.15152e-06	pos
SPNCRNA.1336	GO:0007010	cytoskeleton organization	228	61	4.75359e-07	3.56519e-06	pos
SPNCRNA.1336	GO:0007346	regulation of mitotic cell cycle	283	70	1.6578e-06	1.06573e-05	pos
SPNCRNA.1336	GO:0006260	DNA replication	119	37	2.15399e-06	1.21162e-05	pos
SPNCRNA.1336	GO:0006310	DNA recombination	105	33	5.91738e-06	2.95869e-05	pos
SPNCRNA.1336	GO:0007059	chromosome segregation	198	51	1.38294e-05	6.22324e-05	pos
SPNCRNA.1336	GO:0007163	establishment or maintenance of cell polarity	79	24	0.000198693	0.000812834	pos
SPNCRNA.1336	GO:0000747	conjugation with cellular fusion	115	30	0.000655206	0.00238402	pos
SPNCRNA.1336	GO:0070882	cellular cell wall organization or biogenesis	131	33	0.000704831	0.00238402	pos
SPNCRNA.1336	GO:0006355	regulation of transcription, DNA-dependent	338	70	0.000741694	0.00238402	pos
SPNCRNA.1336	GO:0007155	cell adhesion	24	9	0.00443305	0.0132991	pos
SPNCRNA.1336	GO:0016568	chromatin modification	214	45	0.0047884	0.0134674	pos
SPNCRNA.1336	GO:0006486	protein glycosylation	61	16	0.0108135	0.0286239	pos
SPNCRNA.1336	GO:0007126	meiosis	207	42	0.0118474	0.0296185	pos
SPNCRNA.1343	GO:0006520	cellular amino acid metabolic process	213	52	3.20389e-28	1.28155e-26	pos
SPNCRNA.1343	GO:0006399	tRNA metabolic process	142	21	1.54237e-07	3.08474e-06	pos
SPNCRNA.1343	GO:0051186	cofactor metabolic process	126	17	9.00742e-06	0.000120099	pos
SPNCRNA.1343	GO:0002181	cytoplasmic translation	259	25	3.17326e-05	0.000317326	pos
SPNCRNA.1343	GO:0006766	vitamin metabolic process	30	6	0.00102787	0.00822293	pos
SPNCRNA.1343	GO:0006457	protein folding	80	9	0.00442993	0.0295329	pos
SPNCRNA.1358	GO:0006399	tRNA metabolic process	142	27	1.49271e-06	6.26939e-05	pos
SPNCRNA.1358	GO:0042254	ribosome biogenesis	314	42	3.14672e-05	0.000660811	pos
SPNCRNA.1358	GO:0006260	DNA replication	119	19	0.000596233	0.00834726	pos
SPNCRNA.1369	GO:0000910	cytokinesis	154	31	1.02093e-06	3.98928e-05	pos
SPNCRNA.1369	GO:0016192	vesicle-mediated transport	319	50	1.81331e-06	3.98928e-05	pos
SPNCRNA.1369	GO:0023052	signaling	349	52	5.23732e-06	7.68141e-05	pos
SPNCRNA.1369	GO:0070882	cellular cell wall organization or biogenesis	131	23	0.000238039	0.00261843	pos
SPNCRNA.1371	GO:0006520	cellular amino acid metabolic process	213	32	1.42751e-24	3.14052e-23	pos
SPNCRNA.1371	GO:0006399	tRNA metabolic process	142	10	5.38845e-05	0.00059273	pos
SPNCRNA.1371	GO:0051186	cofactor metabolic process	126	9	0.000117351	0.000740316	pos
SPNCRNA.1371	GO:0002181	cytoplasmic translation	259	13	0.000134603	0.000740316	pos
SPNCRNA.1371	GO:0006766	vitamin metabolic process	30	4	0.00105095	0.00462419	pos
SPNCRNA.1371	GO:0006091	generation of precursor metabolites and energy	114	6	0.00783486	0.0287278	pos
SPNCRNA.1371	GO:0070882	cellular cell wall organization or biogenesis	131	2	0.0061458	0.032757	neg
SPNCRNA.1371	GO:0005975	carbohydrate metabolic process	176	2	0.010919	0.032757	neg
SPNCRNA.1372	GO:0006399	tRNA metabolic process	142	46	3.47304e-09	1.22327e-07	pos
SPNCRNA.1372	GO:0051276	chromosome organization	238	65	5.68963e-09	1.22327e-07	pos
SPNCRNA.1372	GO:0006260	DNA replication	119	36	1.20691e-06	1.64664e-05	pos
SPNCRNA.1372	GO:0016568	chromatin modification	214	54	1.88553e-06	1.64664e-05	pos
SPNCRNA.1372	GO:0007059	chromosome segregation	198	51	1.9147e-06	1.64664e-05	pos
SPNCRNA.1372	GO:0007005	mitochondrion organization	253	57	3.96934e-05	0.000284469	pos
SPNCRNA.1372	GO:0006281	DNA repair	153	38	9.42325e-05	0.000578857	pos
SPNCRNA.1372	cesr	core environmental stress response	176	8	1.66081e-08	2.82337e-07	neg
SPNCRNA.1372	osmo	osmotic stress specific	18	4	1.87771e-07	1.59606e-06	neg
SPNCRNA.1372	GO:0007126	meiosis	207	4	0.00319001	0.0180767	neg
SPNCRNA.1378	cesr	core environmental stress response	176	21	6.45121e-18	1.35475e-16	pos
SPNCRNA.1378	GO:0005975	carbohydrate metabolic process	176	7	0.00200911	0.0210956	pos
SPNCRNA.1378	GO:0002181	cytoplasmic translation	259	72	2.90817e-56	7.27043e-55	neg
SPNCRNA.1378	GO:0042254	ribosome biogenesis	314	52	3.59225e-27	4.49032e-26	neg
SPNCRNA.1378	GO:0055086	nucleobase-containing small molecule metabolic process	409	22	0.00322596	0.026883	neg
SPNCRNA.1378	cesr	core environmental stress response	176	12	0.00479964	0.0299978	neg
SPNCRNA.1378	GO:0006913	nucleocytoplasmic transport	116	9	0.00622661	0.0311331	neg
SPNCRNA.1381	GO:0051276	chromosome organization	238	125	1.13842e-11	5.12288e-10	pos
SPNCRNA.1381	GO:0007059	chromosome segregation	198	99	4.95798e-08	1.11555e-06	pos
SPNCRNA.1381	GO:0006399	tRNA metabolic process	142	75	1.29017e-07	1.64016e-06	pos
SPNCRNA.1381	GO:0016568	chromatin modification	214	104	1.45792e-07	1.64016e-06	pos
SPNCRNA.1381	GO:0006260	DNA replication	119	64	4.65659e-07	4.19093e-06	pos
SPNCRNA.1381	GO:0006281	DNA repair	153	76	2.55035e-06	1.91277e-05	pos
SPNCRNA.1381	GO:0016192	vesicle-mediated transport	319	139	3.98038e-06	2.55881e-05	pos
SPNCRNA.1381	GO:0006351	transcription, DNA-dependent	172	77	0.000214686	0.00110136	pos
SPNCRNA.1381	GO:0007346	regulation of mitotic cell cycle	283	118	0.000220272	0.00110136	pos
SPNCRNA.1381	GO:0016071	mRNA metabolic process	224	96	0.000270078	0.00121535	pos
SPNCRNA.1381	GO:0006355	regulation of transcription, DNA-dependent	338	137	0.000317711	0.00129973	pos
SPNCRNA.1381	GO:0006913	nucleocytoplasmic transport	116	53	0.00113689	0.00426333	pos
SPNCRNA.1381	GO:0042254	ribosome biogenesis	314	123	0.00286077	0.00990268	pos
SPNCRNA.1381	GO:0007005	mitochondrion organization	253	101	0.00339868	0.00992461	pos
SPNCRNA.1381	GO:0006310	DNA recombination	105	47	0.00351492	0.00992461	pos
SPNCRNA.1381	GO:0007010	cytoskeleton organization	228	92	0.00352875	0.00992461	pos
SPNCRNA.1381	GO:0000910	cytokinesis	154	65	0.00395702	0.0104745	pos
SPNCRNA.1381	GO:0006486	protein glycosylation	61	29	0.00733027	0.0183257	pos
SPNCRNA.1381	osmo	osmotic stress specific	18	5	1.74411e-09	3.13939e-08	neg
SPNCRNA.1381	cesr	core environmental stress response	176	8	3.04582e-08	2.74124e-07	neg
SPNCRNA.1381	GO:0007126	meiosis	207	4	0.00404147	0.0242488	neg
SPNCRNA.1389	GO:0023052	signaling	349	12	0.000911525	0.027565	pos
SPNCRNA.1389	GO:0007010	cytoskeleton organization	228	9	0.00167061	0.027565	pos
SPNCRNA.1393	cesr	core environmental stress response	176	11	5.85051e-13	8.77577e-12	pos
SPNCRNA.1393	osmo	osmotic stress specific	18	4	2.45011e-07	1.83758e-06	pos
SPNCRNA.1393	GO:0007033	vacuole organization	36	2	0.00608826	0.0304413	pos
SPNCRNA.1393	GO:0042254	ribosome biogenesis	314	76	1.32072e-26	5.54702e-25	neg
SPNCRNA.1393	GO:0006399	tRNA metabolic process	142	31	6.20312e-10	1.30265e-08	neg
SPNCRNA.1393	GO:0006913	nucleocytoplasmic transport	116	18	0.000335657	0.0046992	neg
SPNCRNA.1393	GO:0006351	transcription, DNA-dependent	172	23	0.000497783	0.00522672	neg
SPNCRNA.1407	GO:0006520	cellular amino acid metabolic process	213	13	9.03957e-12	9.03957e-11	pos
SPNCRNA.1407	GO:0006091	generation of precursor metabolites and energy	114	6	2.1276e-05	0.00010638	pos
SPNCRNA.1407	GO:0002181	cytoplasmic translation	259	5	0.0101824	0.0339413	pos
SPNCRNA.1408	GO:0030163	protein catabolic process	180	16	0.000151255	0.00605019	pos
SPNCRNA.1408	GO:0070647	protein modification by small protein conjugation or removal	177	14	0.00127507	0.0255013	pos
SPNCRNA.1408	GO:0002181	cytoplasmic translation	259	5	6.08483e-06	5.47635e-05	neg
SPNCRNA.1412	GO:0051604	protein maturation	29	4	0.00101246	0.0354363	pos
SPNCRNA.1443	GO:0016192	vesicle-mediated transport	319	124	8.61667e-11	3.8775e-09	pos
SPNCRNA.1443	GO:0016568	chromatin modification	214	87	5.55532e-09	8.60705e-08	pos
SPNCRNA.1443	GO:0023052	signaling	349	127	7.17319e-09	8.60705e-08	pos
SPNCRNA.1443	GO:0051276	chromosome organization	238	94	7.65071e-09	8.60705e-08	pos
SPNCRNA.1443	GO:0006281	DNA repair	153	67	1.02933e-08	9.264e-08	pos
SPNCRNA.1443	GO:0006355	regulation of transcription, DNA-dependent	338	123	1.26853e-08	9.514e-08	pos
SPNCRNA.1443	GO:0007163	establishment or maintenance of cell polarity	79	39	3.10518e-07	1.99619e-06	pos
SPNCRNA.1443	GO:0007059	chromosome segregation	198	77	3.90797e-07	2.19823e-06	pos
SPNCRNA.1443	GO:0000910	cytokinesis	154	62	1.38842e-06	6.94211e-06	pos
SPNCRNA.1443	GO:0007346	regulation of mitotic cell cycle	283	98	5.60944e-06	2.52425e-05	pos
SPNCRNA.1443	GO:0007010	cytoskeleton organization	228	82	6.6477e-06	2.71951e-05	pos
SPNCRNA.1443	GO:0006260	DNA replication	119	48	2.04345e-05	7.66293e-05	pos
SPNCRNA.1443	GO:0006310	DNA recombination	105	42	8.38591e-05	0.000290282	pos
SPNCRNA.1443	GO:0007126	meiosis	207	67	0.0014546	0.00467552	pos
SPNCRNA.1443	GO:0006629	lipid metabolic process	216	69	0.0018279	0.0054837	pos
SPNCRNA.1443	GO:0070882	cellular cell wall organization or biogenesis	131	45	0.00236788	0.00665966	pos
SPNCRNA.1443	GO:0006486	protein glycosylation	61	24	0.00350355	0.00927409	pos
SPNCRNA.1443	GO:0030437	ascospore formation	102	35	0.00702481	0.017562	pos
SPNCRNA.1443	GO:0000747	conjugation with cellular fusion	115	37	0.0173343	0.0410549	pos
SPNCRNA.1456	GO:0042254	ribosome biogenesis	314	118	1.43481e-18	6.31315e-17	pos
SPNCRNA.1456	GO:0006399	tRNA metabolic process	142	58	2.72626e-11	5.99776e-10	pos
SPNCRNA.1456	GO:0051276	chromosome organization	238	72	5.34255e-07	7.50748e-06	pos
SPNCRNA.1456	GO:0006260	DNA replication	119	43	6.82499e-07	7.50748e-06	pos
SPNCRNA.1456	GO:0006913	nucleocytoplasmic transport	116	41	2.40215e-06	2.11389e-05	pos
SPNCRNA.1456	GO:0007059	chromosome segregation	198	54	0.000317019	0.00232481	pos
SPNCRNA.1456	GO:0006351	transcription, DNA-dependent	172	47	0.000730935	0.00459445	pos
SPNCRNA.1456	GO:0006281	DNA repair	153	41	0.0023344	0.0128392	pos
SPNCRNA.1456	GO:0016071	mRNA metabolic process	224	55	0.00396214	0.0193705	pos
SPNCRNA.1456	GO:0016568	chromatin modification	214	51	0.00999126	0.0439616	pos
SPNCRNA.1456	GO:0055086	nucleobase-containing small molecule metabolic process	409	89	0.0121642	0.048657	pos
SPNCRNA.1456	osmo	osmotic stress specific	18	5	5.68705e-09	8.81692e-08	neg
SPNCRNA.1456	cesr	core environmental stress response	176	9	1.10212e-08	8.81692e-08	neg
SPNCRNA.1456	GO:0007033	vacuole organization	36	3	0.000386447	0.00206105	neg
SPNCRNA.1456	GO:0007126	meiosis	207	4	0.00895739	0.0358296	neg
SPNCRNA.1457	GO:0030163	protein catabolic process	180	18	9.29693e-05	0.00381174	pos
SPNCRNA.1457	GO:0055086	nucleobase-containing small molecule metabolic process	409	29	0.000397427	0.00814724	pos
SPNCRNA.1457	GO:0007346	regulation of mitotic cell cycle	283	20	0.0034814	0.0435081	pos
SPNCRNA.1457	GO:0023052	signaling	349	23	0.00424469	0.0435081	pos
SPNCRNA.1461	GO:0042254	ribosome biogenesis	314	39	4.88233e-25	1.12294e-23	pos
SPNCRNA.1461	cesr	core environmental stress response	176	11	0.000181106	0.00208272	pos
SPNCRNA.1461	GO:0006913	nucleocytoplasmic transport	116	8	0.000760848	0.00583317	pos
SPNCRNA.1461	cesr	core environmental stress response	176	31	3.16068e-31	7.58562e-30	neg
SPNCRNA.1461	GO:0005975	carbohydrate metabolic process	176	12	4.09003e-07	4.90803e-06	neg
SPNCRNA.1466	GO:0042254	ribosome biogenesis	314	17	0.00108527	0.0308769	pos
SPNCRNA.1466	GO:0006399	tRNA metabolic process	142	10	0.00187133	0.0308769	pos
SPNCRNA.1467	GO:0051276	chromosome organization	238	35	7.18796e-09	2.62222e-07	neg
SPNCRNA.1467	GO:0007059	chromosome segregation	198	31	1.24868e-08	2.62222e-07	neg
SPNCRNA.1467	GO:0007346	regulation of mitotic cell cycle	283	33	4.95107e-06	6.9315e-05	neg
SPNCRNA.1467	GO:0016568	chromatin modification	214	27	9.01382e-06	9.46451e-05	neg
SPNCRNA.1467	GO:0006355	regulation of transcription, DNA-dependent	338	33	0.000189821	0.00159449	neg
SPNCRNA.1467	GO:0007010	cytoskeleton organization	228	23	0.00119691	0.00837834	neg
SPNCRNA.1467	GO:0000910	cytokinesis	154	17	0.00200462	0.0120277	neg
SPNCRNA.1467	GO:0023052	signaling	349	30	0.0029787	0.0156382	neg
SPNCRNA.1469	GO:0051276	chromosome organization	238	116	9.11305e-15	4.10087e-13	pos
SPNCRNA.1469	GO:0016568	chromatin modification	214	103	8.83394e-13	1.98764e-11	pos
SPNCRNA.1469	GO:0007059	chromosome segregation	198	95	9.03298e-12	1.35495e-10	pos
SPNCRNA.1469	GO:0016192	vesicle-mediated transport	319	132	3.95442e-10	3.97014e-09	pos
SPNCRNA.1469	GO:0006281	DNA repair	153	75	4.41127e-10	3.97014e-09	pos
SPNCRNA.1469	GO:0006260	DNA replication	119	60	6.60839e-09	4.95629e-08	pos
SPNCRNA.1469	GO:0006355	regulation of transcription, DNA-dependent	338	131	6.13544e-08	3.94421e-07	pos
SPNCRNA.1469	GO:0007346	regulation of mitotic cell cycle	283	108	2.30325e-06	1.29558e-05	pos
SPNCRNA.1469	GO:0000910	cytokinesis	154	64	1.32978e-05	6.6489e-05	pos
SPNCRNA.1469	GO:0006310	DNA recombination	105	47	1.95336e-05	8.79013e-05	pos
SPNCRNA.1469	GO:0007010	cytoskeleton organization	228	87	2.31093e-05	9.45379e-05	pos
SPNCRNA.1469	GO:0007163	establishment or maintenance of cell polarity	79	37	4.49988e-05	0.000168746	pos
SPNCRNA.1469	GO:0023052	signaling	349	122	7.00575e-05	0.000242507	pos
SPNCRNA.1469	GO:0030437	ascospore formation	102	44	0.000105559	0.000339298	pos
SPNCRNA.1469	GO:0007126	meiosis	207	72	0.00251245	0.00731891	pos
SPNCRNA.1469	GO:0016071	mRNA metabolic process	224	77	0.00260228	0.00731891	pos
SPNCRNA.1469	GO:0070882	cellular cell wall organization or biogenesis	131	47	0.00700398	0.017525	pos
SPNCRNA.1469	GO:0006486	protein glycosylation	61	25	0.00709455	0.017525	pos
SPNCRNA.1469	GO:0000747	conjugation with cellular fusion	115	42	0.00739945	0.017525	pos
SPNCRNA.1469	GO:0006629	lipid metabolic process	216	70	0.0180107	0.0405241	pos
SPNCRNA.1469	GO:0006351	transcription, DNA-dependent	172	57	0.0196674	0.0421444	pos
SPNCRNA.1473	cesr	core environmental stress response	176	71	3.36564e-52	1.34625e-50	pos
SPNCRNA.1473	osmo	osmotic stress specific	18	12	8.4542e-13	1.69084e-11	pos
SPNCRNA.1473	GO:0005975	carbohydrate metabolic process	176	22	1.17624e-05	0.000156832	pos
SPNCRNA.1473	GO:0007033	vacuole organization	36	9	2.25285e-05	0.000225285	pos
SPNCRNA.1473	GO:0042254	ribosome biogenesis	314	76	8.91158e-37	3.47552e-35	neg
SPNCRNA.1473	GO:0006399	tRNA metabolic process	142	21	1.87255e-06	3.65148e-05	neg
SPNCRNA.1473	GO:0006351	transcription, DNA-dependent	172	17	0.00247423	0.0246092	neg
SPNCRNA.1473	GO:0006913	nucleocytoplasmic transport	116	13	0.00265285	0.0246092	neg
SPNCRNA.1473	cesr	core environmental stress response	176	17	0.00315502	0.0246092	neg
SPNCRNA.1488	GO:0051276	chromosome organization	238	103	3.6988e-14	1.66446e-12	pos
SPNCRNA.1488	GO:0016568	chromatin modification	214	93	5.2543e-13	1.18222e-11	pos
SPNCRNA.1488	GO:0006355	regulation of transcription, DNA-dependent	338	125	4.87774e-11	7.3166e-10	pos
SPNCRNA.1488	GO:0006281	DNA repair	153	66	2.13161e-09	2.39806e-08	pos
SPNCRNA.1488	GO:0007010	cytoskeleton organization	228	87	9.58436e-09	8.43682e-08	pos
SPNCRNA.1488	GO:0007059	chromosome segregation	198	78	1.12491e-08	8.43682e-08	pos
SPNCRNA.1488	GO:0016192	vesicle-mediated transport	319	112	1.75687e-08	1.12941e-07	pos
SPNCRNA.1488	GO:0006260	DNA replication	119	53	2.29093e-08	1.28865e-07	pos
SPNCRNA.1488	GO:0023052	signaling	349	116	2.98758e-07	1.49379e-06	pos
SPNCRNA.1488	GO:0006310	DNA recombination	105	45	1.01832e-06	4.58246e-06	pos
SPNCRNA.1488	GO:0007163	establishment or maintenance of cell polarity	79	36	2.17885e-06	8.91346e-06	pos
SPNCRNA.1488	GO:0000910	cytokinesis	154	57	1.10286e-05	4.13572e-05	pos
SPNCRNA.1488	GO:0007346	regulation of mitotic cell cycle	283	92	1.52183e-05	5.26787e-05	pos
SPNCRNA.1488	GO:0016071	mRNA metabolic process	224	75	3.13091e-05	0.000100636	pos
SPNCRNA.1488	GO:0030437	ascospore formation	102	33	0.00914294	0.0274288	pos
SPNCRNA.1488	GO:0006351	transcription, DNA-dependent	172	51	0.00996113	0.0280157	pos
SPNCRNA.1488	GO:0006913	nucleocytoplasmic transport	116	36	0.0135036	0.0353764	pos
SPNCRNA.1488	GO:0007126	meiosis	207	59	0.0141505	0.0353764	pos
SPNCRNA.1494	GO:0042254	ribosome biogenesis	314	5	0.000459734	0.00505708	pos
SPNCRNA.1505	GO:0042254	ribosome biogenesis	314	186	4.38531e-63	1.92953e-61	pos
SPNCRNA.1505	GO:0006399	tRNA metabolic process	142	73	1.61681e-19	3.55698e-18	pos
SPNCRNA.1505	GO:0006913	nucleocytoplasmic transport	116	43	1.21589e-06	1.78331e-05	pos
SPNCRNA.1505	GO:0006351	transcription, DNA-dependent	172	56	3.95219e-06	4.34741e-05	pos
SPNCRNA.1505	GO:0055086	nucleobase-containing small molecule metabolic process	409	99	0.00126095	0.0110964	pos
SPNCRNA.1505	GO:0006260	DNA replication	119	35	0.00203083	0.0148927	pos
SPNCRNA.1505	cesr	core environmental stress response	176	70	8.69118e-72	2.52044e-70	neg
SPNCRNA.1505	osmo	osmotic stress specific	18	11	6.36886e-14	9.23485e-13	neg
SPNCRNA.1505	GO:0005975	carbohydrate metabolic process	176	16	9.92636e-06	9.59548e-05	neg
SPNCRNA.1505	GO:0007033	vacuole organization	36	6	0.000277751	0.0020137	neg
SPNCRNA.1511	GO:0006520	cellular amino acid metabolic process	213	4	0.00447886	0.0492675	neg
SPNCRNA.1518	GO:0030163	protein catabolic process	180	41	6.86381e-13	2.8828e-11	pos
SPNCRNA.1518	GO:0016192	vesicle-mediated transport	319	37	0.000468868	0.00984623	pos
SPNCRNA.1518	GO:0070647	protein modification by small protein conjugation or removal	177	23	0.00127938	0.0179113	pos
SPNCRNA.1518	GO:0007346	regulation of mitotic cell cycle	283	31	0.00338352	0.035527	pos
SPNCRNA.1518	GO:0002181	cytoplasmic translation	259	2	0.00253666	0.0101466	neg
SPNCRNA.1529	GO:0030163	protein catabolic process	180	35	4.9464e-13	2.12695e-11	pos
SPNCRNA.1529	GO:0006457	protein folding	80	12	0.000411871	0.00885523	pos
SPNCRNA.1529	GO:0007346	regulation of mitotic cell cycle	283	25	0.00235239	0.0337176	pos
SPNCRNA.1529	GO:0055086	nucleobase-containing small molecule metabolic process	409	32	0.0042302	0.0454747	pos
SPNCRNA.1538	GO:0016568	chromatin modification	214	37	5.46079e-05	0.00226463	pos
SPNCRNA.1538	GO:0006260	DNA replication	119	24	0.000102938	0.00226463	pos
SPNCRNA.1538	GO:0006355	regulation of transcription, DNA-dependent	338	50	0.00018952	0.00277963	pos
SPNCRNA.1538	GO:0006281	DNA repair	153	26	0.000923852	0.00896489	pos
SPNCRNA.1538	GO:0051276	chromosome organization	238	36	0.00101874	0.00896489	pos
SPNCRNA.1538	GO:0006351	transcription, DNA-dependent	172	26	0.00502109	0.0368213	pos
SPNCRNA.1538	GO:0006399	tRNA metabolic process	142	22	0.00710382	0.0446526	pos
SPNCRNA.1546	GO:0016192	vesicle-mediated transport	319	36	0.000111535	0.00364491	pos
SPNCRNA.1546	GO:0006281	DNA repair	153	21	0.000238867	0.00364491	pos
SPNCRNA.1546	GO:0016568	chromatin modification	214	26	0.000332981	0.00364491	pos
SPNCRNA.1546	GO:0030163	protein catabolic process	180	23	0.000355601	0.00364491	pos
SPNCRNA.1546	GO:0023052	signaling	349	36	0.00065985	0.00541077	pos
SPNCRNA.1546	GO:0006355	regulation of transcription, DNA-dependent	338	33	0.00279405	0.0190927	pos
SPNCRNA.1546	GO:0051276	chromosome organization	238	24	0.00700454	0.0410266	pos
SPNCRNA.1548	GO:0055086	nucleobase-containing small molecule metabolic process	409	35	1.35816e-05	0.000570426	pos
SPNCRNA.1548	GO:0030163	protein catabolic process	180	18	0.000313975	0.00659348	pos
SPNCRNA.1552	cesr	core environmental stress response	176	24	1.58024e-14	4.89874e-13	pos
SPNCRNA.1552	GO:0005975	carbohydrate metabolic process	176	10	0.00224062	0.0347296	pos
SPNCRNA.1552	GO:0042254	ribosome biogenesis	314	5	0.000709921	0.00374615	neg
SPNCRNA.1552	cesr	core environmental stress response	176	4	0.00074923	0.00374615	neg
SPNCRNA.1552	GO:0055086	nucleobase-containing small molecule metabolic process	409	5	0.00235624	0.00785413	neg
SPNCRNA.1552	GO:0006520	cellular amino acid metabolic process	213	3	0.0148019	0.0334813	neg
SPNCRNA.1552	GO:0006457	protein folding	80	2	0.0167406	0.0334813	neg
SPNCRNA.1562	cesr	core environmental stress response	176	10	1.33388e-05	0.000306793	pos
SPNCRNA.1562	GO:0042254	ribosome biogenesis	314	4	0.00041499	0.00248994	neg
SPNCRNA.1563	GO:0055085	transmembrane transport	273	5	0.00110317	0.0077222	pos
SPNCRNA.1565	cesr	core environmental stress response	176	58	2.3457e-41	8.44453e-40	pos
SPNCRNA.1565	osmo	osmotic stress specific	18	10	1.59021e-10	2.86239e-09	pos
SPNCRNA.1565	GO:0007033	vacuole organization	36	8	4.38402e-05	0.000526083	pos
SPNCRNA.1565	GO:0042254	ribosome biogenesis	314	59	2.27047e-26	8.40074e-25	neg
SPNCRNA.1565	GO:0006399	tRNA metabolic process	142	15	0.000368723	0.00682138	neg
SPNCRNA.1575	GO:0006520	cellular amino acid metabolic process	213	51	6.99573e-35	2.4485e-33	pos
SPNCRNA.1575	GO:0002181	cytoplasmic translation	259	21	1.4631e-05	0.000256042	pos
SPNCRNA.1575	GO:0006399	tRNA metabolic process	142	14	5.33891e-05	0.000622873	pos
SPNCRNA.1575	GO:0006457	protein folding	80	10	9.05003e-05	0.000791878	pos
SPNCRNA.1575	GO:0006766	vitamin metabolic process	30	5	0.00152731	0.0106912	pos
SPNCRNA.1575	GO:0006629	lipid metabolic process	216	14	0.00374571	0.02185	pos
SPNCRNA.1576	GO:0016568	chromatin modification	214	110	3.10906e-15	1.36799e-13	pos
SPNCRNA.1576	GO:0051276	chromosome organization	238	109	6.25784e-11	1.37672e-09	pos
SPNCRNA.1576	GO:0006281	DNA repair	153	76	5.89879e-10	8.65156e-09	pos
SPNCRNA.1576	GO:0016071	mRNA metabolic process	224	96	6.04246e-08	6.6467e-07	pos
SPNCRNA.1576	GO:0006260	DNA replication	119	58	1.57493e-07	1.38594e-06	pos
SPNCRNA.1576	GO:0006355	regulation of transcription, DNA-dependent	338	130	6.11668e-07	4.48556e-06	pos
SPNCRNA.1576	GO:0007059	chromosome segregation	198	81	6.24538e-06	3.92567e-05	pos
SPNCRNA.1576	GO:0006310	DNA recombination	105	48	1.72411e-05	9.48263e-05	pos
SPNCRNA.1576	GO:0016192	vesicle-mediated transport	319	117	3.16903e-05	0.00015493	pos
SPNCRNA.1576	GO:0007005	mitochondrion organization	253	93	0.000190823	0.000839622	pos
SPNCRNA.1576	GO:0006351	transcription, DNA-dependent	172	67	0.000230945	0.000923782	pos
SPNCRNA.1576	GO:0007346	regulation of mitotic cell cycle	283	98	0.00141527	0.00518933	pos
SPNCRNA.1576	GO:0007010	cytoskeleton organization	228	77	0.00899404	0.0304414	pos
SPNCRNA.1576	GO:0000910	cytokinesis	154	54	0.0120379	0.0378334	pos
SPNCRNA.1624	GO:0051276	chromosome organization	238	72	5.24084e-08	2.10232e-06	pos
SPNCRNA.1624	GO:0006399	tRNA metabolic process	142	49	9.556e-08	2.10232e-06	pos
SPNCRNA.1624	GO:0007059	chromosome segregation	198	58	3.49113e-06	5.12033e-05	pos
SPNCRNA.1624	GO:0006260	DNA replication	119	38	2.1249e-05	0.00019991	pos
SPNCRNA.1624	GO:0016568	chromatin modification	214	59	2.27171e-05	0.00019991	pos
SPNCRNA.1624	GO:0042254	ribosome biogenesis	314	76	0.000204788	0.00150178	pos
SPNCRNA.1624	GO:0016071	mRNA metabolic process	224	56	0.000612049	0.00384717	pos
SPNCRNA.1624	GO:0006281	DNA repair	153	40	0.00147197	0.00809585	pos
SPNCRNA.1624	GO:0007005	mitochondrion organization	253	59	0.00269809	0.0131906	pos
SPNCRNA.1624	cesr	core environmental stress response	176	7	5.44945e-09	8.71912e-08	neg
SPNCRNA.1624	osmo	osmotic stress specific	18	3	4.28044e-06	3.42435e-05	neg
SPNCRNA.1626	GO:0042254	ribosome biogenesis	314	158	3.98438e-76	1.75313e-74	pos
SPNCRNA.1626	GO:0006399	tRNA metabolic process	142	45	4.96552e-12	1.09241e-10	pos
SPNCRNA.1626	GO:0006913	nucleocytoplasmic transport	116	32	2.6181e-07	3.83988e-06	pos
SPNCRNA.1626	cesr	core environmental stress response	176	38	1.47727e-05	0.000162499	pos
SPNCRNA.1626	GO:0006351	transcription, DNA-dependent	172	37	2.09151e-05	0.000184053	pos
SPNCRNA.1626	GO:0055086	nucleobase-containing small molecule metabolic process	409	62	0.00245774	0.0180234	pos
SPNCRNA.1626	cesr	core environmental stress response	176	38	2.66029e-39	5.32058e-38	neg
SPNCRNA.1626	osmo	osmotic stress specific	18	9	3.22275e-13	3.22275e-12	neg
SPNCRNA.1626	GO:0005975	carbohydrate metabolic process	176	10	9.00911e-05	0.000600607	neg
SPNCRNA.1644	osmo	osmotic stress specific	18	4	0.000122141	0.00378638	pos
SPNCRNA.1644	GO:0006520	cellular amino acid metabolic process	213	10	0.0011744	0.0182032	pos
SPNCRNA.1644	cesr	core environmental stress response	176	8	0.00455047	0.0470215	pos
SPNCRNA.431	cesr	core environmental stress response	176	4	0.00102104	0.00524746	pos
SPNCRNA.431	GO:0042254	ribosome biogenesis	314	5	0.00104949	0.00524746	pos
SPNCRNA.431	cesr	core environmental stress response	176	6	5.77597e-06	6.93117e-05	neg
SPNCRNA.1665	GO:0030163	protein catabolic process	180	16	0.000868018	0.0355888	pos
SPNCRNA.1665	GO:0002181	cytoplasmic translation	259	3	0.0004892	0.0034244	neg
SPNCRNA.1668	GO:0016192	vesicle-mediated transport	319	17	0.000150991	0.00573765	neg
SPNCRNA.1668	GO:0070882	cellular cell wall organization or biogenesis	131	9	0.00107436	0.0204128	neg
SPNCRNA.1668	GO:0007010	cytoskeleton organization	228	12	0.00171585	0.0217341	neg
SPNCRNA.1671	GO:0051276	chromosome organization	238	90	3.89463e-12	1.71364e-10	pos
SPNCRNA.1671	GO:0007059	chromosome segregation	198	73	1.80595e-09	3.97308e-08	pos
SPNCRNA.1671	GO:0000910	cytokinesis	154	60	4.81228e-09	7.05802e-08	pos
SPNCRNA.1671	GO:0006260	DNA replication	119	48	4.84916e-08	4.69925e-07	pos
SPNCRNA.1671	GO:0023052	signaling	349	107	5.34005e-08	4.69925e-07	pos
SPNCRNA.1671	GO:0007010	cytoskeleton organization	228	75	2.91036e-07	2.13426e-06	pos
SPNCRNA.1671	GO:0007346	regulation of mitotic cell cycle	283	88	4.54077e-07	2.8542e-06	pos
SPNCRNA.1671	GO:0016192	vesicle-mediated transport	319	95	1.39199e-06	7.65596e-06	pos
SPNCRNA.1671	GO:0006355	regulation of transcription, DNA-dependent	338	99	1.90009e-06	8.87995e-06	pos
SPNCRNA.1671	GO:0016568	chromatin modification	214	69	2.01817e-06	8.87995e-06	pos
SPNCRNA.1671	GO:0006281	DNA repair	153	49	7.61774e-05	0.000304709	pos
SPNCRNA.1671	GO:0070882	cellular cell wall organization or biogenesis	131	42	0.000238714	0.000875286	pos
SPNCRNA.1671	GO:0006310	DNA recombination	105	35	0.000341031	0.00115426	pos
SPNCRNA.1671	GO:0007163	establishment or maintenance of cell polarity	79	27	0.0010309	0.00323996	pos
SPNCRNA.1671	GO:0006486	protein glycosylation	61	20	0.00752712	0.0212364	pos
SPNCRNA.1671	GO:0000747	conjugation with cellular fusion	115	33	0.00772234	0.0212364	pos
SPNCRNA.1671	GO:0007126	meiosis	207	52	0.0178332	0.0461566	pos
SPNCRNA.577	cesr	core environmental stress response	176	71	4.79241e-30	2.01281e-28	pos
SPNCRNA.577	GO:0030163	protein catabolic process	180	38	5.35293e-07	1.12411e-05	pos
SPNCRNA.577	GO:0005975	carbohydrate metabolic process	176	33	4.24369e-05	0.000594116	pos
SPNCRNA.577	GO:0070647	protein modification by small protein conjugation or removal	177	31	0.000267005	0.00280356	pos
SPNCRNA.577	osmo	osmotic stress specific	18	7	0.000670471	0.00563195	pos
SPNCRNA.577	GO:0007033	vacuole organization	36	10	0.00107393	0.0075175	pos
SPNCRNA.577	GO:0023052	signaling	349	47	0.00381144	0.0228686	pos
SPNCRNA.1685	GO:0030163	protein catabolic process	180	34	5.96965e-07	2.50725e-05	pos
SPNCRNA.1685	GO:0016192	vesicle-mediated transport	319	41	0.000650128	0.0136527	pos
SPNCRNA.1685	GO:0070647	protein modification by small protein conjugation or removal	177	25	0.00207824	0.0290954	pos
SPNCRNA.1685	GO:0006629	lipid metabolic process	216	28	0.00413108	0.0433763	pos
SPNCRNA.1685	GO:0006355	regulation of transcription, DNA-dependent	338	39	0.00627977	0.0445032	pos
SPNCRNA.1685	GO:0023052	signaling	349	40	0.00635759	0.0445032	pos
SPNCRNA.1687	GO:0016568	chromatin modification	214	2	0.00504808	0.0100962	neg
SPNCRNA.1690	GO:0006520	cellular amino acid metabolic process	213	50	1.974e-09	8.48821e-08	pos
SPNCRNA.1690	GO:0006399	tRNA metabolic process	142	36	5.03859e-08	1.0833e-06	pos
SPNCRNA.1690	GO:0051186	cofactor metabolic process	126	23	0.00238634	0.0342043	pos
SPNCRNA.1695	cesr	core environmental stress response	176	79	2.25491e-50	9.01966e-49	pos
SPNCRNA.1695	osmo	osmotic stress specific	18	13	1.33997e-12	2.67995e-11	pos
SPNCRNA.1695	GO:0005975	carbohydrate metabolic process	176	30	4.01604e-07	5.35471e-06	pos
SPNCRNA.1695	GO:0007033	vacuole organization	36	10	5.20961e-05	0.000520961	pos
SPNCRNA.1695	GO:0042254	ribosome biogenesis	314	35	4.59551e-31	6.89327e-30	neg
SPNCRNA.1695	cesr	core environmental stress response	176	9	5.50285e-05	0.000412714	neg
SPNCRNA.1695	GO:0055086	nucleobase-containing small molecule metabolic process	409	10	0.00699927	0.0349963	neg
SPNCRNA.1696	GO:0006520	cellular amino acid metabolic process	213	53	9.08826e-27	3.36266e-25	pos
SPNCRNA.1696	GO:0002181	cytoplasmic translation	259	44	2.34491e-15	4.33809e-14	pos
SPNCRNA.1696	GO:0006399	tRNA metabolic process	142	22	2.17917e-07	2.68764e-06	pos
SPNCRNA.1696	GO:0051186	cofactor metabolic process	126	16	0.000129285	0.00119588	pos
SPNCRNA.1696	GO:0006766	vitamin metabolic process	30	7	0.000270881	0.00200452	pos
SPNCRNA.1696	GO:0006457	protein folding	80	10	0.00270739	0.0166956	pos
SPNCRNA.1696	GO:0042254	ribosome biogenesis	314	24	0.00622052	0.0328799	pos
SPNCRNA.1307	GO:0006520	cellular amino acid metabolic process	213	30	2.08099e-19	3.53768e-18	pos
SPNCRNA.1307	GO:0002181	cytoplasmic translation	259	24	2.04182e-11	1.73555e-10	pos
SPNCRNA.1307	GO:0006766	vitamin metabolic process	30	4	0.00208681	0.00911512	pos
SPNCRNA.1307	GO:0051186	cofactor metabolic process	126	8	0.00214473	0.00911512	pos
SPNCRNA.1307	GO:0006399	tRNA metabolic process	142	8	0.00449941	0.015298	pos
SPNCRNA.1308	GO:0006520	cellular amino acid metabolic process	213	26	5.41273e-16	1.62382e-14	pos
SPNCRNA.1308	GO:0006399	tRNA metabolic process	142	10	0.000150198	0.00225297	pos
SPNCRNA.1308	GO:0051186	cofactor metabolic process	126	8	0.00140878	0.0122994	pos
SPNCRNA.1308	GO:0006766	vitamin metabolic process	30	4	0.00163992	0.0122994	pos
SPNCRNA.1312	cesr	core environmental stress response	176	11	0.00145427	0.0325314	pos
SPNCRNA.1312	GO:0006457	protein folding	80	7	0.00166828	0.0325314	pos
SPNCRNA.1312	GO:0055086	nucleobase-containing small molecule metabolic process	409	18	0.00295781	0.0384515	pos
SPNCRNA.1312	GO:0002181	cytoplasmic translation	259	42	2.42789e-47	2.1851e-46	neg
SPNCRNA.1312	GO:0042254	ribosome biogenesis	314	17	3.37609e-09	1.51924e-08	neg
SPNCRNA.1315	GO:0006457	protein folding	80	6	0.000758624	0.0250346	pos
SPNCRNA.1315	GO:0002181	cytoplasmic translation	259	13	2.11982e-13	1.27189e-12	neg
SPNCRNA.1315	GO:0042254	ribosome biogenesis	314	5	0.00473106	0.0141932	neg
SPNCRNA.1316	GO:0042254	ribosome biogenesis	314	137	3.01014e-20	1.32446e-18	pos
SPNCRNA.1316	GO:0006399	tRNA metabolic process	142	70	6.07224e-14	1.33589e-12	pos
SPNCRNA.1316	GO:0051276	chromosome organization	238	96	6.88454e-12	1.00973e-10	pos
SPNCRNA.1316	GO:0007059	chromosome segregation	198	79	1.04279e-09	1.14707e-08	pos
SPNCRNA.1316	GO:0006260	DNA replication	119	52	2.37028e-08	2.08585e-07	pos
SPNCRNA.1316	GO:0016568	chromatin modification	214	72	1.29444e-05	9.49254e-05	pos
SPNCRNA.1316	GO:0016071	mRNA metabolic process	224	71	0.000132612	0.000833561	pos
SPNCRNA.1316	GO:0007346	regulation of mitotic cell cycle	283	80	0.00259753	0.0142864	pos
SPNCRNA.1316	GO:0006351	transcription, DNA-dependent	172	51	0.00546073	0.0266969	pos
SPNCRNA.1316	GO:0006281	DNA repair	153	46	0.00612019	0.0269288	pos
SPNCRNA.1316	osmo	osmotic stress specific	18	4	1.41137e-07	1.83478e-06	neg
SPNCRNA.1316	cesr	core environmental stress response	176	5	0.000101671	0.000660863	neg
SPNCRNA.1324	GO:0006355	regulation of transcription, DNA-dependent	338	45	2.39543e-05	0.00105399	pos
SPNCRNA.1324	GO:0016568	chromatin modification	214	31	0.000100841	0.00221851	pos
SPNCRNA.1324	GO:0006260	DNA replication	119	17	0.00435928	0.0493413	pos
SPNCRNA.1324	GO:0006351	transcription, DNA-dependent	172	22	0.00510473	0.0493413	pos
SPNCRNA.1324	GO:0051276	chromosome organization	238	28	0.00560696	0.0493413	pos
SPNCRNA.1327	GO:0002181	cytoplasmic translation	259	5	1.81329e-06	5.43987e-06	neg
SPNCRNA.1340	GO:0006520	cellular amino acid metabolic process	213	15	3.70609e-10	6.30035e-09	pos
SPNCRNA.1340	GO:0051186	cofactor metabolic process	126	7	0.000144889	0.00123156	pos
SPNCRNA.1340	GO:0006766	vitamin metabolic process	30	3	0.00261012	0.0147907	pos
SPNCRNA.103	GO:0006310	DNA recombination	105	2	0.00589258	0.0412481	pos
SPNCRNA.103	GO:0000910	cytokinesis	154	59	7.85496e-13	3.53473e-11	neg
SPNCRNA.103	GO:0023052	signaling	349	96	4.86448e-10	1.09451e-08	neg
SPNCRNA.103	GO:0016192	vesicle-mediated transport	319	84	6.04225e-08	9.06337e-07	neg
SPNCRNA.103	GO:0051276	chromosome organization	238	67	9.73473e-08	1.0189e-06	neg
SPNCRNA.103	GO:0007346	regulation of mitotic cell cycle	283	76	1.13211e-07	1.0189e-06	neg
SPNCRNA.103	GO:0006281	DNA repair	153	48	2.12826e-07	1.42646e-06	neg
SPNCRNA.103	GO:0006355	regulation of transcription, DNA-dependent	338	86	2.21893e-07	1.42646e-06	neg
SPNCRNA.103	GO:0007059	chromosome segregation	198	56	9.7994e-07	5.51216e-06	neg
SPNCRNA.103	GO:0007010	cytoskeleton organization	228	62	1.12886e-06	5.64429e-06	neg
SPNCRNA.103	GO:0006260	DNA replication	119	38	2.48272e-06	1.11723e-05	neg
SPNCRNA.103	GO:0016568	chromatin modification	214	57	6.2688e-06	2.56451e-05	neg
SPNCRNA.103	GO:0070882	cellular cell wall organization or biogenesis	131	38	3.02571e-05	0.000113464	neg
SPNCRNA.103	GO:0006310	DNA recombination	105	32	4.42804e-05	0.000153278	neg
SPNCRNA.103	GO:0007163	establishment or maintenance of cell polarity	79	26	5.43312e-05	0.000174636	neg
SPNCRNA.103	GO:0000747	conjugation with cellular fusion	115	32	0.000296514	0.000889542	neg
SPNCRNA.103	GO:0006486	protein glycosylation	61	19	0.00115768	0.00325597	neg
SPNCRNA.103	GO:0007155	cell adhesion	24	10	0.00154842	0.00409876	neg
SPNCRNA.103	GO:0007126	meiosis	207	43	0.016155	0.0403876	neg
SPNCRNA.1351	GO:0006520	cellular amino acid metabolic process	213	22	1.29525e-08	5.31053e-07	pos
SPNCRNA.1351	GO:0006457	protein folding	80	9	0.000174607	0.00357944	pos
SPNCRNA.1351	GO:0071941	nitrogen cycle metabolic process	15	4	0.000444552	0.00607554	pos
SPNCRNA.1351	GO:0055086	nucleobase-containing small molecule metabolic process	409	20	0.00330258	0.0338515	pos
SPNCRNA.1352	GO:0007059	chromosome segregation	198	28	1.20246e-06	4.14633e-05	pos
SPNCRNA.1352	GO:0051276	chromosome organization	238	31	1.92853e-06	4.14633e-05	pos
SPNCRNA.1352	GO:0016568	chromatin modification	214	26	4.73106e-05	0.000678119	pos
SPNCRNA.1352	GO:0007346	regulation of mitotic cell cycle	283	29	0.000372998	0.00331081	pos
SPNCRNA.1352	GO:0006281	DNA repair	153	19	0.000384978	0.00331081	pos
SPNCRNA.1352	GO:0007010	cytoskeleton organization	228	23	0.00188001	0.0134734	pos
SPNCRNA.1352	GO:0006260	DNA replication	119	14	0.00371614	0.0228277	pos
SPNCRNA.1352	GO:0006310	DNA recombination	105	12	0.00882204	0.0474185	pos
SPNCRNA.1363	GO:0030163	protein catabolic process	180	5	0.00015994	0.0015994	pos
SPNCRNA.1363	cesr	core environmental stress response	176	4	0.00175921	0.00879603	pos
SPNCRNA.1363	GO:0007346	regulation of mitotic cell cycle	283	4	0.00971558	0.0323853	pos
SPNCRNA.1363	GO:0002181	cytoplasmic translation	259	10	5.27401e-07	7.91102e-06	neg
SPNCRNA.1364	GO:0002181	cytoplasmic translation	259	57	1.08478e-69	1.41021e-68	neg
SPNCRNA.1364	GO:0042254	ribosome biogenesis	314	21	4.48959e-11	2.91823e-10	neg
SPNCRNA.1374	GO:0042254	ribosome biogenesis	314	160	3.4514e-29	1.51862e-27	pos
SPNCRNA.1374	GO:0006399	tRNA metabolic process	142	78	5.70579e-17	1.25527e-15	pos
SPNCRNA.1374	GO:0006260	DNA replication	119	50	2.17179e-06	3.1853e-05	pos
SPNCRNA.1374	GO:0016568	chromatin modification	214	71	0.0003027	0.0033297	pos
SPNCRNA.1374	GO:0006351	transcription, DNA-dependent	172	58	0.000673856	0.00541662	pos
SPNCRNA.1374	GO:0006913	nucleocytoplasmic transport	116	42	0.00073863	0.00541662	pos
SPNCRNA.1374	GO:0051276	chromosome organization	238	73	0.00294872	0.0185348	pos
SPNCRNA.1374	cesr	core environmental stress response	176	12	3.43881e-12	5.84597e-11	neg
SPNCRNA.1374	osmo	osmotic stress specific	18	6	9.51398e-11	8.08688e-10	neg
SPNCRNA.1384	GO:0051276	chromosome organization	238	77	1.02819e-11	4.4212e-10	pos
SPNCRNA.1384	GO:0007059	chromosome segregation	198	63	1.90244e-09	4.09025e-08	pos
SPNCRNA.1384	GO:0016568	chromatin modification	214	65	8.5698e-09	1.22834e-07	pos
SPNCRNA.1384	GO:0000910	cytokinesis	154	50	4.6206e-08	4.96715e-07	pos
SPNCRNA.1384	GO:0006355	regulation of transcription, DNA-dependent	338	88	7.762e-08	6.67532e-07	pos
SPNCRNA.1384	GO:0006260	DNA replication	119	39	1.10409e-06	7.91266e-06	pos
SPNCRNA.1384	GO:0007010	cytoskeleton organization	228	62	1.54791e-06	9.50856e-06	pos
SPNCRNA.1384	GO:0023052	signaling	349	84	5.4006e-06	2.90282e-05	pos
SPNCRNA.1384	GO:0007346	regulation of mitotic cell cycle	283	68	4.7502e-05	0.000226954	pos
SPNCRNA.1384	GO:0006281	DNA repair	153	41	0.000135375	0.000582111	pos
SPNCRNA.1384	GO:0070882	cellular cell wall organization or biogenesis	131	36	0.000200061	0.000782055	pos
SPNCRNA.1384	GO:0007163	establishment or maintenance of cell polarity	79	23	0.00118615	0.00425037	pos
SPNCRNA.1384	GO:0006310	DNA recombination	105	27	0.00347579	0.0114969	pos
SPNCRNA.1384	GO:0007155	cell adhesion	24	9	0.00650429	0.0199775	pos
SPNCRNA.1384	GO:0000747	conjugation with cellular fusion	115	27	0.0125984	0.0361153	pos
SPNCRNA.1384	GO:0006351	transcription, DNA-dependent	172	37	0.016581	0.0443922	pos
SPNCRNA.1384	GO:0030437	ascospore formation	102	24	0.0175504	0.0443922	pos
SPNCRNA.1421	GO:0042254	ribosome biogenesis	314	54	6.3836e-15	2.55344e-13	pos
SPNCRNA.1421	GO:0007005	mitochondrion organization	253	26	0.00124295	0.0248591	pos
SPNCRNA.1421	GO:0006399	tRNA metabolic process	142	16	0.00440078	0.0456908	pos
SPNCRNA.1421	GO:0016071	mRNA metabolic process	224	22	0.00509253	0.0456908	pos
SPNCRNA.1421	GO:0006351	transcription, DNA-dependent	172	18	0.00571135	0.0456908	pos
SPNCRNA.1427	cesr	core environmental stress response	176	78	7.66307e-56	3.14186e-54	pos
SPNCRNA.1427	osmo	osmotic stress specific	18	12	5.1712e-12	1.0601e-10	pos
SPNCRNA.1427	GO:0005975	carbohydrate metabolic process	176	25	4.27677e-06	5.84492e-05	pos
SPNCRNA.1427	GO:0007033	vacuole organization	36	10	1.06715e-05	0.000109383	pos
SPNCRNA.1427	GO:0042254	ribosome biogenesis	314	130	2.51847e-54	1.10813e-52	neg
SPNCRNA.1427	GO:0006399	tRNA metabolic process	142	39	9.45726e-10	2.0806e-08	neg
SPNCRNA.1427	GO:0006913	nucleocytoplasmic transport	116	31	1.05958e-07	1.55404e-06	neg
SPNCRNA.1435	GO:0007155	cell adhesion	24	5	0.000592041	0.0203459	neg
SPNCRNA.1435	GO:0006355	regulation of transcription, DNA-dependent	338	21	0.000946322	0.0203459	neg
SPNCRNA.1435	GO:0007059	chromosome segregation	198	14	0.00214879	0.0307994	neg
SPNCRNA.1453	cesr	core environmental stress response	176	84	6.74068e-62	2.56146e-60	pos
SPNCRNA.1453	osmo	osmotic stress specific	18	10	6.78775e-09	1.28967e-07	pos
SPNCRNA.1453	GO:0005975	carbohydrate metabolic process	176	30	1.89901e-08	2.40542e-07	pos
SPNCRNA.1453	GO:0007033	vacuole organization	36	8	0.00061842	0.00587499	pos
SPNCRNA.1453	GO:0042254	ribosome biogenesis	314	118	2.2621e-92	7.69115e-91	neg
SPNCRNA.1453	cesr	core environmental stress response	176	33	1.33299e-13	2.26608e-12	neg
SPNCRNA.1453	GO:0006913	nucleocytoplasmic transport	116	20	5.3507e-08	6.06413e-07	neg
SPNCRNA.1453	GO:0002181	cytoplasmic translation	259	24	0.000202204	0.00171874	neg
SPNCRNA.1453	GO:0055086	nucleobase-containing small molecule metabolic process	409	31	0.000889626	0.00604946	neg
SPNCRNA.1453	GO:0006399	tRNA metabolic process	142	13	0.00666121	0.0377469	neg
SPNCRNA.1476	GO:0006520	cellular amino acid metabolic process	213	28	1.10343e-17	3.42062e-16	pos
SPNCRNA.1476	GO:0006399	tRNA metabolic process	142	10	0.000198431	0.00307568	pos
SPNCRNA.1476	GO:0006629	lipid metabolic process	216	12	0.000418647	0.00432601	pos
SPNCRNA.1477	GO:0042254	ribosome biogenesis	314	153	4.16209e-65	1.83132e-63	pos
SPNCRNA.1477	GO:0006399	tRNA metabolic process	142	47	6.35343e-12	1.39776e-10	pos
SPNCRNA.1477	cesr	core environmental stress response	176	40	1.88091e-05	0.000275867	pos
SPNCRNA.1477	GO:0006913	nucleocytoplasmic transport	116	27	0.000284921	0.00313413	pos
SPNCRNA.1477	GO:0006351	transcription, DNA-dependent	172	33	0.00245493	0.0216034	pos
SPNCRNA.1477	GO:0002181	cytoplasmic translation	259	45	0.00354518	0.025998	pos
SPNCRNA.1477	cesr	core environmental stress response	176	10	2.39288e-10	3.35003e-09	neg
SPNCRNA.1477	GO:0005975	carbohydrate metabolic process	176	4	0.00420695	0.0294487	neg
SPNCRNA.1480	cesr	core environmental stress response	176	70	1.21634e-51	4.98699e-50	pos
SPNCRNA.1480	osmo	osmotic stress specific	18	11	2.53409e-11	5.19489e-10	pos
SPNCRNA.1480	GO:0007033	vacuole organization	36	9	1.89254e-05	0.000258647	pos
SPNCRNA.1480	GO:0005975	carbohydrate metabolic process	176	19	0.000258726	0.00265195	pos
SPNCRNA.1480	GO:0042254	ribosome biogenesis	314	103	6.66792e-48	2.80053e-46	neg
SPNCRNA.1480	GO:0006399	tRNA metabolic process	142	30	1.05244e-08	2.21013e-07	neg
SPNCRNA.1480	GO:0006913	nucleocytoplasmic transport	116	26	2.92679e-08	4.09751e-07	neg
SPNCRNA.1480	GO:0055086	nucleobase-containing small molecule metabolic process	409	42	0.00328901	0.0345346	neg
SPNCRNA.1480	GO:0006260	DNA replication	119	16	0.00577498	0.0485098	neg
SPNCRNA.1499	cesr	core environmental stress response	176	71	8.99954e-58	3.14984e-56	pos
SPNCRNA.1499	osmo	osmotic stress specific	18	12	1.25836e-13	2.20213e-12	pos
SPNCRNA.1499	GO:0007033	vacuole organization	36	9	6.25838e-06	7.30144e-05	pos
SPNCRNA.1499	GO:0005975	carbohydrate metabolic process	176	18	0.000135324	0.00118409	pos
SPNCRNA.1499	GO:0042254	ribosome biogenesis	314	133	3.09241e-73	1.36066e-71	neg
SPNCRNA.1499	GO:0006913	nucleocytoplasmic transport	116	27	6.85153e-08	1.50734e-06	neg
SPNCRNA.1499	GO:0006399	tRNA metabolic process	142	30	1.29786e-07	1.90352e-06	neg
SPNCRNA.1499	cesr	core environmental stress response	176	31	5.16574e-06	5.68231e-05	neg
SPNCRNA.1499	GO:0055086	nucleobase-containing small molecule metabolic process	409	51	0.000155738	0.00137049	neg
SPNCRNA.1499	GO:0006351	transcription, DNA-dependent	172	24	0.00212895	0.0156123	neg
SPNCRNA.1523	cesr	core environmental stress response	176	83	2.2273e-46	9.13192e-45	pos
SPNCRNA.1523	osmo	osmotic stress specific	18	11	1.45017e-08	2.97285e-07	pos
SPNCRNA.1523	GO:0005975	carbohydrate metabolic process	176	32	6.86678e-06	9.3846e-05	pos
SPNCRNA.1523	GO:0007033	vacuole organization	36	12	1.25696e-05	0.000128839	pos
SPNCRNA.1523	GO:0042254	ribosome biogenesis	314	93	6.77103e-86	1.76047e-84	neg
SPNCRNA.1523	cesr	core environmental stress response	176	22	5.23149e-10	6.80094e-09	neg
SPNCRNA.1523	GO:0006913	nucleocytoplasmic transport	116	13	8.09716e-06	7.01753e-05	neg
SPNCRNA.1523	GO:0055086	nucleobase-containing small molecule metabolic process	409	23	0.000312577	0.00203175	neg
SPNCRNA.1523	GO:0006399	tRNA metabolic process	142	11	0.00109955	0.00571765	neg
SPNCRNA.1527	cesr	core environmental stress response	176	24	3.20787e-14	9.62362e-13	pos
SPNCRNA.1527	GO:0005975	carbohydrate metabolic process	176	10	0.00278615	0.0417922	pos
SPNCRNA.1527	GO:0042254	ribosome biogenesis	314	9	1.68497e-07	2.02197e-06	neg
SPNCRNA.1527	cesr	core environmental stress response	176	5	0.000198103	0.00118862	neg
SPNCRNA.1544	GO:0042254	ribosome biogenesis	314	16	3.17961e-05	0.00111287	pos
SPNCRNA.1544	cesr	core environmental stress response	176	2	0.00116921	0.00233842	neg
SPNCRNA.1549	osmo	osmotic stress specific	18	5	3.26312e-08	5.87361e-07	pos
SPNCRNA.1549	cesr	core environmental stress response	176	9	2.96092e-07	2.66483e-06	pos
SPNCRNA.1549	GO:0051276	chromosome organization	238	65	1.66723e-09	7.16909e-08	neg
SPNCRNA.1549	GO:0006260	DNA replication	119	38	5.78874e-08	1.24458e-06	neg
SPNCRNA.1549	GO:0000910	cytokinesis	154	43	5.6406e-07	8.08486e-06	neg
SPNCRNA.1549	GO:0007059	chromosome segregation	198	51	7.75666e-07	8.33841e-06	neg
SPNCRNA.1549	GO:0006281	DNA repair	153	40	8.44053e-06	7.25886e-05	neg
SPNCRNA.1549	GO:0016568	chromatin modification	214	49	4.24102e-05	0.00030394	neg
SPNCRNA.1549	GO:0007010	cytoskeleton organization	228	48	0.000435227	0.00267353	neg
SPNCRNA.1549	GO:0023052	signaling	349	67	0.000569301	0.0028721	neg
SPNCRNA.1549	GO:0070882	cellular cell wall organization or biogenesis	131	31	0.000601136	0.0028721	neg
SPNCRNA.1549	GO:0007346	regulation of mitotic cell cycle	283	55	0.00132427	0.00569435	neg
SPNCRNA.1549	GO:0006355	regulation of transcription, DNA-dependent	338	63	0.00181117	0.00708003	neg
SPNCRNA.1549	GO:0006351	transcription, DNA-dependent	172	36	0.00246695	0.00883992	neg
SPNCRNA.1549	GO:0006310	DNA recombination	105	24	0.00392216	0.0129733	neg
SPNCRNA.1549	GO:0007155	cell adhesion	24	8	0.00894239	0.0274659	neg
SPNCRNA.1549	GO:0000747	conjugation with cellular fusion	115	24	0.0126833	0.0363587	neg
SPNCRNA.1560	GO:0002181	cytoplasmic translation	259	10	5.75898e-08	4.60718e-07	pos
SPNCRNA.1571	cesr	core environmental stress response	176	79	2.52932e-54	1.03702e-52	pos
SPNCRNA.1571	osmo	osmotic stress specific	18	12	1.25898e-11	2.58091e-10	pos
SPNCRNA.1571	GO:0005975	carbohydrate metabolic process	176	26	5.20237e-06	7.1099e-05	pos
SPNCRNA.1571	GO:0007033	vacuole organization	36	10	2.06013e-05	0.000211163	pos
SPNCRNA.1571	GO:0042254	ribosome biogenesis	314	136	1.89138e-75	8.32207e-74	neg
SPNCRNA.1571	GO:0006399	tRNA metabolic process	142	36	4.88352e-11	1.07438e-09	neg
SPNCRNA.1571	GO:0006913	nucleocytoplasmic transport	116	23	1.64141e-05	0.000240741	neg
SPNCRNA.1571	GO:0055086	nucleobase-containing small molecule metabolic process	409	51	0.000245409	0.00269949	neg
SPNCRNA.1571	cesr	core environmental stress response	176	27	0.000334082	0.00293992	neg
SPNCRNA.1571	GO:0006351	transcription, DNA-dependent	172	24	0.00270369	0.019827	neg
SPNCRNA.1572	cesr	core environmental stress response	176	81	1.49013e-52	6.10955e-51	pos
SPNCRNA.1572	osmo	osmotic stress specific	18	13	1.45062e-12	2.97377e-11	pos
SPNCRNA.1572	GO:0005975	carbohydrate metabolic process	176	27	1.3848e-05	0.000189256	pos
SPNCRNA.1572	GO:0007033	vacuole organization	36	10	5.49074e-05	0.000562801	pos
SPNCRNA.1572	GO:0042254	ribosome biogenesis	314	128	3.93525e-92	1.33799e-90	neg
SPNCRNA.1572	cesr	core environmental stress response	176	33	4.46059e-11	7.58301e-10	neg
SPNCRNA.1572	GO:0006399	tRNA metabolic process	142	27	2.15284e-09	2.43989e-08	neg
SPNCRNA.1572	GO:0006913	nucleocytoplasmic transport	116	23	1.55816e-08	1.32444e-07	neg
SPNCRNA.1572	GO:0055086	nucleobase-containing small molecule metabolic process	409	36	0.000971942	0.0066092	neg
SPNCRNA.1572	GO:0006351	transcription, DNA-dependent	172	19	0.00131333	0.00744221	neg
SPNCRNA.1583	GO:0006520	cellular amino acid metabolic process	213	23	1.65742e-16	3.81206e-15	pos
SPNCRNA.1597	cesr	core environmental stress response	176	10	9.43798e-06	0.000235949	pos
SPNCRNA.1597	osmo	osmotic stress specific	18	3	0.000760324	0.00950406	pos
SPNCRNA.1597	GO:0007033	vacuole organization	36	3	0.00583613	0.0486344	pos
SPNCRNA.1599	GO:0016568	chromatin modification	214	66	3.84047e-09	1.68981e-07	pos
SPNCRNA.1599	GO:0006355	regulation of transcription, DNA-dependent	338	90	2.04605e-08	4.22277e-07	pos
SPNCRNA.1599	GO:0051276	chromosome organization	238	69	2.87916e-08	4.22277e-07	pos
SPNCRNA.1599	GO:0007059	chromosome segregation	198	58	2.63601e-07	2.89961e-06	pos
SPNCRNA.1599	GO:0006260	DNA replication	119	40	4.19409e-07	3.6908e-06	pos
SPNCRNA.1599	GO:0000910	cytokinesis	154	45	6.44654e-06	4.72746e-05	pos
SPNCRNA.1599	GO:0006281	DNA repair	153	42	6.75055e-05	0.00042432	pos
SPNCRNA.1599	GO:0023052	signaling	349	79	0.000120594	0.000653352	pos
SPNCRNA.1599	GO:0007010	cytoskeleton organization	228	56	0.00013364	0.000653352	pos
SPNCRNA.1599	GO:0007346	regulation of mitotic cell cycle	283	66	0.000180134	0.000792591	pos
SPNCRNA.1599	GO:0006310	DNA recombination	105	28	0.00174895	0.00699579	pos
SPNCRNA.1599	GO:0070882	cellular cell wall organization or biogenesis	131	33	0.00201513	0.00738882	pos
SPNCRNA.1599	GO:0007163	establishment or maintenance of cell polarity	79	21	0.00655029	0.0207385	pos
SPNCRNA.1599	GO:0007155	cell adhesion	24	9	0.00667336	0.0207385	pos
SPNCRNA.1599	GO:0000747	conjugation with cellular fusion	115	28	0.00706996	0.0207385	pos
SPNCRNA.1599	GO:0007126	meiosis	207	44	0.0125761	0.0345843	pos
SPNCRNA.1602	GO:0042254	ribosome biogenesis	314	42	3.28486e-12	1.24825e-10	pos
SPNCRNA.1602	GO:0006399	tRNA metabolic process	142	25	3.90208e-10	7.41395e-09	pos
SPNCRNA.1602	GO:0006520	cellular amino acid metabolic process	213	20	0.000436073	0.0055236	pos
SPNCRNA.1606	GO:0002181	cytoplasmic translation	259	83	2.39478e-42	8.38172e-41	pos
SPNCRNA.1606	GO:0006520	cellular amino acid metabolic process	213	53	7.66572e-21	1.3415e-19	pos
SPNCRNA.1606	GO:0042254	ribosome biogenesis	314	59	8.96665e-17	1.04611e-15	pos
SPNCRNA.1606	GO:0006399	tRNA metabolic process	142	31	6.83661e-11	5.98203e-10	pos
SPNCRNA.1606	GO:0006457	protein folding	80	12	0.00212175	0.0148522	pos
SPNCRNA.1606	GO:0051186	cofactor metabolic process	126	15	0.0062743	0.0341459	pos
SPNCRNA.1606	GO:0006766	vitamin metabolic process	30	6	0.00682918	0.0341459	pos
SPNCRNA.1606	cesr	core environmental stress response	176	3	0.000734423	0.00660981	neg
SPNCRNA.1606	GO:0000910	cytokinesis	154	2	0.0123914	0.0480338	neg
SPNCRNA.1606	GO:0005975	carbohydrate metabolic process	176	2	0.0160113	0.0480338	neg
SPNCRNA.1611	cesr	core environmental stress response	176	82	2.61453e-53	1.07196e-51	pos
SPNCRNA.1611	osmo	osmotic stress specific	18	13	1.69751e-12	3.47989e-11	pos
SPNCRNA.1611	GO:0005975	carbohydrate metabolic process	176	27	1.73069e-05	0.000236527	pos
SPNCRNA.1611	GO:0007033	vacuole organization	36	10	6.09227e-05	0.000624458	pos
SPNCRNA.1611	GO:0042254	ribosome biogenesis	314	133	7.08253e-85	2.90384e-83	neg
SPNCRNA.1611	GO:0006399	tRNA metabolic process	142	32	1.05126e-10	2.15508e-09	neg
SPNCRNA.1611	GO:0006913	nucleocytoplasmic transport	116	25	3.36903e-08	4.60434e-07	neg
SPNCRNA.1611	cesr	core environmental stress response	176	30	3.75397e-07	3.84782e-06	neg
SPNCRNA.1611	GO:0006351	transcription, DNA-dependent	172	24	0.00016987	0.00139293	neg
SPNCRNA.1611	GO:0055086	nucleobase-containing small molecule metabolic process	409	42	0.000910607	0.00622248	neg
SPNCRNA.1613	GO:0002181	cytoplasmic translation	259	7	8.10388e-08	5.67271e-07	neg
SPNCRNA.1613	GO:0042254	ribosome biogenesis	314	3	0.0197161	0.0472237	neg
SPNCRNA.1613	GO:0006913	nucleocytoplasmic transport	116	2	0.0202387	0.0472237	neg
SPNCRNA.1625	GO:0006520	cellular amino acid metabolic process	213	40	1.27809e-22	4.4733e-21	pos
SPNCRNA.1625	GO:0006766	vitamin metabolic process	30	7	1.83088e-05	0.000320404	pos
SPNCRNA.1625	GO:0002181	cytoplasmic translation	259	19	0.000165376	0.00192779	pos
SPNCRNA.1625	GO:0006399	tRNA metabolic process	142	13	0.000226968	0.00192779	pos
SPNCRNA.1625	GO:0051186	cofactor metabolic process	126	12	0.000275399	0.00192779	pos
SPNCRNA.1628	GO:0000910	cytokinesis	154	12	0.000351688	0.0137158	pos
SPNCRNA.1628	GO:0007346	regulation of mitotic cell cycle	283	16	0.00137661	0.026844	pos
SPNCRNA.1635	GO:0006520	cellular amino acid metabolic process	213	21	1.66489e-13	3.49627e-12	pos
SPNCRNA.1635	GO:0051186	cofactor metabolic process	126	9	3.97371e-05	0.000417239	pos
SPNCRNA.1635	GO:0006399	tRNA metabolic process	142	7	0.00275326	0.0192728	pos
SPNCRNA.1635	GO:0006766	vitamin metabolic process	30	3	0.0072805	0.0382226	pos
SPNCRNA.1643	GO:0042254	ribosome biogenesis	314	73	6.82442e-26	2.86625e-24	pos
SPNCRNA.1643	GO:0006399	tRNA metabolic process	142	28	1.45796e-08	3.06171e-07	pos
SPNCRNA.1643	GO:0006913	nucleocytoplasmic transport	116	20	1.56103e-05	0.000218544	pos
SPNCRNA.1658	GO:0006399	tRNA metabolic process	142	89	8.4681e-20	3.72597e-18	pos
SPNCRNA.1658	GO:0042254	ribosome biogenesis	314	143	1.00615e-13	2.21353e-12	pos
SPNCRNA.1658	GO:0016568	chromatin modification	214	91	2.33793e-07	3.42896e-06	pos
SPNCRNA.1658	GO:0051276	chromosome organization	238	96	2.00089e-06	2.20097e-05	pos
SPNCRNA.1658	GO:0006913	nucleocytoplasmic transport	116	52	1.64522e-05	0.000125658	pos
SPNCRNA.1658	GO:0006260	DNA replication	119	53	1.71352e-05	0.000125658	pos
SPNCRNA.1658	GO:0006351	transcription, DNA-dependent	172	70	3.544e-05	0.000222766	pos
SPNCRNA.1658	GO:0007005	mitochondrion organization	253	91	0.00056807	0.00312439	pos
SPNCRNA.1658	GO:0016071	mRNA metabolic process	224	81	0.000940547	0.00459823	pos
SPNCRNA.1658	GO:0007059	chromosome segregation	198	72	0.00149514	0.00657861	pos
SPNCRNA.1658	GO:0006281	DNA repair	153	57	0.00241249	0.00964997	pos
SPNCRNA.1658	GO:0055086	nucleobase-containing small molecule metabolic process	409	131	0.00731265	0.0268131	pos
SPNCRNA.1661	cesr	core environmental stress response	176	70	9.02864e-27	3.79203e-25	pos
SPNCRNA.1661	GO:0030163	protein catabolic process	180	45	2.49132e-09	5.23177e-08	pos
SPNCRNA.1661	GO:0005975	carbohydrate metabolic process	176	43	1.21657e-08	1.7032e-07	pos
SPNCRNA.1661	GO:0070647	protein modification by small protein conjugation or removal	177	33	0.000253338	0.00266005	pos
SPNCRNA.1661	GO:0023052	signaling	349	50	0.00461084	0.038731	pos
SPNCRNA.1661	GO:0042254	ribosome biogenesis	314	4	6.54422e-05	0.000458095	neg
SPNCRNA.1661	GO:0055086	nucleobase-containing small molecule metabolic process	409	3	0.00444712	0.0155649	neg
SPNCRNA.1663	GO:0006281	DNA repair	153	23	0.000854351	0.0303599	pos
SPNCRNA.1663	GO:0051276	chromosome organization	238	31	0.00141209	0.0303599	pos
SPNCRNA.1663	GO:0006260	DNA replication	119	18	0.00285412	0.0409091	pos
SPNCRNA.1663	GO:0007031	peroxisome organization	22	6	0.00442812	0.0476023	pos
SPNCRNA.1673	GO:0042254	ribosome biogenesis	314	14	0.00070788	0.0191128	pos
SPNCRNA.1673	GO:0006399	tRNA metabolic process	142	8	0.00260313	0.0351422	pos
SPNCRNA.1673	GO:0000910	cytokinesis	154	2	0.00842613	0.0382165	neg
SPNCRNA.1673	cesr	core environmental stress response	176	2	0.010919	0.0382165	neg
SPNCRNA.1096	GO:0042254	ribosome biogenesis	314	77	2.23171e-41	7.58781e-40	pos
SPNCRNA.1096	GO:0002181	cytoplasmic translation	259	30	2.67199e-07	4.54238e-06	pos
SPNCRNA.1096	cesr	core environmental stress response	176	23	9.09688e-07	1.03098e-05	pos
SPNCRNA.1096	GO:0006399	tRNA metabolic process	142	18	2.27536e-05	0.000193405	pos
SPNCRNA.1096	cesr	core environmental stress response	176	32	2.58455e-27	7.4952e-26	neg
SPNCRNA.1096	GO:0005975	carbohydrate metabolic process	176	13	2.12473e-06	3.08086e-05	neg
SPNCRNA.1096	GO:0051186	cofactor metabolic process	126	7	0.00304108	0.0293972	neg
SPNCRNA.1100	GO:0002181	cytoplasmic translation	259	58	6.46572e-64	1.09917e-62	pos
SPNCRNA.1100	GO:0042254	ribosome biogenesis	314	22	1.44151e-10	1.22528e-09	pos
SPNCRNA.1101	GO:0042254	ribosome biogenesis	314	101	4.05288e-52	1.70221e-50	pos
SPNCRNA.1101	cesr	core environmental stress response	176	33	1.47223e-09	3.09168e-08	pos
SPNCRNA.1101	GO:0006399	tRNA metabolic process	142	20	0.000216329	0.00302861	pos
SPNCRNA.1101	GO:0006913	nucleocytoplasmic transport	116	16	0.00115868	0.0121662	pos
SPNCRNA.1101	cesr	core environmental stress response	176	14	2.7006e-15	3.51078e-14	neg
SPNCRNA.1102	GO:0042254	ribosome biogenesis	314	10	2.11016e-06	3.58727e-05	pos
SPNCRNA.1103	GO:0000910	cytokinesis	154	12	7.32326e-05	0.00285607	pos
SPNCRNA.1104	GO:0006355	regulation of transcription, DNA-dependent	338	17	0.00220877	0.0398022	pos
SPNCRNA.1104	GO:0007163	establishment or maintenance of cell polarity	79	7	0.00241823	0.0398022	pos
SPNCRNA.1104	GO:0030163	protein catabolic process	180	11	0.00322721	0.0398022	pos
SPNCRNA.1115	cesr	core environmental stress response	176	86	2.89917e-52	1.15967e-50	pos
SPNCRNA.1115	GO:0005975	carbohydrate metabolic process	176	35	5.27711e-08	1.05542e-06	pos
SPNCRNA.1115	GO:0030163	protein catabolic process	180	33	9.38262e-07	1.25102e-05	pos
SPNCRNA.1115	osmo	osmotic stress specific	18	9	1.81267e-06	1.81267e-05	pos
SPNCRNA.1115	GO:0007033	vacuole organization	36	11	3.9626e-05	0.000317008	pos
SPNCRNA.1115	GO:0051186	cofactor metabolic process	126	21	0.000378261	0.00252174	pos
SPNCRNA.1115	GO:0070647	protein modification by small protein conjugation or removal	177	25	0.00140186	0.00801064	pos
SPNCRNA.1115	GO:0042254	ribosome biogenesis	314	81	4.48899e-60	1.03247e-58	neg
SPNCRNA.1115	cesr	core environmental stress response	176	30	2.058e-15	2.36669e-14	neg
SPNCRNA.1115	GO:0006913	nucleocytoplasmic transport	116	14	7.62376e-06	5.84488e-05	neg
SPNCRNA.1115	GO:0055086	nucleobase-containing small molecule metabolic process	409	25	0.000420532	0.00241806	neg
SPNCRNA.1115	GO:0002181	cytoplasmic translation	259	18	0.000664585	0.00305709	neg
SPNCRNA.1116	GO:0030163	protein catabolic process	180	7	0.00085151	0.0195847	pos
SPNCRNA.1124	cesr	core environmental stress response	176	74	1.75015e-47	6.82559e-46	pos
SPNCRNA.1124	osmo	osmotic stress specific	18	10	1.0838e-08	2.11341e-07	pos
SPNCRNA.1124	GO:0005975	carbohydrate metabolic process	176	27	2.3899e-06	3.10687e-05	pos
SPNCRNA.1124	GO:0007033	vacuole organization	36	8	0.000851187	0.00829907	pos
SPNCRNA.1124	GO:0030163	protein catabolic process	180	20	0.00357787	0.0279074	pos
SPNCRNA.1124	GO:0042254	ribosome biogenesis	314	4	0.000790088	0.00711079	neg
SPNCRNA.1125	GO:0042254	ribosome biogenesis	314	70	2.72516e-09	1.19907e-07	pos
SPNCRNA.1125	GO:0006913	nucleocytoplasmic transport	116	31	1.75363e-06	3.85798e-05	pos
SPNCRNA.1125	GO:0006399	tRNA metabolic process	142	32	5.47805e-05	0.000803448	pos
SPNCRNA.1125	GO:0006351	transcription, DNA-dependent	172	35	0.00022215	0.00244365	pos
SPNCRNA.1125	GO:0055086	nucleobase-containing small molecule metabolic process	409	66	0.000784422	0.00690291	pos
SPNCRNA.1125	GO:0016071	mRNA metabolic process	224	38	0.00440737	0.0323207	pos
SPNCRNA.1140	GO:0006520	cellular amino acid metabolic process	213	6	3.56864e-06	2.49805e-05	neg
SPNCRNA.1164	osmo	osmotic stress specific	18	4	7.44853e-07	1.41522e-05	pos
SPNCRNA.1164	cesr	core environmental stress response	176	6	7.0449e-05	0.000669265	pos
SPNCRNA.1164	GO:0051276	chromosome organization	238	38	3.07714e-07	1.35394e-05	neg
SPNCRNA.1164	GO:0007059	chromosome segregation	198	33	7.18165e-07	1.57996e-05	neg
SPNCRNA.1164	GO:0007155	cell adhesion	24	8	0.000108789	0.00159557	neg
SPNCRNA.1164	GO:0016568	chromatin modification	214	29	0.000188204	0.00207024	neg
SPNCRNA.1164	GO:0007346	regulation of mitotic cell cycle	283	34	0.000550037	0.00484033	neg
SPNCRNA.1164	GO:0007010	cytoskeleton organization	228	28	0.00121269	0.00889305	neg
SPNCRNA.1164	GO:0006281	DNA repair	153	20	0.00289125	0.0171759	neg
SPNCRNA.1164	GO:0000910	cytokinesis	154	20	0.0031229	0.0171759	neg
SPNCRNA.1164	GO:0006355	regulation of transcription, DNA-dependent	338	35	0.00601805	0.0294216	neg
SPNCRNA.1167	GO:0051276	chromosome organization	238	108	5.01326e-12	2.25597e-10	pos
SPNCRNA.1167	GO:0006260	DNA replication	119	61	7.53396e-10	1.69514e-08	pos
SPNCRNA.1167	GO:0006399	tRNA metabolic process	142	68	3.39514e-09	5.09271e-08	pos
SPNCRNA.1167	GO:0007059	chromosome segregation	198	83	1.43784e-07	1.61757e-06	pos
SPNCRNA.1167	GO:0007010	cytoskeleton organization	228	87	8.32864e-06	7.49578e-05	pos
SPNCRNA.1167	GO:0042254	ribosome biogenesis	314	112	1.69564e-05	0.000127173	pos
SPNCRNA.1167	GO:0016568	chromatin modification	214	79	8.34641e-05	0.000536555	pos
SPNCRNA.1167	GO:0006913	nucleocytoplasmic transport	116	47	0.000203324	0.00114369	pos
SPNCRNA.1167	GO:0016071	mRNA metabolic process	224	79	0.000456206	0.00228103	pos
SPNCRNA.1167	GO:0006281	DNA repair	153	57	0.000615644	0.0027704	pos
SPNCRNA.1167	GO:0006351	transcription, DNA-dependent	172	62	0.000978405	0.00400256	pos
SPNCRNA.1167	GO:0007005	mitochondrion organization	253	85	0.00157791	0.00591715	pos
SPNCRNA.1167	GO:0016192	vesicle-mediated transport	319	103	0.00236282	0.00817899	pos
SPNCRNA.1167	GO:0007346	regulation of mitotic cell cycle	283	91	0.00474837	0.0152626	pos
SPNCRNA.1167	GO:0006355	regulation of transcription, DNA-dependent	338	105	0.00809492	0.0242847	pos
SPNCRNA.1167	GO:0006486	protein glycosylation	61	24	0.0107469	0.0302257	pos
SPNCRNA.1167	GO:0000910	cytokinesis	154	51	0.0171069	0.045283	pos
SPNCRNA.1167	cesr	core environmental stress response	176	3	0.000734423	0.00587539	neg
SPNCRNA.1174	GO:0006399	tRNA metabolic process	142	35	1.38146e-06	6.07844e-05	pos
SPNCRNA.1174	GO:0007005	mitochondrion organization	253	51	4.22576e-06	9.29667e-05	pos
SPNCRNA.1174	GO:0006486	protein glycosylation	61	17	0.000152356	0.00223456	pos
SPNCRNA.1174	GO:0051276	chromosome organization	238	43	0.000344886	0.00379374	pos
SPNCRNA.1174	GO:0006260	DNA replication	119	24	0.00154746	0.0136176	pos
SPNCRNA.1174	GO:0016568	chromatin modification	214	37	0.00202979	0.0148851	pos
SPNCRNA.1174	GO:0006281	DNA repair	153	27	0.00595041	0.0374026	pos
SPNCRNA.1189	GO:0006355	regulation of transcription, DNA-dependent	338	15	1.39893e-05	0.000475635	neg
SPNCRNA.1191	GO:0016568	chromatin modification	214	75	2.4485e-10	1.07734e-08	pos
SPNCRNA.1191	GO:0051276	chromosome organization	238	79	1.54521e-09	3.39947e-08	pos
SPNCRNA.1191	GO:0006281	DNA repair	153	50	2.94446e-06	4.31854e-05	pos
SPNCRNA.1191	GO:0006399	tRNA metabolic process	142	46	9.56696e-06	0.000105237	pos
SPNCRNA.1191	GO:0007059	chromosome segregation	198	58	2.23382e-05	0.000196577	pos
SPNCRNA.1191	GO:0006260	DNA replication	119	39	3.38696e-05	0.000248377	pos
SPNCRNA.1191	GO:0006355	regulation of transcription, DNA-dependent	338	84	0.000281503	0.00169283	pos
SPNCRNA.1191	GO:0007005	mitochondrion organization	253	66	0.000307788	0.00169283	pos
SPNCRNA.1191	GO:0016071	mRNA metabolic process	224	59	0.000489141	0.00239136	pos
SPNCRNA.1191	GO:0006310	DNA recombination	105	30	0.00322598	0.0141943	pos
SPNCRNA.1191	GO:0016192	vesicle-mediated transport	319	74	0.0047363	0.0189452	pos
SPNCRNA.1215	GO:0042254	ribosome biogenesis	314	94	1.52839e-18	6.72494e-17	pos
SPNCRNA.1215	GO:0006399	tRNA metabolic process	142	50	3.30663e-13	7.27459e-12	pos
SPNCRNA.1215	GO:0006351	transcription, DNA-dependent	172	35	0.00115262	0.016905	pos
SPNCRNA.1215	GO:0016071	mRNA metabolic process	224	42	0.002124	0.023364	pos
SPNCRNA.1216	GO:0006399	tRNA metabolic process	142	32	0.000435878	0.0191786	pos
SPNCRNA.1216	GO:0006260	DNA replication	119	27	0.00107572	0.0236658	pos
SPNCRNA.1216	cesr	core environmental stress response	176	3	0.00125289	0.0175404	neg
SPNCRNA.1235	GO:0042254	ribosome biogenesis	314	75	2.48085e-14	1.09158e-12	pos
SPNCRNA.1235	GO:0006399	tRNA metabolic process	142	34	4.34104e-07	9.55029e-06	pos
SPNCRNA.1235	cesr	core environmental stress response	176	2	0.00342833	0.02057	neg
SPNCRNA.1253	GO:0030163	protein catabolic process	180	29	2.2503e-06	9.22622e-05	pos
SPNCRNA.1253	GO:0016192	vesicle-mediated transport	319	40	1.80857e-05	0.000370757	pos
SPNCRNA.1253	GO:0006281	DNA repair	153	21	0.000589495	0.00736726	pos
SPNCRNA.1253	GO:0070647	protein modification by small protein conjugation or removal	177	23	0.000718757	0.00736726	pos
SPNCRNA.1253	GO:0016568	chromatin modification	214	25	0.00202281	0.0165871	pos
SPNCRNA.1253	GO:0007033	vacuole organization	36	7	0.00658272	0.0449819	pos
SPNCRNA.1277	GO:0042254	ribosome biogenesis	314	59	1.58696e-31	6.03044e-30	pos
SPNCRNA.1277	GO:0006399	tRNA metabolic process	142	14	0.000162074	0.00307942	pos
SPNCRNA.1277	cesr	core environmental stress response	176	9	9.2439e-11	1.20171e-09	neg
SPNCRNA.1277	osmo	osmotic stress specific	18	3	1.28705e-05	8.36581e-05	neg
SPNCRNA.1277	GO:0005975	carbohydrate metabolic process	176	3	0.0109133	0.047291	neg
SPNCRNA.1278	GO:0042254	ribosome biogenesis	314	140	8.19637e-21	3.68837e-19	pos
SPNCRNA.1278	GO:0006399	tRNA metabolic process	142	71	5.09562e-14	1.14652e-12	pos
SPNCRNA.1278	GO:0006260	DNA replication	119	50	4.10363e-07	6.15545e-06	pos
SPNCRNA.1278	GO:0051276	chromosome organization	238	82	2.72957e-06	3.07077e-05	pos
SPNCRNA.1278	GO:0007059	chromosome segregation	198	66	8.43439e-05	0.000759095	pos
SPNCRNA.1278	GO:0006351	transcription, DNA-dependent	172	57	0.000302489	0.00226867	pos
SPNCRNA.1278	GO:0006913	nucleocytoplasmic transport	116	41	0.000484004	0.00311146	pos
SPNCRNA.1278	GO:0016568	chromatin modification	214	63	0.0044163	0.0248417	pos
SPNCRNA.1278	osmo	osmotic stress specific	18	3	5.8727e-06	7.04724e-05	neg
SPNCRNA.1278	cesr	core environmental stress response	176	5	1.74982e-05	0.000104989	neg
SPNCRNA.1278	GO:0023052	signaling	349	4	0.00472457	0.0188983	neg
SPNCRNA.1279	GO:0051276	chromosome organization	238	113	4.2322e-17	1.86217e-15	pos
SPNCRNA.1279	GO:0007059	chromosome segregation	198	91	6.67431e-13	1.46835e-11	pos
SPNCRNA.1279	GO:0016568	chromatin modification	214	95	2.59702e-12	3.80897e-11	pos
SPNCRNA.1279	GO:0006281	DNA repair	153	69	1.28261e-09	1.41087e-08	pos
SPNCRNA.1279	GO:0006260	DNA replication	119	57	2.33971e-09	2.05894e-08	pos
SPNCRNA.1279	GO:0006355	regulation of transcription, DNA-dependent	338	121	4.76661e-08	3.49552e-07	pos
SPNCRNA.1279	GO:0006310	DNA recombination	105	48	2.67593e-07	1.68202e-06	pos
SPNCRNA.1279	GO:0007346	regulation of mitotic cell cycle	283	100	1.52349e-06	8.37917e-06	pos
SPNCRNA.1279	GO:0016071	mRNA metabolic process	224	78	4.06617e-05	0.000198791	pos
SPNCRNA.1279	GO:0000910	cytokinesis	154	56	0.000136026	0.000581025	pos
SPNCRNA.1279	GO:0007010	cytoskeleton organization	228	77	0.000145256	0.000581025	pos
SPNCRNA.1279	GO:0016192	vesicle-mediated transport	319	97	0.00146673	0.005378	pos
SPNCRNA.1279	GO:0007005	mitochondrion organization	253	77	0.00430091	0.0145569	pos
SPNCRNA.1279	GO:0006351	transcription, DNA-dependent	172	54	0.00796796	0.0250422	pos
SPNCRNA.1279	GO:0023052	signaling	349	100	0.00911141	0.0267268	pos
SPNCRNA.1279	GO:0007126	meiosis	207	62	0.0141266	0.038848	pos
SPNCRNA.1280	cesr	core environmental stress response	176	80	2.83902e-49	1.13561e-47	pos
SPNCRNA.1280	osmo	osmotic stress specific	18	10	4.58773e-08	9.17546e-07	pos
SPNCRNA.1280	GO:0005975	carbohydrate metabolic process	176	29	4.70677e-06	6.2757e-05	pos
SPNCRNA.1280	GO:0007033	vacuole organization	36	10	8.87905e-05	0.000887905	pos
SPNCRNA.1280	GO:0042254	ribosome biogenesis	314	78	5.0737e-77	1.26842e-75	neg
SPNCRNA.1280	cesr	core environmental stress response	176	20	1.24879e-10	1.56099e-09	neg
SPNCRNA.1280	GO:0006913	nucleocytoplasmic transport	116	11	1.53865e-05	0.000128221	neg
SPNCRNA.1280	GO:0055086	nucleobase-containing small molecule metabolic process	409	17	0.0025849	0.0161556	neg
SPNCRNA.1292	GO:0000910	cytokinesis	154	29	5.88283e-07	2.52962e-05	pos
SPNCRNA.1292	GO:0023052	signaling	349	45	3.09476e-05	0.000665373	pos
SPNCRNA.1292	GO:0016568	chromatin modification	214	31	6.64503e-05	0.000952455	pos
SPNCRNA.1292	GO:0006355	regulation of transcription, DNA-dependent	338	42	0.000137183	0.00147472	pos
SPNCRNA.1292	GO:0007346	regulation of mitotic cell cycle	283	33	0.00219299	0.0185014	pos
SPNCRNA.1292	GO:0007059	chromosome segregation	198	25	0.00258159	0.0185014	pos
SPNCRNA.1296	GO:0002181	cytoplasmic translation	259	40	1.88907e-43	2.83361e-42	pos
SPNCRNA.1296	GO:0042254	ribosome biogenesis	314	14	1.26207e-06	9.46553e-06	pos
SPNCRNA.1099	GO:0006399	tRNA metabolic process	142	21	2.56213e-08	1.05047e-06	pos
SPNCRNA.1099	GO:0006520	cellular amino acid metabolic process	213	20	7.29619e-05	0.00149572	pos
SPNCRNA.1099	GO:0042254	ribosome biogenesis	314	22	0.0019899	0.0271953	pos
SPNCRNA.1105	GO:0042254	ribosome biogenesis	314	146	7.73083e-66	3.32425e-64	pos
SPNCRNA.1105	GO:0006399	tRNA metabolic process	142	48	1.84186e-14	3.95999e-13	pos
SPNCRNA.1105	cesr	core environmental stress response	176	35	0.000104332	0.00116884	pos
SPNCRNA.1105	GO:0006913	nucleocytoplasmic transport	116	26	0.00010873	0.00116884	pos
SPNCRNA.1105	GO:0006351	transcription, DNA-dependent	172	32	0.000713035	0.0061321	pos
SPNCRNA.1105	GO:0055086	nucleobase-containing small molecule metabolic process	409	61	0.00194141	0.0139134	pos
SPNCRNA.1118	GO:0016568	chromatin modification	214	23	1.50824e-05	0.000618377	pos
SPNCRNA.1118	GO:0051276	chromosome organization	238	22	0.000228238	0.00467888	pos
SPNCRNA.1118	GO:0006281	DNA repair	153	16	0.00043454	0.00593871	pos
SPNCRNA.1118	GO:0007059	chromosome segregation	198	18	0.00104736	0.0107354	pos
SPNCRNA.1118	GO:0006310	DNA recombination	105	11	0.00337663	0.0276884	pos
SPNCRNA.1133	GO:0070647	protein modification by small protein conjugation or removal	177	15	0.00111153	0.0444612	pos
SPNCRNA.1139	GO:0042254	ribosome biogenesis	314	54	8.69022e-25	3.30228e-23	pos
SPNCRNA.1139	GO:0006351	transcription, DNA-dependent	172	15	0.000826605	0.0157055	pos
SPNCRNA.1139	cesr	core environmental stress response	176	14	0.00294731	0.0337892	pos
SPNCRNA.1139	GO:0006399	tRNA metabolic process	142	12	0.00355676	0.0337892	pos
SPNCRNA.1139	cesr	core environmental stress response	176	7	3.39233e-08	2.37463e-07	neg
SPNCRNA.1139	GO:0005975	carbohydrate metabolic process	176	4	0.000532878	0.00186507	neg
SPNCRNA.1139	GO:0051186	cofactor metabolic process	126	3	0.00270176	0.00630411	neg
SPNCRNA.1142	GO:0042254	ribosome biogenesis	314	56	1.84276e-08	7.73959e-07	pos
SPNCRNA.1142	GO:0006399	tRNA metabolic process	142	31	4.01134e-07	8.4238e-06	pos
SPNCRNA.1142	GO:0016071	mRNA metabolic process	224	37	3.46373e-05	0.000484922	pos
SPNCRNA.1142	GO:0016568	chromatin modification	214	34	0.000160145	0.00168153	pos
SPNCRNA.1142	GO:0006351	transcription, DNA-dependent	172	28	0.00040504	0.00340233	pos
SPNCRNA.1142	GO:0007059	chromosome segregation	198	28	0.00367519	0.0257263	pos
SPNCRNA.1142	GO:0051276	chromosome organization	238	32	0.0043642	0.0261852	pos
SPNCRNA.1142	GO:0006260	DNA replication	119	18	0.00931135	0.0488846	pos
SPNCRNA.1155	cesr	core environmental stress response	176	50	2.17906e-35	7.84461e-34	pos
SPNCRNA.1155	osmo	osmotic stress specific	18	8	3.52299e-08	6.34139e-07	pos
SPNCRNA.1155	GO:0007033	vacuole organization	36	7	0.000127976	0.00153571	pos
SPNCRNA.1155	GO:0005975	carbohydrate metabolic process	176	13	0.00451448	0.0406303	pos
SPNCRNA.1155	GO:0042254	ribosome biogenesis	314	4	0.00135394	0.0121855	neg
SPNCRNA.1162	cesr	core environmental stress response	176	71	2.9473e-53	9.7261e-52	pos
SPNCRNA.1162	osmo	osmotic stress specific	18	8	3.73053e-07	6.15538e-06	pos
SPNCRNA.1162	GO:0005975	carbohydrate metabolic process	176	22	7.17505e-06	7.89255e-05	pos
SPNCRNA.1162	GO:0007033	vacuole organization	36	7	0.000817047	0.00674064	pos
SPNCRNA.1162	GO:0042254	ribosome biogenesis	314	84	1.15494e-77	2.54086e-76	neg
SPNCRNA.1162	cesr	core environmental stress response	176	22	5.56871e-11	6.12558e-10	neg
SPNCRNA.1162	GO:0006913	nucleocytoplasmic transport	116	14	3.69425e-07	2.70912e-06	neg
SPNCRNA.1162	GO:0006399	tRNA metabolic process	142	10	0.00165182	0.009085	neg
SPNCRNA.1165	cesr	core environmental stress response	176	86	2.84296e-58	1.16561e-56	pos
SPNCRNA.1165	osmo	osmotic stress specific	18	13	1.69751e-12	3.47989e-11	pos
SPNCRNA.1165	GO:0005975	carbohydrate metabolic process	176	28	5.88649e-06	8.04486e-05	pos
SPNCRNA.1165	GO:0007033	vacuole organization	36	10	6.09227e-05	0.000624458	pos
SPNCRNA.1165	GO:0042254	ribosome biogenesis	314	129	3.43849e-84	1.40978e-82	neg
SPNCRNA.1165	cesr	core environmental stress response	176	31	2.4645e-08	5.05223e-07	neg
SPNCRNA.1165	GO:0006913	nucleocytoplasmic transport	116	24	4.30141e-08	5.87859e-07	neg
SPNCRNA.1165	GO:0006399	tRNA metabolic process	142	24	2.20118e-06	2.25621e-05	neg
SPNCRNA.1165	GO:0006351	transcription, DNA-dependent	172	23	0.000171563	0.00140681	neg
SPNCRNA.1175	GO:0002181	cytoplasmic translation	259	58	2.51662e-39	5.53657e-38	pos
SPNCRNA.1175	GO:0006520	cellular amino acid metabolic process	213	38	2.53239e-21	2.78563e-20	pos
SPNCRNA.1175	GO:0006399	tRNA metabolic process	142	13	0.000150458	0.00110336	pos
SPNCRNA.1175	GO:0006766	vitamin metabolic process	30	5	0.00131119	0.00721155	pos
SPNCRNA.1175	GO:0042254	ribosome biogenesis	314	17	0.00641263	0.0282156	pos
SPNCRNA.1179	GO:0006355	regulation of transcription, DNA-dependent	338	27	0.000332263	0.012626	pos
SPNCRNA.1179	GO:0016192	vesicle-mediated transport	319	25	0.000744239	0.0141405	pos
SPNCRNA.1179	GO:0023052	signaling	349	25	0.002652	0.033592	pos
SPNCRNA.1179	GO:0007163	establishment or maintenance of cell polarity	79	9	0.00381452	0.0362379	pos
SPNCRNA.1192	GO:0042254	ribosome biogenesis	314	102	1.31217e-47	5.11747e-46	pos
SPNCRNA.1192	GO:0006399	tRNA metabolic process	142	27	4.2944e-07	8.37409e-06	pos
SPNCRNA.1192	cesr	core environmental stress response	176	27	2.96593e-05	0.000385571	pos
SPNCRNA.1192	cesr	core environmental stress response	176	16	2.88862e-18	3.17749e-17	neg
SPNCRNA.1192	GO:0005975	carbohydrate metabolic process	176	5	0.00136091	0.007485	neg
SPNCRNA.1192	osmo	osmotic stress specific	18	2	0.00332219	0.0121814	neg
SPNCRNA.1195	GO:0006520	cellular amino acid metabolic process	213	8	0.00079892	0.0207719	pos
SPNCRNA.1246	GO:0042254	ribosome biogenesis	314	111	1.00967e-62	4.34158e-61	pos
SPNCRNA.1246	GO:0006399	tRNA metabolic process	142	30	4.64442e-10	9.9855e-09	pos
SPNCRNA.1246	cesr	core environmental stress response	176	27	3.51214e-06	5.03407e-05	pos
SPNCRNA.1246	GO:0055086	nucleobase-containing small molecule metabolic process	409	42	0.0002336	0.0025112	pos
SPNCRNA.1258	osmo	osmotic stress specific	18	4	1.03727e-07	1.141e-06	pos
SPNCRNA.1258	cesr	core environmental stress response	176	5	6.97062e-05	0.000383384	pos
SPNCRNA.1258	GO:0006399	tRNA metabolic process	142	19	8.26648e-05	0.00347192	neg
SPNCRNA.1258	GO:0006260	DNA replication	119	16	0.000286166	0.00600948	neg
SPNCRNA.1258	GO:0042254	ribosome biogenesis	314	30	0.000481122	0.00673571	neg
SPNCRNA.1263	GO:0006399	tRNA metabolic process	142	50	2.62594e-08	1.18167e-06	pos
SPNCRNA.1263	GO:0006260	DNA replication	119	41	9.38918e-07	2.11257e-05	pos
SPNCRNA.1263	GO:0016568	chromatin modification	214	60	8.73463e-06	0.000131019	pos
SPNCRNA.1263	GO:0006355	regulation of transcription, DNA-dependent	338	84	2.59139e-05	0.000291532	pos
SPNCRNA.1263	GO:0042254	ribosome biogenesis	314	78	5.2037e-05	0.000468333	pos
SPNCRNA.1263	GO:0051276	chromosome organization	238	62	7.30019e-05	0.000547514	pos
SPNCRNA.1263	GO:0006351	transcription, DNA-dependent	172	46	0.000329349	0.00211725	pos
SPNCRNA.1263	GO:0007059	chromosome segregation	198	47	0.00430969	0.022104	pos
SPNCRNA.1263	GO:0006281	DNA repair	153	38	0.0044208	0.022104	pos
SPNCRNA.1271	GO:0002181	cytoplasmic translation	259	28	2.16186e-32	2.59424e-31	neg
SPNCRNA.1271	GO:0042254	ribosome biogenesis	314	11	2.16447e-06	1.29868e-05	neg
SPNCRNA.513	cesr	core environmental stress response	176	9	4.97711e-10	8.46109e-09	neg
SPNCRNA.513	osmo	osmotic stress specific	18	4	1.87771e-07	1.59606e-06	neg
SPNCRNA.513	GO:0006355	regulation of transcription, DNA-dependent	338	5	0.00286592	0.0162402	neg
SPNCRNA.1297	GO:0006520	cellular amino acid metabolic process	213	47	1.3848e-18	5.6777e-17	pos
SPNCRNA.1297	GO:0002181	cytoplasmic translation	259	47	5.05925e-15	1.03715e-13	pos
SPNCRNA.1297	GO:0006399	tRNA metabolic process	142	32	3.87675e-13	5.29823e-12	pos
SPNCRNA.1297	GO:0006457	protein folding	80	14	4.53498e-05	0.000464835	pos
SPNCRNA.1297	GO:0042254	ribosome biogenesis	314	27	0.00530122	0.04347	pos
SPNCRNA.1298	GO:0007155	cell adhesion	24	4	3.0035e-05	0.00096112	pos
